# Supplementary material for: Eomesodermin in conjunction with the BAF complex promotes expansion and invasion of the trophectoderm lineage
Source: Nat Commun. 2025 May 31;16:5079. doi: 10.1038/s41467-025-60417-w (PMC12126495; doi:10.1038/s41467-025-60417-w)
Supplement: Supplementary file 3 — Supplementary Data 1 [file 41467_2025_60417_MOESM3_ESM.xlsx]

## Sheet: Eomes_RIME
Protein Group	Protein ID	Accession	-10lgP	Coverage (%)	Coverage (%) TS_cell_RIME_R3	Coverage (%) TS_cell_RIME_R4	Coverage (%) TS_cell_RIME_R1	Coverage (%) TS_cell_RIME_R2	Coverage (%) TS_cell_IgG_R1	Coverage (%) TS_cell_IgG_R2	Area TS_cell_RIME_R3	Area TS_cell_RIME_R4	Area TS_cell_RIME_R1	Area TS_cell_RIME_R2	Area TS_cell_IgG_R1	Area TS_cell_IgG_R2	#Peptides	#Unique	#Spec TS_cell_RIME_R3	#Spec TS_cell_RIME_R4	#Spec TS_cell_RIME_R1	#Spec TS_cell_RIME_R2	#Spec TS_cell_IgG_R1	#Spec TS_cell_IgG_R2	PTM	Avg. Mass	Description
28	63	O54839|EOMES_MOUSE	291.92	43	37	40	42	38	0	0	70255000	38658000	59271000	115800000			32	16	44	58	86	46	0	0	Deamidation (NQ); Oxidation (M)	74801	Eomesodermin homolog OS=Mus musculus OX=10090 GN=Eomes PE=1 SV=3
198	243	Q60598|SRC8_MOUSE	242.07	29	21	23	17	21	0	0	26668000	16925000	12096000	26223000			18	18	12	21	17	10	0	0	Deamidation (NQ); Oxidation (M)	61250	Src substrate cortactin OS=Mus musculus OX=10090 GN=Cttn PE=1 SV=2
187	208	B2RY56|RBM25_MOUSE	237.15	23	18	17	20	14	0	0	23487000	16372000	15680000	40699000			21	21	11	16	25	11	0	0	Deamidation (NQ); Oxidation (M)	99552	RNA-binding protein 25 OS=Mus musculus OX=10090 GN=Rbm25 PE=1 SV=2
77	205	O95936|EOMES_HUMAN	233.28	32	22	24	26	26	0	0	193350		771800	180880			19	3	29	28	48	25	0	0	Deamidation (NQ); Oxidation (M)	72732	Eomesodermin homolog OS=Homo sapiens OX=9606 GN=EOMES PE=1 SV=3
149	87	Q9CSN1|SNW1_MOUSE	232.54	43	21	37	41	20	0	3	12352000	21714000	17118000	33692000		389840	16	16	9	27	30	11	0	1	Deamidation (NQ); Oxidation (M)	61476	SNW domain-containing protein 1 OS=Mus musculus OX=10090 GN=Snw1 PE=1 SV=3
482	175	Q8BX22|SALL4_MOUSE	209.28	24	11	2	20	14	0	0	4559300	427660	5181000	6801100			12	12	5	2	13	8	0	0	Deamidation (NQ)	113110	Sal-like protein 4 OS=Mus musculus OX=10090 GN=Sall4 PE=1 SV=2
308	202	Q99MR6|SRRT_MOUSE	202.13	26	5	12	25	8	0	0	1462400	10745000	13628000	11995000			13	13	2	13	22	6	0	0	Deamidation (NQ)	100452	Serrate RNA effector molecule homolog OS=Mus musculus OX=10090 GN=Srrt PE=1 SV=1
379	187	P63154|CRNL1_MOUSE	201.46	28	12	20	12	16	0	0	7857300	8530700	2435800	21077000			16	16	7	13	8	9	0	0	Deamidation (NQ)	83416	Crooked neck-like protein 1 OS=Mus musculus OX=10090 GN=Crnkl1 PE=1 SV=1
480	154	A2BH40|ARI1A_MOUSE	197.26	12	6	3	7	3	0	0	5689000	2148500	3650100	6188700			14	14	7	5	11	4	0	0	Deamidation (NQ)	242089	AT-rich interactive domain-containing protein 1A OS=Mus musculus OX=10090 GN=Arid1a PE=1 SV=1
331	286	Q0VBL3|RBM15_MOUSE	191.69	18	9	16	15	9	0	0	9344300	9267200	8605800	5835200			11	11	5	14	14	6	0	0	Deamidation (NQ)	105722	RNA-binding protein 15 OS=Mus musculus OX=10090 GN=Rbm15 PE=1 SV=1
677	392	Q99LI5|ZN281_MOUSE	191.23	18	5	7	14	5	0	0	2028700	1351100	4536300	1910300			8	8	2	5	6	3	0	0		96685	Zinc finger protein 281 OS=Mus musculus OX=10090 GN=Znf281 PE=1 SV=1
357	178	A2A4P0|DHX8_MOUSE	188.23	20	9	6	15	9	0	0	4757300	3378300	6614300	11749000			17	16	7	9	18	8	0	0	Deamidation (NQ)	142571	ATP-dependent RNA helicase DHX8 OS=Mus musculus OX=10090 GN=Dhx8 PE=2 SV=1
470	292	Q61466|SMRD1_MOUSE	187.56	36	21	28	23	5	0	0	2759800	3724800	1930200	2939400			11	10	6	9	9	3	0	0	Deamidation (NQ)	58245	SWI/SNF-related matrix-associated actin-dependent regulator of chromatin subfamily D member 1 OS=Mus musculus OX=10090 GN=Smarcd1 PE=1 SV=3
365	196	Q8CGF7|TCRG1_MOUSE	186.25	16	3	8	14	5	0	1	3785900	16475000	7827000	5346800		281730	16	16	3	13	19	5	0	1	Deamidation (NQ)	123788	Transcription elongation regulator 1 OS=Mus musculus OX=10090 GN=Tcerg1 PE=1 SV=2
521	185	A2AQ25|SKT_MOUSE	184.11	11	4	6	5	7	0	0	4422500	3267400	1666200	3419200			11	11	5	7	6	6	0	0	Deamidation (NQ)	213035	Sickle tail protein OS=Mus musculus OX=10090 GN=Skt PE=1 SV=1
564	395	Q8C854|MYEF2_MOUSE	184	22	3	16	20	2	0	2	124870	5744100	4565300	3739700		451750	10	10	1	9	10	1	0	1		63295	Myelin expression factor 2 OS=Mus musculus OX=10090 GN=Myef2 PE=1 SV=1
522	278	Q80X82|SYMPK_MOUSE	183.28	14	6	7	10	5	0	0	4007400	1841400	4002300	3897900			10	10	5	7	9	3	0	0	Deamidation (NQ)	142283	Symplekin OS=Mus musculus OX=10090 GN=Sympk PE=1 SV=1
413	404	Q61539|ERR2_MOUSE	181.41	28	16	22	28	11	0	0	10313000	8148700	9392200	9147300			7	7	5	11	12	4	0	0	Deamidation (NQ)	48328	Steroid hormone receptor ERR2 OS=Mus musculus OX=10090 GN=Esrrb PE=1 SV=2
421	349	Q9DAW6|PRP4_MOUSE	176.33	26	6	22	24	9	0	5	1693700	4322200	10537000	13049000		513300	10	10	2	10	16	3	0	1	Deamidation (NQ)	58370	U4/U6 small nuclear ribonucleoprotein Prp4 OS=Mus musculus OX=10090 GN=Prpf4 PE=1 SV=1
340	253	Q61136|PRP4B_MOUSE	172.54	15	11	10	10	10	0	0	10275000	5908900	3899700	21577000			13	13	8	13	11	9	0	0		116976	Serine/threonine-protein kinase PRP4 homolog OS=Mus musculus OX=10090 GN=Prpf4b PE=1 SV=3
286	275	Q9JIX8|ACINU_MOUSE	169.74	11	5	8	10	5	0	2	21815000	15238000	12076000	23888000		467110	12	12	5	18	17	6	0	3		150719	Apoptotic chromatin condensation inducer in the nucleus OS=Mus musculus OX=10090 GN=Acin1 PE=1 SV=3
455	428	Q61312|AP2C_MOUSE	168.1	32	18	16	22	27	0	4	3368800	4277400	8106500	9810800		224250	9	9	5	6	11	5	0	1		49137	Transcription factor AP-2 gamma OS=Mus musculus OX=10090 GN=Tfap2c PE=1 SV=2
369	304	Q08122|TLE3_MOUSE	166.48	24	14	15	24	10	0	0	26604000	8388200	13187000	10117000			10	10	7	11	16	4	0	0	Deamidation (NQ)	83447	Transducin-like enhancer protein 3 OS=Mus musculus OX=10090 GN=Tle3 PE=1 SV=3
428	448	Q99K30|ES8L2_MOUSE	166.32	20	11	14	17	6	0	11	2269000	6134000	6567000	1058300		1783200	8	8	5	8	11	2	0	5	Deamidation (NQ)	82229	Epidermal growth factor receptor kinase substrate 8-like protein 2 OS=Mus musculus OX=10090 GN=Eps8l2 PE=1 SV=1
800	367	Q3UIL6|PKHA7_MOUSE	165.54	15	9	7	2	3	0	0	4277900	741940	406050	1095100			8	8	4	4	2	2	0	0		126742	Pleckstrin homology domain-containing family A member 7 OS=Mus musculus OX=10090 GN=Plekha7 PE=1 SV=2
552	552	Q9D824|FIP1_MOUSE	165.49	20	11	17	20	9	0	6	7134500	3657900	6398600	5059800		323320	6	6	4	6	9	2	0	1		64959	Pre-mRNA 3'-end-processing factor FIP1 OS=Mus musculus OX=10090 GN=Fip1l1 PE=1 SV=1
471	490	Q8BHS3|RBM22_MOUSE	164.71	20	17	17	20	17	0	5	7097600	3624200	4516700	17418000		173930	8	8	5	6	11	6	0	1	Deamidation (NQ)	46896	Pre-mRNA-splicing factor RBM22 OS=Mus musculus OX=10090 GN=Rbm22 PE=1 SV=1
503	706	Q6NVF9|CPSF6_MOUSE	163.94	14	8	14	10	8	0	3	9250200	4266000	5893400	12411000		811910	7	7	3	7	9	4	0	2		59153	Cleavage and polyadenylation specificity factor subunit 6 OS=Mus musculus OX=10090 GN=Cpsf6 PE=1 SV=1
884	413	Q6PAL7|AHDC1_MOUSE	163.19	9	6	1	3	1	0	0	2430000	188710	725940	618080			8	8	5	1	2	1	0	0		168080	AT-hook DNA-binding motif-containing protein 1 OS=Mus musculus OX=10090 GN=Ahdc1 PE=1 SV=1
645	419	Q923D5|WBP11_MOUSE	162.59	20	6	9	17	3	0	0	2169600	2576000	3023100	2528900			8	8	2	6	8	2	0	0		69875	WW domain-binding protein 11 OS=Mus musculus OX=10090 GN=Wbp11 PE=1 SV=2
613	296	Q9CU62|SMC1A_MOUSE	161.91	17	5	9	9	6	0	1	4854400	1543800	1651000	3994800		172460	14	14	4	7	7	4	0	1		143235	Structural maintenance of chromosomes protein 1A OS=Mus musculus OX=10090 GN=Smc1a PE=1 SV=4
319	358	Q1HFZ0|NSUN2_MOUSE	160.93	15	11	10	15	11	0	8	5905300	4847800	6295300	6505200		2202500	8	8	6	9	14	5	0	8		85452	tRNA (cytosine(34)-C(5))-methyltransferase OS=Mus musculus OX=10090 GN=Nsun2 PE=1 SV=2
452	996	P62317|SMD2_MOUSE	160.73	42	29	38	42	38	0	25	4104000	12726000	12046000	15451000		1532600	7	7	2	10	13	3	0	2		13527	Small nuclear ribonucleoprotein Sm D2 OS=Mus musculus OX=10090 GN=Snrpd2 PE=1 SV=1
440	885	P68037|UB2L3_MOUSE	159.74	55	29	46	55	46	0	0	3475800	1990400	2907400	3947800			6	6	3	9	13	4	0	0	Deamidation (NQ)	17862	Ubiquitin-conjugating enzyme E2 L3 OS=Mus musculus OX=10090 GN=Ube2l3 PE=1 SV=1
548	420	Q8CGZ0|CHERP_MOUSE	159.7	15	6	6	10	6	0	1	5940200	3917400	1980800	4311800		212730	10	10	4	6	8	4	0	1	Deamidation (NQ)	106169	Calcium homeostasis endoplasmic reticulum protein OS=Mus musculus OX=10090 GN=Cherp PE=1 SV=1
454	647	Q9CWL8|CTBL1_MOUSE	159.2	13	11	10	13	12	0	0	4140900	1888200	3024100	5812400			7	7	6	5	9	7	0	0	Deamidation (NQ)	64980	Beta-catenin-like protein 1 OS=Mus musculus OX=10090 GN=Ctnnbl1 PE=1 SV=1
541	1140	P83917|CBX1_MOUSE	156.81	27	18	18	26	10	0	18	1413500	1046200	1247000	3636500		355110	4	3	3	6	8	2	0	4	Oxidation (M)	21418	Chromobox protein homolog 1 OS=Mus musculus OX=10090 GN=Cbx1 PE=1 SV=1
857	636	Q99JB2|STML2_MOUSE	156.31	33	5	6	17	16	0	12	347130	402750	1548700	1575700		406310	6	6	1	1	4	2	0	2	Deamidation (NQ)	38385	Stomatin-like protein 2 mitochondrial OS=Mus musculus OX=10090 GN=Stoml2 PE=1 SV=1
692	402	Q9DBR1|XRN2_MOUSE	153.9	15	3	10	9	7	0	0	2768700	2168300	1802500	3069600			8	8	2	6	5	3	0	0		108687	5'-3' exoribonuclease 2 OS=Mus musculus OX=10090 GN=Xrn2 PE=1 SV=1
615	317	P97868|RBBP6_MOUSE	153.78	8	2	4	4	3	0	0	1575200	1185800	1123200	2357000			9	9	3	5	5	4	0	0		199586	E3 ubiquitin-protein ligase RBBP6 OS=Mus musculus OX=10090 GN=Rbbp6 PE=1 SV=5
617	397	Q9CZU3|MTREX_MOUSE	153.11	11	2	3	10	2	0	3	540010	1546100	3012500	3729000		324100	9	9	2	4	9	2	0	2		117636	Exosome RNA helicase MTR4 OS=Mus musculus OX=10090 GN=Mtrex PE=1 SV=1
600	342	Q8JZX4|SPF45_MOUSE	149.89	36	10	18	21	7	0	0	5093700	3084800	4501100	5227400			9	9	2	7	8	2	0	0		45304	Splicing factor 45 OS=Mus musculus OX=10090 GN=Rbm17 PE=1 SV=1
649	322	Q6ZQ88|KDM1A_MOUSE	149.62	20	7	7	18	6	0	0	2615600	1723900	2879300	1609700			10	10	5	4	10	2	0	0	Deamidation (NQ)	92851	Lysine-specific histone demethylase 1A OS=Mus musculus OX=10090 GN=Kdm1a PE=1 SV=2
733	776	Q12824|SNF5_HUMAN	147.61	17	13	12	17	9	0	0	2047900	1452200	2435400	1932900			4	4	3	3	6	2	0	0		44141	SWI/SNF-related matrix-associated actin-dependent regulator of chromatin subfamily B member 1 OS=Homo sapiens OX=9606 GN=SMARCB1 PE=1 SV=2
733	777	Q9Z0H3|SNF5_MOUSE	147.61	17	13	12	17	9	0	0	2047900	1452200	2435400	1932900			4	4	3	3	6	2	0	0		44141	SWI/SNF-related matrix-associated actin-dependent regulator of chromatin subfamily B member 1 OS=Mus musculus OX=10090 GN=Smarcb1 PE=1 SV=1
767	782	Q8CAY6|THIC_MOUSE	147.31	23	6	17	15	14	0	14	266210	9108300	5031800	3055500		1191200	4	4	1	3	5	2	0	2	Deamidation (NQ)	41298	Acetyl-CoA acetyltransferase cytosolic OS=Mus musculus OX=10090 GN=Acat2 PE=1 SV=2
499	441	Q91VR5|DDX1_MOUSE	145.71	17	5	12	15	5	0	3	815510	5057500	4578800	710570		458030	7	7	2	10	9	2	0	2	Deamidation (NQ)	82500	ATP-dependent RNA helicase DDX1 OS=Mus musculus OX=10090 GN=Ddx1 PE=1 SV=1
851	516	O35218|CPSF2_MOUSE	145.27	14	0	5	5	5	0	0		931960	2266400	1504800			7	7	0	3	5	2	0	0		88383	Cleavage and polyadenylation specificity factor subunit 2 OS=Mus musculus OX=10090 GN=Cpsf2 PE=1 SV=1
627	567	P19324|SERPH_MOUSE	144.73	27	0	15	20	6	0	14		4016900	3690400	4647500		3041900	7	7	0	6	5	2	0	4		46534	Serpin H1 OS=Mus musculus OX=10090 GN=Serpinh1 PE=1 SV=3
771	719	Q9D0D5|T2EA_MOUSE	141.24	25	20	10	5	20	0	0	1533900	1376900	773020	1933800			5	5	4	3	5	3	0	0		49593	General transcription factor IIE subunit 1 OS=Mus musculus OX=10090 GN=Gtf2e1 PE=1 SV=1
920	554	Q65Z40|WAPL_MOUSE	140.97	11	2	2	4	7	0	0	416380	644710	3078200	2365900			7	7	1	2	3	4	0	0	Deamidation (NQ)	134069	Wings apart-like protein homolog OS=Mus musculus OX=10090 GN=Wapl PE=1 SV=2
832	820	O88271|CFDP1_MOUSE	140.08	30	13	15	23	5	0	0	2089900	986290	2787300	575470			5	5	2	3	5	1	0	0		32921	Craniofacial development protein 1 OS=Mus musculus OX=10090 GN=Cfdp1 PE=1 SV=1
680	568	Q8CEC6|PPWD1_MOUSE	139	16	9	9	9	12	0	0	2023800	1021700	2574000	5416000			6	6	3	4	5	4	0	0		73385	Peptidylprolyl isomerase domain and WD repeat-containing protein 1 OS=Mus musculus OX=10090 GN=Ppwd1 PE=1 SV=2
668	398	Q99PP7|TRI33_MOUSE	137.86	10	4	6	5	3	0	0	1096400	3132800	3251400	1740000			8	6	3	7	6	2	0	0	Deamidation (NQ)	123843	E3 ubiquitin-protein ligase TRIM33 OS=Mus musculus OX=10090 GN=Trim33 PE=1 SV=2
944	922	P28659|CELF1_MOUSE	137.78	15	4	6	6	5	0	0	1080200	1704700	614830	1537100			6	6	2	5	2	1	0	0	Deamidation (NQ)	52107	CUGBP Elav-like family member 1 OS=Mus musculus OX=10090 GN=Celf1 PE=1 SV=2
972	732	Q6NZF1|ZC11A_MOUSE	137.78	14	6	4	4	8	0	0	958740	545100	865840	1754700			6	6	2	2	3	3	0	0		86492	Zinc finger CCCH domain-containing protein 11A OS=Mus musculus OX=10090 GN=Zc3h11a PE=1 SV=1
634	1018	Q9CQF3|CPSF5_MOUSE	135.79	29	15	18	26	15	0	0	2840000	4609100	1851000	6790500			6	6	2	5	6	4	0	0		26240	Cleavage and polyadenylation specificity factor subunit 5 OS=Mus musculus OX=10090 GN=Nudt21 PE=1 SV=1
635	692	Q9CYI4|LUC7L_MOUSE	134.94	15	4	13	15	4	0	0	2520000	4207400	6179000	7253500			5	3	1	6	8	2	0	0	Deamidation (NQ)	43934	Putative RNA-binding protein Luc7-like 1 OS=Mus musculus OX=10090 GN=Luc7l PE=1 SV=2
629	400	Q9ERA6|TFP11_MOUSE	134.64	15	6	9	5	11	0	0	2534400	1621700	431710	9861700			10	10	4	5	2	6	0	0		96305	Tuftelin-interacting protein 11 OS=Mus musculus OX=10090 GN=Tfip11 PE=1 SV=1
1272	1061	O35317|PBX3_MOUSE	134.13	13	3	0	3	6	0	0	496820		187850	349080			3	3	1	0	1	1	0	0		47204	Pre-B-cell leukemia transcription factor 3 OS=Mus musculus OX=10090 GN=Pbx3 PE=2 SV=1
1035	702	Q8CIM8|INT4_MOUSE	133.69	10	0	4	6	6	0	0		437910	712270	2073200			5	5	0	2	3	2	0	0		108193	Integrator complex subunit 4 OS=Mus musculus OX=10090 GN=Ints4 PE=1 SV=1
976	535	Q9ES00|UBE4B_MOUSE	133.05	11	6	2	3	4	0	0	1640700	331740	184080	4436200			7	7	3	2	2	3	0	0		133317	Ubiquitin conjugation factor E4 B OS=Mus musculus OX=10090 GN=Ube4b PE=1 SV=3
731	875	Q3UYV9|NCBP1_MOUSE	132.82	8	5	4	6	5	0	0	3080100	1193400	1646300	7842000			5	5	3	3	4	3	0	0		91927	Nuclear cap-binding protein subunit 1 OS=Mus musculus OX=10090 GN=Ncbp1 PE=1 SV=2
817	691	Q9DBE9|SPB1_MOUSE	132.77	11	5	7	7	5	0	3	1925800	810500	646380	697230		254820	5	5	2	3	3	2	0	1		95532	pre-rRNA 2'-O-ribose RNA methyltransferase FTSJ3 OS=Mus musculus OX=10090 GN=Ftsj3 PE=1 SV=1
929	747	Q9JLI8|SART3_MOUSE	132.68	6	3	1	1	5	0	1	1125900	336080	187480	2585900		137710	4	4	3	1	1	3	0	1		109619	Squamous cell carcinoma antigen recognized by T-cells 3 OS=Mus musculus OX=10090 GN=Sart3 PE=1 SV=1
720	597	O88466|ZN106_MOUSE	132.38	7	7	3	1	5	0	0	4467800	1639400	500030	1945500			6	6	6	5	1	4	0	0	Deamidation (NQ)	208963	Zinc finger protein 106 OS=Mus musculus OX=10090 GN=Znf106 PE=1 SV=3
971	1015	Q689Z5|SBNO1_MOUSE	132.25	5	2	4	4	1	0	0	852830	772240	861040	954740			4	4	2	3	3	1	0	0		153737	Protein strawberry notch homolog 1 OS=Mus musculus OX=10090 GN=Sbno1 PE=1 SV=2
829	1022	Q7TQI3|OTUB1_MOUSE	132.15	16	0	7	11	6	0	11		2109100	2531700	1122800		592440	4	4	0	3	5	1	0	2		31270	Ubiquitin thioesterase OTUB1 OS=Mus musculus OX=10090 GN=Otub1 PE=1 SV=2
723	615	Q5DTW2|SMBT2_MOUSE	131.57	11	3	7	9	3	0	0	2044500	2010600	2668900	1830100			6	6	2	5	5	2	0	0		105981	Scm-like with four MBT domains protein 2 OS=Mus musculus OX=10090 GN=Sfmbt2 PE=1 SV=2
755	773	Q5SFM8|RBM27_MOUSE	131.56	11	5	4	10	6	0	0	3138200	2023400	2197200	6740200			5	5	3	3	5	3	0	0	Deamidation (NQ)	118551	RNA-binding protein 27 OS=Mus musculus OX=10090 GN=Rbm27 PE=1 SV=3
736	765	Q9Z1F9|SAE2_MOUSE	131.46	23	16	12	17	5	0	10	4345900	1472200	1818600	2483800		868570	7	7	4	3	6	1	0	3	Deamidation (NQ)	70569	SUMO-activating enzyme subunit 2 OS=Mus musculus OX=10090 GN=Uba2 PE=1 SV=1
899	769	Q9CYG7|TOM34_MOUSE	131.2	19	5	9	14	6	0	6	335560	785670	759800	961640		390590	4	4	1	2	4	1	0	1		34278	Mitochondrial import receptor subunit TOM34 OS=Mus musculus OX=10090 GN=Tomm34 PE=1 SV=1
439	545	Q9Z130|HNRDL_MOUSE	131.17	26	22	19	26	14	0	11	6431100	5733000	6586200	22136000		1131300	6	5	6	8	11	3	0	3		33559	Heterogeneous nuclear ribonucleoprotein D-like OS=Mus musculus OX=10090 GN=Hnrnpdl PE=1 SV=1
693	590	Q99LI7|CSTF3_MOUSE	130.81	16	7	16	9	5	0	0	3651700	3137700	1292300	2807100			5	5	4	5	4	2	0	0	Deamidation (NQ)	82877	Cleavage stimulation factor subunit 3 OS=Mus musculus OX=10090 GN=Cstf3 PE=1 SV=1
801	619	Q8VHR5|P66B_MOUSE	130.39	17	10	6	6	13	0	0	2572100	801910	838670	6601000			5	5	3	2	2	4	0	0		65411	Transcriptional repressor p66-beta OS=Mus musculus OX=10090 GN=Gatad2b PE=1 SV=1
597	558	P17710|HXK1_MOUSE	130.11	9	2	3	7	4	0	3	554040	723920	1159000	684790		889180	6	3	1	3	6	4	0	4		108303	Hexokinase-1 OS=Mus musculus OX=10090 GN=Hk1 PE=1 SV=3
770	1026	Q0P678|ZCH18_MOUSE	128.23	6	5	5	6	5	0	0	4607500	2085900	2186300	4906600			3	3	2	4	5	2	0	0		105694	Zinc finger CCCH domain-containing protein 18 OS=Mus musculus OX=10090 GN=Zc3h18 PE=1 SV=1
964	1134	Q9D6L8|PPIL3_MOUSE	126.91	35	14	12	35	35	0	0	507130	409830	1317500	3015300			3	3	1	1	3	3	0	0	Deamidation (NQ)	18128	Peptidyl-prolyl cis-trans isomerase-like 3 OS=Mus musculus OX=10090 GN=Ppil3 PE=1 SV=1
871	982	O88545|CSN6_MOUSE	126.8	20	7	13	13	13	0	7	927090	639810	1026800	2447500		233330	3	3	1	2	3	3	0	1	Deamidation (NQ)	35880	COP9 signalosome complex subunit 6 OS=Mus musculus OX=10090 GN=Cops6 PE=1 SV=1
921	794	A2AIV2|VIR_MOUSE	126.67	4	1	2	1	2	0	0	1303200	1306500	0	1039800			4	4	1	5	2	2	0	0		201438	Protein virilizer homolog OS=Mus musculus OX=10090 GN=Virma PE=1 SV=1
893	629	Q8CH02|SUGP1_MOUSE	126.52	12	7	2	6	5	0	0	1579000	247590	707100	1615800			5	5	3	1	3	2	0	0		72649	SURP and G-patch domain-containing protein 1 OS=Mus musculus OX=10090 GN=Sugp1 PE=1 SV=1
904	1122	Q8BZX4|SREK1_MOUSE	126.44	11	7	6	7	7	0	3	2229200	886720	1131600	2736100		72855	3	3	2	2	2	2	0	1		56763	Splicing regulatory glutamine/lysine-rich protein 1 OS=Mus musculus OX=10090 GN=Srek1 PE=2 SV=1
928	1012	Q5SUQ9|CTC1_MOUSE	126.42	5	3	3	5	2	0	0	1654800	393700	935140	1732800			3	3	2	2	3	1	0	0		134028	CST complex subunit CTC1 OS=Mus musculus OX=10090 GN=Ctc1 PE=1 SV=2
1033	899	Q99JR8|SMRD2_MOUSE	126.28	15	0	3	7	7	0	0			1515600	3684700			4	3	0	1	4	2	0	0		59085	SWI/SNF-related matrix-associated actin-dependent regulator of chromatin subfamily D member 2 OS=Mus musculus OX=10090 GN=Smarcd2 PE=1 SV=2
512	1069	P62715|PP2AB_MOUSE	125.15	17	5	17	17	13	0	17	1076200	4208200	5734400	5359600		4521000	3	3	1	5	7	2	0	8	Deamidation (NQ)	35575	Serine/threonine-protein phosphatase 2A catalytic subunit beta isoform OS=Mus musculus OX=10090 GN=Ppp2cb PE=1 SV=1
512	1133	P63330|PP2AA_MOUSE	125.15	17	5	17	17	13	0	17	1076200	4208200	5734400	5359600		4521000	3	3	1	5	7	2	0	8	Deamidation (NQ)	35608	Serine/threonine-protein phosphatase 2A catalytic subunit alpha isoform OS=Mus musculus OX=10090 GN=Ppp2ca PE=1 SV=1
724	778	Q9EPU4|CPSF1_MOUSE	124.46	4	1	3	4	1	0	0	245680	1174000	2176600	450530			4	4	1	3	8	1	0	0		160818	Cleavage and polyadenylation specificity factor subunit 1 OS=Mus musculus OX=10090 GN=Cpsf1 PE=1 SV=1
902	625	Q3U319|BRE1B_MOUSE	123.55	9	2	3	5	2	0	0	365810	653780	707540	133330			5	4	2	3	4	1	0	0	Deamidation (NQ)	113967	E3 ubiquitin-protein ligase BRE1B OS=Mus musculus OX=10090 GN=Rnf40 PE=1 SV=2
492	758	Q9D287|SPF27_MOUSE	123.53	30	12	26	21	12	0	6	5085700	4701600	4040800	11314000		628770	6	6	2	8	9	5	0	2		26131	Pre-mRNA-splicing factor SPF27 OS=Mus musculus OX=10090 GN=Bcas2 PE=1 SV=1
582	548	P12815|PDCD6_MOUSE	123.49	46	6	32	46	6	0	18	1967300	4342500	5415600	5686100		1009900	6	6	1	8	10	1	0	3	Deamidation (NQ)	21867	Programmed cell death protein 6 OS=Mus musculus OX=10090 GN=Pdcd6 PE=1 SV=2
1085	956	O88532|ZFR_MOUSE	123.37	6	3	1	0	4	0	0	2189700	390610		989040			4	4	3	1	0	2	0	0	Deamidation (NQ)	116859	Zinc finger RNA-binding protein OS=Mus musculus OX=10090 GN=Zfr PE=1 SV=2
725	744	P68254|1433T_MOUSE	123.16	29	8	17	18	19	0	10	572290	79669	612130	2451700		947760	5	3	1	4	4	3	0	3	Oxidation (M)	27778	14-3-3 protein theta OS=Mus musculus OX=10090 GN=Ywhaq PE=1 SV=1
862	841	Q4VBE8|WDR18_MOUSE	123	13	4	8	13	4	0	6	858960	1118500	1179300	869750		582230	4	4	1	2	4	1	0	3	Deamidation (NQ)	47211	WD repeat-containing protein 18 OS=Mus musculus OX=10090 GN=Wdr18 PE=1 SV=1
762	752	Q9D6R2|IDH3A_MOUSE	122.81	23	11	13	12	10	0	12	855730	1688100	1646900	4080600		1057900	5	5	2	3	3	2	0	3		39639	Isocitrate dehydrogenase [NAD] subunit alpha mitochondrial OS=Mus musculus OX=10090 GN=Idh3a PE=1 SV=1
844	648	Q5DTM8|BRE1A_MOUSE	122.1	12	5	5	5	5	0	0	1042900	281720	238030	1298900			7	6	2	5	6	2	0	0		113520	E3 ubiquitin-protein ligase BRE1A OS=Mus musculus OX=10090 GN=Rnf20 PE=1 SV=2
670	761	D3YXK2|SAFB1_MOUSE	121.53	15	7	9	7	7	0	5	2803100	2061200	1509300	6181100		321340	7	7	3	4	5	3	0	1		105104	Scaffold attachment factor B1 OS=Mus musculus OX=10090 GN=Safb PE=1 SV=2
681	677	O55234|PSB5_MOUSE	121.4	27	13	5	19	10	0	15	909740	300540	1735500	5365100		406300	5	5	2	1	7	2	0	3	Deamidation (NQ)	28532	Proteasome subunit beta type-5 OS=Mus musculus OX=10090 GN=Psmb5 PE=1 SV=3
515	1594	Q9D883|U2AF1_MOUSE	120.6	13	13	11	11	8	0	8	4880900	10168000	20917000	4098800		3769200	3	3	3	8	9	1	0	3	Deamidation (NQ)	27815	Splicing factor U2AF 35 kDa subunit OS=Mus musculus OX=10090 GN=U2af1 PE=1 SV=4
807	707	P56960|EXOSX_MOUSE	120.3	13	4	7	6	7	0	1	1101300	591500	1647700	1634300		81894	6	6	4	3	4	3	0	1		100942	Exosome component 10 OS=Mus musculus OX=10090 GN=Exosc10 PE=1 SV=2
926	681	Q9QXK7|CPSF3_MOUSE	120.24	16	9	4	2	6	0	0	1449500	792060	613310	1614500			5	5	3	1	2	2	0	0	Deamidation (NQ)	77505	Cleavage and polyadenylation specificity factor subunit 3 OS=Mus musculus OX=10090 GN=Cpsf3 PE=1 SV=2
996	731	P59328|WDHD1_MOUSE	120.21	7	2	3	6	1	0	0	635570	374660	1211500	2499700			5	5	1	2	4	1	0	0		124254	WD repeat and HMG-box DNA-binding protein 1 OS=Mus musculus OX=10090 GN=Wdhd1 PE=1 SV=2
777	605	Q3V3R1|C1TM_MOUSE	119.96	11	3	3	9	3	0	1	1172200	549150	1414800	793060		572570	6	6	2	2	6	1	0	2		105729	Monofunctional C1-tetrahydrofolate synthase mitochondrial OS=Mus musculus OX=10090 GN=Mthfd1l PE=1 SV=2
566	909	P63163|RSMN_MOUSE	119.34	30	23	15	19	18	0	0	7349200	5004800	5799100	11413000			8	8	5	6	8	4	0	0		24614	Small nuclear ribonucleoprotein-associated protein N OS=Mus musculus OX=10090 GN=Snrpn PE=1 SV=1
886	712	O09000|NCOA3_MOUSE	118.48	5	4	1	2	2	0	0	1213100	174490	549490	1531500			5	5	4	1	2	2	0	0	Deamidation (NQ)	151573	Nuclear receptor coactivator 3 OS=Mus musculus OX=10090 GN=Ncoa3 PE=1 SV=2
769	678	Q9CQE8|RTRAF_MOUSE	118.48	31	8	23	21	7	0	13	228310	1429500	1332000	2042900		535080	5	5	1	5	3	1	0	2		28152	RNA transcription translation and transport factor protein OS=Mus musculus OX=10090 GN=RTRAF PE=1 SV=1
987	965	Q9CYA6|ZCHC8_MOUSE	118.1	10	5	3	4	5	0	0	494600	209360	493800	776600			4	4	2	1	2	2	0	0		78026	Zinc finger CCHC domain-containing protein 8 OS=Mus musculus OX=10090 GN=Zcchc8 PE=1 SV=3
878	1722	Q9DCT8|CRIP2_MOUSE	117.53	26	26	26	15	26	0	15	4604700	1616500	1990100	5417000		893140	2	2	2	2	2	2	0	2		22727	Cysteine-rich protein 2 OS=Mus musculus OX=10090 GN=Crip2 PE=1 SV=1
1102	1032	Q8CCF0|PRP31_MOUSE	116.58	12	5	8	10	0	0	0	1249500	958790	1248700				3	3	1	2	2	0	0	0		55430	U4/U6 small nuclear ribonucleoprotein Prp31 OS=Mus musculus OX=10090 GN=Prpf31 PE=1 SV=3
742	759	P28740|KIF2A_MOUSE	116.5	11	5	9	11	2	0	3	2950300	1401300	2347300	900280		233150	5	5	2	4	6	1	0	1		79756	Kinesin-like protein KIF2A OS=Mus musculus OX=10090 GN=Kif2a PE=1 SV=2
814	767	P61965|WDR5_MOUSE	116.48	20	5	15	15	5	0	7	1843900	2075700	2685000	1941500		434540	4	4	1	4	5	1	0	1		36589	WD repeat-containing protein 5 OS=Mus musculus OX=10090 GN=Wdr5 PE=1 SV=1
842	828	P46664|PURA2_MOUSE	116.43	17	0	10	10	5	0	9		893730	1396800	239090		719320	5	5	0	3	3	1	0	4		50021	Adenylosuccinate synthetase isozyme 2 OS=Mus musculus OX=10090 GN=Adss PE=1 SV=2
890	780	Q9DC48|PRP17_MOUSE	115.51	21	6	7	8	11	0	0	1349800	659930	717290	4325700			6	6	2	2	2	3	0	0		65461	Pre-mRNA-processing factor 17 OS=Mus musculus OX=10090 GN=Cdc40 PE=2 SV=1
827	682	Q8BZR9|NCBP3_MOUSE	114.93	16	12	4	15	2	0	0	6761900	378900	1625200	2204800			6	6	5	2	5	1	0	0		70043	Nuclear cap-binding protein subunit 3 OS=Mus musculus OX=10090 GN=Ncbp3 PE=1 SV=1
867	728	Q8K2T8|PAF1_MOUSE	114.84	15	2	10	10	7	0	0	496630	1511500	1518800	1012100			6	6	1	4	5	2	0	0		60518	RNA polymerase II-associated factor 1 homolog OS=Mus musculus OX=10090 GN=Paf1 PE=1 SV=1
783	1041	Q8VEJ4|NLE1_MOUSE	114.57	12	5	5	12	10	0	7	942000	379880	1425100	2554400		472890	3	3	1	1	5	3	0	2		53134	Notchless protein homolog 1 OS=Mus musculus OX=10090 GN=Nle1 PE=1 SV=4
873	889	Q91XI1|DUS3L_MOUSE	114.27	11	10	8	5	3	0	0	2497900	874630	859120	1631000			4	4	4	3	3	1	0	0		71079	tRNA-dihydrouridine(47) synthase [NAD(P)(+)]-like OS=Mus musculus OX=10090 GN=Dus3l PE=1 SV=1
924	991	O54774|AP3D1_MOUSE	114.19	4	2	4	3	2	0	0	588740	796590	727650	670710			3	3	1	4	2	1	0	0		135081	AP-3 complex subunit delta-1 OS=Mus musculus OX=10090 GN=Ap3d1 PE=1 SV=1
954	1044	Q4FZY0|EFHD2_RAT	113.78	18	18	7	10	13	0	0	1697500	171820	332670	4103500			4	4	3	1	2	3	0	0		26759	EF-hand domain-containing protein D2 OS=Rattus norvegicus OX=10116 GN=Efhd2 PE=1 SV=1
870	745	Q99J77|SIAS_MOUSE	113.3	23	0	12	18	5	0	10		1429600	949610	3296000		494200	5	5	0	3	5	2	0	2		40024	Sialic acid synthase OS=Mus musculus OX=10090 GN=Nans PE=1 SV=1
831	1211	O55128|SAP18_MOUSE	113.12	32	10	32	27	12	0	12	313840	3449000	10969000	657040		483030	4	4	1	4	5	1	0	1	Oxidation (M)	17595	Histone deacetylase complex subunit SAP18 OS=Mus musculus OX=10090 GN=Sap18 PE=1 SV=1
1091	919	Q9CS00|CATIN_MOUSE	112.97	8	2	4	2	2	0	0	412390	641910	158190	728490			4	4	1	2	1	1	0	0		90662	Cactin OS=Mus musculus OX=10090 GN=Cactin PE=1 SV=2
889	827	Q91VN6|DDX41_MOUSE	112.75	13	2	6	10	3	0	0	961030	3094000	3143700	315300			5	5	1	3	5	1	0	0		69820	Probable ATP-dependent RNA helicase DDX41 OS=Mus musculus OX=10090 GN=Ddx41 PE=1 SV=2
784	877	P48036|ANXA5_MOUSE	112.63	28	8	8	17	15	0	8	546160	927830	1717900	1482300		545700	6	6	1	3	5	3	0	2		35752	Annexin A5 OS=Mus musculus OX=10090 GN=Anxa5 PE=1 SV=1
778	755	O54833|CSK22_MOUSE	112.31	22	9	15	19	6	0	5	1536300	1332700	2538600	990390		207690	5	5	2	4	6	1	0	1		41215	Casein kinase II subunit alpha' OS=Mus musculus OX=10090 GN=Csnk2a2 PE=1 SV=1
1002	1314	O35493|CLK4_MOUSE	112.15	11	3	3	7	4	0	4	1929600	457100	1064200	4339900		319830	3	3	1	1	4	1	0	1	Deamidation (NQ)	57345	Dual specificity protein kinase CLK4 OS=Mus musculus OX=10090 GN=Clk4 PE=1 SV=1
1002	1460	P22518|CLK1_MOUSE	112.15	7	3	3	7	4	0	0	1929600	457100	1064200	4339900			2	2	1	1	4	1	0	0		57093	Dual specificity protein kinase CLK1 OS=Mus musculus OX=10090 GN=Clk1 PE=1 SV=2
1070	990	Q80Y81|RNZ2_MOUSE	111.75	9	3	6	4	0	0	0	213710	1201600	1136000				4	4	1	3	3	0	0	0		92719	Zinc phosphodiesterase ELAC protein 2 OS=Mus musculus OX=10090 GN=Elac2 PE=1 SV=1
815	974	Q9CY57|CHTOP_MOUSE	111.7	20	20	5	5	13	0	5	1397800	360360	436900	3099400		151520	3	3	3	2	2	2	0	2		26585	Chromatin target of PRMT1 protein OS=Mus musculus OX=10090 GN=Chtop PE=1 SV=2
843	1175	Q8BP67|RL24_MOUSE	111.19	19	13	14	14	0	0	18	9263300	1492600	7793100			3369100	4	4	2	3	5	0	0	3		17779	60S ribosomal protein L24 OS=Mus musculus OX=10090 GN=Rpl24 PE=1 SV=2
861	697	Q9CXG3|PPIL4_MOUSE	111.17	16	0	3	12	7	0	0		436370	1838400	921760			5	5	0	2	7	2	0	0		57230	Peptidyl-prolyl cis-trans isomerase-like 4 OS=Mus musculus OX=10090 GN=Ppil4 PE=1 SV=2
982	1097	Q62203|SF3A2_MOUSE	110.98	9	7	0	5	7	0	4	3764700		875790	3846500		256590	3	3	3	0	3	2	0	1		49911	Splicing factor 3A subunit 2 OS=Mus musculus OX=10090 GN=Sf3a2 PE=1 SV=2
1005	1241	Q91X20|ASH2L_MOUSE	110.68	10	3	7	10	3	0	0	739220	208820	1052000	622170			3	3	1	2	4	1	0	0		68250	Set1/Ash2 histone methyltransferase complex subunit ASH2 OS=Mus musculus OX=10090 GN=Ash2l PE=1 SV=1
1005	1243	Q9UBL3|ASH2L_HUMAN	110.68	10	3	7	10	3	0	0	739220	208820	1052000	622170			3	3	1	2	4	1	0	0		68723	Set1/Ash2 histone methyltransferase complex subunit ASH2 OS=Homo sapiens OX=9606 GN=ASH2L PE=1 SV=1
931	1295	Q9CZ30|OLA1_MOUSE	110.03	9	0	9	9	0	0	3		2008700	1710500			1452500	2	2	0	3	3	0	0	2		44730	Obg-like ATPase 1 OS=Mus musculus OX=10090 GN=Ola1 PE=1 SV=1
1034	967	Q8BZ47|ZN609_MOUSE	109.96	5	5	0	4	3	0	0	2708800		516290	2491700			3	3	3	0	2	2	0	0	Deamidation (NQ)	151116	Zinc finger protein 609 OS=Mus musculus OX=10090 GN=Znf609 PE=1 SV=2
744	1095	Q91VJ5|PQBP1_MOUSE	109.66	26	26	7	26	26	0	0	5055600	478960	2812600	9648200			3	3	4	1	5	3	0	0		30597	Polyglutamine-binding protein 1 OS=Mus musculus OX=10090 GN=Pqbp1 PE=1 SV=1
672	925	P62495|ERF1_HUMAN	109.65	12	7	6	12	5	0	6	2138900	913350	2372300	462090		1669900	4	4	2	2	7	1	0	5		49031	Eukaryotic peptide chain release factor subunit 1 OS=Homo sapiens OX=9606 GN=ETF1 PE=1 SV=3
672	926	Q8BWY3|ERF1_MOUSE	109.65	12	7	6	12	5	0	6	2138900	913350	2372300	462090		1669900	4	4	2	2	7	1	0	5		49031	Eukaryotic peptide chain release factor subunit 1 OS=Mus musculus OX=10090 GN=Etf1 PE=1 SV=4
1184	1139	Q64674|SPEE_MOUSE	109.5	16	6	0	8	8	0	0	221220		614340	281370			4	4	1	0	2	1	0	0		33995	Spermidine synthase OS=Mus musculus OX=10090 GN=Srm PE=1 SV=1
1133	1188	Q9WVB0|RBPMS_MOUSE	109.48	23	0	7	7	11	0	12		355610	303450	453540		213960	3	2	0	1	1	1	0	2		21816	RNA-binding protein with multiple splicing OS=Mus musculus OX=10090 GN=Rbpms PE=1 SV=2
981	1167	Q8CH25|SLTM_MOUSE	108.81	4	2	2	3	2	0	0	1144200	2286000	1592700	1036600			3	3	1	2	4	1	0	0	Deamidation (NQ)	116920	SAFB-like transcription modulator OS=Mus musculus OX=10090 GN=Sltm PE=1 SV=1
974	968	Q68FH0|PKP4_MOUSE	108.6	4	3	3	0	2	0	0	1748300	1373100		774420			3	3	2	4	0	1	0	0	Deamidation (NQ)	131551	Plakophilin-4 OS=Mus musculus OX=10090 GN=Pkp4 PE=1 SV=1
1039	847	Q99LD4|CSN1_MOUSE	108.51	14	10	2	5	3	0	0	1122600000	0	384460	1306100			4	4	2	1	3	1	0	0	Deamidation (NQ)	53442	COP9 signalosome complex subunit 1 OS=Mus musculus OX=10090 GN=Gps1 PE=1 SV=1
650	592	Q9WTI7|MYO1C_MOUSE	108.5	8	2	8	6	2	0	3	1200200	1627200	1529300	988670		927170	5	5	1	5	6	1	0	4	Deamidation (NQ)	121944	Unconventional myosin-Ic OS=Mus musculus OX=10090 GN=Myo1c PE=1 SV=2
1353	1482	Q9Z0H1|WDR46_MOUSE	108.36	6	0	4	3	0	0	0		324110	143470				2	2	0	1	1	0	0	0		69048	WD repeat-containing protein 46 OS=Mus musculus OX=10090 GN=Wdr46 PE=2 SV=1
883	1279	A2A3V1|AK17B_MOUSE	107.49	5	4	5	2	4	0	0	1322000	1049300	671930	1079500			3	3	2	5	2	2	0	0		111066	A-kinase anchor protein 17B OS=Mus musculus OX=10090 GN=Akap17b PE=1 SV=2
854	904	Q6WKZ8|UBR2_MOUSE	107.48	5	0	3	4	2	0	4		876360	1979200	349700		720500	4	4	0	2	4	1	0	3		199154	E3 ubiquitin-protein ligase UBR2 OS=Mus musculus OX=10090 GN=Ubr2 PE=1 SV=2
1019	908	Q9D0M1|KPRA_MOUSE	107.18	18	0	6	8	9	0	10		371120	567480	229370		560210	4	3	0	1	2	2	0	2		39432	Phosphoribosyl pyrophosphate synthase-associated protein 1 OS=Mus musculus OX=10090 GN=Prpsap1 PE=1 SV=1
1031	995	B2RWS6|EP300_MOUSE	107.11	3	0	1	3	1	0	0		162460	579570	891050			4	2	0	2	4	1	0	0		263302	Histone acetyltransferase p300 OS=Mus musculus OX=10090 GN=Ep300 PE=1 SV=2
1089	1116	P35922|FMR1_MOUSE	106.57	7	7	0	4	0	0	4	264090						3	1	3	0	2	0	0	3		68989	Synaptic functional regulator FMR1 OS=Mus musculus OX=10090 GN=Fmr1 PE=1 SV=1
1072	1521	Q9D7X3|DUS3_MOUSE	106.41	17	17	17	0	9	0	9	1055500	418130		698110		115370	2	2	2	2	0	1	0	1		20472	Dual specificity protein phosphatase 3 OS=Mus musculus OX=10090 GN=Dusp3 PE=1 SV=1
654	1085	P39748|FEN1_HUMAN	106.33	16	9	16	14	9	0	6	2028100	1642300	1678300	2798700		742790	4	2	3	4	4	4	0	2	Deamidation (NQ)	42593	Flap endonuclease 1 OS=Homo sapiens OX=9606 GN=FEN1 PE=1 SV=1
1107	1107	Q9WV03|FA50A_MOUSE	106.32	16	0	8	16	4	0	0		873720	2331600	2172400			3	3	0	4	5	1	0	0		40252	Protein FAM50A OS=Mus musculus OX=10090 GN=Fam50a PE=1 SV=1
792	882	Q9R0Y5|KAD1_MOUSE	106.27	34	7	20	26	0	0	23	1262100	880500	1944100			597760	5	5	1	3	6	0	0	3	Deamidation (NQ)	21540	Adenylate kinase isoenzyme 1 OS=Mus musculus OX=10090 GN=Ak1 PE=1 SV=1
999	1307	O35658|C1QBP_MOUSE	106.02	15	0	8	13	3	0	8				31885			3	1	0	2	2	1	0	2	Deamidation (NQ)	31013	Complement component 1 Q subcomponent-binding protein mitochondrial OS=Mus musculus OX=10090 GN=C1qbp PE=1 SV=1
1146	1547	Q6NZB0|DNJC8_MOUSE	105.65	13	0	6	13	6	0	0		149510	465400	2649800			2	2	0	1	2	2	0	0	Deamidation (NQ)	29813	DnaJ homolog subfamily C member 8 OS=Mus musculus OX=10090 GN=Dnajc8 PE=1 SV=2
891	779	Q8JZM7|CDC73_MOUSE	105.53	19	5	3	18	5	0	0	1787100	201130	2644900	2239300			7	7	2	1	9	2	0	0	Deamidation (NQ)	60577	Parafibromin OS=Mus musculus OX=10090 GN=Cdc73 PE=1 SV=1
1240	998	Q62417|SRBS1_MOUSE	105.18	4	3	1	0	0	0	0	1025100	332460					3	3	2	1	0	0	0	0		143070	Sorbin and SH3 domain-containing protein 1 OS=Mus musculus OX=10090 GN=Sorbs1 PE=1 SV=2
787	833	Q8CCS6|PABP2_MOUSE	104.89	39	21	4	19	20	0	5	3426500	1274000	2870800	4133600		235860	4	4	2	3	5	2	0	1	Deamidation (NQ)	32297	Polyadenylate-binding protein 2 OS=Mus musculus OX=10090 GN=Pabpn1 PE=1 SV=3
1318	1955	Q9R0P4|SMAP_MOUSE	104.63	25	25	0	0	13	0	0	983720			687410			2	2	2	0	0	1	0	0		20046	Small acidic protein OS=Mus musculus OX=10090 GN=Smap PE=1 SV=1
772	825	Q91W39|NCOA5_MOUSE	103.82	15	11	5	5	15	0	0	1628600	1086900	1165500	5606100			4	4	2	2	4	4	0	0		65319	Nuclear receptor coactivator 5 OS=Mus musculus OX=10090 GN=Ncoa5 PE=1 SV=1
1010	1566	Q8R409|HEXI1_MOUSE	103.79	11	7	11	7	11	0	0	1064800	735680	553810	4257800			2	2	2	2	1	2	0	0	Deamidation (NQ)	40243	Protein HEXIM1 OS=Mus musculus OX=10090 GN=Hexim1 PE=1 SV=1
658	695	P24788|CD11B_MOUSE	103.77	9	0	6	9	2	0	0		3532900	4437700	2290000			5	5	0	5	10	2	0	0		91514	Cyclin-dependent kinase 11B OS=Mus musculus OX=10090 GN=Cdk11b PE=1 SV=2
794	1365	P59708|SF3B6_MOUSE	103.32	25	0	25	21	0	0	11		11429000	7629000			1764900	3	3	0	6	4	0	0	2	Deamidation (NQ)	14585	Splicing factor 3B subunit 6 OS=Mus musculus OX=10090 GN=Sf3b6 PE=1 SV=1
1032	1112	Q14AX6|CDK12_MOUSE	103.09	3	3	2	0	2	0	1	1351300	483650		3388600			4	3	4	2	0	2	0	1		163680	Cyclin-dependent kinase 12 OS=Mus musculus OX=10090 GN=Cdk12 PE=1 SV=2
1238	1213	O55111|DSG2_MOUSE	102.85	6	4	1	0	2	0	0	637070	84751		189240			4	4	2	1	0	1	0	0		122385	Desmoglein-2 OS=Mus musculus OX=10090 GN=Dsg2 PE=1 SV=3
1342	1287	G5E870|TRIPC_MOUSE	102.71	3	0	0	1	2	0	0			295300	839590			3	3	0	0	1	2	0	0		224126	E3 ubiquitin-protein ligase TRIP12 OS=Mus musculus OX=10090 GN=Trip12 PE=1 SV=1
560	1145	Q9DBZ5|EIF3K_MOUSE	102.63	22	0	22	22	9	0	22		1894800	2768300	524290		2186000	3	3	0	5	10	1	0	5		25087	Eukaryotic translation initiation factor 3 subunit K OS=Mus musculus OX=10090 GN=Eif3k PE=1 SV=1
1178	1339	Q8VCK3|TBG2_MOUSE	102.55	8	0	3	5	3	0	5		136000	855150	483650		620430	2	2	0	2	1	1	0	1		51122	Tubulin gamma-2 chain OS=Mus musculus OX=10090 GN=Tubg2 PE=1 SV=1
1178	1354	P83887|TBG1_MOUSE	102.55	8	0	3	5	3	0	5		136000	855150	483650		620430	2	2	0	2	1	1	0	1		51101	Tubulin gamma-1 chain OS=Mus musculus OX=10090 GN=Tubg1 PE=1 SV=1
1432	1351	P52651|RHOX5_MOUSE	102.24	29	6	0	10	13	0	0	259850		336220	1072900			3	3	1	0	1	1	0	0	Deamidation (NQ)	23045	Homeobox protein Rhox5 OS=Mus musculus OX=10090 GN=Rhox5 PE=2 SV=1
998	1221	Q9D6T0|NOSIP_MOUSE	100.54	20	12	11	15	7	0	0	1418500	1389600	1418400	2924800			4	4	2	2	4	1	0	0		33209	Nitric oxide synthase-interacting protein OS=Mus musculus OX=10090 GN=Nosip PE=1 SV=1
1250	1332	P47941|CRKL_MOUSE	100.38	14	5	5	0	8	0	0	862910	462660		508320			2	2	1	1	0	1	0	0		33830	Crk-like protein OS=Mus musculus OX=10090 GN=Crkl PE=1 SV=2
793	1117	Q9Z2N8|ACL6A_MOUSE	100.38	14	10	14	14	3	0	3	2414800	1688200	2555100	2563000		230740	3	3	2	4	5	1	0	1		47448	Actin-like protein 6A OS=Mus musculus OX=10090 GN=Actl6a PE=1 SV=2
917	863	Q3TKY6|CWC27_MOUSE	99.77	15	10	10	2	10	0	0	3967900	1123000	386580	2081200			4	4	2	4	1	2	0	0	Deamidation (NQ)	53543	Spliceosome-associated protein CWC27 homolog OS=Mus musculus OX=10090 GN=Cwc27 PE=1 SV=1
1060	1053	Q9JKF7|RM39_MOUSE	99.69	15	5	4	8	7	0	4	1347000	548630	674940	2325500		232690	4	4	1	1	2	2	0	1	Deamidation (NQ)	38549	39S ribosomal protein L39 mitochondrial OS=Mus musculus OX=10090 GN=Mrpl39 PE=1 SV=4
1193	1252	Q5NCR9|NSRP1_MOUSE	99.45	8	4	0	6	6	0	0	900270		381290	1564800			3	3	1	0	2	2	0	0		63799	Nuclear speckle splicing regulatory protein 1 OS=Mus musculus OX=10090 GN=Nsrp1 PE=1 SV=1
821	966	Q5SVQ0|KAT7_MOUSE	98.96	10	5	4	10	5	0	2	1603500	827850	1970400	1857400		98410	4	4	2	2	6	2	0	1		70641	Histone acetyltransferase KAT7 OS=Mus musculus OX=10090 GN=Kat7 PE=1 SV=1
1247	1343	Q62520|ZIC2_MOUSE	98.42	8	0	4	8	0	0	0		819910	1300800				2	2	0	1	2	0	0	0	Deamidation (NQ)	54954	Zinc finger protein ZIC 2 OS=Mus musculus OX=10090 GN=Zic2 PE=1 SV=2
1110	1428	Q64378|FKBP5_MOUSE	97.78	9	0	9	9	0	0	0		523640	1515000				2	2	0	2	3	0	0	0		50966	Peptidyl-prolyl cis-trans isomerase FKBP5 OS=Mus musculus OX=10090 GN=Fkbp5 PE=1 SV=1
906	1511	O89086|RBM3_MOUSE	97.59	21	12	12	21	12	0	21	1390200	1928300	3599400	1264500		1572900	2	2	1	2	4	1	0	2		16605	RNA-binding protein 3 OS=Mus musculus OX=10090 GN=Rbm3 PE=1 SV=1
993	1152	P19426|NELFE_MOUSE	97.55	19	5	9	14	5	0	0	524770	573990	378360	2261100			4	4	1	2	4	1	0	0	Oxidation (M)	42554	Negative elongation factor E OS=Mus musculus OX=10090 GN=Nelfe PE=1 SV=2
868	1064	Q00915|RET1_MOUSE	97.24	37	9	9	37	0	0	9	3259700	1328600	2567300			919890	3	3	1	2	5	0	0	2		15846	Retinol-binding protein 1 OS=Mus musculus OX=10090 GN=Rbp1 PE=1 SV=2
1198	1193	Q06180|PTN2_MOUSE	96.87	13	5	5	3	0	0	0	523210	230620	206260				3	3	2	1	1	0	0	0		47360	Tyrosine-protein phosphatase non-receptor type 2 OS=Mus musculus OX=10090 GN=Ptpn2 PE=1 SV=2
980	942	Q9D0L8|MCES_MOUSE	96.56	12	0	10	10	4	0	2		635820	1338600	315750		12177	4	4	0	3	4	1	0	2		53291	mRNA cap guanine-N7 methyltransferase OS=Mus musculus OX=10090 GN=Rnmt PE=1 SV=1
1103	1337	Q91YR1|TWF1_MOUSE	96.3	12	5	0	12	5	0	5	753540		289270	0		185530	2	2	1	0	2	1	0	1	Deamidation (NQ)	40079	Twinfilin-1 OS=Mus musculus OX=10090 GN=Twf1 PE=1 SV=2
1078	2026	P31786|ACBP_MOUSE	96.29	21	0	21	21	18	0	21		1747400	1688500	704170		247330	2	2	0	2	2	1	0	1		10000	Acyl-CoA-binding protein OS=Mus musculus OX=10090 GN=Dbi PE=1 SV=2
984	1251	Q8K2B3|SDHA_MOUSE	95.94	9	4	7	7	4	0	4	985130	993070	888420	1415500		668750	3	3	1	2	2	1	0	1		72585	Succinate dehydrogenase [ubiquinone] flavoprotein subunit mitochondrial OS=Mus musculus OX=10090 GN=Sdha PE=1 SV=1
1285	1206	Q8K4P0|WDR33_MOUSE	95.87	5	0	0	2	3	0	0			320010	2809200			3	3	0	0	1	2	0	0		145267	pre-mRNA 3' end processing protein WDR33 OS=Mus musculus OX=10090 GN=Wdr33 PE=1 SV=1
1058	1025	Q9DBG7|SRPRA_MOUSE	95.55	7	2	2	5	0	0	2	946960	182270	392880			130220	3	3	1	2	2	0	0	1	Deamidation (NQ)	69623	Signal recognition particle receptor subunit alpha OS=Mus musculus OX=10090 GN=Srpra PE=1 SV=1
1057	1227	P54729|NUB1_MOUSE	94.91	8	3	5	2	5	0	0	402430	644910	299520	706870			4	4	1	2	1	2	0	0		70307	NEDD8 ultimate buster 1 OS=Mus musculus OX=10090 GN=Nub1 PE=1 SV=2
1224	1605	P63168|DYL1_MOUSE	94.87	27	0	12	12	15	0	12		108060	430310	941250		249280	2	2	0	1	1	1	0	1		10366	Dynein light chain 1 cytoplasmic OS=Mus musculus OX=10090 GN=Dynll1 PE=1 SV=1
956	1235	E9Q5K9|YTDC1_MOUSE	94.71	5	4	4	3	4	0	0	1890400	1979500	460960	3463800			3	3	2	3	2	2	0	0	Deamidation (NQ)	85649	YTH domain-containing protein 1 OS=Mus musculus OX=10090 GN=Ythdc1 PE=1 SV=2
1319	1956	Q9CY73|RM44_MOUSE	94.18	13	6	7	7	0	0	0	928200	241830	191850				2	2	1	1	1	0	0	0		37527	39S ribosomal protein L44 mitochondrial OS=Mus musculus OX=10090 GN=Mrpl44 PE=1 SV=3
1092	1276	Q921U8|SMTN_MOUSE	94.13	6	4	2	6	0	0	0	1430200	377570	694000				3	3	2	1	3	0	0	0		100289	Smoothelin OS=Mus musculus OX=10090 GN=Smtn PE=1 SV=2
848	817	Q8R3N6|THOC1_MOUSE	93.76	9	5	4	4	2	0	0	683150	1009000	1820400	2032200			4	4	2	4	4	1	0	0		75436	THO complex subunit 1 OS=Mus musculus OX=10090 GN=Thoc1 PE=1 SV=1
1120	1491	Q8BKT7|THOC5_MOUSE	92.57	5	2	2	5	2	0	0	524220	419130	416170	691450			2	2	1	1	2	1	0	0		78686	THO complex subunit 5 homolog OS=Mus musculus OX=10090 GN=Thoc5 PE=1 SV=2
1349	1250	Q8BHB4|WDR3_MOUSE	92.09	6	0	4	1	0	0	0		233400	36702				3	3	0	2	2	0	0	0		105775	WD repeat-containing protein 3 OS=Mus musculus OX=10090 GN=Wdr3 PE=1 SV=1
946	1098	A2RTL5|RSRC2_MOUSE	91.93	12	0	12	12	6	0	0		1401100	1340300	2038700			3	3	0	4	4	1	0	0		43877	Arginine/serine-rich coiled-coil protein 2 OS=Mus musculus OX=10090 GN=Rsrc2 PE=2 SV=1
963	918	P62915|TF2B_MOUSE	91.78	19	4	15	14	6	0	0	436470	1167900	1976200	1431400			4	4	1	3	3	1	0	0		34819	Transcription initiation factor IIB OS=Mus musculus OX=10090 GN=Gtf2b PE=1 SV=1
1046	1381	Q6PGG6|GNL3L_MOUSE	91.69	7	3	7	3	7	0	0	668990	631710	282420	1082400			2	2	1	2	1	2	0	0		65195	Guanine nucleotide-binding protein-like 3-like protein OS=Mus musculus OX=10090 GN=Gnl3l PE=1 SV=1
1106	1461	Q6PGH1|BUD31_MOUSE	91.25	21	14	7	7	14	0	0	661820	390370	2034400	1075900			2	2	1	1	2	1	0	0		17000	Protein BUD31 homolog OS=Mus musculus OX=10090 GN=Bud31 PE=1 SV=2
1121	1238	Q9QWT9|KIFC1_MOUSE	90.36	6	2	0	4	2	0	2	803200		196430	128860		106160	3	3	1	0	2	1	0	1		74153	Kinesin-like protein KIFC1 OS=Mus musculus OX=10090 GN=Kifc1 PE=1 SV=2
1248	1735	Q62176|RBM38_MOUSE	90.15	8	8	8	0	8	0	0	908420	332510		1023000			1	1	1	2	0	1	0	0		25364	RNA-binding protein 38 OS=Mus musculus OX=10090 GN=Rbm38 PE=1 SV=2
1132	960	Q04692|SMRCD_MOUSE	90	9	0	4	6	2	0	0		586830	1120400	140650			5	5	0	3	3	1	0	0		116451	SWI/SNF-related matrix-associated actin-dependent regulator of chromatin subfamily A containing DEAD/H box 1 OS=Mus musculus OX=10090 GN=Smarcad1 PE=1 SV=2
1041	867	P59242|CING_MOUSE	89.64	5	3	1	1	3	0	0	1612100	168090	155420	848230			4	4	2	1	1	2	0	0	Deamidation (NQ)	136447	Cingulin OS=Mus musculus OX=10090 GN=Cgn PE=1 SV=1
1160	1282	Q9JKC8|AP3M1_MOUSE	89.5	14	11	3	6	5	0	0	1495500	100880	169360	1007000			3	3	2	1	1	1	0	0		46936	AP-3 complex subunit mu-1 OS=Mus musculus OX=10090 GN=Ap3m1 PE=1 SV=1
1360	1690	P49135|ERCC3_MOUSE	89.26	3	0	3	3	0	0	0		343560	304680				1	1	0	1	1	0	0	0		89127	General transcription and DNA repair factor IIH helicase subunit XPB OS=Mus musculus OX=10090 GN=Ercc3 PE=2 SV=1
1008	1153	Q91YE7|RBM5_MOUSE	89.06	5	2	3	5	2	0	0	523740	669410	671350	1215900			3	3	1	2	3	1	0	0		92311	RNA-binding protein 5 OS=Mus musculus OX=10090 GN=Rbm5 PE=1 SV=1
940	1055	Q6P5G6|UBXN7_MOUSE	88.91	11	7	4	7	4	0	0	1140400	101520	630510	956240			3	3	2	2	3	1	0	0	Deamidation (NQ)	52164	UBX domain-containing protein 7 OS=Mus musculus OX=10090 GN=Ubxn7 PE=1 SV=2
1122	1506	Q9CQJ4|RING2_MOUSE	88.64	8	5	0	8	5	0	5	866040		1119700	1126700		184730	2	2	1	0	2	1	0	1		37623	E3 ubiquitin-protein ligase RING2 OS=Mus musculus OX=10090 GN=Rnf2 PE=1 SV=1
1063	1077	Q61550|RAD21_MOUSE	88.49	11	4	3	7	4	0	4	1089600	551460	1456500	628620		301190	3	3	1	1	3	1	0	1		72083	Double-strand-break repair protein rad21 homolog OS=Mus musculus OX=10090 GN=Rad21 PE=1 SV=3
1009	1418	P48432|SOX2_MOUSE	88.41	17	0	6	6	17	0	6		1329300	1237900	2272400		270720	2	2	0	2	2	2	0	1		34454	Transcription factor SOX-2 OS=Mus musculus OX=10090 GN=Sox2 PE=1 SV=2
986	1121	Q9JMH6|TRXR1_MOUSE	88.11	14	0	8	14	0	0	8		720370	2037600			1376400	5	5	0	3	6	0	0	4		67084	Thioredoxin reductase 1 cytoplasmic OS=Mus musculus OX=10090 GN=Txnrd1 PE=1 SV=3
1140	1172	Q8BP48|MAP11_MOUSE	87.59	11	0	8	8	0	0	5		432330	836060			170510	3	3	0	2	3	0	0	1	Deamidation (NQ)	43221	Methionine aminopeptidase 1 OS=Mus musculus OX=10090 GN=Metap1 PE=1 SV=1
1157	1350	Q9EPQ8|TCF20_MOUSE	87.26	2	2	0	1	1	0	0	505220		201070	326740			2	2	2	0	1	1	0	0		215681	Transcription factor 20 OS=Mus musculus OX=10090 GN=Tcf20 PE=1 SV=3
1246	1194	Q8K2Z4|CND1_MOUSE	87.24	4	1	0	1	1	0	0	232890		684320	227280			3	3	1	0	1	1	0	0		155664	Condensin complex subunit 1 OS=Mus musculus OX=10090 GN=Ncapd2 PE=1 SV=2
1152	962	P70227|ITPR3_MOUSE	86.9	3	1	0	2	1	0	0	464520		585580	635310			5	5	2	0	3	1	0	0		304273	Inositol 1 4 5-trisphosphate receptor type 3 OS=Mus musculus OX=10090 GN=Itpr3 PE=1 SV=3
1061	981	Q9QYS9|QKI_MOUSE	86.76	20	4	4	7	9	0	12	1311500	160470	1009000	5864200		841030	4	4	1	1	1	2	0	2		37671	Protein quaking OS=Mus musculus OX=10090 GN=Qki PE=1 SV=1
1173	1732	Q9JJ66|CDC20_MOUSE	86.64	5	5	5	5	5	0	0	625580	271060	347700	948500			1	1	1	1	1	1	0	0		54816	Cell division cycle protein 20 homolog OS=Mus musculus OX=10090 GN=Cdc20 PE=1 SV=2
1112	1546	P70122|SBDS_MOUSE	86.18	16	8	9	9	0	0	9	398240	486980	2737200			1284800	2	2	1	1	3	0	0	1	Deamidation (NQ)	28781	Ribosome maturation protein SBDS OS=Mus musculus OX=10090 GN=Sbds PE=1 SV=4
1202	1479	Q99J47|DRS7B_MOUSE	86.07	9	5	9	0	0	0	4	885030	738160				282710	3	3	1	2	0	0	0	1		34987	Dehydrogenase/reductase SDR family member 7B OS=Mus musculus OX=10090 GN=Dhrs7b PE=1 SV=1
959	983	Q8VE97|SRSF4_MOUSE	85.88	8	3	4	4	3	0	0	126200	643930	592380	820720			4	3	1	3	3	1	0	0	Deamidation (NQ)	55979	Serine/arginine-rich splicing factor 4 OS=Mus musculus OX=10090 GN=Srsf4 PE=2 SV=1
1357	1322	P58501|PAXB1_MOUSE	85.77	3	0	1	0	2	0	0		457890		321710			2	2	0	1	0	1	0	0		104836	PAX3- and PAX7-binding protein 1 OS=Mus musculus OX=10090 GN=Paxbp1 PE=1 SV=3
1416	1640	Q86U44|MTA70_HUMAN	85.67	6	0	3	4	0	0	0		181790	0				2	2	0	1	1	0	0	0		64474	N6-adenosine-methyltransferase catalytic subunit OS=Homo sapiens OX=9606 GN=METTL3 PE=1 SV=2
1416	1647	Q8C3P7|MTA70_MOUSE	85.67	6	0	3	4	0	0	0		181790	0				2	2	0	1	1	0	0	0		64616	N6-adenosine-methyltransferase subunit METTL3 OS=Mus musculus OX=10090 GN=Mettl3 PE=1 SV=2
1251	1413	P47809|MP2K4_MOUSE	85.45	10	0	6	10	0	0	0		326730	539650				2	2	0	1	2	0	0	0		44114	Dual specificity mitogen-activated protein kinase kinase 4 OS=Mus musculus OX=10090 GN=Map2k4 PE=1 SV=2
1144	2432	P97822|AN32E_MOUSE	85.43	5	0	5	5	0	0	5		749960	639330			77814	2	2	0	2	2	0	0	1		29622	Acidic leucine-rich nuclear phosphoprotein 32 family member E OS=Mus musculus OX=10090 GN=Anp32e PE=1 SV=2
781	1360	Q9Z2D8|MBD3_MOUSE	84.73	9	4	5	9	4	0	5	1413900	888460	1485300	1116700		435150	2	2	1	2	3	1	0	5		32168	Methyl-CpG-binding domain protein 3 OS=Mus musculus OX=10090 GN=Mbd3 PE=1 SV=1
1359	1676	Q6ZPZ3|ZC3H4_MOUSE	84.54	2	2	0	0	2	0	0	359770			270100			1	1	1	0	0	1	0	0		140967	Zinc finger CCCH domain-containing protein 4 OS=Mus musculus OX=10090 GN=Zc3h4 PE=1 SV=2
1225	1944	Q9QZV9|NXT1_MOUSE	84	26	26	0	0	26	0	0	832440			1525800			2	2	2	0	0	2	0	0		15847	NTF2-related export protein 1 OS=Mus musculus OX=10090 GN=Nxt1 PE=1 SV=2
1104	1028	Q8BZH4|POGZ_MOUSE	83.94	3	2	1	1	1	0	0	990350	268130	606540	692060			3	3	2	1	1	1	0	0		154909	Pogo transposable element with ZNF domain OS=Mus musculus OX=10090 GN=Pogz PE=1 SV=2
1076	1237	Q14C51|PTCD3_MOUSE	83.92	5	0	5	4	0	0	2		935940	411320			205090	3	2	0	3	2	0	0	1		77796	Pentatricopeptide repeat domain-containing protein 3 mitochondrial OS=Mus musculus OX=10090 GN=Ptcd3 PE=1 SV=2
1094	1231	Q8C0I1|ADAS_MOUSE	83.83	9	0	7	6	0	0	4		773760	841040			202240	3	3	0	2	3	0	0	1		71684	Alkyldihydroxyacetonephosphate synthase peroxisomal OS=Mus musculus OX=10090 GN=Agps PE=1 SV=1
1101	860	P39054|DYN2_MOUSE	83.61	15	0	1	9	0	0	6		169220	660290			805060	6	6	0	2	3	0	0	3		98145	Dynamin-2 OS=Mus musculus OX=10090 GN=Dnm2 PE=1 SV=2
872	1609	O35345|IMA7_MOUSE	83.25	6	4	3	3	4	0	3	377620			569660			3	2	2	3	4	1	0	1	Deamidation (NQ)	59964	Importin subunit alpha-7 OS=Mus musculus OX=10090 GN=Kpna6 PE=1 SV=2
1234	1349	Q6P5B0|RRP12_MOUSE	82.84	3	3	0	0	1	0	0	521700			372900			2	2	2	0	0	1	0	0		143131	RRP12-like protein OS=Mus musculus OX=10090 GN=Rrp12 PE=1 SV=1
1083	1212	P17426|AP2A1_MOUSE	82.82	4	0	2	3	2	0	2		231360	75476	106620		171470	3	2	0	1	2	1	0	1		107664	AP-2 complex subunit alpha-1 OS=Mus musculus OX=10090 GN=Ap2a1 PE=1 SV=1
1161	1296	Q8BIQ5|CSTF2_MOUSE	82.67	10	5	0	10	5	0	0	2232500		1579500	3371800			3	3	1	0	3	1	0	0		61341	Cleavage stimulation factor subunit 2 OS=Mus musculus OX=10090 GN=Cstf2 PE=1 SV=2
950	1209	P17427|AP2A2_MOUSE	81.96	4	2	2	1	2	0	3	934610	776700		583450		811160	3	2	1	1	1	1	0	4		104016	AP-2 complex subunit alpha-2 OS=Mus musculus OX=10090 GN=Ap2a2 PE=1 SV=2
1179	1416	Q8BH74|NU107_MOUSE	81.94	3	0	3	2	0	0	0		493210	254560				2	2	0	3	1	0	0	0	Deamidation (NQ)	106717	Nuclear pore complex protein Nup107 OS=Mus musculus OX=10090 GN=Nup107 PE=1 SV=1
1172	1714	O35864|CSN5_MOUSE	81.81	7	6	0	6	7	0	6	302570		198750	506550		163790	2	2	1	0	1	1	0	1		37549	COP9 signalosome complex subunit 5 OS=Mus musculus OX=10090 GN=Cops5 PE=1 SV=3
1154	1305	Q8K298|ANLN_MOUSE	81.77	3	1	2	3	0	0	0	1070700	280230	1064200				2	2	1	1	2	0	0	0		122794	Anillin OS=Mus musculus OX=10090 GN=Anln PE=1 SV=2
1174	1426	Q587J6|LITD1_MOUSE	81.69	4	0	2	2	0	0	4		390180	198490			278800	2	2	0	1	1	0	0	2		88189	LINE-1 type transposase domain-containing protein 1 OS=Mus musculus OX=10090 GN=L1td1 PE=2 SV=1
1153	1154	P45481|CBP_MOUSE	80.86	2	1	0	1	1	0	0	425470			307420			4	2	1	1	2	1	0	0		265491	CREB-binding protein OS=Mus musculus OX=10090 GN=Crebbp PE=1 SV=3
910	1455	P32233|DRG1_MOUSE	80.51	8	4	8	8	4	0	8	682320	1003300	632190	834110		601100	2	2	1	3	2	1	0	2		40512	Developmentally-regulated GTP-binding protein 1 OS=Mus musculus OX=10090 GN=Drg1 PE=1 SV=1
1090	1357	P33174|KIF4_MOUSE	80.2	3	1	1	3	1	0	0	557990	295630	520810	681940			2	2	1	1	2	1	0	0		139519	Chromosome-associated kinesin KIF4 OS=Mus musculus OX=10090 GN=Kif4 PE=1 SV=3
915	1217	P50518|VATE1_MOUSE	79.95	25	6	12	25	0	0	6	2153300	2653700	2982900			448910	3	3	1	4	4	0	0	1		26157	V-type proton ATPase subunit E 1 OS=Mus musculus OX=10090 GN=Atp6v1e1 PE=1 SV=2
1071	1196	Q7TNV0|DEK_MOUSE	79.89	10	4	7	7	0	0	0	217610	686370	1167000				3	3	1	2	3	0	0	0		43159	Protein DEK OS=Mus musculus OX=10090 GN=Dek PE=1 SV=1
1156	1414	Q9CZW4|ACSL3_MOUSE	79.59	5	0	2	2	2	0	2		464740	286440	220420		412010	2	2	0	1	1	1	0	1		80492	Long-chain-fatty-acid--CoA ligase 3 OS=Mus musculus OX=10090 GN=Acsl3 PE=1 SV=2
1338	1320	P14824|ANXA6_MOUSE	79.23	6	0	2	3	0	0	0		313000	173480				2	2	0	1	1	0	0	0		75885	Annexin A6 OS=Mus musculus OX=10090 GN=Anxa6 PE=1 SV=3
1223	1483	Q80UW8|RPAB1_MOUSE	79.03	20	0	20	7	0	0	0		1023200	1357800				2	2	0	2	2	0	0	0	Deamidation (NQ)	24570	DNA-directed RNA polymerases I II and III subunit RPABC1 OS=Mus musculus OX=10090 GN=Polr2e PE=1 SV=1
1113	1127	O70551|SRPK1_MOUSE	78.97	8	0	0	8	5	0	0			1401100	2198100			3	3	0	0	4	2	0	0		73089	SRSF protein kinase 1 OS=Mus musculus OX=10090 GN=Srpk1 PE=1 SV=2
957	2401	P60953|CDC42_HUMAN	78.82	11	11	0	11	11	0	11	707080		2700600	580940		1757400	2	2	1	0	5	1	0	3		21259	Cell division control protein 42 homolog OS=Homo sapiens OX=9606 GN=CDC42 PE=1 SV=2
957	2402	P60766|CDC42_MOUSE	78.82	11	11	0	11	11	0	11	707080		2700600	580940		1757400	2	2	1	0	5	1	0	3		21259	Cell division control protein 42 homolog OS=Mus musculus OX=10090 GN=Cdc42 PE=1 SV=2
957	2403	Q90694|CDC42_CHICK	78.82	11	11	0	11	11	0	11	707080		2700600	580940		1757400	2	2	1	0	5	1	0	3		21273	Cell division control protein 42 homolog OS=Gallus gallus OX=9031 GN=CDC42 PE=2 SV=1
1171	1346	Q61216|MRE11_MOUSE	78.82	4	0	2	4	0	0	0		184990	1232000				2	2	0	1	3	0	0	0		80223	Double-strand break repair protein MRE11 OS=Mus musculus OX=10090 GN=Mre11 PE=1 SV=1
1204	1588	P21952|PO3F1_MOUSE	78.5	10	4	0	10	4	0	0	614550		997610	962980			2	2	1	0	2	1	0	0		45324	POU domain class 3 transcription factor 1 OS=Mus musculus OX=10090 GN=Pou3f1 PE=1 SV=1
1209	1499	Q8BJ05|ZC3HE_MOUSE	78.43	6	4	2	0	4	0	0	1121700	133790		1901200			3	3	2	1	0	2	0	0		82409	Zinc finger CCCH domain-containing protein 14 OS=Mus musculus OX=10090 GN=Zc3h14 PE=1 SV=1
1098	1244	Q8C5N3|CWC22_MOUSE	77.65	5	1	4	3	3	0	0	687300	724780	1144800	8126700			3	3	1	2	2	2	0	0		104774	Pre-mRNA-splicing factor CWC22 homolog OS=Mus musculus OX=10090 GN=Cwc22 PE=1 SV=1
1341	1272	Q6P5D8|SMHD1_MOUSE	77.59	3	2	0	1	1	0	0	491330		336800	695770			4	4	2	0	1	2	0	0		225646	Structural maintenance of chromosomes flexible hinge domain-containing protein 1 OS=Mus musculus OX=10090 GN=Smchd1 PE=1 SV=2
1020	1157	Q9DB15|RM12_MOUSE	77.44	36	18	0	31	23	0	18	478610		639040	2829300		255120	4	4	1	0	3	2	0	1		21708	39S ribosomal protein L12 mitochondrial OS=Mus musculus OX=10090 GN=Mrpl12 PE=1 SV=2
1387	1387	Q8BH69|SPS1_MOUSE	77.24	12	0	12	0	0	0	0		839680					2	2	0	2	0	0	0	0		42907	Selenide water dikinase 1 OS=Mus musculus OX=10090 GN=Sephs1 PE=1 SV=1
936	1146	Q14141|SEPT6_HUMAN	77.23	11	0	2	9	0	0	6			638680				4	1	0	1	6	0	0	3		49717	Septin-6 OS=Homo sapiens OX=9606 GN=SEPT6 PE=1 SV=4
1255	1490	Q8BHJ9|SLU7_MOUSE	77.02	9	4	0	5	4	0	0	735710		471260	1202200			2	2	1	0	1	1	0	0		68080	Pre-mRNA-splicing factor SLU7 OS=Mus musculus OX=10090 GN=Slu7 PE=1 SV=1
1188	1297	Q8K2F0|BRD3_MOUSE	76.77	6	5	0	0	6	0	0	312150			1133800			3	2	2	0	0	3	0	0		79762	Bromodomain-containing protein 3 OS=Mus musculus OX=10090 GN=Brd3 PE=1 SV=2
1237	1579	Q63617|HYOU1_RAT	76.69	2	2	2	0	2	0	0	0	237160		307310			1	1	1	1	0	1	0	0		111289	Hypoxia up-regulated protein 1 OS=Rattus norvegicus OX=10116 GN=Hyou1 PE=1 SV=1
1237	1580	Q9JKR6|HYOU1_MOUSE	76.69	2	2	2	0	2	0	0	0	237160		307310			1	1	1	1	0	1	0	0		111181	Hypoxia up-regulated protein 1 OS=Mus musculus OX=10090 GN=Hyou1 PE=1 SV=1
1003	1480	Q61103|REQU_MOUSE	76.61	8	8	4	4	4	0	0	3084100	1929600	2298800	2395200			2	2	2	2	2	1	0	0		44230	Zinc finger protein ubi-d4 OS=Mus musculus OX=10090 GN=Dpf2 PE=1 SV=1
1067	1071	Q9WVG6|CARM1_MOUSE	75.94	10	2	5	7	0	0	3	1445400	823960	1081400			281230	4	4	1	2	3	0	0	1	Deamidation (NQ)	65854	Histone-arginine methyltransferase CARM1 OS=Mus musculus OX=10090 GN=Carm1 PE=1 SV=2
1559	1741	Q9Z1J1|TF7L1_MOUSE	75.71	4	0	0	0	4	0	0				230510			1	1	0	0	0	1	0	0		62298	Transcription factor 7-like 1 OS=Mus musculus OX=10090 GN=Tcf7l1 PE=1 SV=2
1273	1141	Q5F2E7|NUFP2_MOUSE	75.49	11	0	0	2	5	0	5			0	328360		176140	3	3	0	0	1	1	0	1	Deamidation (NQ)	75657	Nuclear fragile X mental retardation-interacting protein 2 OS=Mus musculus OX=10090 GN=Nufip2 PE=1 SV=1
1128	1619	P08003|PDIA4_MOUSE	74.72	5	5	2	5	0	0	0	2003100	116350	323960				2	2	2	1	2	0	0	0		71982	Protein disulfide-isomerase A4 OS=Mus musculus OX=10090 GN=Pdia4 PE=1 SV=3
943	1449	Q60960|IMA5_MOUSE	74.65	6	4	3	3	0	0	3	1690800						2	1	1	3	4	0	0	1	Deamidation (NQ)	60183	Importin subunit alpha-5 OS=Mus musculus OX=10090 GN=Kpna1 PE=1 SV=2
1199	1225	Q9EQM6|DGCR8_MOUSE	74.28	6	2	0	3	3	0	0	301980		389120	3114200			3	3	1	0	1	2	0	0		86321	Microprocessor complex subunit DGCR8 OS=Mus musculus OX=10090 GN=Dgcr8 PE=1 SV=2
1129	1682	Q8VDP2|CX056_MOUSE	73.9	15	6	15	15	6	0	0	1551900	724430	680550	2418100			2	2	1	2	3	1	0	0		25594	UPF0428 protein CXorf56 homolog OS=Mus musculus OX=10090 PE=1 SV=1
1229	2618	Q9JHS9|CWC15_MOUSE	73.51	10	10	10	10	0	0	0	357070	404290	191520				1	1	1	2	1	0	0	0	Deamidation (NQ)	26624	Spliceosome-associated protein CWC15 homolog OS=Mus musculus OX=10090 GN=Cwc15 PE=1 SV=1
1302	2077	Q3UQA7|SELH_MOUSE	73.18	22	22	22	0	0	0	0	0	582080					1	1	1	2	0	0	0	0		12974	Selenoprotein H OS=Mus musculus OX=10090 GN=Selenoh PE=1 SV=2
1069	1589	P46379|BAG6_HUMAN	73.15	3	1	1	3	0	0	3	336480	332260	852430			355180	2	2	1	1	3	0	0	2		119409	Large proline-rich protein BAG6 OS=Homo sapiens OX=9606 GN=BAG6 PE=1 SV=2
1069	1590	Q9Z1R2|BAG6_MOUSE	73.15	3	1	1	3	0	0	3	336480	332260	852430			355180	2	2	1	1	3	0	0	2		121037	Large proline-rich protein BAG6 OS=Mus musculus OX=10090 GN=Bag6 PE=1 SV=1
1440	1918	Q8VBT9|ASPC1_MOUSE	72.97	4	4	0	0	4	0	0	257870			366240			1	1	1	0	0	1	0	0		59796	Tether containing UBX domain for GLUT4 OS=Mus musculus OX=10090 GN=Aspscr1 PE=1 SV=1
896	1128	Q9QZH3|PPIE_MOUSE	72.97	11	8	8	6	0	0	3	3152000	187350	174750				3	2	2	3	2	0	0	2		33449	Peptidyl-prolyl cis-trans isomerase E OS=Mus musculus OX=10090 GN=Ppie PE=1 SV=2
1137	1799	Q9DBR0|AKAP8_MOUSE	72.87	8	5	2	8	5	0	0	1530100	0	1034200	2561200			3	3	1	1	3	1	0	0		76294	A-kinase anchor protein 8 OS=Mus musculus OX=10090 GN=Akap8 PE=1 SV=1
1201	1467	Q03160|GRB7_MOUSE	72.86	7	0	3	7	0	0	0		523690	507670				2	2	0	2	2	0	0	0	Deamidation (NQ)	59959	Growth factor receptor-bound protein 7 OS=Mus musculus OX=10090 GN=Grb7 PE=1 SV=1
1340	1330	A5YKK6|CNOT1_HUMAN	72.81	1	0	1	0	0	0	0		437370					2	2	0	2	0	0	0	0		266937	CCR4-NOT transcription complex subunit 1 OS=Homo sapiens OX=9606 GN=CNOT1 PE=1 SV=2
1340	1331	Q6ZQ08|CNOT1_MOUSE	72.81	1	0	1	0	0	0	0		437370					2	2	0	2	0	0	0	0		266805	CCR4-NOT transcription complex subunit 1 OS=Mus musculus OX=10090 GN=Cnot1 PE=1 SV=2
1378	1456	Q8BHN3|GANAB_MOUSE	72.81	3	0	0	1	0	0	2			143350			92216	2	2	0	0	1	0	0	1		106911	Neutral alpha-glucosidase AB OS=Mus musculus OX=10090 GN=Ganab PE=1 SV=1
1393	1451	P09450|JUNB_MOUSE	72.71	16	7	0	9	7	0	0	318930		385370	888630			3	3	1	0	2	1	0	0		35765	Transcription factor jun-B OS=Mus musculus OX=10090 GN=Junb PE=1 SV=1
1252	1232	O95373|IPO7_HUMAN	72.7	5	0	1	4	2	0	0		118430	652010	951680			3	3	0	1	2	1	0	0		119516	Importin-7 OS=Homo sapiens OX=9606 GN=IPO7 PE=1 SV=1
1252	1233	Q9EPL8|IPO7_MOUSE	72.7	5	0	1	4	2	0	0		118430	652010	951680			3	3	0	1	2	1	0	0		119486	Importin-7 OS=Mus musculus OX=10090 GN=Ipo7 PE=1 SV=2
1374	1379	F7BJB9|MORC3_MOUSE	72.66	7	7	0	0	0	0	0	737260						3	3	3	0	0	0	0	0		106522	MORC family CW-type zinc finger protein 3 OS=Mus musculus OX=10090 GN=Morc3 PE=1 SV=1
1253	1710	Q9D0F3|LMAN1_MOUSE	72.66	5	5	0	5	0	0	5	1097600		180880			172260	1	1	1	0	1	0	0	1		57789	Protein ERGIC-53 OS=Mus musculus OX=10090 GN=Lman1 PE=1 SV=1
1317	1821	Q3TX08|TRM1_MOUSE	72.38	6	3	0	3	0	0	0	0		411320				2	2	1	0	2	0	0	0		72350	tRNA (guanine(26)-N(2))-dimethyltransferase OS=Mus musculus OX=10090 GN=Trmt1 PE=1 SV=2
1322	2494	Q8R344|CCD12_MOUSE	72.14	15	0	15	15	0	0	0		633680	510330				2	2	0	2	1	0	0	0		18891	Coiled-coil domain-containing protein 12 OS=Mus musculus OX=10090 GN=Ccdc12 PE=1 SV=2
1215	1583	O88874|CCNK_MOUSE	71.95	8	0	3	8	3	0	0		436610	912490	1116900			2	2	0	1	2	1	0	0		61363	Cyclin-K OS=Mus musculus OX=10090 GN=Ccnk PE=1 SV=3
1141	1228	Q9CSU0|RPR1B_MOUSE	71.93	13	0	10	8	0	0	0		945520	1132400				3	3	0	2	3	0	0	0		36884	Regulation of nuclear pre-mRNA domain-containing protein 1B OS=Mus musculus OX=10090 GN=Rprd1b PE=1 SV=2
1142	1728	Q921M7|FA49B_MOUSE	71.79	8	0	4	4	0	0	8		395950	354860			461540	2	2	0	1	1	0	0	3		36776	Protein FAM49B OS=Mus musculus OX=10090 GN=Fam49b PE=1 SV=1
1100	1433	Q64127|TIF1A_MOUSE	71.78	4	1	2	1	1	0	0				274150			3	1	1	3	1	1	0	0	Deamidation (NQ)	116657	Transcription intermediary factor 1-alpha OS=Mus musculus OX=10090 GN=Trim24 PE=1 SV=1
1077	1174	Q9ER69|FL2D_MOUSE	71.56	12	0	3	9	6	0	0		528780	580040	4681000			3	3	0	1	2	3	0	0	Deamidation (NQ)	44177	Pre-mRNA-splicing regulator WTAP OS=Mus musculus OX=10090 GN=Wtap PE=1 SV=3
1269	1575	Q8BTS4|NUP54_MOUSE	71.55	6	0	0	3	3	0	3			150840	140070		517350	2	2	0	0	1	1	0	1		55732	Nuclear pore complex protein Nup54 OS=Mus musculus OX=10090 GN=Nup54 PE=1 SV=1
1261	1602	Q2L4X1|BZW2_MUSMM	71.55	5	5	5	5	0	0	0	381340	365510	315910				1	1	1	1	1	0	0	0		48063	Basic leucine zipper and W2 domain-containing protein 2 OS=Mus musculus molossinus OX=57486 GN=Bzw2 PE=2 SV=1
1261	1603	Q91VK1|BZW2_MOUSE	71.55	5	5	5	5	0	0	0	381340	365510	315910				1	1	1	1	1	0	0	0		48063	Basic leucine zipper and W2 domain-containing protein 2 OS=Mus musculus OX=10090 GN=Bzw2 PE=1 SV=1
1123	2037	Q9CWH0|DPPA2_MOUSE	70.94	5	5	0	5	5	0	0	5253200		470970	1392700			1	1	2	0	2	1	0	0	Deamidation (NQ)	34116	Developmental pluripotency-associated protein 2 OS=Mus musculus OX=10090 GN=Dppa2 PE=1 SV=1
1325	2715	Q9Z2I8|SUCB2_MOUSE	70.76	4	4	0	4	4	0	0	611740		377750	919540			1	1	1	0	1	1	0	0		46840	Succinate--CoA ligase [GDP-forming] subunit beta mitochondrial OS=Mus musculus OX=10090 GN=Suclg2 PE=1 SV=3
1315	2830	Q62241|RU1C_MOUSE	70.72	13	0	0	13	0	0	0			2603300				2	2	0	0	3	0	0	0		17364	U1 small nuclear ribonucleoprotein C OS=Mus musculus OX=10090 GN=Snrpc PE=1 SV=1
909	1246	Q62186|SSRD_MOUSE	70.62	20	13	12	6	0	0	12	1325000	1443900	1566800			917490	3	3	2	3	2	0	0	4		18937	Translocon-associated protein subunit delta OS=Mus musculus OX=10090 GN=Ssr4 PE=1 SV=1
1293	2170	Q9D773|RM02_MOUSE	70.37	10	10	10	10	10	0	0	767250	580630	312260	699400			1	1	1	1	1	1	0	0		33341	39S ribosomal protein L2 mitochondrial OS=Mus musculus OX=10090 GN=Mrpl2 PE=1 SV=1
1075	1132	Q8BK63|KC1A_MOUSE	70.25	16	5	11	4	0	0	0	179430	995390	667460				4	4	1	4	1	0	0	0		38915	Casein kinase I isoform alpha OS=Mus musculus OX=10090 GN=Csnk1a1 PE=1 SV=2
682	1683	Q9EST5|AN32B_MOUSE	70.1	11	11	7	7	11	0	7	8602600	2046400	6448900	22053000		1901500	2	2	4	2	4	3	0	2	Deamidation (NQ)	31079	Acidic leucine-rich nuclear phosphoprotein 32 family member B OS=Mus musculus OX=10090 GN=Anp32b PE=1 SV=1
1326	2807	Q8R404|MIC13_MOUSE	70.09	24	0	24	24	0	0	24		279450	272910			318700	1	1	0	1	1	0	0	1		13373	MICOS complex subunit MIC13 OS=Mus musculus OX=10090 GN=Micos13 PE=1 SV=1
1307	1621	Q9D868|PPIH_MOUSE	70.02	20	13	20	13	0	0	0	693770	600850	396950				2	2	1	2	1	0	0	0	Deamidation (NQ)	20464	Peptidyl-prolyl cis-trans isomerase H OS=Mus musculus OX=10090 GN=Ppih PE=1 SV=1
1053	1457	Q80VD1|FA98B_MOUSE	69.81	7	4	3	7	4	0	0	1037200	154440	614500	1413700			2	2	3	1	3	1	0	0		45349	Protein FAM98B OS=Mus musculus OX=10090 GN=Fam98b PE=1 SV=1
1233	1400	Q9Z1T1|AP3B1_MOUSE	69.72	2	2	2	0	2	0	0	501840	463880		480500			1	1	1	1	0	1	0	0		122740	AP-3 complex subunit beta-1 OS=Mus musculus OX=10090 GN=Ap3b1 PE=1 SV=2
905	1240	Q9R0P5|DEST_MOUSE	69.53	28	0	28	16	7	0	0		2301900	731520	8550400			3	3	0	6	3	1	0	0	Deamidation (NQ)	18522	Destrin OS=Mus musculus OX=10090 GN=Dstn PE=1 SV=3
1245	1725	A2APB8|TPX2_MOUSE	69.44	3	3	0	3	3	0	0	551500		269220	436160			1	1	1	0	1	1	0	0		85894	Targeting protein for Xklp2 OS=Mus musculus OX=10090 GN=Tpx2 PE=1 SV=1
1195	1363	Q06330|SUH_HUMAN	69.15	5	0	3	5	0	0	3		290670	1033900			191420	2	2	0	1	2	0	0	1		55637	Recombining binding protein suppressor of hairless OS=Homo sapiens OX=9606 GN=RBPJ PE=1 SV=3
1195	1364	P31266|SUH_MOUSE	69.15	5	0	2	5	0	0	2		290670	1033900			191420	2	2	0	1	2	0	0	1		58537	Recombining binding protein suppressor of hairless OS=Mus musculus OX=10090 GN=Rbpj PE=1 SV=1
1281	1329	Q99JN2|KLH22_MOUSE	69.14	4	0	2	0	3	0	2		170850		412000		310760	2	2	0	1	0	1	0	1		71687	Kelch-like protein 22 OS=Mus musculus OX=10090 GN=Klhl22 PE=1 SV=1
1464	2460	P63280|UBC9_MOUSE	69.06	8	0	0	8	8	0	0			300700	3788700			1	1	0	0	1	1	0	0		18007	SUMO-conjugating enzyme UBC9 OS=Mus musculus OX=10090 GN=Ube2i PE=1 SV=1
1216	1786	Q8R1N0|ZN830_MOUSE	68.94	12	12	6	0	6	0	0	3303500	269120		758720			2	2	2	1	0	1	0	0		40658	Zinc finger protein 830 OS=Mus musculus OX=10090 GN=Znf830 PE=1 SV=1
1549	1681	O08759|UBE3A_MOUSE	68.84	2	0	0	0	2	0	0				375510			1	1	0	0	0	1	0	0		99819	Ubiquitin-protein ligase E3A OS=Mus musculus OX=10090 GN=Ube3a PE=1 SV=2
1289	1895	Q99KR7|PPIF_MOUSE	68.74	12	12	0	12	12	0	0	401930		353920	496050			1	1	1	0	1	1	0	0		21737	Peptidyl-prolyl cis-trans isomerase F mitochondrial OS=Mus musculus OX=10090 GN=Ppif PE=1 SV=1
1226	2001	Q8CE96|TRM6_MOUSE	68.71	7	0	4	4	4	0	0		640260	368760	0			2	2	0	1	2	1	0	0	Deamidation (NQ)	55518	tRNA (adenine(58)-N(1))-methyltransferase non-catalytic subunit TRM6 OS=Mus musculus OX=10090 GN=Trmt6 PE=1 SV=1
1710	2479	Q6ZPJ3|UBE2O_MOUSE	68.7	2	0	0	2	0	0	0			357410				1	1	0	0	1	0	0	0		140834	(E3-independent) E2 ubiquitin-conjugating enzyme UBE2O OS=Mus musculus OX=10090 GN=Ube2o PE=1 SV=3
1194	1254	Q3TJ91|L2GL2_MOUSE	68.46	6	1	3	0	3	0	0	489800	111900		113870			4	4	1	2	0	2	0	0		114323	Lethal(2) giant larvae protein homolog 2 OS=Mus musculus OX=10090 GN=Llgl2 PE=1 SV=2
1433	1502	Q8BVE3|VATH_MOUSE	68.31	8	0	3	5	0	0	0		196750	309020				2	2	0	1	1	0	0	0		55855	V-type proton ATPase subunit H OS=Mus musculus OX=10090 GN=Atp6v1h PE=1 SV=1
665	1984	P48428|TBCA_MOUSE	68.23	27	0	27	27	27	0	27		962970	1478500	3502900		602650	1	1	0	4	10	1	0	1	Deamidation (NQ)	12758	Tubulin-specific chaperone A OS=Mus musculus OX=10090 GN=Tbca PE=1 SV=3
1143	1978	Q8R2Y8|PTH2_MOUSE	68.14	18	0	0	18	0	0	16			1448000			759470	3	3	0	0	3	0	0	3		19527	Peptidyl-tRNA hydrolase 2 mitochondrial OS=Mus musculus OX=10090 GN=Ptrh2 PE=1 SV=1
1478	2557	Q9QY36|NAA10_MOUSE	67.95	9	0	0	0	0	0	9						394070	1	1	0	0	0	0	0	2	Deamidation (NQ)	26520	N-alpha-acetyltransferase 10 OS=Mus musculus OX=10090 GN=Naa10 PE=1 SV=1
1550	1808	Q8BMI0|FBX38_MOUSE	67.62	2	0	0	0	2	0	0				239250			1	1	0	0	0	1	0	0		133928	F-box only protein 38 OS=Mus musculus OX=10090 GN=Fbxo38 PE=1 SV=1
1351	1659	Q8BGH2|SAM50_MOUSE	67.53	6	0	6	0	0	0	6		0				582080	1	1	0	1	0	0	0	1		51864	Sorting and assembly machinery component 50 homolog OS=Mus musculus OX=10090 GN=Samm50 PE=1 SV=1
1364	1516	Q9CT10|RANB3_MOUSE	67.51	5	3	2	0	3	0	0	309510	127920		278230			2	2	1	1	0	1	0	0		52573	Ran-binding protein 3 OS=Mus musculus OX=10090 GN=Ranbp3 PE=1 SV=2
1380	1485	Q8VHK9|DHX36_MOUSE	67.49	3	2	1	0	0	0	0	268160	230670					2	2	1	1	0	0	0	0		113883	ATP-dependent DNA/RNA helicase DHX36 OS=Mus musculus OX=10090 GN=Dhx36 PE=1 SV=2
948	1191	P62305|RUXE_MOUSE	67.49	42	17	29	42	17	0	0	5889900	3135500	3500700	6783300			3	3	1	3	6	1	0	0		10804	Small nuclear ribonucleoprotein E OS=Mus musculus OX=10090 GN=Snrpe PE=1 SV=1
1258	1302	Q3TWF6|WDR70_MOUSE	67.49	6	2	2	2	2	0	0	573810	305260	139760	811860			3	3	1	1	1	1	0	0		73119	WD repeat-containing protein 70 OS=Mus musculus OX=10090 GN=Wdr70 PE=1 SV=1
1105	1195	Q99KQ4|NAMPT_MOUSE	67.21	12	0	12	4	4	0	0		1494700	227120	315660			3	3	0	3	1	1	0	0		55447	Nicotinamide phosphoribosyltransferase OS=Mus musculus OX=10090 GN=Nampt PE=1 SV=1
1134	1197	Q8BLN5|ERG7_MOUSE	67.16	7	0	2	4	4	0	2		97725	364380	137400		107850	3	3	0	1	2	1	0	1		83141	Lanosterol synthase OS=Mus musculus OX=10090 GN=Lss PE=1 SV=2
1352	1703	Q80TZ9|RERE_MOUSE	67.05	1	1	1	0	0	0	0	380490	132610					1	1	1	1	0	0	0	0		171754	Arginine-glutamic acid dipeptide repeats protein OS=Mus musculus OX=10090 GN=Rere PE=1 SV=3
1648	1846	Q6P8I4|PCNP_MOUSE	67	8	0	8	0	0	0	0		737550					1	1	0	1	0	0	0	0		18963	PEST proteolytic signal-containing nuclear protein OS=Mus musculus OX=10090 GN=Pcnp PE=1 SV=1
1327	2811	P63073|IF4E_MOUSE	66.92	6	0	0	6	0	0	6			734860			651430	1	1	0	0	2	0	0	2		25053	Eukaryotic translation initiation factor 4E OS=Mus musculus OX=10090 GN=Eif4e PE=1 SV=1
1280	2537	Q05816|FABP5_MOUSE	66.74	9	9	9	0	9	0	0	3093300	674110		5984000			1	1	1	1	0	1	0	0		15137	Fatty acid-binding protein 5 OS=Mus musculus OX=10090 GN=Fabp5 PE=1 SV=3
1629	1830	Q923E4|SIR1_MOUSE	66.35	2	0	0	0	2	0	0				537690			1	1	0	0	0	1	0	0		80372	NAD-dependent protein deacetylase sirtuin-1 OS=Mus musculus OX=10090 GN=Sirt1 PE=1 SV=2
1333	2826	Q9ERI5|JMJD6_MOUSE	66.31	3	3	3	3	0	0	0	0	359850	211340				2	2	1	1	1	0	0	0		46567	Bifunctional arginine demethylase and lysyl-hydroxylase JMJD6 OS=Mus musculus OX=10090 GN=Jmjd6 PE=1 SV=2
1792	2812	P56183|RRP1_MOUSE	66.2	6	0	0	0	6	0	0				530380			1	1	0	0	0	1	0	0		54777	Ribosomal RNA processing protein 1 homolog A OS=Mus musculus OX=10090 GN=Rrp1 PE=1 SV=2
1125	2174	Q08288|LYAR_MOUSE	66.16	4	0	4	4	0	0	4		810600	315350			471270	1	1	0	2	1	0	0	2		43736	Cell growth-regulating nucleolar protein OS=Mus musculus OX=10090 GN=Lyar PE=1 SV=2
1427	2015	Q99LH1|NOG2_MOUSE	65.87	2	0	2	2	0	0	0		279460	301940				1	1	0	1	1	0	0	0		83346	Nucleolar GTP-binding protein 2 OS=Mus musculus OX=10090 GN=Gnl2 PE=1 SV=2
1664	2128	Q9CWV6|PKRI1_MOUSE	65.78	10	0	0	0	10	0	0				700650			1	1	0	0	0	1	0	0		21492	PRKR-interacting protein 1 OS=Mus musculus OX=10090 GN=Prkrip1 PE=1 SV=2
1257	1259	Q9JLQ0|CD2AP_MOUSE	65.66	9	4	2	0	0	0	5	550960	557370				1348900	3	3	1	1	0	0	0	3		70450	CD2-associated protein OS=Mus musculus OX=10090 GN=Cd2ap PE=1 SV=3
1279	1954	Q8CIG8|ANM5_MOUSE	65.62	3	3	0	0	3	0	0	344230			560930			1	1	1	0	0	2	0	0		72680	Protein arginine N-methyltransferase 5 OS=Mus musculus OX=10090 GN=Prmt5 PE=1 SV=3
1187	1477	Q9D1M0|SEC13_MOUSE	65.21	11	7	3	0	0	0	11	1381800	271920				520240	2	2	1	1	0	0	0	2	Deamidation (NQ)	35566	Protein SEC13 homolog OS=Mus musculus OX=10090 GN=Sec13 PE=1 SV=3
1658	2064	Q99KI3|EMC3_MOUSE	65.17	7	0	0	0	7	0	0				195060			1	1	0	0	0	1	0	0		29980	ER membrane protein complex subunit 3 OS=Mus musculus OX=10090 GN=Emc3 PE=1 SV=3
1131	1819	Q9Z0Z7|KLF5_MOUSE	65.08	9	0	7	9	9	0	0		859720	1341700	2874600			2	2	0	1	2	2	0	0		49754	Krueppel-like factor 5 OS=Mus musculus OX=10090 GN=Klf5 PE=1 SV=2
1042	1340	Q8CHH9|SEPT8_MOUSE	65.06	9	5	2	4	0	0	4	288330						3	1	1	1	4	0	0	2		49812	Septin-8 OS=Mus musculus OX=10090 GN=Sept8 PE=1 SV=4
1042	1353	Q92599|SEPT8_HUMAN	65.06	8	4	2	4	0	0	4	288330						3	1	1	1	4	0	0	2		55756	Septin-8 OS=Homo sapiens OX=9606 GN=SEPT8 PE=1 SV=4
1463	2362	Q8BGR9|UBCP1_MOUSE	65.05	7	7	7	0	0	0	0	505850	302560					1	1	1	1	0	0	0	0		36837	Ubiquitin-like domain-containing CTD phosphatase 1 OS=Mus musculus OX=10090 GN=Ublcp1 PE=1 SV=1
1435	1606	Q8R574|KPRB_MOUSE	64.98	8	0	4	0	4	0	0		243740					2	1	0	1	0	1	0	0		40881	Phosphoribosyl pyrophosphate synthase-associated protein 2 OS=Mus musculus OX=10090 GN=Prpsap2 PE=1 SV=1
1354	1504	Q6GQT9|NOMO1_MOUSE	64.76	3	1	0	1	0	0	0	63761		255920				2	2	1	0	1	0	0	0		133420	Nodal modulator 1 OS=Mus musculus OX=10090 GN=Nomo1 PE=1 SV=1
1095	1265	Q6NZN0|RBM26_MOUSE	64.75	4	0	1	1	3	0	0		507480	696560	142470			2	2	0	2	2	1	0	0		114143	RNA-binding protein 26 OS=Mus musculus OX=10090 GN=Rbm26 PE=1 SV=2
1196	1533	Q9CPS7|PNO1_MOUSE	64.44	15	10	6	10	0	0	6	348980	170980	596560			80668	2	2	1	1	2	0	0	1		27454	RNA-binding protein PNO1 OS=Mus musculus OX=10090 GN=Pno1 PE=1 SV=1
1192	1220	P23475|XRCC6_MOUSE	64.24	9	2	4	2	2	0	0	1096000	305370	537690	352500			3	3	1	1	1	2	0	0	Deamidation (NQ)	69484	X-ray repair cross-complementing protein 6 OS=Mus musculus OX=10090 GN=Xrcc6 PE=1 SV=5
1534	1519	Q9WVP1|AP1M2_MOUSE	63.93	4	0	0	0	4	0	0				551290			1	1	0	0	0	1	0	0		48137	AP-1 complex subunit mu-2 OS=Mus musculus OX=10090 GN=Ap1m2 PE=1 SV=3
1444	2063	Q9D5V5|CUL5_MOUSE	63.91	2	2	0	0	2	0	0	487100			593800			1	1	1	0	0	1	0	0	Deamidation (NQ)	90974	Cullin-5 OS=Mus musculus OX=10090 GN=Cul5 PE=1 SV=3
1404	1591	Q8R1N4|NUDC3_MOUSE	63.9	8	8	0	0	0	0	0	340780						2	2	2	0	0	0	0	0		40890	NudC domain-containing protein 3 OS=Mus musculus OX=10090 GN=Nudcd3 PE=1 SV=3
1612	1983	B9EJR8|DAAF5_MOUSE	63.73	2	0	0	0	2	0	0				309110			1	1	0	0	0	1	0	0		93851	Dynein assembly factor 5 axonemal OS=Mus musculus OX=10090 GN=Dnaaf5 PE=1 SV=1
1200	1463	Q7TNP2|2AAB_MOUSE	63.66	5	0	5	5	0	0	0		239280	472540				2	1	0	2	2	0	0	0		65934	Serine/threonine-protein phosphatase 2A 65 kDa regulatory subunit A beta isoform OS=Mus musculus OX=10090 GN=Ppp2r1b PE=1 SV=2
1259	1313	Q91WN1|DNJC9_MOUSE	63.59	15	0	0	5	10	0	0			642340	711420			2	2	0	0	2	1	0	0		30059	DnaJ homolog subfamily C member 9 OS=Mus musculus OX=10090 GN=Dnajc9 PE=1 SV=2
1419	1790	Q8C6B9|AROS_MOUSE	63.55	13	13	0	0	13	0	0	171140			278780			1	1	1	0	0	1	0	0		15978	Active regulator of SIRT1 OS=Mus musculus OX=10090 GN=Rps19bp1 PE=1 SV=1
1448	2456	Q3TLP5|ECHD2_MOUSE	63.28	5	0	0	5	0	0	5			441240			197800	1	1	0	0	1	0	0	1		31852	Enoyl-CoA hydratase domain-containing protein 2 mitochondrial OS=Mus musculus OX=10090 GN=Echdc2 PE=1 SV=2
1145	1409	O35343|IMA3_MOUSE	63.22	8	0	3	3	6	0	6		232060	430000	392250		183580	2	2	0	1	1	2	0	1	Deamidation (NQ)	57923	Importin subunit alpha-3 OS=Mus musculus OX=10090 GN=Kpna4 PE=1 SV=1
1355	1652	P61967|AP1S1_MOUSE	63.14	10	10	10	0	0	0	0	478310	204130					1	1	1	1	0	0	0	0		18733	AP-1 complex subunit sigma-1A OS=Mus musculus OX=10090 GN=Ap1s1 PE=1 SV=1
1555	1730	Q8BHJ5|TBL1R_MOUSE	63.1	4	4	0	0	0	0	0	245550						1	1	1	0	0	0	0	0		55661	F-box-like/WD repeat-containing protein TBL1XR1 OS=Mus musculus OX=10090 GN=Tbl1xr1 PE=1 SV=1
1243	1517	Q8R3Y8|I2BP1_MOUSE	63	3	0	3	3	3	0	0		90703	641860	1749100			1	1	0	1	1	1	0	0		61751	Interferon regulatory factor 2-binding protein 1 OS=Mus musculus OX=10090 GN=Irf2bp1 PE=1 SV=2
1118	1257	P97452|BOP1_MOUSE	62.98	8	8	3	6	0	0	0	1609100	410540	538780				3	3	3	1	2	0	0	0		82546	Ribosome biogenesis protein BOP1 OS=Mus musculus OX=10090 GN=Bop1 PE=1 SV=1
1344	1432	Q8BYA0|TBCD_MOUSE	62.83	2	2	0	0	2	0	0	254740			759150			1	1	1	0	0	1	0	0		133321	Tubulin-specific chaperone D OS=Mus musculus OX=10090 GN=Tbcd PE=1 SV=1
1185	1286	P52479|UBP10_MOUSE	62.82	6	0	3	2	0	0	4		596870	506340			1053400	3	3	0	1	1	0	0	3		87022	Ubiquitin carboxyl-terminal hydrolase 10 OS=Mus musculus OX=10090 GN=Usp10 PE=1 SV=3
1455	1570	P51949|MAT1_MOUSE	62.78	9	0	0	5	4	0	0			164750	206690			2	2	0	0	1	1	0	0		35848	CDK-activating kinase assembly factor MAT1 OS=Mus musculus OX=10090 GN=Mnat1 PE=1 SV=2
1406	1812	Q6P2K6|P4R3A_MOUSE	62.18	1	0	1	1	0	0	0		327940	349370				1	1	0	1	1	0	0	0		93842	Serine/threonine-protein phosphatase 4 regulatory subunit 3A OS=Mus musculus OX=10090 GN=Ppp4r3a PE=1 SV=1
1256	2108	Q62431|ARI3A_MOUSE	62.17	4	4	0	4	4	0	0	640300		238740	433930			1	1	1	0	1	1	0	0	Deamidation (NQ)	64173	AT-rich interactive domain-containing protein 3A OS=Mus musculus OX=10090 GN=Arid3a PE=1 SV=1
1379	1474	O88967|YMEL1_MOUSE	62.13	5	0	2	3	0	0	0		206260	138080				2	2	0	1	1	0	0	0		80028	ATP-dependent zinc metalloprotease YME1L1 OS=Mus musculus OX=10090 GN=Yme1l1 PE=1 SV=1
1434	1508	P11798|KCC2A_MOUSE	62.11	5	1	0	0	4	0	0				369730			2	1	1	0	0	1	0	0		54115	Calcium/calmodulin-dependent protein kinase type II subunit alpha OS=Mus musculus OX=10090 GN=Camk2a PE=1 SV=2
965	2027	P61961|UFM1_MOUSE	62.09	59	41	18	59	18	0	18	215960	1170600	899740	1516800		762450	2	2	1	2	3	1	0	3		9118	Ubiquitin-fold modifier 1 OS=Mus musculus OX=10090 GN=Ufm1 PE=1 SV=1
1291	2008	Q7TNE3|SPAG7_MOUSE	61.96	11	6	6	6	6	0	0	426310	284390	124460	899310			2	2	1	1	1	1	0	0		25921	Sperm-associated antigen 7 OS=Mus musculus OX=10090 GN=Spag7 PE=1 SV=1
1395	1633	Q8BFW7|LPP_MOUSE	61.92	5	3	0	0	2	0	0	301030			751730			2	2	1	0	0	1	0	0		65891	Lipoma-preferred partner homolog OS=Mus musculus OX=10090 GN=Lpp PE=1 SV=1
1401	2040	Q99N95|RM03_MOUSE	61.92	5	5	5	0	0	0	0	443960	450570					1	1	1	1	0	0	0	0		39110	39S ribosomal protein L3 mitochondrial OS=Mus musculus OX=10090 GN=Mrpl3 PE=1 SV=1
1217	1794	A2BE28|LAS1L_MOUSE	61.86	4	4	2	2	0	0	0	969780	377490	155780				2	2	2	1	1	0	0	0		89414	Ribosomal biogenesis protein LAS1L OS=Mus musculus OX=10090 GN=Las1l PE=1 SV=1
1369	1465	O35615|FOG1_MOUSE	61.42	5	4	0	1	2	0	0	828670		30825	446080			3	3	2	0	1	1	0	0		105984	Zinc finger protein ZFPM1 OS=Mus musculus OX=10090 GN=Zfpm1 PE=1 SV=1
1456	1653	Q6ZQI3|MLEC_MOUSE	61.39	12	0	8	4	0	0	0		332230	575360				2	2	0	1	1	0	0	0		32342	Malectin OS=Mus musculus OX=10090 GN=Mlec PE=1 SV=2
1488	2815	Q8VBV7|CSN8_MOUSE	60.37	10	0	0	10	10	0	0			390500	913060			1	1	0	0	1	1	0	0		23256	COP9 signalosome complex subunit 8 OS=Mus musculus OX=10090 GN=Cops8 PE=1 SV=1
1306	2556	Q99N94|RM09_MOUSE	60.12	6	6	6	0	6	0	0	244040	75608		518770			1	1	1	1	0	1	0	0		30244	39S ribosomal protein L9 mitochondrial OS=Mus musculus OX=10090 GN=Mrpl9 PE=1 SV=2
1767	2816	P61022|CHP1_MOUSE	60.09	8	0	0	0	8	0	0				534090			1	1	0	0	0	1	0	0		22432	Calcineurin B homologous protein 1 OS=Mus musculus OX=10090 GN=Chp1 PE=1 SV=2
1361	1756	Q9CRC8|LRC40_MOUSE	59.93	3	3	0	0	3	0	0	223470			527180			1	1	1	0	0	1	0	0		68076	Leucine-rich repeat-containing protein 40 OS=Mus musculus OX=10090 GN=Lrrc40 PE=1 SV=2
1370	1769	Q3URU2|PEG3_MOUSE	59.67	1	1	0	0	1	0	0	701830			688760			1	1	1	0	0	1	0	0		178931	Paternally-expressed gene 3 protein OS=Mus musculus OX=10090 GN=Peg3 PE=1 SV=1
1429	2137	Q8R4R6|NUP35_MOUSE	59.64	5	0	0	5	0	0	5			247340			108650	1	1	0	0	1	0	0	1		34786	Nucleoporin NUP35 OS=Mus musculus OX=10090 GN=Nup35 PE=1 SV=2
1197	1734	Q6PB97|FXL19_MOUSE	59.61	4	2	0	4	0	0	0	2012200		824410				2	2	1	0	3	0	0	0		73788	F-box/LRR-repeat protein 19 OS=Mus musculus OX=10090 GN=Fbxl19 PE=2 SV=1
1139	2464	Q9D2V5|AAR2_MOUSE	59.56	5	0	5	5	5	0	5		407010	440390	1436500		287310	1	1	0	1	1	2	0	1		43408	Protein AAR2 homolog OS=Mus musculus OX=10090 GN=Aar2 PE=1 SV=3
1227	2003	Q06185|ATP5I_MOUSE	59.4	35	17	0	35	17	0	0	1067600		331460	3247800			2	2	1	0	2	1	0	0		8236	ATP synthase subunit e mitochondrial OS=Mus musculus OX=10090 GN=Atp5me PE=1 SV=2
1314	2813	Q9DCF9|SSRG_MOUSE	59.23	8	0	8	0	0	0	8		176930				280670	1	1	0	1	0	0	0	2		21064	Translocon-associated protein subunit gamma OS=Mus musculus OX=10090 GN=Ssr3 PE=1 SV=1
1391	1359	Q8CGB3|UACA_MOUSE	59.17	4	1	0	3	0	0	0	249190		488080				3	3	1	0	2	0	0	0	Deamidation (NQ)	160812	Uveal autoantigen with coiled-coil domains and ankyrin repeats OS=Mus musculus OX=10090 GN=Uaca PE=1 SV=2
1324	2662	Q91WE2|PIP30_MOUSE	59.06	6	6	0	6	6	0	0	0		372010	0			1	1	1	0	1	1	0	0		28702	PSME3-interacting protein OS=Mus musculus OX=10090 GN=Fam192a PE=1 SV=1
1368	1689	Q00PI9|HNRL2_MOUSE	58.91	2	0	2	2	0	0	0		1346300	1024700				1	1	0	1	1	0	0	0		84940	Heterogeneous nuclear ribonucleoprotein U-like protein 2 OS=Mus musculus OX=10090 GN=Hnrnpul2 PE=1 SV=2
1182	1729	Q7TQK4|EXOS3_MOUSE	58.83	12	12	12	12	0	0	0	832100	878260	944370				1	1	1	2	2	0	0	0	Deamidation (NQ)	29546	Exosome complex component RRP40 OS=Mus musculus OX=10090 GN=Exosc3 PE=1 SV=3
1436	1635	Q9Z108|STAU1_MOUSE	58.76	11	3	5	0	3	0	0	251080	80289		220820			3	3	1	1	0	1	0	0		53925	Double-stranded RNA-binding protein Staufen homolog 1 OS=Mus musculus OX=10090 GN=Stau1 PE=1 SV=1
1632	1899	Q9CWZ7|SNAG_MOUSE	58.64	5	0	0	0	5	0	0				266940			1	1	0	0	0	1	0	0		34732	Gamma-soluble NSF attachment protein OS=Mus musculus OX=10090 GN=Napg PE=1 SV=1
1536	1644	B1AWL2|ZN462_MOUSE	58.59	1	0	0	1	0	0	0			149400				1	1	0	0	1	0	0	0		282711	Zinc finger protein 462 OS=Mus musculus OX=10090 GN=Znf462 PE=1 SV=1
1114	1219	Q8VI24|SATB2_MOUSE	58.52	6	0	2	6	0	0	0		129620	943610				3	3	0	1	4	0	0	0		82559	DNA-binding protein SATB2 OS=Mus musculus OX=10090 GN=Satb2 PE=1 SV=1
1176	1904	Q91YE6|IPO9_MOUSE	58.46	2	0	2	2	2	0	2		438100	247240	821050		74662	1	1	0	1	1	1	0	2		116052	Importin-9 OS=Mus musculus OX=10090 GN=Ipo9 PE=1 SV=3
1310	1737	Q8QZS1|HIBCH_MOUSE	58.43	10	0	0	10	0	0	0			767130				2	2	0	0	3	0	0	0		43038	3-hydroxyisobutyryl-CoA hydrolase mitochondrial OS=Mus musculus OX=10090 GN=Hibch PE=1 SV=1
1610	1896	Q8VDS4|RPR1A_MOUSE	58.28	5	0	5	0	0	0	0		451460					1	1	0	1	0	0	0	0		35701	Regulation of nuclear pre-mRNA domain-containing protein 1A OS=Mus musculus OX=10090 GN=Rprd1a PE=1 SV=1
1308	1692	Q91WK0|LRRF2_MOUSE	58.26	7	7	0	3	0	0	0	1460200		221560				2	2	2	0	1	0	0	0		47148	Leucine-rich repeat flightless-interacting protein 2 OS=Mus musculus OX=10090 GN=Lrrfip2 PE=1 SV=1
1489	2818	Q923D4|SF3B5_MOUSE	58.07	17	0	0	17	17	0	0			540360	0			1	1	0	0	1	1	0	0		10119	Splicing factor 3B subunit 5 OS=Mus musculus OX=10090 GN=Sf3b5 PE=1 SV=1
1320	2023	P18155|MTDC_MOUSE	57.99	15	0	15	0	0	0	8		509490				322060	2	2	0	2	0	0	0	1		37863	Bifunctional methylenetetrahydrofolate dehydrogenase/cyclohydrolase mitochondrial OS=Mus musculus OX=10090 GN=Mthfd2 PE=1 SV=1
1278	1921	Q8CHP8|PGP_MOUSE	57.88	5	0	5	5	0	0	5		555240	676170			365380	1	1	0	1	1	0	0	1		34541	Glycerol-3-phosphate phosphatase OS=Mus musculus OX=10090 GN=Pgp PE=1 SV=1
1654	1964	P13010|XRCC5_HUMAN	57.59	4	0	4	0	0	0	0		722880					1	1	0	1	0	0	0	0		82705	X-ray repair cross-complementing protein 5 OS=Homo sapiens OX=9606 GN=XRCC5 PE=1 SV=3
1207	1324	Q8R3C0|MCMBP_MOUSE	57.44	7	0	3	5	0	0	2		674960	838210			1080300	3	3	0	1	2	0	0	2	Deamidation (NQ); Oxidation (M)	72891	Mini-chromosome maintenance complex-binding protein OS=Mus musculus OX=10090 GN=Mcmbp PE=1 SV=1
1421	1805	Q9CR88|RT14_MOUSE	57.25	12	0	12	0	0	0	12		524040				234650	1	1	0	1	0	0	0	1		14920	28S ribosomal protein S14 mitochondrial OS=Mus musculus OX=10090 GN=Mrps14 PE=1 SV=1
1487	2053	Q99KV1|DJB11_MOUSE	57.09	11	6	0	0	5	0	0	782120			470210			2	2	1	0	0	1	0	0		40555	DnaJ homolog subfamily B member 11 OS=Mus musculus OX=10090 GN=Dnajb11 PE=1 SV=1
1445	2067	Q8BZA9|TIGAR_MOUSE	56.7	6	6	0	0	6	0	0	417670			1052000			1	1	1	0	0	1	0	0		29191	Fructose-2 6-bisphosphatase TIGAR OS=Mus musculus OX=10090 GN=Tigar PE=1 SV=1
1468	2635	Q8K3W0|BABA2_MOUSE	56.52	4	4	4	0	0	0	0	230550	264950					1	1	1	1	0	0	0	0	Deamidation (NQ)	43545	BRISC and BRCA1-A complex member 2 OS=Mus musculus OX=10090 GN=Babam2 PE=1 SV=2
1468	2636	Q6SP92|BABA2_MESAU	56.52	4	4	4	0	0	0	0	230550	264950					1	1	1	1	0	0	0	0	Deamidation (NQ)	43562	BRISC and BRCA1-A complex member 2 OS=Mesocricetus auratus OX=10036 GN=Babam2 PE=2 SV=1
1468	2637	Q8WN70|BABA2_SAGOE	56.52	4	4	4	0	0	0	0	230550	264950					1	1	1	1	0	0	0	0	Deamidation (NQ)	43552	BRISC and BRCA1-A complex member 2 OS=Saguinus oedipus OX=9490 GN=BABAM2 PE=2 SV=1
1468	2638	Q8WN69|BABA2_CHLAE	56.52	4	4	4	0	0	0	0	230550	264950					1	1	1	1	0	0	0	0	Deamidation (NQ)	43580	BRISC and BRCA1-A complex member 2 OS=Chlorocebus aethiops OX=9534 GN=BABAM2 PE=2 SV=1
1301	2014	Q9D0W5|PPIL1_MOUSE	56.38	17	17	0	0	10	0	0	2421700			1025100			2	2	2	0	0	1	0	0		18237	Peptidyl-prolyl cis-trans isomerase-like 1 OS=Mus musculus OX=10090 GN=Ppil1 PE=1 SV=1
1424	1866	Q52KE7|CCNL1_MOUSE	56.35	3	3	3	0	0	0	0	314870	148470					1	1	1	1	0	0	0	0		60133	Cyclin-L1 OS=Mus musculus OX=10090 GN=Ccnl1 PE=1 SV=1
1490	2821	Q91VH6|MEMO1_MOUSE	56.2	4	4	4	0	0	0	0	321750	116620					1	1	1	1	0	0	0	0		33692	Protein MEMO1 OS=Mus musculus OX=10090 GN=Memo1 PE=1 SV=1
1437	1720	Q6NS46|RRP5_MOUSE	56.1	2	1	1	0	0	0	0	322400	312550					2	2	1	1	0	0	0	0		207777	Protein RRP5 homolog OS=Mus musculus OX=10090 GN=Pdcd11 PE=1 SV=2
1425	1952	Q8BHK9|ERC6L_MOUSE	55.98	2	2	0	0	2	0	0	301710			221460			1	1	1	0	0	1	0	0		138854	DNA excision repair protein ERCC-6-like OS=Mus musculus OX=10090 GN=Ercc6l PE=1 SV=1
1147	2065	Q9D1R9|RL34_MOUSE	55.94	13	7	0	0	0	0	13	1539700					2156500	2	2	1	0	0	0	0	4		13293	60S ribosomal protein L34 OS=Mus musculus OX=10090 GN=Rpl34 PE=1 SV=2
1373	1727	Q5SXY1|CYTSB_MOUSE	55.62	1	1	0	0	1	0	0	0			625930			1	1	1	0	0	1	0	0		118101	Cytospin-B OS=Mus musculus OX=10090 GN=Specc1 PE=1 SV=2
1462	2354	O55222|ILK_MOUSE	55.61	3	0	0	3	0	0	3			252610			136660	1	1	0	0	1	0	0	1		51373	Integrin-linked protein kinase OS=Mus musculus OX=10090 GN=Ilk PE=1 SV=2
1298	1936	Q3TW96|UAP1L_MOUSE	55.34	6	4	4	3	0	0	0	343050	225950	198150				2	2	1	1	1	0	0	0		56614	UDP-N-acetylhexosamine pyrophosphorylase-like protein 1 OS=Mus musculus OX=10090 GN=Uap1l1 PE=1 SV=1
1794	2827	Q9DA19|CIR1_MOUSE	55.25	3	0	0	0	3	0	0				490540			1	1	0	0	0	1	0	0		51838	Corepressor interacting with RBPJ 1 OS=Mus musculus OX=10090 GN=Cir1 PE=1 SV=2
1605	1713	Q9JHW4|SELB_MOUSE	55.12	3	3	0	0	0	0	0	297620						1	1	1	0	0	0	0	0		63539	Selenocysteine-specific elongation factor OS=Mus musculus OX=10090 GN=Eefsec PE=1 SV=2
1563	1848	E9PVX6|KI67_MOUSE	54.91	1	1	0	0	0	0	0	230010						1	1	1	0	0	0	0	0		350864	Proliferation marker protein Ki-67 OS=Mus musculus OX=10090 GN=Mki67 PE=1 SV=1
1390	2016	Q9CWU9|NUP37_MOUSE	54.73	10	5	5	5	0	0	0	0	254990	180890				2	2	1	1	1	0	0	0		36732	Nucleoporin Nup37 OS=Mus musculus OX=10090 GN=Nup37 PE=1 SV=2
1482	2828	Q9JK38|GNA1_MOUSE	54.69	10	0	0	0	10	0	10				171500		177120	1	1	0	0	0	1	0	1		20791	Glucosamine 6-phosphate N-acetyltransferase OS=Mus musculus OX=10090 GN=Gnpnat1 PE=1 SV=1
1397	1828	Q8R323|RFC3_MOUSE	54.59	4	4	0	4	0	0	0	590180		142100				1	1	1	0	1	0	0	0		40526	Replication factor C subunit 3 OS=Mus musculus OX=10090 GN=Rfc3 PE=1 SV=1
1350	1646	Q8CBY3|LENG8_MOUSE	54.2	2	2	0	0	2	0	0	238780			346820			1	1	1	0	0	1	0	0		86767	Leukocyte receptor cluster member 8 homolog OS=Mus musculus OX=10090 GN=Leng8 PE=1 SV=1
1477	2533	Q8VCY6|UTP6_MOUSE	54.04	3	3	0	0	3	0	0	405390			388240			1	1	1	0	0	1	0	0		70429	U3 small nucleolar RNA-associated protein 6 homolog OS=Mus musculus OX=10090 GN=Utp6 PE=2 SV=1
1346	1712	Q5XG71|UTP20_MOUSE	53.96	1	1	0	0	1	0	0	385410			292160			1	1	1	0	0	1	0	0		317744	Small subunit processome component 20 homolog OS=Mus musculus OX=10090 GN=Utp20 PE=1 SV=2
1441	1976	Q8QZT1|THIL_MOUSE	53.86	6	6	0	0	6	0	0	208390			216640			1	1	1	0	0	1	0	0		44816	Acetyl-CoA acetyltransferase mitochondrial OS=Mus musculus OX=10090 GN=Acat1 PE=1 SV=1
879	2962	P29595|NEDD8_MOUSE	53.7	23	17	23	23	17	0	17	1795600	1372800	1129800	4561800		218300	2	2	3	3	3	1	0	1		8972	NEDD8 OS=Mus musculus OX=10090 GN=Nedd8 PE=1 SV=2
1639	2114	Q91W90|TXND5_MOUSE	53.66	3	0	0	3	0	0	0			236210				1	1	0	0	1	0	0	0		46416	Thioredoxin domain-containing protein 5 OS=Mus musculus OX=10090 GN=Txndc5 PE=1 SV=2
1757	2534	Q5RJG1|NOL10_MOUSE	53.56	3	3	0	0	0	0	0	179620						1	1	1	0	0	0	0	0		80077	Nucleolar protein 10 OS=Mus musculus OX=10090 GN=Nol10 PE=2 SV=1
1631	1874	Q9D5T0|ATAD1_MOUSE	53.19	7	0	0	0	7	0	0				486240			1	1	0	0	0	1	0	0		40744	ATPase family AAA domain-containing protein 1 OS=Mus musculus OX=10090 GN=Atad1 PE=1 SV=1
1793	2825	Q91VM9|IPYR2_MOUSE	52.79	5	0	0	5	0	0	0			142890				1	1	0	0	1	0	0	0		38115	Inorganic pyrophosphatase 2 mitochondrial OS=Mus musculus OX=10090 GN=Ppa2 PE=1 SV=1
1431	2633	O08915|AIP_MOUSE	52.73	4	0	4	4	0	0	0		215930	470680				1	1	0	1	1	0	0	0		37605	AH receptor-interacting protein OS=Mus musculus OX=10090 GN=Aip PE=1 SV=1
1486	2038	Q9CWM4|PFD1_MOUSE	52.7	29	0	0	9	0	0	20			292970			0	2	2	0	0	1	0	0	1		14255	Prefoldin subunit 1 OS=Mus musculus OX=10090 GN=Pfdn1 PE=1 SV=1
1754	2443	P35282|RAB21_MOUSE	52.68	8	0	0	0	8	0	0				0			1	1	0	0	0	1	0	0		24106	Ras-related protein Rab-21 OS=Mus musculus OX=10090 GN=Rab21 PE=1 SV=4
1282	1806	Q63850|NUP62_MOUSE	52.63	4	0	0	4	0	0	4			469210			523280	1	1	0	0	1	0	0	2		53255	Nuclear pore glycoprotein p62 OS=Mus musculus OX=10090 GN=Nup62 PE=1 SV=2
1753	2438	Q9CY97|SSU72_MOUSE	52.6	6	0	6	0	0	0	0		257090					1	1	0	1	0	0	0	0		22517	RNA polymerase II subunit A C-terminal domain phosphatase SSU72 OS=Mus musculus OX=10090 GN=Ssu72 PE=1 SV=1
1297	1382	Q8R4X3|RBM12_MOUSE	52.57	3	0	1	3	0	0	0		2601800	268480				2	2	0	1	2	0	0	0		102797	RNA-binding protein 12 OS=Mus musculus OX=10090 GN=Rbm12 PE=1 SV=3
1418	1746	Q9CPY7|AMPL_MOUSE	52.27	3	0	0	3	0	0	3			231740			115220	1	1	0	0	1	0	0	1		56141	Cytosol aminopeptidase OS=Mus musculus OX=10090 GN=Lap3 PE=1 SV=3
1189	1447	Q922S8|KIF2C_MOUSE	52.22	3	0	2	3	0	0	0		63467	283030				2	2	0	1	3	0	0	0		81085	Kinesin-like protein KIF2C OS=Mus musculus OX=10090 GN=Kif2c PE=1 SV=1
1735	2448	Q9D6K7|TTC33_MOUSE	52.13	7	0	0	0	7	0	0				240610			1	1	0	0	0	1	0	0		29371	Tetratricopeptide repeat protein 33 OS=Mus musculus OX=10090 GN=Ttc33 PE=1 SV=1
1467	2617	Q8BG30|NELFA_MOUSE	52.09	3	0	3	3	0	0	0		226350	205430				1	1	0	1	1	0	0	0		57585	Negative elongation factor A OS=Mus musculus OX=10090 GN=Nelfa PE=1 SV=1
1210	1687	P04184|KITH_MOUSE	52.04	12	6	6	12	0	0	0	1981100	297540	617450				2	2	1	2	2	0	0	0		25776	Thymidine kinase cytosolic OS=Mus musculus OX=10090 GN=Tk1 PE=1 SV=3
1013	1656	Q9QXB9|DRG2_MOUSE	51.88	9	5	0	5	5	0	9	190680		233790	262640		237140	2	2	2	0	3	1	0	2		40718	Developmentally-regulated GTP-binding protein 2 OS=Mus musculus OX=10090 GN=Drg2 PE=1 SV=1
1334	2838	Q9CQT2|RBM7_MOUSE	51.86	5	5	5	0	5	0	0	650800	212330		699470			1	1	1	1	0	1	0	0		30148	RNA-binding protein 7 OS=Mus musculus OX=10090 GN=Rbm7 PE=1 SV=1
1750	2235	Q99N93|RM16_MOUSE	51.86	6	0	6	0	0	0	0		280420					1	1	0	1	0	0	0	0		28804	39S ribosomal protein L16 mitochondrial OS=Mus musculus OX=10090 GN=Mrpl16 PE=1 SV=1
1602	1623	Q9R0I7|YLPM1_MOUSE	51.84	3	0	0	3	0	0	0			450760				2	2	0	0	2	0	0	0		155129	YLP motif-containing protein 1 OS=Mus musculus OX=10090 GN=Ylpm1 PE=2 SV=2
1305	2541	Q9JMD0|ZN207_MOUSE	51.44	3	3	0	3	3	0	0	488280		0	1634500			1	1	1	0	1	1	0	0		52793	BUB3-interacting and GLEBS motif-containing protein ZNF207 OS=Mus musculus OX=10090 GN=Znf207 PE=1 SV=1
1375	1507	Q80W00|PP1RA_MOUSE	51.12	5	0	0	0	5	0	0				207000			2	2	0	0	0	2	0	0		94372	Serine/threonine-protein phosphatase 1 regulatory subunit 10 OS=Mus musculus OX=10090 GN=Ppp1r10 PE=1 SV=1
1254	1263	Q8VDP4|CCAR2_MOUSE	51.12	6	3	2	1	3	0	0	164950	408110	97161	303170			3	3	1	1	1	1	0	0		103002	Cell cycle and apoptosis regulator protein 2 OS=Mus musculus OX=10090 GN=Ccar2 PE=1 SV=2
1447	2447	P30415|NKTR_MOUSE	51.07	2	2	0	2	0	0	0	788330		231930				1	1	1	0	1	0	0	0		163449	NK-tumor recognition protein OS=Mus musculus OX=10090 GN=Nktr PE=1 SV=4
1727	2082	O70279|ESS2_MOUSE	51.07	4	0	4	0	0	0	0		454030					1	1	0	1	0	0	0	0		52604	Splicing factor ESS-2 homolog OS=Mus musculus OX=10090 GN=Ess2 PE=1 SV=2
1220	2301	Q6DRA6|H2B2D_HUMAN	51.04	9	0	9	5	0	0	5		37654					2	1	0	3	1	0	0	1	Deamidation (NQ)	18018	Putative histone H2B type 2-D OS=Homo sapiens OX=9606 GN=HIST2H2BD PE=5 SV=3
1220	2634	Q6DN03|H2B2C_HUMAN	51.04	8	0	8	4	0	0	4		37654					2	1	0	3	1	0	0	1	Deamidation (NQ)	21472	Putative histone H2B type 2-C OS=Homo sapiens OX=9606 GN=HIST2H2BC PE=5 SV=3
1290	1930	Q3UHD6|SNX27_MOUSE	50.92	4	0	4	4	0	0	4		618010	499040			440840	1	1	0	1	1	0	0	1	Deamidation (NQ)	60989	Sorting nexin-27 OS=Mus musculus OX=10090 GN=Snx27 PE=1 SV=2
1211	1740	Q9CWK3|CD2B2_MOUSE	50.77	7	4	4	7	4	0	0	1013700	330150	242190	2481700			2	2	1	1	2	1	0	0		37694	CD2 antigen cytoplasmic tail-binding protein 2 OS=Mus musculus OX=10090 GN=Cd2bp2 PE=1 SV=1
1275	1466	P61025|CKS1_MOUSE	50.76	33	13	0	33	0	0	13	445010		269640			66087	2	2	1	0	2	0	0	1		9660	Cyclin-dependent kinases regulatory subunit 1 OS=Mus musculus OX=10090 GN=Cks1b PE=3 SV=1
1266	1797	Q9JM76|ARPC3_MOUSE	50.65	6	0	6	6	0	0	6		673010	298400			749370	1	1	0	1	1	0	0	1		20525	Actin-related protein 2/3 complex subunit 3 OS=Mus musculus OX=10090 GN=Arpc3 PE=1 SV=3
1491	2834	Q9CZI9|AEN_MOUSE	50.18	5	0	5	5	0	0	0		325860	222990				1	1	0	1	1	0	0	0		37309	Apoptosis-enhancing nuclease OS=Mus musculus OX=10090 GN=Aen PE=2 SV=1
1679	2372	Q99J09|MEP50_MOUSE	50.12	4	0	4	0	0	0	0		302290					1	1	0	1	0	0	0	0		36943	Methylosome protein 50 OS=Mus musculus OX=10090 GN=Wdr77 PE=1 SV=1
1151	2836	Q9CQ49|NCBP2_MOUSE	50.04	7	0	7	7	0	0	7		445960	505160			64087	1	1	0	2	2	0	0	1		18017	Nuclear cap-binding protein subunit 2 OS=Mus musculus OX=10090 GN=Ncbp2 PE=1 SV=1
1729	2131	Q9CPT3|NANP_MOUSE	50.02	7	0	0	7	0	0	0			363070				1	1	0	0	1	0	0	0		27808	N-acylneuraminate-9-phosphatase OS=Mus musculus OX=10090 GN=Nanp PE=1 SV=1
1149	2573	Q9D1M4|MCA3_MOUSE	49.95	6	0	6	6	0	0	6		271890	1232400			1391200	1	1	0	1	2	0	0	2		19859	Eukaryotic translation elongation factor 1 epsilon-1 OS=Mus musculus OX=10090 GN=Eef1e1 PE=1 SV=1
1382	1356	P48760|FOLC_MOUSE	49.78	3	1	0	2	0	0	0	693710		319810				2	2	1	0	1	0	0	0		64955	Folylpolyglutamate synthase mitochondrial OS=Mus musculus OX=10090 GN=Fpgs PE=1 SV=3
1277	1814	Q3UA37|QRIC1_MOUSE	49.78	3	2	2	3	0	0	0	1021900	280360	426960				2	2	1	1	2	0	0	0		86556	Glutamine-rich protein 1 OS=Mus musculus OX=10090 GN=Qrich1 PE=1 SV=1
1587	1628	Q6P4S8|INT1_MOUSE	49.67	1	0	0	1	0	0	0			449470				2	2	0	0	2	0	0	0	Deamidation (NQ)	245165	Integrator complex subunit 1 OS=Mus musculus OX=10090 GN=Ints1 PE=1 SV=2
1592	2069	Q9D0R8|LSM12_MOUSE	49.52	7	0	0	7	0	0	0			308500				1	1	0	0	1	0	0	0		21701	Protein LSM12 homolog OS=Mus musculus OX=10090 GN=Lsm12 PE=1 SV=1
1385	1677	P70460|VASP_MOUSE	49.47	8	0	0	8	0	0	0			984900				2	2	0	0	3	0	0	0		39667	Vasodilator-stimulated phosphoprotein OS=Mus musculus OX=10090 GN=Vasp PE=1 SV=4
1492	2841	Q8BGS0|MAK16_MOUSE	49.42	5	0	5	5	0	0	0		376130	182930				1	1	0	1	1	0	0	0		35185	Protein MAK16 homolog OS=Mus musculus OX=10090 GN=Mak16 PE=1 SV=1
1449	2463	Q9CRA8|EXOS5_MOUSE	49.18	6	0	6	6	0	0	0		222520	956760				1	1	0	1	1	0	0	0		25194	Exosome complex component RRP46 OS=Mus musculus OX=10090 GN=Exosc5 PE=1 SV=1
1699	2127	Q8R2M2|TDIF2_MOUSE	49.08	2	0	0	2	0	0	0			533410				1	1	0	0	1	0	0	0		84277	Deoxynucleotidyltransferase terminal-interacting protein 2 OS=Mus musculus OX=10090 GN=Dnttip2 PE=1 SV=1
1795	2842	Q9D125|RT25_MOUSE	49.08	10	0	10	0	0	0	0		188360					1	1	0	1	0	0	0	0		19920	28S ribosomal protein S25 mitochondrial OS=Mus musculus OX=10090 GN=Mrps25 PE=1 SV=1
1475	2078	P62627|DLRB1_MOUSE	49.06	29	0	12	17	0	0	0		215330	129650				2	2	0	1	1	0	0	0		10990	Dynein light chain roadblock-type 1 OS=Mus musculus OX=10090 GN=Dynlrb1 PE=1 SV=3
1642	2265	Q8R3F9|STPAP_MOUSE	48.94	3	0	3	3	0	0	0		470420	462440				1	1	0	1	1	0	0	0		94603	Speckle targeted PIP5K1A-regulated poly(A) polymerase OS=Mus musculus OX=10090 GN=Tut1 PE=1 SV=1
1607	1770	Q8C5D8|PIAS2_MOUSE	48.76	2	0	2	0	0	0	0		312740					1	1	0	1	0	0	0	0		68426	E3 SUMO-protein ligase PIAS2 OS=Mus musculus OX=10090 GN=Pias2 PE=1 SV=2
1607	2103	O88907|PIAS1_MOUSE	48.76	2	0	2	0	0	0	0		312740					1	1	0	1	0	0	0	0		71618	E3 SUMO-protein ligase PIAS1 OS=Mus musculus OX=10090 GN=Pias1 PE=1 SV=2
1693	1724	Q60631|GRB2_MOUSE	48.58	6	0	6	0	0	0	0		252200					1	1	0	1	0	0	0	0		25238	Growth factor receptor-bound protein 2 OS=Mus musculus OX=10090 GN=Grb2 PE=1 SV=1
1284	1989	Q6ZQL4|WDR43_MOUSE	48.52	4	0	0	4	0	0	4			472040			755130	1	1	0	0	3	0	0	2	Deamidation (NQ)	75381	WD repeat-containing protein 43 OS=Mus musculus OX=10090 GN=Wdr43 PE=2 SV=2
1700	2148	Q3TSG4|ALKB5_MOUSE	48.36	8	0	8	0	0	0	0		562990					1	1	0	1	0	0	0	0		44411	RNA demethylase ALKBH5 OS=Mus musculus OX=10090 GN=Alkbh5 PE=1 SV=2
1303	2251	Q8BU11|TOX4_MOUSE	48.22	2	2	2	2	2	0	0	463310	60171	173730	1575500			1	1	1	1	1	1	0	0		65961	TOX high mobility group box family member 4 OS=Mus musculus OX=10090 GN=Tox4 PE=1 SV=3
1303	2283	Q80W03|TOX3_MOUSE	48.22	2	2	2	2	2	0	0	463310	60171	173730	1575500			1	1	1	1	1	1	0	0		63174	TOX high mobility group box family member 3 OS=Mus musculus OX=10090 GN=Tox3 PE=2 SV=1
1415	1526	O54984|ASNA_MOUSE	48.04	14	0	0	9	5	0	6			538840	345800		379580	3	3	0	0	2	1	0	1		38823	ATPase Asna1 OS=Mus musculus OX=10090 GN=Asna1 PE=1 SV=2
1415	1563	O43681|ASNA_HUMAN	48.04	14	0	0	9	5	0	6			538840	345800		379580	3	3	0	0	2	1	0	1		38793	ATPase ASNA1 OS=Homo sapiens OX=9606 GN=ASNA1 PE=1 SV=2
1286	1535	Q9JLV6|PNKP_MOUSE	47.99	3	0	3	3	0	0	0		169500	103030				1	1	0	1	3	0	0	0		57223	Bifunctional polynucleotide phosphatase/kinase OS=Mus musculus OX=10090 GN=Pnkp PE=1 SV=2
1236	1424	P05063|ALDOC_MOUSE	47.91	6	0	2	6	0	0	0			106300				2	1	0	1	2	0	0	0		39395	Fructose-bisphosphate aldolase C OS=Mus musculus OX=10090 GN=Aldoc PE=1 SV=4
1604	1695	Q9Z2I9|SUCB1_MOUSE	47.4	6	0	0	6	0	0	0			118610				1	1	0	0	1	0	0	0		50114	Succinate--CoA ligase [ADP-forming] subunit beta mitochondrial OS=Mus musculus OX=10090 GN=Sucla2 PE=1 SV=2
1459	1991	Q80SY5|PR38B_MOUSE	47.12	2	2	0	0	2	0	0	962170			3580600			1	1	1	0	0	1	0	0		63753	Pre-mRNA-splicing factor 38B OS=Mus musculus OX=10090 GN=Prpf38b PE=1 SV=1
1493	2848	Q8N7N5|DCAF8_MOUSE	47.11	3	3	3	0	0	0	0	1273100	136830					1	1	1	1	0	0	0	0		66032	DDB1- and CUL4-associated factor 8 OS=Mus musculus OX=10090 GN=Dcaf8 PE=1 SV=1
1725	1818	Q99N96|RM01_MOUSE	46.99	5	0	0	0	5	0	0				127830			1	1	0	0	0	1	0	0		37597	39S ribosomal protein L1 mitochondrial OS=Mus musculus OX=10090 GN=Mrpl1 PE=1 SV=2
1335	2853	Q6ZWM4|LSM8_MOUSE	46.78	17	0	17	17	0	0	0		451810	522260				1	1	0	1	2	0	0	0		10403	U6 snRNA-associated Sm-like protein LSm8 OS=Mus musculus OX=10090 GN=Lsm8 PE=1 SV=3
1656	2030	O70546|KDM6A_MOUSE	46.74	1	0	0	0	1	0	0				238930			1	1	0	0	0	1	0	0		154354	Lysine-specific demethylase 6A OS=Mus musculus OX=10090 GN=Kdm6a PE=1 SV=2
1381	1743	Q7JJ13|BRD2_MOUSE	46.4	3	0	2	2	1	0	0		224020	203670	1211700			2	2	0	1	1	1	0	0		88067	Bromodomain-containing protein 2 OS=Mus musculus OX=10090 GN=Brd2 PE=1 SV=1
1230	2854	Q9CQ71|RFA3_MOUSE	46.14	14	0	14	14	0	0	14		262670	1212800			237150	1	1	0	1	2	0	0	1		13584	Replication protein A 14 kDa subunit OS=Mus musculus OX=10090 GN=Rpa3 PE=1 SV=1
1311	1766	P56135|ATPK_MOUSE	46.11	26	0	14	26	0	0	14		232140	1051500			173880	2	2	0	1	2	0	0	1		10344	ATP synthase subunit f mitochondrial OS=Mus musculus OX=10090 GN=Atp5mf PE=1 SV=3
1408	1900	Q922X9|ANM7_MOUSE	46.08	4	0	0	4	4	0	0			281630	505770			1	1	0	0	1	1	0	0		78301	Protein arginine N-methyltransferase 7 OS=Mus musculus OX=10090 GN=Prmt7 PE=1 SV=1
1212	1773	P97376|FRG1_MOUSE	46.01	5	0	5	5	0	0	0		365440	523600				1	1	0	1	3	0	0	0		29127	Protein FRG1 OS=Mus musculus OX=10090 GN=Frg1 PE=1 SV=2
1473	1917	P59325|IF5_MOUSE	45.98	5	0	0	2	0	0	3			87793			341240	2	2	0	0	1	0	0	1		48968	Eukaryotic translation initiation factor 5 OS=Mus musculus OX=10090 GN=Eif5 PE=1 SV=1
1738	2647	Q9D0F4|NKAP_MOUSE	45.7	7	7	0	0	7	0	0	477160			2079800			1	1	1	0	0	1	0	0		47227	NF-kappa-B-activating protein OS=Mus musculus OX=10090 GN=Nkap PE=2 SV=1
1330	2851	P62311|LSM3_MOUSE	45.6	14	0	14	14	0	0	0		449710	276340				1	1	0	2	1	0	0	0		11845	U6 snRNA-associated Sm-like protein LSm3 OS=Mus musculus OX=10090 GN=Lsm3 PE=1 SV=2
1701	2200	Q9JII6|AK1A1_MOUSE	45.27	5	0	0	0	0	0	5						0	1	1	0	0	0	0	0	1		36587	Aldo-keto reductase family 1 member A1 OS=Mus musculus OX=10090 GN=Akr1a1 PE=1 SV=3
1694	1842	Q6PGH2|JUPI2_MOUSE	45.27	11	11	0	0	0	0	0	914440						1	1	1	0	0	0	0	0		20020	Jupiter microtubule associated homolog 2 OS=Mus musculus OX=10090 GN=Jpt2 PE=1 SV=1
1321	2304	Q9QXA5|LSM4_MOUSE	45.06	20	9	11	0	11	0	0	985000	1367400		1361600			2	2	1	1	0	1	0	0		15076	U6 snRNA-associated Sm-like protein LSm4 OS=Mus musculus OX=10090 GN=Lsm4 PE=1 SV=1
1024	2355	P97470|PP4C_MOUSE	44.96	4	4	4	4	0	0	4	907970	626630	432490			189340	1	1	1	3	1	0	0	2		35080	Serine/threonine-protein phosphatase 4 catalytic subunit OS=Mus musculus OX=10090 GN=Ppp4c PE=1 SV=2
1384	1674	Q9CW46|RAVR1_MOUSE	44.88	3	0	3	3	0	0	0		276430	1104200				1	1	0	1	1	0	0	0		79382	Ribonucleoprotein PTB-binding 1 OS=Mus musculus OX=10090 GN=Raver1 PE=1 SV=2
1332	2236	Q8VBV3|EXOS2_MOUSE	44.81	12	0	0	6	6	0	0			84888	288620			2	2	0	0	1	2	0	0		32632	Exosome complex component RRP4 OS=Mus musculus OX=10090 GN=Exosc2 PE=1 SV=1
1751	2361	P35486|ODPA_MOUSE	44.77	5	5	0	0	0	0	0	182080						1	1	1	0	0	0	0	0		43232	Pyruvate dehydrogenase E1 component subunit alpha somatic form mitochondrial OS=Mus musculus OX=10090 GN=Pdha1 PE=1 SV=1
1726	1939	O35639|ANXA3_MOUSE	44.36	5	0	0	5	0	0	0			94082				1	1	0	0	1	0	0	0		36384	Annexin A3 OS=Mus musculus OX=10090 GN=Anxa3 PE=1 SV=4
1407	1879	Q8VC52|RBPS2_MOUSE	43.89	12	7	7	0	7	0	5	2166000	245870		1953300			2	1	1	1	0	1	0	1		22463	RNA-binding protein with multiple splicing 2 OS=Mus musculus OX=10090 GN=Rbpms2 PE=1 SV=1
1579	1870	Q60596|XRCC1_MOUSE	43.74	2	2	0	0	0	0	0	706020						1	1	1	0	0	0	0	0		68971	DNA repair protein XRCC1 OS=Mus musculus OX=10090 GN=Xrcc1 PE=1 SV=2
1423	1850	Q9CS42|PRPS2_MOUSE	43.73	8	3	5	0	8	0	0	135640	153640		966180			2	2	1	1	0	2	0	0		34786	Ribose-phosphate pyrophosphokinase 2 OS=Mus musculus OX=10090 GN=Prps2 PE=1 SV=4
1423	2209	Q9D7G0|PRPS1_MOUSE	43.73	8	3	5	0	8	0	0	135640	153640		966180			2	2	1	1	0	2	0	0		34834	Ribose-phosphate pyrophosphokinase 1 OS=Mus musculus OX=10090 GN=Prps1 PE=1 SV=4
1480	2613	Q99PW4|PRPK_MOUSE	43.7	7	0	0	7	7	0	0			172780	248780			1	1	0	0	1	1	0	0		27394	EKC/KEOPS complex subunit Tp53rk OS=Mus musculus OX=10090 GN=Tp53rk PE=2 SV=1
1589	1802	O35130|NEP1_MOUSE	43.69	10	0	6	5	0	0	6		328730	139250			428230	2	2	0	1	1	0	0	1		26974	Ribosomal RNA small subunit methyltransferase NEP1 OS=Mus musculus OX=10090 GN=Emg1 PE=1 SV=1
1283	1816	Q8BMZ5|SEN34_MOUSE	43.32	9	0	4	4	0	0	4		236770	642610			200830	2	2	0	1	1	0	0	1		34196	tRNA-splicing endonuclease subunit Sen34 OS=Mus musculus OX=10090 GN=Tsen34 PE=2 SV=2
1609	1891	Q32MW3|ACO10_MOUSE	43.25	3	3	0	0	0	0	0	576730						1	1	1	0	0	0	0	0		50552	Acyl-coenzyme A thioesterase 10 mitochondrial OS=Mus musculus OX=10090 GN=Acot10 PE=2 SV=1
1609	2452	Q9R0X4|ACOT9_MOUSE	43.25	3	3	0	0	0	0	0	576730						1	1	1	0	0	0	0	0		50561	Acyl-coenzyme A thioesterase 9 mitochondrial OS=Mus musculus OX=10090 GN=Acot9 PE=1 SV=1
1661	2105	O35126|ATN1_MOUSE	42.9	2	2	0	0	0	0	0	337730						1	1	1	0	0	0	0	0		123723	Atrophin-1 OS=Mus musculus OX=10090 GN=Atn1 PE=1 SV=1
1740	2861	O08663|MAP2_MOUSE	42.78	5	0	0	5	0	0	0			310850				1	1	0	0	1	0	0	0		52922	Methionine aminopeptidase 2 OS=Mus musculus OX=10090 GN=Metap2 PE=1 SV=1
1376	1685	Q3THK3|T2FA_MOUSE	42.71	7	0	4	4	0	0	0		335380	131520				2	2	0	1	1	0	0	0		57241	General transcription factor IIF subunit 1 OS=Mus musculus OX=10090 GN=Gtf2f1 PE=1 SV=2
1205	1852	E9Q5C9|NOLC1_MOUSE	42.59	2	0	2	2	0	0	2		1029700	332490			291930	1	1	0	3	1	0	0	1		73698	Nucleolar and coiled-body phosphoprotein 1 OS=Mus musculus OX=10090 GN=Nolc1 PE=1 SV=1
1734	2286	Q37595|COX2_PERFA	42.43	4	0	4	0	0	0	0		252260					1	1	0	1	0	0	0	0		25648	Cytochrome c oxidase subunit 2 OS=Perognathus flavus OX=37443 GN=MT-CO2 PE=3 SV=1
1734	2287	Q38S05|COX2_LEGFO	42.43	4	0	4	0	0	0	0		252260					1	1	0	1	0	0	0	0		25944	Cytochrome c oxidase subunit 2 OS=Leggadina forresti OX=81935 GN=MT-CO2 PE=3 SV=1
1734	2288	Q38S02|COX2_LEMBA	42.43	4	0	4	0	0	0	0		252260					1	1	0	1	0	0	0	0		25888	Cytochrome c oxidase subunit 2 OS=Lemniscomys barbarus OX=54111 GN=MT-CO2 PE=3 SV=1
1734	2289	Q38RU1|COX2_ZELHI	42.43	4	0	4	0	0	0	0		252260					1	1	0	1	0	0	0	0		25902	Cytochrome c oxidase subunit 2 OS=Zelotomys hildegardeae OX=209873 GN=MT-CO2 PE=3 SV=1
1734	2290	Q38S08|COX2_HYLPR	42.43	4	0	4	0	0	0	0		252260					1	1	0	1	0	0	0	0		25887	Cytochrome c oxidase subunit 2 OS=Hylomyscus parvus OX=209855 GN=MT-CO2 PE=3 SV=1
1734	2291	P50672|COX2_ACOWI	42.43	4	0	4	0	0	0	0		252260					1	1	0	1	0	0	0	0		25822	Cytochrome c oxidase subunit 2 OS=Acomys wilsoni OX=37436 GN=MT-CO2 PE=3 SV=1
1734	2292	Q38S35|COX2_APOMY	42.43	4	0	4	0	0	0	0		252260					1	1	0	1	0	0	0	0		25939	Cytochrome c oxidase subunit 2 OS=Apodemus mystacinus OX=100382 GN=MT-CO2 PE=3 SV=1
1734	2293	P00405|COX2_MOUSE	42.43	4	0	4	0	0	0	0		252260					1	1	0	1	0	0	0	0		25976	Cytochrome c oxidase subunit 2 OS=Mus musculus OX=10090 GN=Mtco2 PE=1 SV=1
1734	2294	Q38S29|COX2_APOSM	42.43	4	0	4	0	0	0	0		252260					1	1	0	1	0	0	0	0		25980	Cytochrome c oxidase subunit 2 OS=Apodemus semotus OX=105299 GN=MT-CO2 PE=3 SV=1
1734	2295	Q38S11|COX2_HYBUN	42.43	4	0	4	0	0	0	0		252260					1	1	0	1	0	0	0	0		25901	Cytochrome c oxidase subunit 2 OS=Hybomys univittatus OX=71162 GN=MT-CO2 PE=3 SV=1
1734	2296	Q38S50|COX2_ACOIG	42.43	4	0	4	0	0	0	0		252260					1	1	0	1	0	0	0	0		25739	Cytochrome c oxidase subunit 2 OS=Acomys ignitus OX=60745 GN=MT-CO2 PE=3 SV=1
1734	2863	Q38RX1|COX2_PRAJA	42.43	4	0	4	0	0	0	0		252260					1	1	0	1	0	0	0	0		25926	Cytochrome c oxidase subunit 2 OS=Praomys jacksoni OX=209866 GN=MT-CO2 PE=3 SV=1
1405	1631	Q80WJ7|LYRIC_MOUSE	42.33	4	0	0	2	3	0	3			56014	318290		108640	2	2	0	0	1	1	0	1		63846	Protein LYRIC OS=Mus musculus OX=10090 GN=Mtdh PE=1 SV=1
1410	1906	Q99KC8|VMA5A_MOUSE	42.18	2	2	0	2	0	0	0	739360		164220				1	1	1	0	1	0	0	0		87143	von Willebrand factor A domain-containing protein 5A OS=Mus musculus OX=10090 GN=Vwa5a PE=1 SV=2
1414	2159	Q5SSL4|ABR_MOUSE	42.15	2	0	2	2	0	0	0		203470	257510				1	1	0	1	1	0	0	0		97667	Active breakpoint cluster region-related protein OS=Mus musculus OX=10090 GN=Abr PE=1 SV=1
1479	2567	Q62158|TRI27_MOUSE	41.96	2	0	2	2	0	0	0		217710	802680				1	1	0	1	1	0	0	0		58513	Zinc finger protein RFP OS=Mus musculus OX=10090 GN=Trim27 PE=1 SV=2
1383	1632	Q8CFE3|RCOR1_MOUSE	41.54	6	6	0	3	3	0	0	947160		370790	777390			2	2	2	0	1	1	0	0		52715	REST corepressor 1 OS=Mus musculus OX=10090 GN=Rcor1 PE=1 SV=3
1623	2714	Q9JIW5|SMAD9_MOUSE	41.53	3	0	3	3	0	0	0		2672300	1579600				1	1	0	2	1	0	0	0		48636	Mothers against decapentaplegic homolog 9 OS=Mus musculus OX=10090 GN=Smad9 PE=1 SV=2
1714	2601	Q9CX97|WDR55_MOUSE	41.43	7	0	7	7	0	0	0		261510	233740				1	1	0	1	1	0	0	0		42611	WD repeat-containing protein 55 OS=Mus musculus OX=10090 GN=Wdr55 PE=1 SV=2
1630	1832	O88491|NSD1_MOUSE	40.96	1	1	0	0	0	0	0	117290						1	1	1	0	0	0	0	0		284082	Histone-lysine N-methyltransferase H3 lysine-36 and H4 lysine-20 specific OS=Mus musculus OX=10090 GN=Nsd1 PE=1 SV=1
1461	2274	Q91WM3|U3IP2_MOUSE	40.95	4	4	0	0	4	0	0	246160			576270			1	1	1	0	0	1	0	0		52107	U3 small nucleolar RNA-interacting protein 2 OS=Mus musculus OX=10090 GN=Rrp9 PE=1 SV=1
1752	2377	O88844|IDHC_MOUSE	40.91	4	0	0	0	0	0	4						138000	1	1	0	0	0	0	0	1		46674	Isocitrate dehydrogenase [NADP] cytoplasmic OS=Mus musculus OX=10090 GN=Idh1 PE=1 SV=2
1770	2896	P62307|RUXF_MOUSE	40.88	15	0	15	0	0	0	0		829390					1	1	0	1	0	0	0	0		9725	Small nuclear ribonucleoprotein F OS=Mus musculus OX=10090 GN=Snrpf PE=1 SV=1
1570	1694	Q9JLV5|CUL3_MOUSE	40.81	2	0	0	2	0	0	0			820610				1	1	0	0	1	0	0	0		88948	Cullin-3 OS=Mus musculus OX=10090 GN=Cul3 PE=1 SV=1
1603	1665	Q8BNU0|ARMC6_MOUSE	40.81	7	0	0	3	4	0	0			208340	162470			2	2	0	0	1	1	0	0		50683	Armadillo repeat-containing protein 6 OS=Mus musculus OX=10090 GN=Armc6 PE=1 SV=1
1400	1938	Q02614|S30BP_MOUSE	40.8	4	0	4	4	0	0	0		305600	215480				1	1	0	1	1	0	0	0		33832	SAP30-binding protein OS=Mus musculus OX=10090 GN=Sap30bp PE=1 SV=2
1150	2609	Q9QZ06|TOLIP_MOUSE	40.78	5	0	5	5	0	0	5		385940	403240			166290	1	1	0	2	2	0	0	1		30345	Toll-interacting protein OS=Mus musculus OX=10090 GN=Tollip PE=1 SV=1
1673	2206	O08553|DPYL2_MOUSE	40.7	3	0	3	0	0	0	0		432690					1	1	0	1	0	0	0	0		62278	Dihydropyrimidinase-related protein 2 OS=Mus musculus OX=10090 GN=Dpysl2 PE=1 SV=2
1673	2229	Q62188|DPYL3_MOUSE	40.7	4	0	4	0	0	0	0		432690					1	1	0	1	0	0	0	0		61936	Dihydropyrimidinase-related protein 3 OS=Mus musculus OX=10090 GN=Dpysl3 PE=1 SV=1
1662	2119	O82734|PP18_ARATH	40.52	6	6	0	0	0	0	0	224650						1	1	1	0	0	0	0	0	Deamidation (NQ)	36806	Serine/threonine-protein phosphatase PP1 isozyme 8 OS=Arabidopsis thaliana OX=3702 GN=TOPP8 PE=1 SV=3
1662	2245	Q9M9W3|PP19_ARATH	40.52	7	7	0	0	0	0	0	224650						1	1	1	0	0	0	0	0	Deamidation (NQ)	36001	Serine/threonine-protein phosphatase PP1 isozyme 9 OS=Arabidopsis thaliana OX=3702 GN=TOPP9 PE=1 SV=1
1698	2045	Q3UDE2|TTL12_MOUSE	40.52	2	0	2	0	0	0	0		84699					1	1	0	1	0	0	0	0		74043	Tubulin--tyrosine ligase-like protein 12 OS=Mus musculus OX=10090 GN=Ttll12 PE=1 SV=1
1588	1739	Q9JKY0|CNOT9_MOUSE	40.5	5	0	0	5	0	0	0			225630				1	1	0	0	1	0	0	0		33601	CCR4-NOT transcription complex subunit 9 OS=Mus musculus OX=10090 GN=Cnot9 PE=1 SV=1
1571	1711	E9Q5F9|SETD2_MOUSE	40.34	2	0	0	0	2	0	0				676930		819160	3	3	0	0	0	2	0	1		285661	Histone-lysine N-methyltransferase SETD2 OS=Mus musculus OX=10090 GN=Setd2 PE=1 SV=1
1428	2120	Q7TPD0|INT3_MOUSE	40.21	3	0	0	3	0	0	0			1012000				1	1	0	0	2	0	0	0		117938	Integrator complex subunit 3 OS=Mus musculus OX=10090 GN=Ints3 PE=1 SV=2
1769	2882	P54227|STMN1_MOUSE	40.02	9	0	0	9	0	0	0			376420				1	1	0	0	1	0	0	0		17274	Stathmin OS=Mus musculus OX=10090 GN=Stmn1 PE=1 SV=2
1696	1932	Q91Z49|UIF_MOUSE	39.94	4	0	0	0	4	0	0				248090			1	1	0	0	0	1	0	0		35887	UAP56-interacting factor OS=Mus musculus OX=10090 GN=Fyttd1 PE=1 SV=1
1724	1779	Q9D0M0|EXOS7_MOUSE	39.82	5	0	5	0	0	0	0		256020					1	1	0	1	0	0	0	0		31825	Exosome complex exonuclease RRP42 OS=Mus musculus OX=10090 GN=Exosc7 PE=1 SV=2
1450	2927	Q9D7H3|RTCA_MOUSE	39.78	4	4	0	4	0	0	0	348500		131750				1	1	1	0	1	0	0	0		39254	RNA 3'-terminal phosphate cyclase OS=Mus musculus OX=10090 GN=RtcA PE=1 SV=2
1271	1980	Q9DB20|ATPO_MOUSE	39.74	10	0	5	10	0	0	5		767970	1288800			225500	2	2	0	2	2	0	0	1		23364	ATP synthase subunit O mitochondrial OS=Mus musculus OX=10090 GN=Atp5po PE=1 SV=1
1762	2706	P49919|CDN1C_MOUSE	39.61	5	0	0	0	5	0	0				168520			1	1	0	0	0	1	0	0		37372	Cyclin-dependent kinase inhibitor 1C OS=Mus musculus OX=10090 GN=Cdkn1c PE=1 SV=2
1796	2883	Q8R2U4|NTM1A_MOUSE	39.6	6	0	0	6	0	0	0			199140				1	1	0	0	1	0	0	0		25420	N-terminal Xaa-Pro-Lys N-methyltransferase 1 OS=Mus musculus OX=10090 GN=Ntmt1 PE=1 SV=3
1214	2366	Q9CQI3|GMFB_MOUSE	39.58	18	18	0	18	18	0	18	1004100		224650	1111600		936000	1	1	1	0	1	1	0	1		16723	Glia maturation factor beta OS=Mus musculus OX=10090 GN=Gmfb PE=1 SV=3
1411	2031	Q9CXK8|NIP7_MOUSE	39.47	19	0	8	8	0	0	11		171870	333260			374400	2	2	0	1	1	0	0	1		20452	60S ribosome subunit biogenesis protein NIP7 homolog OS=Mus musculus OX=10090 GN=Nip7 PE=1 SV=1
1443	2054	Q9D753|EXOS8_MOUSE	39.25	7	7	0	0	7	0	0	364120			658640			1	1	1	0	0	1	0	0		29949	Exosome complex component RRP43 OS=Mus musculus OX=10090 GN=Exosc8 PE=1 SV=1
1733	2275	Q8C079|STRP1_MOUSE	39.04	2	0	0	0	2	0	0				130390			1	1	0	0	0	1	0	0		95585	Striatin-interacting protein 1 OS=Mus musculus OX=10090 GN=Strip1 PE=1 SV=2
1731	2189	Q921S7|RM37_MOUSE	39.02	4	4	0	0	0	0	0	264670						1	1	1	0	0	0	0	0		48341	39S ribosomal protein L37 mitochondrial OS=Mus musculus OX=10090 GN=Mrpl37 PE=1 SV=1
1439	1869	Q3UFY7|5NT3B_MOUSE	38.94	5	0	0	5	0	0	5			348640			205940	1	1	0	0	1	0	0	1		34425	7-methylguanosine phosphate-specific 5'-nucleotidase OS=Mus musculus OX=10090 GN=Nt5c3b PE=1 SV=3
1442	2007	Q571I9|A16A1_MOUSE	38.89	2	0	2	2	0	0	0		113240	180410				1	1	0	1	1	0	0	0		84756	Aldehyde dehydrogenase family 16 member A1 OS=Mus musculus OX=10090 GN=Aldh16a1 PE=1 SV=2
1470	2906	Q7TNG5|EMAL2_MOUSE	38.77	3	0	3	3	0	0	3		360410	459530			266990	1	1	0	1	1	0	0	1		70734	Echinoderm microtubule-associated protein-like 2 OS=Mus musculus OX=10090 GN=Eml2 PE=1 SV=1
1299	1941	Q6NZB1|ANM6_MOUSE	38.52	4	4	0	0	4	0	0	1562900			2630200			1	1	2	0	0	1	0	0	Deamidation (NQ)	41866	Protein arginine N-methyltransferase 6 OS=Mus musculus OX=10090 GN=Prmt6 PE=1 SV=2
1636	2044	Q9WU28|PFD5_MOUSE	38.24	20	0	20	0	0	0	0		437880					2	2	0	2	0	0	0	0		17356	Prefoldin subunit 5 OS=Mus musculus OX=10090 GN=Pfdn5 PE=1 SV=1
1771	2899	P61079|UB2D3_MOUSE	38.23	7	0	0	7	0	0	0			192700				1	1	0	0	2	0	0	0		16687	Ubiquitin-conjugating enzyme E2 D3 OS=Mus musculus OX=10090 GN=Ube2d3 PE=1 SV=1
1771	2900	P62838|UB2D2_MOUSE	38.23	7	0	0	7	0	0	0			192700				1	1	0	0	2	0	0	0		16735	Ubiquitin-conjugating enzyme E2 D2 OS=Mus musculus OX=10090 GN=Ube2d2 PE=1 SV=1
1771	2901	Q6ZWY6|U2D2B_MOUSE	38.23	7	0	0	7	0	0	0			192700				1	1	0	0	2	0	0	0		16659	Ubiquitin-conjugating enzyme E2 D2B OS=Mus musculus OX=10090 GN=Ube2d2b PE=1 SV=1
1294	2216	Q8K363|DDX18_MOUSE	38.17	2	0	2	2	0	0	2		160590	311270			173290	1	1	0	1	1	0	0	1	Deamidation (NQ)	74181	ATP-dependent RNA helicase DDX18 OS=Mus musculus OX=10090 GN=Ddx18 PE=1 SV=1
1460	2088	Q62384|ZPR1_MOUSE	37.71	3	0	3	3	0	0	0		112970	503090				1	1	0	1	1	0	0	0		50715	Zinc finger protein ZPR1 OS=Mus musculus OX=10090 GN=Zpr1 PE=1 SV=1
1665	2138	Q9D706|RPAP3_MOUSE	37.67	2	2	0	0	0	0	0	599200						1	1	1	0	0	0	0	0		74096	RNA polymerase II-associated protein 3 OS=Mus musculus OX=10090 GN=Rpap3 PE=1 SV=1
1666	2143	Q8CI61|BAG4_MOUSE	37.58	4	0	0	0	4	0	0				410370			1	1	0	0	0	1	0	0		49095	BAG family molecular chaperone regulator 4 OS=Mus musculus OX=10090 GN=Bag4 PE=1 SV=2
1363	1395	P19137|LAMA1_MOUSE	37.52	2	0	2	0	0	0	1		1181200				238440	4	4	0	4	0	0	0	1		338149	Laminin subunit alpha-1 OS=Mus musculus OX=10090 GN=Lama1 PE=1 SV=2
1483	2936	Q99JF5|MVD1_MOUSE	37.38	3	0	0	3	0	0	0			816530				1	1	0	0	2	0	0	0		44072	Diphosphomevalonate decarboxylase OS=Mus musculus OX=10090 GN=Mvd PE=1 SV=2
1675	2313	Q9Z1G3|VATC1_MOUSE	37.24	5	0	5	0	0	0	0		174920					1	1	0	1	0	0	0	0		43888	V-type proton ATPase subunit C 1 OS=Mus musculus OX=10090 GN=Atp6v1c1 PE=1 SV=4
1646	1705	P37913|DNLI1_MOUSE	36.88	2	0	0	0	2	0	0				1137900			1	1	0	0	0	1	0	0		102290	DNA ligase 1 OS=Mus musculus OX=10090 GN=Lig1 PE=1 SV=2
1798	2939	Q9D8B3|CHM4B_MOUSE	36.82	7	0	0	7	0	0	0			269690				1	1	0	0	1	0	0	0		24936	Charged multivesicular body protein 4b OS=Mus musculus OX=10090 GN=Chmp4b PE=1 SV=2
1649	1881	Q8CHT3|INT5_MOUSE	36.75	1	0	0	1	0	0	0			0				1	1	0	0	1	0	0	0		108348	Integrator complex subunit 5 OS=Mus musculus OX=10090 GN=Ints5 PE=2 SV=1
1628	1760	P97384|ANX11_MOUSE	36.44	3	0	0	3	0	0	0			201630				1	1	0	0	1	0	0	0		54079	Annexin A11 OS=Mus musculus OX=10090 GN=Anxa11 PE=1 SV=2
1564	1885	Q8CG46|SMC5_MOUSE	36.28	1	0	1	0	0	0	0		159520					1	1	0	1	0	0	0	0		128813	Structural maintenance of chromosomes protein 5 OS=Mus musculus OX=10090 GN=Smc5 PE=1 SV=1
1635	2000	Q9DC71|RT15_MOUSE	36.15	5	0	0	5	0	0	0			234540				1	1	0	0	1	0	0	0		29464	28S ribosomal protein S15 mitochondrial OS=Mus musculus OX=10090 GN=Mrps15 PE=1 SV=2
1697	2002	Q8C863|ITCH_MOUSE	36.12	2	2	0	0	0	0	0	180450						1	1	1	0	0	0	0	0		98994	E3 ubiquitin-protein ligase Itchy OS=Mus musculus OX=10090 GN=Itch PE=1 SV=2
1730	2134	P57759|ERP29_MOUSE	36.07	5	0	0	5	0	0	0			0				1	1	0	0	1	0	0	0		28823	Endoplasmic reticulum resident protein 29 OS=Mus musculus OX=10090 GN=Erp29 PE=1 SV=2
1799	2944	P62340|TBPL1_MOUSE	36.07	9	0	0	9	0	0	0			242510				1	1	0	0	1	0	0	0		20887	TATA box-binding protein-like protein 1 OS=Mus musculus OX=10090 GN=Tbpl1 PE=1 SV=1
1572	1718	P52624|UPP1_MOUSE	36.06	8	0	0	8	0	0	0			369850				1	1	0	0	1	0	0	0		34086	Uridine phosphorylase 1 OS=Mus musculus OX=10090 GN=Upp1 PE=1 SV=2
1660	2083	Q91VD9|NDUS1_MOUSE	35.81	2	0	0	2	0	0	0			176880				1	1	0	0	1	0	0	0		79777	NADH-ubiquinone oxidoreductase 75 kDa subunit mitochondrial OS=Mus musculus OX=10090 GN=Ndufs1 PE=1 SV=2
1647	1807	P53810|PIPNA_MOUSE	35.74	5	0	5	0	0	0	0		299470					1	1	0	1	0	0	0	0		31893	Phosphatidylinositol transfer protein alpha isoform OS=Mus musculus OX=10090 GN=Pitpna PE=1 SV=2
1634	1998	Q8CHW4|EI2BE_MOUSE	35.65	2	0	2	0	0	0	2		228960				156720	1	1	0	1	0	0	0	1		80086	Translation initiation factor eIF-2B subunit epsilon OS=Mus musculus OX=10090 GN=Eif2b5 PE=1 SV=1
1756	2518	P07607|TYSY_MOUSE	35.62	7	7	0	0	0	0	0	565790						1	1	1	0	0	0	0	0		34958	Thymidylate synthase OS=Mus musculus OX=10090 GN=Tyms PE=1 SV=1
1774	2957	Q9DCE5|PK1IP_MOUSE	35.2	6	0	0	6	0	0	0			452220				1	1	0	0	1	0	0	0		42116	p21-activated protein kinase-interacting protein 1 OS=Mus musculus OX=10090 GN=Pak1ip1 PE=1 SV=2
1312	2084	Q9WVM1|RGAP1_MOUSE	35.19	3	0	3	3	0	0	0		395630	413830				1	1	0	1	2	0	0	0		70159	Rac GTPase-activating protein 1 OS=Mus musculus OX=10090 GN=Racgap1 PE=1 SV=1
1481	2693	A8Y5H7|S14L1_MOUSE	35.05	2	0	2	2	0	0	0		130210	119230				1	1	0	1	1	0	0	0		81216	SEC14-like protein 1 OS=Mus musculus OX=10090 GN=Sec14l1 PE=1 SV=1
1650	1888	P70336|ROCK2_MOUSE	35	1	0	1	0	0	0	0		96083					1	1	0	1	0	0	0	0		160585	Rho-associated protein kinase 2 OS=Mus musculus OX=10090 GN=Rock2 PE=1 SV=1
1778	3082	Q2VPQ9|EAF6_MOUSE	34.98	12	0	0	0	12	0	0				232610			1	1	0	0	0	1	0	0		21649	Chromatin modification-related protein MEAF6 OS=Mus musculus OX=10090 GN=Meaf6 PE=1 SV=1
1627	1531	Q9CRT8|XPOT_MOUSE	34.83	2	0	0	2	0	0	0			479120				1	1	0	0	1	0	0	0		109734	Exportin-T OS=Mus musculus OX=10090 GN=Xpot PE=1 SV=3
1466	2520	O89090|SP1_MOUSE	34.52	4	4	0	4	0	0	0	196720		139190				1	1	1	0	1	0	0	0		80732	Transcription factor Sp1 OS=Mus musculus OX=10090 GN=Sp1 PE=1 SV=2
1659	2073	Q8C7R4|UBA6_MOUSE	34.34	1	0	0	1	0	0	0			477600				1	1	0	0	1	0	0	0		117966	Ubiquitin-like modifier-activating enzyme 6 OS=Mus musculus OX=10090 GN=Uba6 PE=1 SV=1
1472	2996	Q9WTP6|KAD2_MOUSE	34.33	5	0	0	5	0	0	5			344630			179370	1	1	0	0	1	0	0	1		26469	Adenylate kinase 2 mitochondrial OS=Mus musculus OX=10090 GN=Ak2 PE=1 SV=5
1396	1686	Q9WU56|TRUA_MOUSE	34.29	5	0	5	0	3	0	0		554430		949450			2	2	0	2	0	1	0	0	Deamidation (NQ)	47502	tRNA pseudouridine synthase A OS=Mus musculus OX=10090 GN=Pus1 PE=1 SV=2
1652	1922	P35601|RFC1_MOUSE	34.24	2	0	0	2	0	0	0			155670				1	1	0	0	1	0	0	0		125985	Replication factor C subunit 1 OS=Mus musculus OX=10090 GN=Rfc1 PE=1 SV=2
1608	1834	Q8K327|CHAP1_MOUSE	34.14	2	0	0	2	0	0	0			515480				1	1	0	0	2	0	0	0		87561	Chromosome alignment-maintaining phosphoprotein 1 OS=Mus musculus OX=10090 GN=Champ1 PE=1 SV=1
1066	3002	P14174|MIF_HUMAN	33.93	10	0	10	10	0	0	10		8311100	6605900			1371500	1	1	0	4	3	0	0	1		12476	Macrophage migration inhibitory factor OS=Homo sapiens OX=9606 GN=MIF PE=1 SV=4
1066	3003	P34884|MIF_MOUSE	33.93	10	0	10	10	0	0	10		8311100	6605900			1371500	1	1	0	4	3	0	0	1		12504	Macrophage migration inhibitory factor OS=Mus musculus OX=10090 GN=Mif PE=1 SV=2
1705	2330	P97447|FHL1_MOUSE	33.91	4	0	0	4	0	0	0			253740				1	1	0	0	1	0	0	0		31889	Four and a half LIM domains protein 1 OS=Mus musculus OX=10090 GN=Fhl1 PE=1 SV=3
1705	2331	Q9WUH4|FHL1_RAT	33.91	4	0	0	4	0	0	0			253740				1	1	0	0	1	0	0	0		31904	Four and a half LIM domains protein 1 OS=Rattus norvegicus OX=10116 GN=Fhl1 PE=2 SV=1
1377	2019	Q99PU8|DHX30_MOUSE	33.9	1	0	1	0	1	0	1		175910		264650		133540	1	1	0	1	0	1	0	1		136668	ATP-dependent RNA helicase DHX30 OS=Mus musculus OX=10090 GN=Dhx30 PE=1 SV=1
1759	2628	Q9WTX8|MD1L1_MOUSE	33.81	3	3	0	0	0	0	0	295940						1	1	1	0	0	0	0	0		83541	Mitotic spindle assembly checkpoint protein MAD1 OS=Mus musculus OX=10090 GN=Mad1l1 PE=1 SV=1
1775	3005	P69566|RANB9_MOUSE	33.74	2	0	0	2	0	0	0			351390				1	1	0	0	1	0	0	0		71012	Ran-binding protein 9 OS=Mus musculus OX=10090 GN=Ranbp9 PE=1 SV=1
1420	1803	Q9QXX4|CMC2_MOUSE	33.64	5	0	2	5	0	0	2		119570	343570			79319	2	2	0	1	2	0	0	1		74467	Calcium-binding mitochondrial carrier protein Aralar2 OS=Mus musculus OX=10090 GN=Slc25a13 PE=1 SV=1
1763	2758	Q91YP3|DEOC_MOUSE	33.62	4	0	0	4	0	0	0			222720				1	1	0	0	1	0	0	0		34975	Deoxyribose-phosphate aldolase OS=Mus musculus OX=10090 GN=Dera PE=1 SV=1
1800	3007	Q03358|MSX2_MOUSE	33.61	5	0	0	5	0	0	0			204750				1	1	0	0	1	0	0	0		28915	Homeobox protein MSX-2 OS=Mus musculus OX=10090 GN=Msx2 PE=1 SV=2
1800	3008	P35548|MSX2_HUMAN	33.61	5	0	0	5	0	0	0			204750				1	1	0	0	1	0	0	0		28897	Homeobox protein MSX-2 OS=Homo sapiens OX=9606 GN=MSX2 PE=1 SV=3
1615	2115	Q91WT8|RBM47_MOUSE	33.56	4	0	2	0	2	0	0		121420		1026400			2	2	0	1	0	1	0	0		64062	RNA-binding protein 47 OS=Mus musculus OX=10090 GN=Rbm47 PE=1 SV=1
1678	2349	P58044|IDI1_MOUSE	33.03	5	0	0	0	0	0	5						178340	1	1	0	0	0	0	0	1		26289	Isopentenyl-diphosphate Delta-isomerase 1 OS=Mus musculus OX=10090 GN=Idi1 PE=1 SV=1
1766	2803	O89112|LANC1_MOUSE	32.95	3	0	0	3	0	0	0			136550				1	1	0	0	1	0	0	0		45341	Glutathione S-transferase LANCL1 OS=Mus musculus OX=10090 GN=Lancl1 PE=1 SV=1
1331	2917	P10493|NID1_MOUSE	32.92	3	3	0	0	0	0	3	729010					260270	1	1	1	0	0	0	0	2		136538	Nidogen-1 OS=Mus musculus OX=10090 GN=Nid1 PE=1 SV=2
1801	3021	Q6P5C5|SMUG1_MOUSE	32.91	4	0	0	4	0	0	0			225460				1	1	0	0	1	0	0	0		30654	Single-strand selective monofunctional uracil DNA glycosylase OS=Mus musculus OX=10090 GN=Smug1 PE=1 SV=1
1540	1796	Q8BRT1|CLAP2_MOUSE	32.86	1	1	0	0	0	0	0	106430						1	1	1	0	0	0	0	0		140738	CLIP-associating protein 2 OS=Mus musculus OX=10090 GN=Clasp2 PE=1 SV=1
1657	2061	Q3URQ0|TEX10_MOUSE	32.75	2	0	2	0	0	0	0		108170					1	1	0	1	0	0	0	0		105209	Testis-expressed protein 10 OS=Mus musculus OX=10090 GN=Tex10 PE=1 SV=1
1737	2512	P62869|ELOB_MOUSE	32.73	8	0	0	8	0	0	0			228350				1	1	0	0	1	0	0	0		13170	Elongin-B OS=Mus musculus OX=10090 GN=Elob PE=1 SV=1
1653	1950	Q9ESZ8|GTF2I_MOUSE	32.54	2	2	0	0	0	0	0	423090						1	1	1	0	0	0	0	0		112265	General transcription factor II-I OS=Mus musculus OX=10090 GN=Gtf2i PE=1 SV=3
1469	2676	Q9D4H9|PHF14_MOUSE	32.51	3	0	0	3	3	0	0			178990	385150			1	1	0	0	1	1	0	0		99105	PHD finger protein 14 OS=Mus musculus OX=10090 GN=Phf14 PE=1 SV=1
1577	1645	Q05CL8|LARP7_MOUSE	32.51	2	0	0	2	0	0	0			208320				1	1	0	0	1	0	0	0		64802	La-related protein 7 OS=Mus musculus OX=10090 GN=Larp7 PE=1 SV=2
1413	2079	Q921Y2|IMP3_MOUSE	32.44	8	8	8	0	0	0	8	1101400	171680				102950	1	1	1	1	0	0	0	1		21777	U3 small nucleolar ribonucleoprotein protein IMP3 OS=Mus musculus OX=10090 GN=Imp3 PE=2 SV=1
1613	1992	Q91Z53|GRHPR_MOUSE	32.3	5	0	0	5	0	0	0			135200				1	1	0	0	1	0	0	0		35329	Glyoxylate reductase/hydroxypyruvate reductase OS=Mus musculus OX=10090 GN=Grhpr PE=1 SV=1
1703	2243	Q80XP8|FA76B_MOUSE	32.14	3	0	0	0	3	0	0				255550			1	1	0	0	0	1	0	0		38556	Protein FAM76B OS=Mus musculus OX=10090 GN=Fam76b PE=1 SV=1
1777	3048	Q5HZJ0|RNC_MOUSE	32.03	1	0	0	1	0	0	0			311470				1	1	0	0	1	0	0	0		158828	Ribonuclease 3 OS=Mus musculus OX=10090 GN=Drosha PE=1 SV=1
1765	2780	Q80YV2|NIPA_MOUSE	31.85	3	0	0	0	3	0	0				473080			1	1	0	0	0	1	0	0		55196	Nuclear-interacting partner of ALK OS=Mus musculus OX=10090 GN=Zc3hc1 PE=1 SV=1
1764	2764	Q9CQL7|MOFA1_MOUSE	31.5	18	0	18	0	0	0	0		191440					1	1	0	1	0	0	0	0		14194	MORF4 family-associated protein 1 OS=Mus musculus OX=10090 GN=Mrfap1 PE=1 SV=1
1668	2153	Q8VCB2|MED25_MOUSE	31.46	2	2	0	0	0	0	0	333470						1	1	1	0	0	0	0	0		78113	Mediator of RNA polymerase II transcription subunit 25 OS=Mus musculus OX=10090 GN=Med25 PE=1 SV=1
1702	2210	P09055|ITB1_MOUSE	31.38	3	0	0	3	0	0	3			274870			157480	1	1	0	0	1	0	0	1		88231	Integrin beta-1 OS=Mus musculus OX=10090 GN=Itgb1 PE=1 SV=1
1594	2161	Q61749|EI2BD_MOUSE	31.15	3	0	0	0	3	0	0				1536500			1	1	0	0	0	1	0	0		57624	Translation initiation factor eIF-2B subunit delta OS=Mus musculus OX=10090 GN=Eif2b4 PE=1 SV=2
1779	3141	Q99K43|PRC1_MOUSE	31.1	4	4	0	0	0	0	0	177560						1	1	1	0	0	0	0	0		70290	Protein regulator of cytokinesis 1 OS=Mus musculus OX=10090 GN=Prc1 PE=1 SV=2
1567	2234	Q99P72|RTN4_MOUSE	31.06	3	0	0	0	3	0	0				594110			1	1	0	0	0	1	0	0		126613	Reticulon-4 OS=Mus musculus OX=10090 GN=Rtn4 PE=1 SV=2
1718	3177	P15105|GLNA_MOUSE	30.44	4	4	0	0	0	0	0	175180						1	1	1	0	0	0	0	0		42120	Glutamine synthetase OS=Mus musculus OX=10090 GN=Glul PE=1 SV=6
1426	2006	Q6DID3|SCAF8_MOUSE	30.44	1	0	1	1	0	0	0		125420	107510				1	1	0	1	1	0	0	0		139572	Protein SCAF8 OS=Mus musculus OX=10090 GN=Scaf8 PE=1 SV=1
1537	1919	Q8CHI8|EP400_MOUSE	30.4	1	0	0	0	1	0	0				103200			1	1	0	0	0	1	0	0		337178	E1A-binding protein p400 OS=Mus musculus OX=10090 GN=Ep400 PE=1 SV=3
1782	3467	Q9CQG2|MET16_MOUSE	30.3	5	5	0	0	0	0	0	499740						1	1	1	0	0	0	0	0		62341	RNA N6-adenosine-methyltransferase METTL16 OS=Mus musculus OX=10090 GN=Mettl16 PE=1 SV=1
1782	3468	Q86W50|MET16_HUMAN	30.3	5	5	0	0	0	0	0	499740						1	1	1	0	0	0	0	0		63621	RNA N6-adenosine-methyltransferase METTL16 OS=Homo sapiens OX=9606 GN=METTL16 PE=1 SV=2
1560	1857	Q9JKK8|ATR_MOUSE	29.95	1	0	1	0	0	0	0		25515					1	1	0	1	0	0	0	0		300222	Serine/threonine-protein kinase ATR OS=Mus musculus OX=10090 GN=Atr PE=1 SV=2
1494	3159	Q8BWZ3|NAA25_MOUSE	29.9	1	0	0	1	0	0	0			84746				1	1	0	0	2	0	0	0	Deamidation (NQ)	111708	N-alpha-acetyltransferase 25 NatB auxiliary subunit OS=Mus musculus OX=10090 GN=Naa25 PE=1 SV=1
1452	2993	Q8R2T8|TF3C5_MOUSE	29.87	2	0	2	0	2	0	0		71599		517750			1	1	0	1	0	1	0	0		60502	General transcription factor 3C polypeptide 5 OS=Mus musculus OX=10090 GN=Gtf3c5 PE=2 SV=2
1655	1994	Q86UU1|PHLB1_HUMAN	29.82	1	0	1	0	0	0	0		131500					1	1	0	1	0	0	0	0		151161	Pleckstrin homology-like domain family B member 1 OS=Homo sapiens OX=9606 GN=PHLDB1 PE=1 SV=1
1655	2113	Q6PDH0|PHLB1_MOUSE	29.82	1	0	1	0	0	0	0		131500					1	1	0	1	0	0	0	0		150070	Pleckstrin homology-like domain family B member 1 OS=Mus musculus OX=10090 GN=Phldb1 PE=1 SV=1
1802	3490	Q9WU84|CCS_MOUSE	29.77	5	5	0	0	0	0	0	189650						1	1	1	0	0	0	0	0		28912	Copper chaperone for superoxide dismutase OS=Mus musculus OX=10090 GN=Ccs PE=1 SV=1
1695	1853	Q8R3N1|NOP14_MOUSE	29.55	2	0	2	0	0	0	0		136100					1	1	0	1	0	0	0	0		98769	Nucleolar protein 14 OS=Mus musculus OX=10090 GN=Nop14 PE=1 SV=2
1399	1905	Q08093|CNN2_MOUSE	29.53	6	0	0	6	0	0	0			233790				1	1	0	0	2	0	0	0		33156	Calponin-2 OS=Mus musculus OX=10090 GN=Cnn2 PE=1 SV=1
1606	1764	B1AZI6|THOC2_MOUSE	29.38	1	0	1	1	0	0	0		492230	480420				2	2	0	2	1	0	0	0		182772	THO complex subunit 2 OS=Mus musculus OX=10090 GN=Thoc2 PE=1 SV=1
1616	2136	Q61183|PAPOA_MOUSE	29.13	3	0	3	0	0	0	0		217410					1	1	0	1	0	0	0	0		82309	Poly(A) polymerase alpha OS=Mus musculus OX=10090 GN=Papola PE=1 SV=4
1641	2228	Q99L13|3HIDH_MOUSE	29	5	0	0	5	0	0	0			191730				1	1	0	0	1	0	0	0		35440	3-hydroxyisobutyrate dehydrogenase mitochondrial OS=Mus musculus OX=10090 GN=Hibadh PE=1 SV=1
1680	2410	Q8K339|KIN17_MOUSE	28.79	3	0	3	0	0	0	0		171180					1	1	0	1	0	0	0	0		44722	DNA/RNA-binding protein KIN17 OS=Mus musculus OX=10090 GN=Kin PE=1 SV=1
1773	2905	Q80TK0|K1107_MOUSE	28.78	1	0	0	1	0	0	0			178480				1	1	0	0	1	0	0	0		134060	AP2-interacting clathrin-endocytosis protein OS=Mus musculus OX=10090 GN=Kiaa1107 PE=1 SV=6
1597	2342	P83741|WNK1_MOUSE	28.65	1	0	0	0	1	0	0				120430			1	1	0	0	0	1	0	0		250931	Serine/threonine-protein kinase WNK1 OS=Mus musculus OX=10090 GN=Wnk1 PE=1 SV=2
1682	2425	P57746|VATD_MOUSE	28.53	14	0	9	0	0	0	5		258440				134560	2	2	0	1	0	0	0	1		28369	V-type proton ATPase subunit D OS=Mus musculus OX=10090 GN=Atp6v1d PE=1 SV=1
1533	1750	A0A1P8AUY4|MDN1_ARATH	28.36	0	0	0	0	0	0	0			84706				1	1	0	0	1	0	0	0		611897	Midasin OS=Arabidopsis thaliana OX=3702 GN=MDN1 PE=1 SV=1
1688	2929	Q9LRV9|PP228_ARATH	28.26	4	0	0	0	0	0	4						859490	1	1	0	0	0	0	0	1	Deamidation (NQ); Oxidation (M)	83194	Pentatricopeptide repeat-containing protein At3g13880 OS=Arabidopsis thaliana OX=3702 GN=PCMP-E89 PE=2 SV=1
1451	2945	Q9CWX9|DDX47_MOUSE	28.24	3	0	3	3	0	0	0		1102400	707810				1	1	0	1	1	0	0	0		50639	Probable ATP-dependent RNA helicase DDX47 OS=Mus musculus OX=10090 GN=Ddx47 PE=2 SV=2
1578	1863	Q3TLH4|PRC2C_MOUSE	28.24	0	0	0	0	0	0	0	0						1	1	1	0	0	0	0	0		310891	Protein PRRC2C OS=Mus musculus OX=10090 GN=Prrc2c PE=1 SV=3
1465	2507	Q5U458|DJC11_MOUSE	28.23	3	0	3	3	0	0	3		417980	268640			514580	1	1	0	1	1	0	0	1		63233	DnaJ homolog subfamily C member 11 OS=Mus musculus OX=10090 GN=Dnajc11 PE=1 SV=2
1716	2745	Q8VEH5|EPMIP_MOUSE	28.1	3	0	3	0	0	0	0		250110					1	1	0	1	0	0	0	0		70096	EPM2A-interacting protein 1 OS=Mus musculus OX=10090 GN=Epm2aip1 PE=1 SV=1
1728	2089	Q9ESX5|DKC1_MOUSE	28.1	3	0	0	3	0	0	0			381450				1	1	0	0	1	0	0	0		57402	H/ACA ribonucleoprotein complex subunit DKC1 OS=Mus musculus OX=10090 GN=Dkc1 PE=1 SV=4
1495	4036	Q91V81|RBM42_MOUSE	28.08	3	0	0	0	3	0	0				1114900			1	1	0	0	0	2	0	0		49876	RNA-binding protein 42 OS=Mus musculus OX=10090 GN=Rbm42 PE=1 SV=1
1624	3013	Q8BPB0|MOB1B_MOUSE	28.06	5	0	5	0	0	0	0		339970					1	1	0	1	0	0	0	0		25091	MOB kinase activator 1B OS=Mus musculus OX=10090 GN=Mob1b PE=1 SV=3
1624	3014	Q921Y0|MOB1A_MOUSE	28.06	5	0	5	0	0	0	0		339970					1	1	0	1	0	0	0	0		25080	MOB kinase activator 1A OS=Mus musculus OX=10090 GN=Mob1a PE=2 SV=3
1640	2139	Q9Z0W3|NU160_MOUSE	28	1	0	1	0	0	0	0		408530					1	1	0	1	0	0	0	0		158231	Nuclear pore complex protein Nup160 OS=Mus musculus OX=10090 GN=Nup160 PE=1 SV=2
1556	1951	P20761|IGG2B_RAT	27.77	9	0	0	0	0	0	9						852260	1	1	0	0	0	0	0	1		36497	Ig gamma-2B chain C region OS=Rattus norvegicus OX=10116 GN=Igh-1a PE=1 SV=1
1524	2043	P0C6F1|DYH2_MOUSE	27.72	0	0	0	0	0	0	0			550760				1	1	0	0	2	0	0	0		511569	Dynein heavy chain 2 axonemal OS=Mus musculus OX=10090 GN=Dnah2 PE=1 SV=1
1781	3211	P51943|CCNA2_MOUSE	27.71	5	0	5	0	0	0	0		382040					1	1	0	1	0	0	0	0		47269	Cyclin-A2 OS=Mus musculus OX=10090 GN=Ccna2 PE=1 SV=2
1618	2196	Q8R4U7|LUZP1_MOUSE	27.66	3	0	0	0	0	0	3						262180	1	1	0	0	0	0	0	1		119311	Leucine zipper protein 1 OS=Mus musculus OX=10090 GN=Luzp1 PE=1 SV=2
1776	3023	Q80UG5|SEPT9_MOUSE	27.59	2	0	2	0	0	0	0		246090					1	1	0	1	0	0	0	0		65575	Septin-9 OS=Mus musculus OX=10090 GN=Sept9 PE=1 SV=1
1670	2180	P18653|KS6A1_MOUSE	27.48	5	0	0	2	2	0	0			402790	523750			2	2	0	0	1	1	0	0		81595	Ribosomal protein S6 kinase alpha-1 OS=Mus musculus OX=10090 GN=Rps6ka1 PE=1 SV=1
1430	2261	F4K0J3|KN4C_ARATH	27.2	1	0	1	1	0	0	0		68776	0				1	1	0	1	1	0	0	0		145364	Kinesin-like protein KIN-4C OS=Arabidopsis thaliana OX=3702 GN=KIN4C PE=2 SV=2
1806	4533	Q9SJL0|U86A1_ARATH	27.12	2	0	0	0	2	0	0				173470			1	1	0	0	0	1	0	0		54965	UDP-glycosyltransferase 86A1 OS=Arabidopsis thaliana OX=3702 GN=UGT86A1 PE=2 SV=1
1803	3507	Q9R207|NBN_MOUSE	27.08	2	0	0	2	0	0	0			40029				1	1	0	0	1	0	0	0		83795	Nibrin OS=Mus musculus OX=10090 GN=Nbn PE=1 SV=1
1784	3853	Q9SVM8|RBG2_ARATH	26.93	10	0	10	0	0	0	0		266710					1	1	0	1	0	0	0	0	Deamidation (NQ)	15702	Glycine-rich RNA-binding protein 2 mitochondrial OS=Arabidopsis thaliana OX=3702 GN=RBG2 PE=1 SV=1
1677	2339	Q9Z2W1|STK25_MOUSE	26.79	4	0	0	0	4	0	0				333610			1	1	0	0	0	1	0	0		48158	Serine/threonine-protein kinase 25 OS=Mus musculus OX=10090 GN=Stk25 PE=1 SV=2
1677	3879	Q99KH8|STK24_MOUSE	26.79	4	0	0	0	4	0	0				333610			1	1	0	0	0	1	0	0		47954	Serine/threonine-protein kinase 24 OS=Mus musculus OX=10090 GN=Stk24 PE=1 SV=1
1446	2212	Q9DBM1|GPTC1_MOUSE	26.76	2	2	0	0	2	0	0	324140			263140			1	1	1	0	0	1	0	0		103008	G patch domain-containing protein 1 OS=Mus musculus OX=10090 GN=Gpatch1 PE=2 SV=1
1611	1948	Q8BMS1|ECHA_MOUSE	26.7	4	0	2	4	0	0	0		135740	293680				2	2	0	1	2	0	0	0		82670	Trifunctional enzyme subunit alpha mitochondrial OS=Mus musculus OX=10090 GN=Hadha PE=1 SV=1
1674	2259	Q7TQK1|INT7_MOUSE	26.69	2	0	0	2	0	0	0			96687				1	1	0	0	1	0	0	0		106861	Integrator complex subunit 7 OS=Mus musculus OX=10090 GN=Ints7 PE=1 SV=1
1643	2316	Q61595|KTN1_MOUSE	26.67	1	0	0	1	0	0	0			191040				1	1	0	0	1	0	0	0		152592	Kinectin OS=Mus musculus OX=10090 GN=Ktn1 PE=1 SV=1
1787	4200	Q9DBG5|PLIN3_MOUSE	26.67	5	5	0	0	0	0	0	191730						1	1	1	0	0	0	0	0		47262	Perilipin-3 OS=Mus musculus OX=10090 GN=Plin3 PE=1 SV=1
1780	3198	Q8BK72|RT27_MOUSE	26.53	3	0	0	3	0	0	0			226410				1	1	0	0	1	0	0	0		47779	28S ribosomal protein S27 mitochondrial OS=Mus musculus OX=10090 GN=Mrps27 PE=1 SV=2
1620	2411	Q8K224|NAT10_MOUSE	26.41	2	2	0	0	0	0	0	225920						1	1	1	0	0	0	0	0		115418	RNA cytidine acetyltransferase OS=Mus musculus OX=10090 GN=Nat10 PE=1 SV=1
1686	2796	A2AQ19|RTF1_MOUSE	26.37	2	0	0	0	2	0	0				646080			1	1	0	0	0	1	0	0		80797	RNA polymerase-associated protein RTF1 homolog OS=Mus musculus OX=10090 GN=Rtf1 PE=1 SV=1
1707	2371	Q3UFB2|BCD1_MOUSE	26.04	3	0	0	0	0	0	3						73017	1	1	0	0	0	0	0	1		52213	Box C/D snoRNA protein 1 OS=Mus musculus OX=10090 GN=Znhit6 PE=1 SV=2
1746	4035	Q62433|NDRG1_MOUSE	26.02	4	0	0	0	4	0	0				114430			1	1	0	0	0	1	0	0		43009	Protein NDRG1 OS=Mus musculus OX=10090 GN=Ndrg1 PE=1 SV=1
1402	3647	Q8L5U0|CSN4_ARATH	25.98	2	0	0	2	0	0	0			621200				1	1	0	0	2	0	0	0		44957	COP9 signalosome complex subunit 4 OS=Arabidopsis thaliana OX=3702 GN=CSN4 PE=1 SV=2
1808	4704	O08609|MLX_MOUSE	25.89	3	0	0	0	3	0	0				1907300			1	1	0	0	0	1	0	0		33339	Max-like protein X OS=Mus musculus OX=10090 GN=Mlx PE=1 SV=1
1689	3222	Q62415|ASPP1_MOUSE	25.85	1	0	1	0	0	0	0		183000					1	1	0	1	0	0	0	0		119170	Apoptosis-stimulating of p53 protein 1 OS=Mus musculus OX=10090 GN=Ppp1r13b PE=1 SV=2
1518	2087	Q8N9S3|AHSA2_MOUSE	25.81	3	0	0	0	3	0	0				900740			1	1	0	0	0	1	0	0		37648	Activator of 90 kDa heat shock protein ATPase homolog 2 OS=Mus musculus OX=10090 GN=Ahsa2 PE=1 SV=2
1614	2039	Q8BSQ9|PB1_MOUSE	25.74	1	0	0	1	0	0	0			106090				1	1	0	0	1	0	0	0		187187	Protein polybromo-1 OS=Mus musculus OX=10090 GN=Pbrm1 PE=1 SV=4
1453	3662	Q3TJD7|PDLI7_MOUSE	25.68	8	8	0	0	8	0	0	562010			448940			1	1	1	0	0	1	0	0		50119	PDZ and LIM domain protein 7 OS=Mus musculus OX=10090 GN=Pdlim7 PE=1 SV=1
1580	2042	Q9DBD5|PELP1_MOUSE	25.62	1	0	0	1	0	0	0			247760				1	1	0	0	1	0	0	0		118069	Proline- glutamic acid- and leucine-rich protein 1 OS=Mus musculus OX=10090 GN=Pelp1 PE=1 SV=2
1500	1755	Q91ZU6|DYST_MOUSE	25.62	0	0	0	0	0	0	0	0		33624				2	2	1	0	1	0	0	0		834234	Dystonin OS=Mus musculus OX=10090 GN=Dst PE=1 SV=2
1809	5292	P61087|UBE2K_MOUSE	25.48	14	0	0	0	14	0	0				264710			1	1	0	0	0	1	0	0		22407	Ubiquitin-conjugating enzyme E2 K OS=Mus musculus OX=10090 GN=Ube2k PE=1 SV=3
1722	4052	Q8BQM4|HEAT3_MOUSE	25.37	2	0	0	2	0	0	2			535830			137650	1	1	0	0	1	0	0	1		74306	HEAT repeat-containing protein 3 OS=Mus musculus OX=10090 GN=Heatr3 PE=1 SV=1
1362	2272	Q62407|SPEG_MOUSE	25.14	0	0	0	0	0	0	0			930740	2623600			1	1	0	0	1	1	0	0		354343	Striated muscle-specific serine/threonine-protein kinase OS=Mus musculus OX=10090 GN=Speg PE=1 SV=2
1790	5194	E9QA62|LMOD3_MOUSE	25.13	1	1	0	0	0	0	0	169090						1	1	1	0	0	0	0	0		65689	Leiomodin-3 OS=Mus musculus OX=10090 GN=Lmod3 PE=1 SV=1
1539	1960	Q8R1Q8|DC1L1_MOUSE	25.13	3	3	0	0	3	0	0	272870			422240			1	1	1	0	0	1	0	0		56614	Cytoplasmic dynein 1 light intermediate chain 1 OS=Mus musculus OX=10090 GN=Dync1li1 PE=1 SV=1
1583	2263	Q60841|RELN_MOUSE	25.11	0	0	0	0	0	0	0		74347					1	1	0	1	0	0	0	0		387497	Reelin OS=Mus musculus OX=10090 GN=Reln PE=1 SV=3
1569	2328	Q8R554|OTU7A_MOUSE	25.08	1	0	0	1	0	0	1			109610			83499	1	1	0	0	1	0	0	1		100797	OTU domain-containing protein 7A OS=Mus musculus OX=10090 GN=Otud7a PE=1 SV=1
1569	2336	B2RUR8|OTU7B_MOUSE	25.08	2	0	0	2	0	0	2			109610			83499	1	1	0	0	1	0	0	1		91984	OTU domain-containing protein 7B OS=Mus musculus OX=10090 GN=Otud7b PE=1 SV=1
1742	3067	Q9EP82|WDR4_MOUSE	25.04	11	6	0	5	6	0	0	227300		367720	327680			2	2	1	0	1	1	0	0		45756	tRNA (guanine-N(7)-)-methyltransferase non-catalytic subunit WDR4 OS=Mus musculus OX=10090 GN=Wdr4 PE=1 SV=2
1558	2258	Q9SXB8|Y1133_ARATH	25	1	0	0	1	0	0	1			343290			184430	1	1	0	0	1	0	0	2		94318	G-type lectin S-receptor-like serine/threonine-protein kinase At1g11330 OS=Arabidopsis thaliana OX=3702 GN=At1g11330 PE=1 SV=3
1811	5652	Q8BX10|PGAM5_MOUSE	24.93	3	0	0	0	3	0	0				181250			1	1	0	0	0	1	0	0		31994	Serine/threonine-protein phosphatase PGAM5 mitochondrial OS=Mus musculus OX=10090 GN=Pgam5 PE=1 SV=1
1596	2247	F4HRS2|SWTIE_ARATH	24.84	1	0	0	0	1	0	0				800170			1	1	0	0	0	1	0	0		244378	Protein SWEETIE OS=Arabidopsis thaliana OX=3702 GN=SWEETIE PE=1 SV=2
1552	2100	F4JZY1|CIP1_ARATH	24.81	2	0	2	0	0	0	0		35220					1	1	0	1	0	0	0	0	Deamidation (NQ); Oxidation (M)	181976	COP1-interactive protein 1 OS=Arabidopsis thaliana OX=3702 GN=CIP1 PE=1 SV=1
1747	5503	Q3V1V3|ESF1_MOUSE	24.68	3	3	0	0	0	0	0	281350						1	1	1	0	0	0	0	0		98048	ESF1 homolog OS=Mus musculus OX=10090 GN=Esf1 PE=1 SV=1
1720	3398	Q3UHD3|MTUS2_MOUSE	24.45	1	1	0	0	0	0	0	1124500						1	1	1	0	0	0	0	0		147355	Microtubule-associated tumor suppressor candidate 2 homolog OS=Mus musculus OX=10090 GN=Mtus2 PE=1 SV=1
1804	3975	Q9JIY0|PKHO1_MOUSE	24.38	3	0	3	0	0	0	0		24040					1	1	0	1	0	0	0	0	Deamidation (NQ)	45997	Pleckstrin homology domain-containing family O member 1 OS=Mus musculus OX=10090 GN=Plekho1 PE=1 SV=1
1676	2327	F4K128|CHR23_ARATH	24.36	1	0	1	0	0	0	0		42151					1	1	0	1	0	0	0	0		122886	Probable ATP-dependent DNA helicase CHR23 OS=Arabidopsis thaliana OX=3702 GN=CHR23 PE=2 SV=1
1789	4569	Q9QYJ3|DNJB1_MOUSE	24.32	2	2	0	0	0	0	0	62476						1	1	1	0	0	0	0	0		38167	DnaJ homolog subfamily B member 1 OS=Mus musculus OX=10090 GN=Dnajb1 PE=1 SV=3
1805	4424	P45952|ACADM_MOUSE	24.29	3	0	3	0	0	0	0		60688					1	1	0	1	0	0	0	0		46481	Medium-chain specific acyl-CoA dehydrogenase mitochondrial OS=Mus musculus OX=10090 GN=Acadm PE=1 SV=1
1745	3705	Q9WUN2|TBK1_MOUSE	24.24	2	0	0	0	2	0	0				311560			1	1	0	0	0	1	0	0		83425	Serine/threonine-protein kinase TBK1 OS=Mus musculus OX=10090 GN=Tbk1 PE=1 SV=1
1622	2702	P13899|POLG_TMEVD	24.22	0	0	0	0	0	0	0						288070	1	1	0	0	0	0	0	1		256159	Genome polyprotein OS=Theiler's murine encephalomyelitis virus (strain DA) OX=12126 PE=1 SV=1
1622	2897	P08544|POLG_TMEVB	24.22	0	0	0	0	0	0	0						288070	1	1	0	0	0	0	0	1		256279	Genome polyprotein OS=Theiler's murine encephalomyelitis virus (strain BeAn 8386) OX=12125 PE=1 SV=1
1622	4238	P08545|POLG_TMEVG	24.22	0	0	0	0	0	0	0						288070	1	1	0	0	0	0	0	1		256342	Genome polyprotein OS=Theiler's murine encephalomyelitis virus (strain GDVII) OX=12127 PE=3 SV=2
1645	3518	P13686|PPA5_HUMAN	24.21	7	0	0	0	0	0	7						1952300	1	1	0	0	0	0	0	1	Deamidation (NQ)	36599	Tartrate-resistant acid phosphatase type 5 OS=Homo sapiens OX=9606 GN=ACP5 PE=1 SV=3
1520	2759	O48534|DEXHD_ARATH	24.21	1	0	0	0	1	0	0				433220			1	1	0	0	0	1	0	0		247387	DExH-box ATP-dependent RNA helicase DExH13 OS=Arabidopsis thaliana OX=3702 GN=BRR2B PE=2 SV=1
1721	3949	Q9JKY5|HIP1R_MOUSE	24.19	1	0	0	0	0	0	1						40185	1	1	0	0	0	0	0	1		119426	Huntingtin-interacting protein 1-related protein OS=Mus musculus OX=10090 GN=Hip1r PE=1 SV=2
1690	3757	Q80TE0|RPAP1_MOUSE	24.12	1	1	0	0	0	0	0	732890						1	1	1	0	0	0	0	0		155269	RNA polymerase II-associated protein 1 OS=Mus musculus OX=10090 GN=Rpap1 PE=1 SV=2
1723	4909	O08756|HCD2_MOUSE	23.99	5	0	0	5	0	0	0			203460				1	1	0	0	1	0	0	0		27419	3-hydroxyacyl-CoA dehydrogenase type-2 OS=Mus musculus OX=10090 GN=Hsd17b10 PE=1 SV=4
1531	1809	P50096|IMDH1_MOUSE	23.95	4	0	4	0	0	0	0		257490					1	1	0	1	0	0	0	0		55279	Inosine-5'-monophosphate dehydrogenase 1 OS=Mus musculus OX=10090 GN=Impdh1 PE=1 SV=2
1535	2225	P51587|BRCA2_HUMAN	23.91	1	0	1	0	0	0	0		329890	191510				2	2	0	1	1	0	0	0	Deamidation (NQ)	384204	Breast cancer type 2 susceptibility protein OS=Homo sapiens OX=9606 GN=BRCA2 PE=1 SV=3
1535	2334	O35923|BRCA2_RAT	23.91	0	0	0	0	0	0	0			191510				1	1	0	0	1	0	0	0		372219	Breast cancer type 2 susceptibility protein homolog OS=Rattus norvegicus OX=10116 GN=Brca2 PE=1 SV=1
1535	2493	P97929|BRCA2_MOUSE	23.91	0	0	0	0	0	0	0			191510				1	1	0	0	1	0	0	0		370666	Breast cancer type 2 susceptibility protein homolog OS=Mus musculus OX=10090 GN=Brca2 PE=1 SV=2
1535	4715	O35245|PKD2_MOUSE	23.91	1	0	0	1	0	0	0			191510				1	1	0	0	1	0	0	0		108982	Polycystin-2 OS=Mus musculus OX=10090 GN=Pkd2 PE=1 SV=2
1739	2784	Q9ZUZ2|CAMK3_ARATH	23.9	1	0	1	0	0	0	0		674050					1	1	0	1	0	0	0	0		66600	CDPK-related kinase 3 OS=Arabidopsis thaliana OX=3702 GN=CRK3 PE=1 SV=1
1739	3665	A0AUV4|SMKY_MOUSE	23.9	1	0	1	0	0	0	0		674050					1	1	0	1	0	0	0	0		57058	Sperm motility kinase Y OS=Mus musculus OX=10090 GN=Gm7168 PE=2 SV=1
1739	3816	O88866|HUNK_MOUSE	23.9	1	0	1	0	0	0	0		674050					1	1	0	1	0	0	0	0		79603	Hormonally up-regulated neu tumor-associated kinase OS=Mus musculus OX=10090 GN=Hunk PE=2 SV=1
1691	3940	P54731|FAF1_MOUSE	23.87	2	0	0	0	2	0	0				236200			1	1	0	0	0	1	0	0		73863	FAS-associated factor 1 OS=Mus musculus OX=10090 GN=Faf1 PE=1 SV=2
1717	2887	Q8K411|PREP_MOUSE	23.85	1	0	0	1	0	0	0			176570				1	1	0	0	1	0	0	0		117372	Presequence protease mitochondrial OS=Mus musculus OX=10090 GN=Pitrm1 PE=1 SV=1
242	182	Q9Z1M8|RED_MOUSE	240.85	33	27	21	29	26	4	0	11368000	9863400	11528000	16526000	248500		13	13	10	18	15	9	1	0		65616	Protein Red OS=Mus musculus OX=10090 GN=Ik PE=1 SV=2
217	167	P09803|CADH1_MOUSE	240.7	30	19	24	27	12	2	7	13022000	10551000	9547200	6849400	629490	958910	14	14	11	18	19	8	1	4	Deamidation (NQ)	98256	Cadherin-1 OS=Mus musculus OX=10090 GN=Cdh1 PE=1 SV=1
192	65	Q6NV83|SR140_MOUSE	238.49	28	17	19	18	20	2	2	13865000	7955800	14721000	32969000	296510	660720	18	17	11	17	20	13	1	3	Deamidation (NQ)	118261	U2 snRNP-associated SURP motif-containing protein OS=Mus musculus OX=10090 GN=U2surp PE=1 SV=3
205	106	P97496|SMRC1_MOUSE	234.91	23	12	15	21	12	1	1	17064000	12763000	16335000	47218000	687760	315570	18	14	7	17	26	10	1	1	Oxidation (M)	122890	SWI/SNF complex subunit SMARCC1 OS=Mus musculus OX=10090 GN=Smarcc1 PE=1 SV=2
139	121	P60122|RUVB1_MOUSE	221.18	52	29	48	42	16	2	25	17929000	20960000	21021000	6929700	582570	5795300	17	17	10	25	26	5	1	11	Deamidation (NQ)	50214	RuvB-like 1 OS=Mus musculus OX=10090 GN=Ruvbl1 PE=1 SV=1
139	124	P60123|RUVB1_RAT	221.18	52	29	48	42	16	2	25	17929000	20960000	21021000	6929700	582570	5795300	17	17	10	25	26	5	1	11	Deamidation (NQ)	50214	RuvB-like 1 OS=Rattus norvegicus OX=10116 GN=Ruvbl1 PE=1 SV=1
345	165	Q62383|SPT6H_MOUSE	220.72	15	8	7	10	8	1	0	7369000	2407700	5112000	7453100	348320		16	16	9	7	15	7	1	0		199084	Transcription elongation factor SPT6 OS=Mus musculus OX=10090 GN=Supt6h PE=1 SV=2
259	136	Q9DCD2|SYF1_MOUSE	217.92	28	17	20	21	18	2	4	9518300	9499600	7426900	11776000	229840	561190	14	14	7	15	17	10	1	2	Deamidation (NQ)	99988	Pre-mRNA-splicing factor SYF1 OS=Mus musculus OX=10090 GN=Xab2 PE=1 SV=1
310	225	Q8K4Z5|SF3A1_MOUSE	212.02	25	12	17	17	10	2	3	7194100	5557400	7981900	12041000	587680	302600	17	17	6	12	19	6	1	1	Deamidation (NQ)	88545	Splicing factor 3A subunit 1 OS=Mus musculus OX=10090 GN=Sf3a1 PE=1 SV=1
396	203	Q99KG3|RBM10_MOUSE	210.98	26	22	10	11	17	2	0	8349000	1871200	3368400	12935000	256180		13	13	9	8	8	8	1	0	Deamidation (NQ); Oxidation (M)	103494	RNA-binding protein 10 OS=Mus musculus OX=10090 GN=Rbm10 PE=1 SV=1
168	142	Q810A7|DDX42_MOUSE	210.83	30	19	13	20	14	2	4	28844000	17395000	16306000	34159000	249600	2570300	14	14	9	20	25	10	1	3	Deamidation (NQ)	101965	ATP-dependent RNA helicase DDX42 OS=Mus musculus OX=10090 GN=Ddx42 PE=1 SV=3
237	102	Q3TKT4|SMCA4_MOUSE	207.67	17	6	7	12	8	1	2	7106900	7549600	12051000	14961000	471890	601770	20	20	7	15	22	9	1	2		181426	Transcription activator BRG1 OS=Mus musculus OX=10090 GN=Smarca4 PE=1 SV=1
289	465	Q52KI8|SRRM1_MOUSE	203.42	12	8	11	11	10	4	4	22955000	10279000	11679000	27695000	1185600	949140	10	10	6	16	14	9	1	2	Deamidation (NQ)	106862	Serine/arginine repetitive matrix protein 1 OS=Mus musculus OX=10090 GN=Srrm1 PE=1 SV=2
322	148	Q9Z315|SNUT1_MOUSE	202.43	33	19	21	13	15	2	0	12628000	6230600	5544500	14247000	399000		16	16	9	14	12	7	1	0	Deamidation (NQ)	90885	U4/U6.U5 tri-snRNP-associated protein 1 OS=Mus musculus OX=10090 GN=Sart1 PE=1 SV=1
422	394	Q6PE01|SNR40_MOUSE	195.64	39	23	30	39	23	9	9	9043700	6940300	8657900	18820000	1500000	450730	7	7	4	7	12	5	1	1	Deamidation (NQ)	39276	U5 small nuclear ribonucleoprotein 40 kDa protein OS=Mus musculus OX=10090 GN=Snrnp40 PE=1 SV=1
427	380	Q64012|RALY_MOUSE	195.22	40	24	26	40	17	7	7	6679600	4835800	6364600	14575000	173250	387010	10	10	5	8	13	3	1	2		33188	RNA-binding protein Raly OS=Mus musculus OX=10090 GN=Raly PE=1 SV=3
220	679	Q99M28|RNPS1_MOUSE	193.03	26	22	25	25	26	5	11	67976000	23742000	29279000	93437000	836890	1070000	7	7	9	14	22	9	1	4	Oxidation (M)	34208	RNA-binding protein with serine-rich domain 1 OS=Mus musculus OX=10090 GN=Rnps1 PE=1 SV=1
426	305	Q922U1|PRPF3_MOUSE	188.7	26	10	17	23	15	3	0	5802200	4639100	5055700	13472000	486890		12	12	4	10	10	6	1	0		77455	U4/U6 small nuclear ribonucleoprotein Prp3 OS=Mus musculus OX=10090 GN=Prpf3 PE=1 SV=1
443	280	Q9QX47|SON_MOUSE	187.37	8	3	6	8	4	0	0	4209700	8528900	6174400	10365000	3561100	1438200	12	12	4	12	12	6	1	1		265649	Protein SON OS=Mus musculus OX=10090 GN=Son PE=1 SV=2
669	415	Q8BG81|PDIP3_MOUSE	178.47	27	16	12	12	13	4	0	3076500	1616600	1147600	6574100	216740		7	7	4	3	3	4	1	0	Deamidation (NQ)	46133	Polymerase delta-interacting protein 3 OS=Mus musculus OX=10090 GN=Poldip3 PE=1 SV=1
498	263	Q8CHY6|P66A_MOUSE	175.36	25	23	2	18	16	2	0	6489100	620980	2409500	6660800	279960		9	9	8	1	7	6	1	0	Deamidation (NQ)	67334	Transcriptional repressor p66 alpha OS=Mus musculus OX=10090 GN=Gatad2a PE=1 SV=2
344	796	A2AR02|PPIG_MOUSE	174.57	12	7	12	12	12	2	2	11845000	9655500	10720000	17218000	296970	736870	6	6	5	10	13	10	1	1	Deamidation (NQ)	88325	Peptidyl-prolyl cis-trans isomerase G OS=Mus musculus OX=10090 GN=Ppig PE=1 SV=1
361	212	Q91ZW3|SMCA5_MOUSE	173.65	18	7	13	12	9	2	1	6741900	3431100	5073800	11956000	335710	287040	15	13	5	9	16	6	1	1		121627	SWI/SNF-related matrix-associated actin-dependent regulator of chromatin subfamily A member 5 OS=Mus musculus OX=10090 GN=Smarca5 PE=1 SV=1
367	283	Q02257|PLAK_MOUSE	172.38	17	11	13	10	8	2	4	10088000	5635900	5677800	2893800	126110	452190	9	8	8	12	10	3	1	2	Deamidation (NQ)	81801	Junction plakoglobin OS=Mus musculus OX=10090 GN=Jup PE=1 SV=3
405	226	Q9Z110|P5CS_MOUSE	171.67	22	8	15	9	4	2	16	3835300	4536800	2363600	1095400	515490	3305600	11	11	4	10	5	2	1	11	Deamidation (NQ)	87266	Delta-1-pyrroline-5-carboxylate synthase OS=Mus musculus OX=10090 GN=Aldh18a1 PE=1 SV=2
589	372	Q9QYI3|DNJC7_MOUSE	170.13	26	12	15	18	7	2	9	3019900	1874500	2183300	2273000	476480	739410	10	10	4	5	7	2	1	3	Deamidation (NQ)	56476	DnaJ homolog subfamily C member 7 OS=Mus musculus OX=10090 GN=Dnajc7 PE=1 SV=2
557	993	Q9CQL1|MGN2_MOUSE	165.38	40	26	26	40	26	14	24	9956000	5280500	8943900	19966000	1498100	859310	5	5	3	4	7	4	1	2		17092	Protein mago nashi homolog 2 OS=Mus musculus OX=10090 GN=Magohb PE=2 SV=1
557	994	P61327|MGN_MOUSE	165.38	40	26	26	40	26	14	24	9956000	5280500	8943900	19966000	1498100	859310	5	5	3	4	7	4	1	2		17164	Protein mago nashi homolog OS=Mus musculus OX=10090 GN=Magoh PE=2 SV=1
539	749	Q61545|EWS_MOUSE	165.06	11	11	7	11	11	5	0	10680000	1353700	3820000	17276000	433030		5	5	6	3	7	5	1	0		68462	RNA-binding protein EWS OS=Mus musculus OX=10090 GN=Ewsr1 PE=1 SV=2
370	336	Q9R1C7|PR40A_MOUSE	159.92	15	10	11	9	4	2	6	9286100	9701000	9987600	16957000	433420	1117200	11	11	6	12	12	3	1	4	Oxidation (M)	108481	Pre-mRNA-processing factor 40 homolog A OS=Mus musculus OX=10090 GN=Prpf40a PE=1 SV=1
536	596	P24452|CAPG_MOUSE	158.3	23	7	16	23	12	7	15	1886300	3130800	7545300	3838900	1238100	3794100	5	5	1	4	10	2	1	4		39240	Macrophage-capping protein OS=Mus musculus OX=10090 GN=Capg PE=1 SV=2
444	447	Q922R8|PDIA6_MOUSE	158.03	26	17	13	18	11	4	14	6404400	2022800	3911900	7587800	1231800	2620400	7	7	4	5	9	3	1	8		48100	Protein disulfide-isomerase A6 OS=Mus musculus OX=10090 GN=Pdia6 PE=1 SV=3
475	789	C0HKD9|MFA1B_MOUSE	157.25	15	12	12	12	15	6	6	9178000	4367300	3333500	19888000	179850	105260	5	5	5	7	9	5	1	1		51954	Microfibrillar-associated protein 1B OS=Mus musculus OX=10090 GN=Mfap1b PE=1 SV=1
475	790	C0HKD8|MFA1A_MOUSE	157.25	15	12	12	12	15	6	6	9178000	4367300	3333500	19888000	179850	105260	5	5	5	7	9	5	1	1		51954	Microfibrillar-associated protein 1A OS=Mus musculus OX=10090 GN=Mfap1a PE=1 SV=1
575	411	Q9Z1Z2|STRAP_MOUSE	157.05	34	23	23	20	18	5	13	3697100	1472300	1043300	4382000	574130	1320300	7	7	4	5	4	3	1	5	Deamidation (NQ)	38442	Serine-threonine kinase receptor-associated protein OS=Mus musculus OX=10090 GN=Strap PE=1 SV=2
459	378	Q8CH18|CCAR1_MOUSE	156.63	11	8	8	9	9	2	0	3371400	3282000	2779100	6953000	134540		8	8	6	8	9	5	1	0		132060	Cell division cycle and apoptosis regulator protein 1 OS=Mus musculus OX=10090 GN=Ccar1 PE=1 SV=1
430	432	O08528|HXK2_MOUSE	156.06	11	0	7	9	4	2	7		1650200	2937100	815840	0	1193700	7	4	0	6	11	4	1	6		102535	Hexokinase-2 OS=Mus musculus OX=10090 GN=Hk2 PE=1 SV=1
655	637	P49722|PSA2_MOUSE	155.85	33	9	21	27	18	6	9	1484300	967050	1665600	4901100	233280	462010	7	7	3	3	5	3	1	3	Deamidation (NQ)	25927	Proteasome subunit alpha type-2 OS=Mus musculus OX=10090 GN=Psma2 PE=1 SV=3
423	559	Q99LC2|CSTF1_MOUSE	155.71	27	22	23	21	13	5	9	12390000	7266700	5043600	12025000	1226300	278300	7	7	6	12	8	3	1	2		48382	Cleavage stimulation factor subunit 1 OS=Mus musculus OX=10090 GN=Cstf1 PE=1 SV=1
580	986	Q8VE37|RCC1_MOUSE	155.28	18	10	18	15	10	4	15	2877500	2287100	3905500	4393300	1518900	1862700	4	4	2	6	6	2	1	5	Deamidation (NQ)	44931	Regulator of chromosome condensation OS=Mus musculus OX=10090 GN=Rcc1 PE=1 SV=1
403	627	Q8R326|PSPC1_MOUSE	152.46	13	9	11	13	9	3	8	3783100	3845300	6320700	6986300	361640	884930	6	6	5	8	9	4	1	4		58758	Paraspeckle component 1 OS=Mus musculus OX=10090 GN=Pspc1 PE=1 SV=1
489	786	O35326|SRSF5_MOUSE	152.13	23	14	18	23	19	6	6	25376000	11528000	9843900	23747000	3150400	1397100	6	5	3	8	9	3	1	2		30891	Serine/arginine-rich splicing factor 5 OS=Mus musculus OX=10090 GN=Srsf5 PE=1 SV=2
489	787	Q09167|SRSF5_RAT	152.13	23	14	18	23	19	6	6	25376000	11528000	9843900	23747000	3150400	1397100	6	5	3	8	9	3	1	2		30891	Serine/arginine-rich splicing factor 5 OS=Rattus norvegicus OX=10116 GN=Srsf5 PE=1 SV=1
489	788	Q13243|SRSF5_HUMAN	152.13	23	14	18	22	19	6	6	25376000	11528000	9843900	23747000	3150400	1397100	6	5	3	8	9	3	1	2		31264	Serine/arginine-rich splicing factor 5 OS=Homo sapiens OX=9606 GN=SRSF5 PE=1 SV=1
484	461	Q99MN1|SYK_MOUSE	150.34	19	10	6	8	14	3	9	6156200	1560900	2992700	5586600	554680	1693800	9	9	7	3	5	4	1	6	Deamidation (NQ)	67840	Lysine--tRNA ligase OS=Mus musculus OX=10090 GN=Kars PE=1 SV=1
804	701	Q9CZ13|QCR1_MOUSE	149.82	15	0	2	15	4	2	4		324770	2703800	745410	602760	668100	5	5	0	1	7	1	1	2	Deamidation (NQ)	52852	Cytochrome b-c1 complex subunit 1 mitochondrial OS=Mus musculus OX=10090 GN=Uqcrc1 PE=1 SV=2
495	543	Q7TNC4|LC7L2_MOUSE	149.45	20	12	20	20	9	6	6	6659800	3819600	4381900	4337200	365680	204770	6	4	3	8	9	3	1	1	Deamidation (NQ)	46583	Putative RNA-binding protein Luc7-like 2 OS=Mus musculus OX=10090 GN=Luc7l2 PE=1 SV=1
529	450	P50431|GLYC_MOUSE	148.94	24	5	10	24	5	5	18	2268900	2573000	3282700	2054800	1272400	1687600	7	6	1	5	9	1	1	6		52601	Serine hydroxymethyltransferase cytosolic OS=Mus musculus OX=10090 GN=Shmt1 PE=1 SV=3
773	746	Q9DB05|SNAA_MOUSE	148.2	30	24	13	6	19	6	11	2470800	1413000	532260	1662900	638580	522420	5	5	4	2	1	3	1	2		33190	Alpha-soluble NSF attachment protein OS=Mus musculus OX=10090 GN=Napa PE=1 SV=1
478	979	Q8QZY9|SF3B4_MOUSE	147.34	22	14	9	22	9	3	9	2761000	3976500	5917900	8960700	626900	735400	5	5	3	7	9	3	1	3		44356	Splicing factor 3B subunit 4 OS=Mus musculus OX=10090 GN=Sf3b4 PE=1 SV=1
612	935	Q5SUF2|LC7L3_MOUSE	147.15	12	3	10	8	3	3	3	3212900	7967700	7118000	10406000	498830	360030	5	5	1	8	7	1	1	1		51450	Luc7-like protein 3 OS=Mus musculus OX=10090 GN=Luc7l3 PE=1 SV=1
542	462	P08775|RPB1_MOUSE	146.78	7	1	3	6	2	1	3	153770	1600100	2206600	1634500	647180	791530	7	7	1	4	11	2	1	4	Deamidation (NQ)	217174	DNA-directed RNA polymerase II subunit RPB1 OS=Mus musculus OX=10090 GN=Polr2a PE=1 SV=3
558	811	Q9EQU5|SET_MOUSE	145.61	22	5	21	14	5	5	9	3328200	4534300	5229800	4446800	1446900	2214800	5	5	1	5	8	1	1	5		33378	Protein SET OS=Mus musculus OX=10090 GN=Set PE=1 SV=1
637	792	Q6J1H4|UTF1_MOUSE	145.58	26	26	14	18	14	4	14	4986000	2053900	3285700	7473300	1163000	1626500	4	4	5	2	5	2	1	2		36408	Undifferentiated embryonic cell transcription factor 1 OS=Mus musculus OX=10090 GN=Utf1 PE=1 SV=2
927	791	Q80U70|SUZ12_MOUSE	145.23	13	6	3	7	6	5	0	454930	238530	352890	991780	191190		4	4	2	1	2	2	1	0		83026	Polycomb protein Suz12 OS=Mus musculus OX=10090 GN=Suz12 PE=1 SV=2
467	341	Q9CSH3|RRP44_MOUSE	144.57	15	8	6	9	6	2	1	3872300	2310900	3103500	7550500	137710	499430	11	11	5	5	10	4	1	2	Deamidation (NQ)	108837	Exosome complex exonuclease RRP44 OS=Mus musculus OX=10090 GN=Dis3 PE=1 SV=4
385	890	Q9R0U0|SRS10_MOUSE	143.14	19	5	19	13	13	4	15	3400300	11457000	6527200	11909000	276210	1196200	8	8	2	13	11	4	1	4		31301	Serine/arginine-rich splicing factor 10 OS=Mus musculus OX=10090 GN=Srsf10 PE=1 SV=2
922	733	Q9WV32|ARC1B_MOUSE	143.02	17	7	5	8	0	3	3	2468200	762210	1019400		813640	213730	4	4	3	2	3	0	1	1	Deamidation (NQ)	41064	Actin-related protein 2/3 complex subunit 1B OS=Mus musculus OX=10090 GN=Arpc1b PE=1 SV=4
812	591	A2ADY9|DDI2_MOUSE	142.84	22	10	13	22	4	4	4	1449700	2320100	2858900	1223800	284180	282940	5	5	2	3	5	1	1	1		44591	Protein DDI1 homolog 2 OS=Mus musculus OX=10090 GN=Ddi2 PE=1 SV=1
727	466	Q9WVE8|PACN2_MOUSE	142.77	21	3	5	16	7	2	4	177310	495990	2122600	1752900	757620	468600	7	7	1	2	5	2	1	3		55833	Protein kinase C and casein kinase substrate in neurons protein 2 OS=Mus musculus OX=10090 GN=Pacsin2 PE=1 SV=1
798	549	Q4VA53|PDS5B_MOUSE	140.01	5	3	4	2	3	1	0	1842100	302650	680050	2543200	25053		6	4	3	4	2	2	1	0		164418	Sister chromatid cohesion protein PDS5 homolog B OS=Mus musculus OX=10090 GN=Pds5b PE=1 SV=1
1055	1040	P46467|VPS4B_MOUSE	139.54	11	5	3	3	9	5	0	555470	216480	525800	1430400	422420		3	3	1	1	1	2	1	0		49419	Vacuolar protein sorting-associated protein 4B OS=Mus musculus OX=10090 GN=Vps4b PE=1 SV=2
786	1045	Q9D358|PPAC_MOUSE	139.12	27	20	7	20	19	7	0	6273500	127380	1540900	4047000	564030		4	4	3	1	5	3	1	0		18192	Low molecular weight phosphotyrosine protein phosphatase OS=Mus musculus OX=10090 GN=Acp1 PE=1 SV=3
708	698	Q9ERF3|WDR61_MOUSE	137.53	36	4	20	22	4	6	10	230380	2541600	2161300	220880	146760	867770	6	6	1	4	4	1	1	3		33773	WD repeat-containing protein 61 OS=Mus musculus OX=10090 GN=Wdr61 PE=1 SV=1
737	821	Q9JII5|DAZP1_MOUSE	137.35	18	4	14	8	4	4	4	5279000	3904200	3455300	5590500	1856400	1871500	4	4	1	4	4	1	1	2		43214	DAZ-associated protein 1 OS=Mus musculus OX=10090 GN=Dazap1 PE=1 SV=2
698	798	Q99JX7|NXF1_MOUSE	136.5	12	9	10	12	9	2	2	3046600	1833200	2580900	4407400	504480	213780	5	5	3	4	5	3	1	1		70300	Nuclear RNA export factor 1 OS=Mus musculus OX=10090 GN=Nxf1 PE=1 SV=3
703	964	Q8VDH1|FBX21_MOUSE	136.15	8	6	6	8	6	2	4	2548700	1930600	1730100	1998700	571970	569150	4	4	2	3	4	3	1	1	Deamidation (NQ)	72173	F-box only protein 21 OS=Mus musculus OX=10090 GN=Fbxo21 PE=1 SV=1
732	720	Q9QZQ8|H2AY_MOUSE	136.12	23	10	5	13	11	5	10	1597100	347460	501340	3027400	269440	823910	5	4	2	2	3	2	1	3		39735	Core histone macro-H2A.1 OS=Mus musculus OX=10090 GN=H2afy PE=1 SV=3
556	818	Q6PFR5|TRA2A_MOUSE	135.85	21	9	12	21	9	5	12	9919500	7393000	5882200	24897000	835850	786290	5	5	2	7	8	2	1	2		32316	Transformer-2 protein homolog alpha OS=Mus musculus OX=10090 GN=Tra2a PE=1 SV=1
633	1017	P62137|PP1A_MOUSE	135.4	11	8	11	11	7	4	4	1328700	669780	1105400	763120			4	2	3	5	5	2	1	2		37540	Serine/threonine-protein phosphatase PP1-alpha catalytic subunit OS=Mus musculus OX=10090 GN=Ppp1ca PE=1 SV=1
619	599	O09061|PSB1_MOUSE	135.36	37	20	20	37	20	4	8	6010500	3211100	3932700	8309000	958880	2157300	6	6	3	3	8	3	1	2		26372	Proteasome subunit beta type-1 OS=Mus musculus OX=10090 GN=Psmb1 PE=1 SV=1
611	920	Q9R1P1|PSB3_MOUSE	134.57	27	15	15	23	3	7	15	5470000	2392700	3569200	992850	1241000	2359800	4	4	2	2	8	1	1	4		22965	Proteasome subunit beta type-3 OS=Mus musculus OX=10090 GN=Psmb3 PE=1 SV=1
802	539	Q62018|CTR9_MOUSE	134.1	8	2	5	7	1	1	0	1434700	1013100	2233500	2910000	205220		7	7	2	3	5	1	1	0	Deamidation (NQ)	133408	RNA polymerase-associated protein CTR9 homolog OS=Mus musculus OX=10090 GN=Ctr9 PE=1 SV=2
687	729	Q8CFQ3|AQR_MOUSE	133.44	5	2	2	2	5	1	1	1753200	1160700	1962500	12029000	363020	59138	5	5	2	3	3	6	1	1	Deamidation (NQ)	170293	RNA helicase aquarius OS=Mus musculus OX=10090 GN=Aqr PE=1 SV=2
997	763	Q99J62|RFC4_MOUSE	133.22	25	3	5	17	0	3	0	582350	510620	1647600		284190		6	6	1	1	5	0	1	0		39867	Replication factor C subunit 4 OS=Mus musculus OX=10090 GN=Rfc4 PE=1 SV=1
604	612	Q61081|CDC37_MOUSE	132.77	24	6	21	20	6	4	16	563950	3787800	3726600	688730	31414	1494900	8	8	1	6	6	1	1	5	Deamidation (NQ)	44593	Hsp90 co-chaperone Cdc37 OS=Mus musculus OX=10090 GN=Cdc37 PE=1 SV=1
855	708	Q91VU7|PUS7_MOUSE	132.74	15	4	4	9	8	3	0	988620	563600	816940	1665700	231110		5	5	2	2	3	2	1	0		74793	Pseudouridylate synthase 7 homolog OS=Mus musculus OX=10090 GN=Pus7 PE=2 SV=2
852	671	Q9DBY8|NVL_MOUSE	132.64	12	4	2	6	5	2	0	1191200	902180	1034600	2981000	228840		6	6	2	1	4	3	1	0	Deamidation (NQ)	94476	Nuclear valosin-containing protein-like OS=Mus musculus OX=10090 GN=Nvl PE=1 SV=1
643	929	Q62189|SNRPA_MOUSE	132.61	22	17	15	15	19	10	0	8320500	2211900	3343500	14350000	812090		5	5	5	2	5	5	1	0		31835	U1 small nuclear ribonucleoprotein A OS=Mus musculus OX=10090 GN=Snrpa PE=1 SV=3
599	716	Q8CAQ8|MIC60_MOUSE	132.21	11	4	9	7	4	2	11	778220	703730	647230	1422000	299070	1386700	6	6	2	4	3	2	1	7		83900	MICOS complex subunit Mic60 OS=Mus musculus OX=10090 GN=Immt PE=1 SV=1
911	891	Q9CZ04|CSN7A_MOUSE	132.01	27	11	5	16	11	11	9	648940	299120	1406300	2286300	369190	305210	4	4	1	1	3	1	1	2		30224	COP9 signalosome complex subunit 7a OS=Mus musculus OX=10090 GN=Cops7a PE=1 SV=2
507	650	P61290|PSME3_MOUSE	131.48	24	0	15	24	6	6	15		6307600	6576100	8558900	2465900	2687900	5	5	0	7	9	1	1	5	Deamidation (NQ)	29506	Proteasome activator complex subunit 3 OS=Mus musculus OX=10090 GN=Psme3 PE=1 SV=1
735	1016	Q9R1T2|SAE1_MOUSE	131.3	22	8	15	22	15	8	8	1515200	1576000	1852600	2375200	515990	337800	3	3	1	3	5	2	1	1		38620	SUMO-activating enzyme subunit 1 OS=Mus musculus OX=10090 GN=Sae1 PE=1 SV=1
466	735	P31230|AIMP1_MOUSE	130.6	22	13	11	16	18	6	22	4330600	3355400	4852300	5611500	330250	3892400	4	4	2	7	6	3	1	9	Deamidation (NQ)	33997	Aminoacyl tRNA synthase complex-interacting multifunctional protein 1 OS=Mus musculus OX=10090 GN=Aimp1 PE=1 SV=2
866	1057	Q8BGT7|SPF30_MOUSE	130.55	25	20	14	25	20	5	9	722390	1523100	1162100	1633700	447700	175650	3	3	2	2	3	2	1	1	Deamidation (NQ)	26753	Survival of motor neuron-related-splicing factor 30 OS=Mus musculus OX=10090 GN=Smndc1 PE=1 SV=1
701	623	P12382|PFKAL_MOUSE	130.14	13	4	7	5	8	2	7	1137800	839260	285050	2808700	1111400	547340	6	6	3	3	2	4	1	3	Deamidation (NQ)	85360	ATP-dependent 6-phosphofructokinase liver type OS=Mus musculus OX=10090 GN=Pfkl PE=1 SV=4
624	985	P62918|RL8_MOUSE	129.1	21	16	11	21	16	6	11	2436400	2280800	4714200	1419200	0	2216900	4	4	2	3	7	2	1	3	Oxidation (M)	28025	60S ribosomal protein L8 OS=Mus musculus OX=10090 GN=Rpl8 PE=1 SV=2
540	1007	Q9WUM4|COR1C_MOUSE	128.72	15	11	8	14	9	6	8	2413200	4723600	3376500	3173400	1005600	3101500	4	4	2	4	5	2	1	8	Deamidation (NQ)	53121	Coronin-1C OS=Mus musculus OX=10090 GN=Coro1c PE=1 SV=2
585	980	P61164|ACTZ_MOUSE	127.97	20	12	12	20	0	8	20	5700000	3186600	3694900		1016600	2580600	3	3	2	4	7	0	1	5		42614	Alpha-centractin OS=Mus musculus OX=10090 GN=Actr1a PE=1 SV=1
726	838	Q9D787|PPIL2_MOUSE	127.14	14	12	7	10	9	4	0	3625000	528600	2490500	3654000	265170		4	4	3	2	5	2	1	0		59065	RING-type E3 ubiquitin-protein ligase PPIL2 OS=Mus musculus OX=10090 GN=Ppil2 PE=1 SV=2
887	806	Q8CIN4|PAK2_MOUSE	127.12	14	8	7	2	8	3	3	1837100	1063200	268440	1749600	1266100	1304600	4	4	2	2	2	2	1	1		57930	Serine/threonine-protein kinase PAK 2 OS=Mus musculus OX=10090 GN=Pak2 PE=1 SV=1
516	2144	O54962|BAF_MOUSE	126.42	30	27	30	30	27	27	28	9121900	8342700	7994600	1010600	510100	6920800	3	3	2	7	7	1	1	6	Oxidation (M)	10103	Barrier-to-autointegration factor OS=Mus musculus OX=10090 GN=Banf1 PE=1 SV=1
420	1100	Q6ZWV3|RL10_MOUSE	126.28	18	12	16	12	16	7	18	9464700	6566700	5016700	22741000	1615100	9018000	6	6	4	9	6	3	1	11		24604	60S ribosomal protein L10 OS=Mus musculus OX=10090 GN=Rpl10 PE=1 SV=3
938	832	Q9QXE7|TBL1X_MOUSE	124.51	18	11	0	10	6	3	0	2111500		419010	2761200	27230		4	4	3	0	2	2	1	0	Deamidation (NQ)	56802	F-box-like/WD repeat-containing protein TBL1X OS=Mus musculus OX=10090 GN=Tbl1x PE=1 SV=2
837	868	Q8JZK9|HMCS1_MOUSE	124.12	13	0	2	5	6	3	8		663410	1182100	1835400	673730	540440	5	5	0	2	3	2	1	4	Deamidation (NQ)	57569	Hydroxymethylglutaryl-CoA synthase cytoplasmic OS=Mus musculus OX=10090 GN=Hmgcs1 PE=1 SV=1
983	839	P54822|PUR8_MOUSE	123.53	15	0	10	5	5	5	10		694690	813390	1879900	470080	1049500	4	4	0	4	1	1	1	3		54866	Adenylosuccinate lyase OS=Mus musculus OX=10090 GN=Adsl PE=1 SV=2
759	1261	P28352|APEX1_MOUSE	123.22	26	5	18	11	17	5	5	1220200	2205300	1722000	3857000	815580	384350	5	5	1	5	4	3	1	1		35490	DNA-(apurinic or apyrimidinic site) lyase OS=Mus musculus OX=10090 GN=Apex1 PE=1 SV=2
970	736	P40201|CHD1_MOUSE	122.63	6	0	2	3	3	2	0		594510	359500	1871800	176890		5	4	0	1	3	2	1	0	Deamidation (NQ)	196384	Chromodomain-helicase-DNA-binding protein 1 OS=Mus musculus OX=10090 GN=Chd1 PE=1 SV=3
776	487	Q61768|KINH_MOUSE	122.43	10	2	6	3	3	1	3	256160	1638900	530890	1970400	210510	421270	7	7	1	5	2	2	1	2		109551	Kinesin-1 heavy chain OS=Mus musculus OX=10090 GN=Kif5b PE=1 SV=3
648	651	Q9CZU6|CISY_MOUSE	121.46	14	6	3	12	7	3	6	1960500	433890	1750300	3955500	1618700	942320	5	5	2	1	7	2	1	4	Deamidation (NQ)	51737	Citrate synthase mitochondrial OS=Mus musculus OX=10090 GN=Cs PE=1 SV=1
822	840	Q61074|PPM1G_MOUSE	121.42	10	6	5	8	5	3	0	3407800	744780	2079800	7239300	433640		4	4	2	2	5	2	1	0		58728	Protein phosphatase 1G OS=Mus musculus OX=10090 GN=Ppm1g PE=1 SV=3
707	795	P23492|PNPH_MOUSE	121.21	28	15	14	28	15	7	12	2181600	224860	1904500	2394700	668130	514790	4	4	2	2	5	2	1	2	Deamidation (NQ)	32277	Purine nucleoside phosphorylase OS=Mus musculus OX=10090 GN=Pnp PE=1 SV=2
977	836	Q9WVR4|FXR2_MOUSE	121.13	16	6	0	4	0	3	10	901470				450130	326460	5	3	3	0	2	0	1	4		73743	Fragile X mental retardation syndrome-related protein 2 OS=Mus musculus OX=10090 GN=Fxr2 PE=1 SV=1
820	666	Q9DB77|QCR2_MOUSE	121.13	20	4	0	17	9	4	4	732760		1771100	1113500	453340	115740	6	6	1	0	5	3	1	1		48235	Cytochrome b-c1 complex subunit 2 mitochondrial OS=Mus musculus OX=10090 GN=Uqcrc2 PE=1 SV=1
656	829	P05202|AATM_MOUSE	120.18	14	3	14	10	3	3	11	755170	1744400	1891000	2692300	524190	1781000	4	4	1	6	4	1	1	4		47411	Aspartate aminotransferase mitochondrial OS=Mus musculus OX=10090 GN=Got2 PE=1 SV=1
825	1087	Q9DAW9|CNN3_MOUSE	119.79	16	16	12	16	6	6	12	2818900	804590	1372100	2453600	336080	542700	3	3	3	2	3	1	1	2		36429	Calponin-3 OS=Mus musculus OX=10090 GN=Cnn3 PE=1 SV=1
710	880	P70288|HDAC2_MOUSE	119.73	11	0	11	9	2	2	2		403490	445540				4	1	0	5	5	1	1	2		55302	Histone deacetylase 2 OS=Mus musculus OX=10090 GN=Hdac2 PE=1 SV=1
761	1010	Q61301|CTNA2_MOUSE	118.44	6	2	6	4	2	2	2		2089300	1354700				3	2	1	3	4	1	1	2	Deamidation (NQ)	105286	Catenin alpha-2 OS=Mus musculus OX=10090 GN=Ctnna2 PE=1 SV=3
942	570	Q9D0F6|RFC5_MOUSE	118.27	30	0	15	18	0	5	4		1808200	1621700		373010	304940	6	6	0	3	3	0	1	1		38096	Replication factor C subunit 5 OS=Mus musculus OX=10090 GN=Rfc5 PE=1 SV=1
826	1475	Q9CWS0|DDAH1_MOUSE	117.91	18	9	18	18	9	9	18	983460	1546100	1445800	1047100	553980	360630	2	2	1	3	3	1	1	2		31381	N(G) N(G)-dimethylarginine dimethylaminohydrolase 1 OS=Mus musculus OX=10090 GN=Ddah1 PE=1 SV=3
849	848	Q6PDG5|SMRC2_MOUSE	117.13	5	1	1	3	1	2	0	375720			681010	66278000		6	2	1	3	6	1	1	0	Deamidation (NQ); Oxidation (M)	132604	SWI/SNF complex subunit SMARCC2 OS=Mus musculus OX=10090 GN=Smarcc2 PE=1 SV=2
739	1267	Q9CZY3|UB2V1_MOUSE	116.97	32	32	32	32	11	11	32	1598200	504920	651990	855850	496550	631440	3	3	3	2	3	1	1	3	Deamidation (NQ)	16355	Ubiquitin-conjugating enzyme E2 variant 1 OS=Mus musculus OX=10090 GN=Ube2v1 PE=1 SV=1
845	951	Q7TQH0|ATX2L_MOUSE	116.63	5	3	5	3	2	2	4	1284100	955870	896990	1716500	664400	1109300	3	3	2	3	2	1	1	2		110649	Ataxin-2-like protein OS=Mus musculus OX=10090 GN=Atxn2l PE=1 SV=1
517	874	Q4FK66|PR38A_MOUSE	116.45	19	12	12	19	12	4	4	15852000	9841200	8965700	21877000	854840	354930	4	4	4	6	7	4	1	1		37437	Pre-mRNA-splicing factor 38A OS=Mus musculus OX=10090 GN=Prpf38a PE=1 SV=1
745	1114	P70318|TIAR_MOUSE	116.27	11	6	11	9	6	6	3	2047800	1913500	1760600	2420600	423300	139890	3	3	1	5	4	1	1	1		43389	Nucleolysin TIAR OS=Mus musculus OX=10090 GN=Tial1 PE=1 SV=1
823	751	Q61166|MARE1_MOUSE	116.26	37	18	13	13	16	7	6	1971100	918350	3396600	612010	1225900	472010	6	6	2	2	2	2	1	2	Deamidation (NQ)	30016	Microtubule-associated protein RP/EB family member 1 OS=Mus musculus OX=10090 GN=Mapre1 PE=1 SV=3
1086	970	Q6PB44|PTN23_MOUSE	115.79	4	0	2	1	0	1	1		149650	267020		140880	420460	3	3	0	1	2	0	1	1		185215	Tyrosine-protein phosphatase non-receptor type 23 OS=Mus musculus OX=10090 GN=Ptpn23 PE=1 SV=2
764	992	Q8R2U0|SEH1_MOUSE	115.66	19	14	6	11	15	3	6	2272900	1537800	1109700	3442600	207560	1205300	4	4	3	2	3	4	1	2		39775	Nucleoporin SEH1 OS=Mus musculus OX=10090 GN=Seh1l PE=2 SV=1
979	971	Q6ZQ73|CAND2_MOUSE	115.05	4	3	3	1	1	1	0	401090	770480		891420	384480		4	3	2	2	1	1	1	0		135632	Cullin-associated NEDD8-dissociated protein 2 OS=Mus musculus OX=10090 GN=Cand2 PE=1 SV=2
809	1003	Q9WUK4|RFC2_MOUSE	114.98	17	5	11	17	10	5	5	1086600	644570	1690200	3895200	389690	119880	4	4	1	2	4	2	1	1		38725	Replication factor C subunit 2 OS=Mus musculus OX=10090 GN=Rfc2 PE=1 SV=1
1030	793	Q61687|ATRX_MOUSE	114.41	3	2	0	0	2	1	0	1296400		503090	3646100	142550		4	4	2	0	1	2	1	0		278585	Transcriptional regulator ATRX OS=Mus musculus OX=10090 GN=Atrx PE=1 SV=3
1038	957	Q08297|RAD51_MOUSE	114.18	20	9	5	11	5	5	0	1165800	151360	305900	928610	450790		4	4	2	1	2	1	1	0		36971	DNA repair protein RAD51 homolog 1 OS=Mus musculus OX=10090 GN=Rad51 PE=1 SV=1
960	1068	Q64105|SPRE_MOUSE	113.89	25	13	6	11	7	7	6	305440	318230	410930	576280	263470	143080	4	4	2	1	2	1	1	1		27883	Sepiapterin reductase OS=Mus musculus OX=10090 GN=Spr PE=1 SV=1
1177	1047	P41565|IDHG1_RAT	113.81	19	8	6	11	8	8	0	547030	148400	1335000	676220	374490		4	4	1	1	2	1	1	0		42851	Isocitrate dehydrogenase [NAD] subunit gamma 1 mitochondrial OS=Rattus norvegicus OX=10116 GN=Idh3g PE=1 SV=2
1177	1070	P70404|IDHG1_MOUSE	113.81	19	8	6	11	8	8	0	547030	148400	1335000	676220	374490		4	4	1	1	2	1	1	0		42785	Isocitrate dehydrogenase [NAD] subunit gamma 1 mitochondrial OS=Mus musculus OX=10090 GN=Idh3g PE=1 SV=1
966	1481	O70378|EMC8_MOUSE	112.7	16	8	8	16	8	8	8	972380	854430	833930	602500	253730	996000	2	2	1	1	2	1	1	2		23348	ER membrane protein complex subunit 8 OS=Mus musculus OX=10090 GN=Emc8 PE=1 SV=1
1159	1082	P14576|SRP54_MOUSE	112.1	11	0	2	7	0	4	0		169970	473650		252300		3	3	0	1	2	0	1	0		55721	Signal recognition particle 54 kDa protein OS=Mus musculus OX=10090 GN=Srp54 PE=1 SV=2
816	1076	P39749|FEN1_MOUSE	111.78	11	10	7	10	3	3	0	2953500	564130	994700		674380		4	2	3	3	3	1	1	0		42315	Flap endonuclease 1 OS=Mus musculus OX=10090 GN=Fen1 PE=1 SV=1
713	1148	P48758|CBR1_MOUSE	111	26	16	5	20	22	5	16	1372500	652020	1320800	3059600	489870	869100	5	5	3	2	3	4	1	3	Deamidation (NQ)	30641	Carbonyl reductase [NADPH] 1 OS=Mus musculus OX=10090 GN=Cbr1 PE=1 SV=3
923	1074	Q8CFI7|RPB2_MOUSE	110.93	7	2	5	5	2	2	3	1350900	1065100	2553300	2727700	780910	161630	4	4	1	3	3	1	1	2	Deamidation (NQ); Oxidation (M)	133910	DNA-directed RNA polymerase II subunit RPB2 OS=Mus musculus OX=10090 GN=Polr2b PE=1 SV=2
806	656	O70435|PSA3_MOUSE	110.91	24	5	5	16	8	5	5	629430	368270	1482400	1021000	824710	266200	5	5	1	1	5	2	1	1		28405	Proteasome subunit alpha type-3 OS=Mus musculus OX=10090 GN=Psma3 PE=1 SV=3
1093	1063	Q9CZW5|TOM70_MOUSE	110.86	9	0	2	5	0	4	2		428710	414760		330290	280970	3	3	0	1	2	0	1	1		67590	Mitochondrial import receptor subunit TOM70 OS=Mus musculus OX=10090 GN=Tomm70 PE=1 SV=2
973	862	Q6P5E4|UGGG1_MOUSE	110.86	5	2	1	0	2	1	2	717280	237730		804030	268200	335240	5	5	2	1	0	2	1	2		176433	UDP-glucose:glycoprotein glucosyltransferase 1 OS=Mus musculus OX=10090 GN=Uggt1 PE=1 SV=4
978	938	Q99JF8|PSIP1_MOUSE	109.63	10	3	2	10	3	2	0	288920	237120	402290	585190	293220		5	4	1	1	4	1	1	0		59697	PC4 and SFRS1-interacting protein OS=Mus musculus OX=10090 GN=Psip1 PE=1 SV=1
828	886	O54734|OST48_MOUSE	109.61	15	3	12	8	3	3	6	612230	603090	1965100	736500	597560	678770	4	4	1	3	4	1	1	2		49028	Dolichyl-diphosphooligosaccharide--protein glycosyltransferase 48 kDa subunit OS=Mus musculus OX=10090 GN=Ddost PE=1 SV=2
863	883	P97377|CDK2_MOUSE	108.54	17	10	11	10	10	7	10	1804900	1358400	965790	2170600	663550	493670	4	2	2	2	3	2	1	2		38978	Cyclin-dependent kinase 2 OS=Mus musculus OX=10090 GN=Cdk2 PE=1 SV=2
863	892	P24941|CDK2_HUMAN	108.54	19	11	13	12	12	8	11	1804900	1358400	965790	2170600	663550	493670	4	2	2	2	3	2	1	2		33930	Cyclin-dependent kinase 2 OS=Homo sapiens OX=9606 GN=CDK2 PE=1 SV=2
914	1120	Q9Z2V5|HDAC6_MOUSE	108.39	8	4	1	3	4	2	3	877570	94077	286640	314370	364170	474060	4	4	2	1	2	2	1	3	Deamidation (NQ)	125787	Histone deacetylase 6 OS=Mus musculus OX=10090 GN=Hdac6 PE=1 SV=3
1249	1004	Q00547|HMMR_MOUSE	107.91	7	5	0	0	0	2	0	475040				181810		3	3	2	0	0	0	1	0		91785	Hyaluronan mediated motility receptor OS=Mus musculus OX=10090 GN=Hmmr PE=1 SV=4
947	1443	Q8C7Q4|RBM4_MOUSE	107.77	12	12	12	4	12	4	0	1651100	806760	355260	3715800	110420		2	2	2	2	1	2	1	0		40045	RNA-binding protein 4 OS=Mus musculus OX=10090 GN=Rbm4 PE=1 SV=1
1166	1385	Q9D0M3|CY1_MOUSE	107.52	12	12	0	7	0	7	0	789220		400480		421880		2	2	2	0	1	0	1	0		35328	Cytochrome c1 heme protein mitochondrial OS=Mus musculus OX=10090 GN=Cyc1 PE=1 SV=1
751	1396	Q9CWZ3|RBM8A_MOUSE	106.83	17	11	17	17	11	11	0	9242300	5249000	2802400	11215000	1083800		2	2	2	4	4	2	1	0		19889	RNA-binding protein 8A OS=Mus musculus OX=10090 GN=Rbm8a PE=1 SV=4
885	622	Q61191|HCFC1_MOUSE	106.8	4	2	1	1	1	1	0	2290900	872580	1422600	1210400	211130		5	5	2	3	2	1	1	0	Deamidation (NQ); Oxidation (M)	210435	Host cell factor 1 OS=Mus musculus OX=10090 GN=Hcfc1 PE=1 SV=2
796	1088	O08547|SC22B_MOUSE	106.55	21	0	21	12	0	7	21		1603100	858420		316680	1330000	3	3	0	4	2	0	1	5		24741	Vesicle-trafficking protein SEC22b OS=Mus musculus OX=10090 GN=Sec22b PE=1 SV=3
988	1084	P47758|SRPRB_MOUSE	106.45	23	13	12	0	0	7	12	501320	396580			501520	496340	4	4	2	2	0	0	1	3		29579	Signal recognition particle receptor subunit beta OS=Mus musculus OX=10090 GN=Srprb PE=1 SV=1
706	1458	Q922Y1|UBXN1_MOUSE	105.35	13	13	9	13	9	4	13	2358100	294830	18396000	1332100	956500	1028900	2	2	3	1	5	1	1	4	Deamidation (NQ)	33573	UBX domain-containing protein 1 OS=Mus musculus OX=10090 GN=Ubxn1 PE=1 SV=1
908	961	Q505F5|LRC47_MOUSE	105.07	10	2	6	5	3	3	3	505180	684960	487970	822980	693290	679570	4	4	1	2	2	1	1	2		63590	Leucine-rich repeat-containing protein 47 OS=Mus musculus OX=10090 GN=Lrrc47 PE=1 SV=1
912	1223	Q9CQD1|RAB5A_MOUSE	104.96	25	9	9	20	13	9	9	542420	278200	590110	582240	419660	381840	3	2	1	1	3	2	1	1		23599	Ras-related protein Rab-5A OS=Mus musculus OX=10090 GN=Rab5a PE=1 SV=1
850	764	P11365|GAG_IPMA	103.95	8	2	6	6	2	2	2		192360					4	1	1	3	3	1	1	1		91593	Intracisternal A-particle Gag-related polyprotein OS=Mouse intracisternal a-particle MIA14 OX=11753 GN=gag PE=3 SV=2
892	1056	Q9QWV9|CCNT1_MOUSE	103.72	9	9	7	7	4	3	0	2171200	572550	981690	2078600	227960		3	3	3	2	3	1	1	0		80598	Cyclin-T1 OS=Mus musculus OX=10090 GN=Ccnt1 PE=1 SV=3
1006	1398	O70325|GPX4_MOUSE	103.03	13	13	7	13	6	6	0	1065300	282780	448140	1136100	267370		2	2	2	1	2	1	1	0		22229	Phospholipid hydroperoxide glutathione peroxidase OS=Mus musculus OX=10090 GN=Gpx4 PE=1 SV=4
894	1285	Q8R3G1|PP1R8_MOUSE	102.63	14	11	6	11	14	6	0	2857400	750060	938070	3880600	386110		3	3	2	3	2	3	1	0	Deamidation (NQ)	38528	Nuclear inhibitor of protein phosphatase 1 OS=Mus musculus OX=10090 GN=Ppp1r8 PE=1 SV=1
1096	1290	P70698|PYRG1_MOUSE	101.8	8	5	4	3	6	3	0	863200	183980	232280	2681100	405000		3	3	2	1	1	2	1	0		66683	CTP synthase 1 OS=Mus musculus OX=10090 GN=Ctps1 PE=1 SV=2
859	1129	Q8BK64|AHSA1_MOUSE	101.14	13	13	13	9	0	4	4	1914200	962730	1222500		885350	351220	3	3	4	3	2	0	1	1		38117	Activator of 90 kDa heat shock protein ATPase homolog 1 OS=Mus musculus OX=10090 GN=Ahsa1 PE=1 SV=2
1018	1864	Q9CWW6|PIN4_MOUSE	100.82	34	9	11	32	9	9	0	354760	176310	1175400	211400	216110		3	3	1	1	4	1	1	0	Deamidation (NQ)	13815	Peptidyl-prolyl cis-trans isomerase NIMA-interacting 4 OS=Mus musculus OX=10090 GN=Pin4 PE=1 SV=1
864	906	O88291|ZN326_MOUSE	100.8	9	5	2	7	3	2	3	1888800	178940	1163700	0	110730	467920	4	4	2	1	4	1	1	2		65225	DBIRD complex subunit ZNF326 OS=Mus musculus OX=10090 GN=Znf326 PE=1 SV=1
935	1038	Q60848|HELLS_MOUSE	100.79	6	3	4	4	5	2	0	4672200	513160	548320	3389200	154610		4	4	2	2	2	3	1	0	Oxidation (M)	95126	Lymphocyte-specific helicase OS=Mus musculus OX=10090 GN=Hells PE=1 SV=2
1052	1406	Q8C156|CND2_MOUSE	100.56	5	2	0	2	5	2	2	345400		125450	835050	289210	185690	2	2	1	0	1	2	1	1		82303	Condensin complex subunit 2 OS=Mus musculus OX=10090 GN=Ncaph PE=1 SV=1
1049	1574	Q80X85|RT07_MOUSE	99.1	14	7	7	7	0	7	7	440630	243540	190220		366750	311850	2	2	1	1	1	0	1	2		28063	28S ribosomal protein S7 mitochondrial OS=Mus musculus OX=10090 GN=Mrps7 PE=1 SV=1
895	1005	P59999|ARPC4_MOUSE	99.02	32	0	11	27	0	7	20		1224100	2561900		623510	893490	5	5	0	2	5	0	1	2		19667	Actin-related protein 2/3 complex subunit 4 OS=Mus musculus OX=10090 GN=Arpc4 PE=1 SV=3
596	819	P51881|ADT2_MOUSE	98.58	15	4	15	15	0	3	15	4341000	272350	1332000			1229600	4	2	1	5	7	0	1	6		32931	ADP/ATP translocase 2 OS=Mus musculus OX=10090 GN=Slc25a5 PE=1 SV=3
697	1067	P19366|ATPB_ARATH	98.57	13	3	3	5	3	3	10						290350	3	1	2	1	3	2	1	6		53934	ATP synthase subunit beta chloroplastic OS=Arabidopsis thaliana OX=3702 GN=atpB PE=1 SV=2
721	1316	P45376|ALDR_MOUSE	97.25	22	16	14	14	16	4	14	1539200	2789300	5029800	9739200	2917500	1756900	4	4	2	3	4	3	1	3		35732	Aldo-keto reductase family 1 member B1 OS=Mus musculus OX=10090 GN=Akr1b1 PE=1 SV=3
925	1306	P37040|NCPR_MOUSE	97.19	5	0	5	3	3	3	3		1689300	953900	1777900	1677100	1475000	2	2	0	3	1	1	1	2		77044	NADPH--cytochrome P450 reductase OS=Mus musculus OX=10090 GN=Por PE=1 SV=2
1040	1189	P47856|GFPT1_MOUSE	97.12	7	2	7	0	0	2	0	387870	361990			347480		3	3	1	4	0	0	1	0		78539	Glutamine--fructose-6-phosphate aminotransferase [isomerizing] 1 OS=Mus musculus OX=10090 GN=Gfpt1 PE=1 SV=3
1082	1143	E9PVA8|GCN1_MOUSE	96.98	4	1	2	1	1	0	1	2632000	842210	594230	456810	327190	884960	8	8	3	2	3	1	1	3	Deamidation (NQ); Oxidation (M)	293018	eIF-2-alpha kinase activator GCN1 OS=Mus musculus OX=10090 GN=Gcn1 PE=1 SV=1
836	1321	P10711|TCEA1_MOUSE	96.6	9	5	9	4	5	5	4	653890	2546400	1363600	1957100	156550	917090	2	2	1	4	2	1	1	2		33880	Transcription elongation factor A protein 1 OS=Mus musculus OX=10090 GN=Tcea1 PE=1 SV=2
1087	1236	Q9CWK8|SNX2_MOUSE	96.35	11	7	7	0	5	5	2	972190	617110		401390	396630	66838	4	4	2	2	0	1	1	1		58471	Sorting nexin-2 OS=Mus musculus OX=10090 GN=Snx2 PE=1 SV=2
991	958	Q99K85|SERC_MOUSE	96.3	18	5	7	11	3	4	4	112580	1009500	1249900	156220	467020	180050	5	5	1	2	3	1	1	1		40473	Phosphoserine aminotransferase OS=Mus musculus OX=10090 GN=Psat1 PE=1 SV=1
1029	1273	E9Q557|DESP_MOUSE	96.3	2	1	2	0	0	1	1	402810	651100			295910	164730	3	3	1	3	0	0	1	2	Deamidation (NQ)	332913	Desmoplakin OS=Mus musculus OX=10090 GN=Dsp PE=1 SV=1
746	1158	Q8R050|ERF3A_MOUSE	95.86	10	3	8	10	0	6	8	573710	941400	1179600		891130	1223300	3	3	1	2	5	0	1	4		68626	Eukaryotic peptide chain release factor GTP-binding subunit ERF3A OS=Mus musculus OX=10090 GN=Gspt1 PE=1 SV=2
975	1264	Q9ESU6|BRD4_MOUSE	95.83	4	1	3	4	2	1	0	247870	579710	1185400	702060	178030		4	3	1	2	3	2	1	0	Deamidation (NQ)	155895	Bromodomain-containing protein 4 OS=Mus musculus OX=10090 GN=Brd4 PE=1 SV=2
1012	1568	Q64442|DHSO_MOUSE	95.13	9	4	9	9	0	4	9	1101000	1017800	960930		686700	501610	2	2	1	2	2	0	1	2		38249	Sorbitol dehydrogenase OS=Mus musculus OX=10090 GN=Sord PE=1 SV=3
967	1593	P16045|LEG1_MOUSE	95.1	18	18	12	12	12	12	12	1728400	300050	593350	1141700	542890	549260	2	2	2	1	1	1	1	2		14866	Galectin-1 OS=Mus musculus OX=10090 GN=Lgals1 PE=1 SV=3
1162	1119	Q8BX17|GEMI5_MOUSE	94.97	4	0	1	1	1	1	0		192750	264580	190650	629480		3	3	0	1	1	1	1	0		166591	Gem-associated protein 5 OS=Mus musculus OX=10090 GN=Gemin5 PE=1 SV=2
1242	1436	Q3UJB9|EDC4_MOUSE	94.48	2	1	0	0	0	1	1	286400				446480	347820	2	2	1	0	0	0	1	1		152483	Enhancer of mRNA-decapping protein 4 OS=Mus musculus OX=10090 GN=Edc4 PE=1 SV=2
684	1920	P84089|ERH_MOUSE	94.22	16	16	16	16	16	14	0	8452800	6861100	2970500	17042000	270700		2	2	2	6	5	2	1	0		12259	Enhancer of rudimentary homolog OS=Mus musculus OX=10090 GN=Erh PE=1 SV=1
685	1256	Q9D7S7|RL22L_MOUSE	93.34	39	10	20	39	10	10	20	1964300	1423200	1519100	1306700	890850	1686100	3	3	1	3	5	1	1	5		14467	60S ribosomal protein L22-like 1 OS=Mus musculus OX=10090 GN=Rpl22l1 PE=1 SV=1
1004	1138	O88543|CSN3_MOUSE	93.09	13	6	4	13	6	4	9	634260	730200	1672000	874380	1426900	665250	3	3	1	1	3	1	1	2	Deamidation (NQ)	47832	COP9 signalosome complex subunit 3 OS=Mus musculus OX=10090 GN=Cops3 PE=1 SV=3
949	1234	Q8VDM6|HNRL1_MOUSE	92.97	5	3	3	2	4	2	0	1295400	900230	214350	1483800	96837		3	3	2	2	1	2	1	0		96002	Heterogeneous nuclear ribonucleoprotein U-like protein 1 OS=Mus musculus OX=10090 GN=Hnrnpul1 PE=1 SV=1
1064	1372	P59235|NUP43_MOUSE	92.3	8	4	4	8	4	4	0	545630	225650	874820	1488100	137790		2	2	1	1	3	1	1	0		41990	Nucleoporin Nup43 OS=Mus musculus OX=10090 GN=Nup43 PE=1 SV=2
803	1046	Q8BHD7|PTBP3_MOUSE	91.81	7	6	3	2	6	5	5	1557500			1679200	584600	358010	3	1	2	3	2	2	1	1	Oxidation (M)	56701	Polypyrimidine tract-binding protein 3 OS=Mus musculus OX=10090 GN=Ptbp3 PE=1 SV=1
1015	1156	Q8CJ53|CIP4_MOUSE	91.24	8	5	0	5	0	2	3	864650		294550		453400	516950	3	3	2	0	2	0	1	2		68489	Cdc42-interacting protein 4 OS=Mus musculus OX=10090 GN=Trip10 PE=1 SV=2
664	1862	P62889|RL30_MOUSE	91.23	10	0	10	10	0	10	10		6185000	5244400		6413200	6204700	2	2	0	2	3	0	1	10		12784	60S ribosomal protein L30 OS=Mus musculus OX=10090 GN=Rpl30 PE=1 SV=2
941	1214	P35278|RAB5C_MOUSE	91.12	25	0	20	20	13	9	0		650460	548470	548130	528710		3	2	0	3	2	2	1	0		23412	Ras-related protein Rab-5C OS=Mus musculus OX=10090 GN=Rab5c PE=1 SV=2
1021	1660	Q8CCI5|RYBP_MOUSE	90.72	19	10	19	10	10	10	10	1489200	1138500	266850	1649900	573130	135390	2	2	1	2	1	1	1	1		24776	RING1 and YY1-binding protein OS=Mus musculus OX=10090 GN=Rybp PE=1 SV=1
1235	1294	A2AN08|UBR4_MOUSE	90.65	1	0	0	1	0	0	1			104880		184500	245250	2	2	0	0	1	0	1	1		572298	E3 ubiquitin-protein ligase UBR4 OS=Mus musculus OX=10090 GN=Ubr4 PE=1 SV=1
1116	1503	Q9QYJ0|DNJA2_MOUSE	90.35	10	0	6	9	8	3	0		111600	344400	545310	334450		3	3	0	1	2	2	1	0		45746	DnaJ homolog subfamily A member 2 OS=Mus musculus OX=10090 GN=Dnaja2 PE=1 SV=1
1036	785	Q8K1M6|DNM1L_MOUSE	89.88	8	0	3	2	0	2	6		446080	230890		1064400	882120	4	4	0	2	1	0	1	3		82658	Dynamin-1-like protein OS=Mus musculus OX=10090 GN=Dnm1l PE=1 SV=2
1025	1180	Q8CI11|GNL3_MOUSE	89.39	11	3	5	8	0	3	0	305740	1008000	1349100		223750		3	3	1	2	3	0	1	0		60787	Guanine nucleotide-binding protein-like 3 OS=Mus musculus OX=10090 GN=Gnl3 PE=1 SV=2
985	1109	Q6IE82|JADE3_MOUSE	89.28	6	4	2	4	2	2	0	1778200	511770	518410	1196100	193740		3	3	2	1	2	1	1	0	Deamidation (NQ)	93455	Protein Jade-3 OS=Mus musculus OX=10090 GN=Jade3 PE=1 SV=1
1054	887	Q99P88|NU155_MOUSE	88.65	5	1	0	1	2	2	2	420110		289330	183800	202110	324780	4	4	1	0	1	1	1	2	Deamidation (NQ)	155117	Nuclear pore complex protein Nup155 OS=Mus musculus OX=10090 GN=Nup155 PE=1 SV=1
1127	1392	Q9R1P3|PSB2_MOUSE	88.04	21	16	7	7	7	5	0	1172300	321770	487350	1519600	273720		3	3	2	1	1	1	1	0	Deamidation (NQ)	22906	Proteasome subunit beta type-2 OS=Mus musculus OX=10090 GN=Psmb2 PE=1 SV=1
880	1957	O70591|PFD2_MOUSE	87.74	17	0	17	17	0	8	17		761500	1416100		797020	803400	2	2	0	2	3	0	1	4		16534	Prefoldin subunit 2 OS=Mus musculus OX=10090 GN=Pfdn2 PE=1 SV=2
1241	1431	Q3UJD6|UBP19_MOUSE	87.1	2	1	0	0	1	1	0	223430			553400	113680		2	2	1	0	0	1	1	0		150548	Ubiquitin carboxyl-terminal hydrolase 19 OS=Mus musculus OX=10090 GN=Usp19 PE=1 SV=1
1001	1006	Q99KI0|ACON_MOUSE	86.98	8	2	0	6	2	2	4	549420		947180	12885000	796020	342990	4	4	1	0	3	1	1	2		85464	Aconitate hydratase mitochondrial OS=Mus musculus OX=10090 GN=Aco2 PE=1 SV=1
1062	1027	P97386|DNLI3_MOUSE	86.89	5	1	3	4	0	1	0	389550	1067700	836800		167840		4	4	1	3	3	0	1	0		113072	DNA ligase 3 OS=Mus musculus OX=10090 GN=Lig3 PE=1 SV=2
958	1715	Q08024|PEBB_MOUSE	86.74	14	14	14	14	9	9	0	1318900	794770	694920	1426300	171630		2	2	2	2	2	1	1	0		22030	Core-binding factor subunit beta OS=Mus musculus OX=10090 GN=Cbfb PE=1 SV=1
789	1215	Q60931|VDAC3_MOUSE	85.9	17	9	8	7	4	4	4	0	163900	299690				4	3	2	3	3	2	1	2		30753	Voltage-dependent anion-selective channel protein 3 OS=Mus musculus OX=10090 GN=Vdac3 PE=1 SV=1
1079	1245	Q91VE6|MK67I_MOUSE	85.82	14	4	9	4	0	4	4	409440	436070	480650		589160	215520	3	3	1	2	1	0	1	1		36265	MKI67 FHA domain-interacting nucleolar phosphoprotein OS=Mus musculus OX=10090 GN=Nifk PE=1 SV=1
939	1110	Q91V41|RAB14_MOUSE	85.17	20	5	12	13	0	5	12		182990	164560			257240	3	2	1	3	3	0	1	2	Deamidation (NQ)	23897	Ras-related protein Rab-14 OS=Mus musculus OX=10090 GN=Rab14 PE=1 SV=3
1073	1540	P11352|GPX1_MOUSE	84.58	23	23	9	14	9	9	0	1256100	231860	349150	1797000	300440		2	2	2	1	1	1	1	0		22329	Glutathione peroxidase 1 OS=Mus musculus OX=10090 GN=Gpx1 PE=1 SV=2
1045	1464	Q2QL92|TES_MICMU	84.22	8	5	0	8	5	5	5	599470		589780	771830	341080	290130	2	2	1	0	2	1	1	1	Deamidation (NQ)	48088	Testin OS=Microcebus murinus OX=30608 GN=TES PE=3 SV=1
1050	1118	Q9D1A2|CNDP2_MOUSE	83.92	9	0	2	4	0	4	9		231650	112780		589110	731380	3	3	0	1	1	0	1	4		52767	Cytosolic non-specific dipeptidase OS=Mus musculus OX=10090 GN=Cndp2 PE=1 SV=1
856	1530	P46662|MERL_MOUSE	83.74	4	4	1	1	0	1	1	912730						2	1	2	3	3	0	1	3		69776	Merlin OS=Mus musculus OX=10090 GN=Nf2 PE=1 SV=2
835	1626	Q810D6|GRWD1_MOUSE	83.45	8	7	8	4	4	4	8	2538200	1619700	933470	1968400	932470	1591000	3	3	2	2	1	1	1	5		49224	Glutamate-rich WD repeat-containing protein 1 OS=Mus musculus OX=10090 GN=Grwd1 PE=1 SV=2
1367	1498	Q3UZ39|LRRF1_MOUSE	83.22	4	0	0	0	0	4	4					441730	159490	1	1	0	0	0	0	1	1		79249	Leucine-rich repeat flightless-interacting protein 1 OS=Mus musculus OX=10090 GN=Lrrfip1 PE=1 SV=2
962	1893	O35381|AN32A_MOUSE	83.18	6	6	6	6	6	6	0	2327100	951160	772000	1767500	342270		2	2	2	3	2	1	1	0		28538	Acidic leucine-rich nuclear phosphoprotein 32 family member A OS=Mus musculus OX=10090 GN=Anp32a PE=1 SV=1
1167	1532	Q60854|SPB6_MOUSE	83.14	11	5	5	5	5	3	2	731170	396700	393840	1085500	0	31194	3	3	1	1	1	1	1	1		42599	Serpin B6 OS=Mus musculus OX=10090 GN=Serpinb6 PE=1 SV=1
1309	1702	P08752|GNAI2_MOUSE	82.48	9	0	0	0	5	4	4				142150	184060	117740	2	2	0	0	0	1	1	1		40489	Guanine nucleotide-binding protein G(i) subunit alpha-2 OS=Mus musculus OX=10090 GN=Gnai2 PE=1 SV=5
805	1080	P48962|ADT1_MOUSE	82.41	15	0	12	10	0	3	10		78402	195030			135200	4	2	0	4	4	0	1	3		32904	ADP/ATP translocase 1 OS=Mus musculus OX=10090 GN=Slc25a4 PE=1 SV=4
1048	1434	Q61035|SYHC_MOUSE	82.26	7	0	7	4	0	2	4		1120600	1000800		368390	322920	2	2	0	2	2	0	1	1		57432	Histidine--tRNA ligase cytoplasmic OS=Mus musculus OX=10090 GN=Hars PE=1 SV=2
1097	1571	Q61655|DD19A_MOUSE	81.96	5	0	0	5	0	5	5			1037500		1497700	504290	1	1	0	0	1	0	1	3		53933	ATP-dependent RNA helicase DDX19A OS=Mus musculus OX=10090 GN=Ddx19a PE=1 SV=2
1026	1620	P97760|RPB3_MOUSE	80.29	12	12	7	7	7	7	7	1872200	314920	522260	1006400	582250	311220	2	2	2	1	1	1	1	1		31443	DNA-directed RNA polymerase II subunit RPB3 OS=Mus musculus OX=10090 GN=Polr2c PE=1 SV=2
1203	1510	Q99L48|NMD3_MOUSE	77.95	6	0	6	0	3	3	0		257740		637930	324700		2	2	0	2	0	1	1	0		57611	60S ribosomal export protein NMD3 OS=Mus musculus OX=10090 GN=Nmd3 PE=1 SV=1
1007	1982	P62774|MTPN_MOUSE	76.53	14	14	14	14	14	14	14	2545600	1658600	1442800	7517000	1421700	1621900	1	1	1	2	2	1	1	2		12861	Myotrophin OS=Mus musculus OX=10090 GN=Mtpn PE=1 SV=2
1080	1783	Q9DCN2|NB5R3_MOUSE	76.5	10	0	6	6	4	4	6		468020	673360	302840	300260	170070	2	2	0	1	2	1	1	1		34128	NADH-cytochrome b5 reductase 3 OS=Mus musculus OX=10090 GN=Cyb5r3 PE=1 SV=3
1358	1470	Q99K28|ARFG2_MOUSE	76.36	6	0	3	3	0	2	3		263230	179810		233860	97327	2	2	0	1	1	0	1	1		56598	ADP-ribosylation factor GTPase-activating protein 2 OS=Mus musculus OX=10090 GN=Arfgap2 PE=1 SV=1
1084	1319	Q6P9P6|KIF11_MOUSE	75.85	6	2	3	2	2	2	2	423440	71472	177220	370200	296720	477310	4	4	1	2	1	1	1	2		118026	Kinesin-like protein KIF11 OS=Mus musculus OX=10090 GN=Kif11 PE=1 SV=1
990	1577	P06801|MAOX_MOUSE	75.57	3	3	3	3	3	3	3	558270	305850	268900	630630	536880	260770	1	1	1	1	1	1	1	2		63954	NADP-dependent malic enzyme OS=Mus musculus OX=10090 GN=Me1 PE=1 SV=2
1027	1962	Q921H8|THIKA_MOUSE	75.44	10	4	4	10	4	4	6	266200	275740	510250	224290	111810	423760	2	2	1	1	2	1	1	1		43953	3-ketoacyl-CoA thiolase A peroxisomal OS=Mus musculus OX=10090 GN=Acaa1a PE=1 SV=1
1056	1099	Q7TT37|ELP1_MOUSE	75.04	2	0	1	2	0	1	1		200910	1015200		174510	346720	3	3	0	1	3	0	1	1		149583	Elongator complex protein 1 OS=Mus musculus OX=10090 GN=Elp1 PE=1 SV=2
955	1190	Q9R1P0|PSA4_MOUSE	75.01	12	5	9	9	0	5	12	554830	1071400	3690900		408970	891960	3	3	2	2	3	0	1	4		29471	Proteasome subunit alpha type-4 OS=Mus musculus OX=10090 GN=Psma4 PE=1 SV=1
1119	1333	Q93092|TALDO_MOUSE	74.28	7	3	0	4	7	3	4	463710		170340	2474600	231790	116820	2	2	1	0	1	2	1	1		37387	Transaldolase OS=Mus musculus OX=10090 GN=Taldo1 PE=1 SV=2
1119	1613	P37837|TALDO_HUMAN	74.28	7	3	0	4	7	3	4	463710		170340	2474600	231790	116820	2	2	1	0	1	2	1	1		37540	Transaldolase OS=Homo sapiens OX=9606 GN=TALDO1 PE=1 SV=2
1044	1358	Q3UMC0|AFG2H_MOUSE	73.45	4	0	1	4	0	1	0			97919				2	1	0	2	3	0	1	0		97256	ATPase family protein 2 homolog OS=Mus musculus OX=10090 GN=Spata5 PE=1 SV=2
1239	1247	Q9Z0X1|AIFM1_MOUSE	73.33	7	0	5	2	0	2	0		566520	219390		216000		3	3	0	2	1	0	1	0		66766	Apoptosis-inducing factor 1 mitochondrial OS=Mus musculus OX=10090 GN=Aifm1 PE=1 SV=1
1051	1361	P63085|MK01_MOUSE	73.22	19	19	5	3	0	5	0	2687800	1134200	111830		778440		3	3	3	2	1	0	1	0		41276	Mitogen-activated protein kinase 1 OS=Mus musculus OX=10090 GN=Mapk1 PE=1 SV=3
1051	1362	P63086|MK01_RAT	73.22	19	19	5	3	0	5	0	2687800	1134200	111830		778440		3	3	3	2	1	0	1	0		41276	Mitogen-activated protein kinase 1 OS=Rattus norvegicus OX=10116 GN=Mapk1 PE=1 SV=3
1190	1537	Q91YM4|FAKD4_MOUSE	73.19	6	0	3	3	0	3	3		542260	584210		363730	278930	2	2	0	1	1	0	1	1		71513	FAST kinase domain-containing protein 4 OS=Mus musculus OX=10090 GN=Tbrg4 PE=1 SV=1
1148	2408	Q9Y333|LSM2_HUMAN	72.98	20	20	20	20	20	20	0	1200300	312560	2188200	1440900	6180900		1	1	1	1	1	1	1	0		10835	U6 snRNA-associated Sm-like protein LSm2 OS=Homo sapiens OX=9606 GN=LSM2 PE=1 SV=1
1148	2409	O35900|LSM2_MOUSE	72.98	20	20	20	20	20	20	0	1200300	312560	2188200	1440900	6180900		1	1	1	1	1	1	1	0		10835	U6 snRNA-associated Sm-like protein LSm2 OS=Mus musculus OX=10090 GN=Lsm2 PE=1 SV=1
1136	1698	P18525|HVM54_MOUSE	72.93	18	0	6	0	0	12	12		759540			5913100	1073100	2	2	0	1	0	0	1	3		12872	Ig heavy chain V region 5-84 OS=Mus musculus OX=10090 PE=1 SV=1
1175	1501	Q99LC5|ETFA_MOUSE	71.03	10	6	0	4	0	6	6	440620		772040		372980	193610	2	2	1	0	1	0	1	1		35009	Electron transfer flavoprotein subunit alpha mitochondrial OS=Mus musculus OX=10090 GN=Etfa PE=1 SV=2
1274	1383	Q6PAM1|TXLNA_MOUSE	70.75	9	3	0	0	0	3	6	507210				357780	553470	3	3	1	0	0	0	1	2		62369	Alpha-taxilin OS=Mus musculus OX=10090 GN=Txlna PE=1 SV=1
1158	1573	P42227|STAT3_MOUSE	69.97	3	3	0	3	3	3	0	1075600		305860	867470	458070		1	1	1	0	1	1	1	0		88054	Signal transducer and activator of transcription 3 OS=Mus musculus OX=10090 GN=Stat3 PE=1 SV=2
898	1260	Q9D0I8|MRT4_MOUSE	69.23	14	0	9	10	0	5	5		881870	1030200		542870	384160	3	3	0	6	3	0	1	1		27546	mRNA turnover protein 4 homolog OS=Mus musculus OX=10090 GN=Mrto4 PE=1 SV=1
1231	2809	Q9CRB2|NHP2_MOUSE	68.88	10	10	10	10	0	10	0	667590	438130	203310		317330		1	1	1	1	1	0	1	0		17247	H/ACA ribonucleoprotein complex subunit 2 OS=Mus musculus OX=10090 GN=Nhp2 PE=1 SV=1
989	1581	Q8BMF4|ODP2_MOUSE	68.87	3	3	3	3	3	3	3	1581700	1127700	584730	1532300	1554000	1588700	1	1	1	1	1	1	1	2		67942	Dihydrolipoyllysine-residue acetyltransferase component of pyruvate dehydrogenase complex mitochondrial OS=Mus musculus OX=10090 GN=Dlat PE=1 SV=2
1181	1622	Q8R2N2|UTP4_MOUSE	68.54	3	3	3	0	3	3	0	539030	347970		410940	241870		1	1	1	1	0	1	1	0		76909	U3 small nucleolar RNA-associated protein 4 homolog OS=Mus musculus OX=10090 GN=Utp4 PE=2 SV=3
1011	1908	P10922|H10_MOUSE	68.28	7	7	7	7	0	7	7	1339700	533370	690350		2529100	972340	1	1	1	1	2	0	1	2		20861	Histone H1.0 OS=Mus musculus OX=10090 GN=H1f0 PE=2 SV=4
1138	1868	Q9D1C1|UBE2C_MOUSE	68.13	19	9	0	9	19	9	9	772650		527500	1293200	406840	258700	2	2	1	0	1	2	1	1		19606	Ubiquitin-conjugating enzyme E2 C OS=Mus musculus OX=10090 GN=Ube2c PE=1 SV=1
1403	1242	Q6P1B1|XPP1_MOUSE	68	7	0	0	2	0	3	3			83210		213350	130200	3	3	0	0	1	0	1	1		69591	Xaa-Pro aminopeptidase 1 OS=Mus musculus OX=10090 GN=Xpnpep1 PE=1 SV=1
1135	1239	Q9JHJ0|TMOD3_MOUSE	67.78	15	0	10	0	0	3	12		525900			271040	867330	3	3	0	2	0	0	1	2		39503	Tropomodulin-3 OS=Mus musculus OX=10090 GN=Tmod3 PE=1 SV=1
1099	1518	Q61233|PLSL_MOUSE	67.52	4	2	2	0	2	2	2	672960	303520		1597500	523570	210110	2	2	1	1	0	1	1	1		70149	Plastin-2 OS=Mus musculus OX=10090 GN=Lcp1 PE=1 SV=4
1115	1472	O88746|TOM1_MOUSE	67.24	10	10	0	6	0	6	6	917510		225810		910590	272610	2	2	2	0	1	0	1	1		54325	Target of Myb protein 1 OS=Mus musculus OX=10090 GN=Tom1 PE=1 SV=1
1398	1878	Q9Z0S1|BPNT1_MOUSE	66.67	5	0	0	0	5	5	0				1472000	175180		1	1	0	0	0	1	1	0		33196	3'(2') 5'-bisphosphate nucleotidase 1 OS=Mus musculus OX=10090 GN=Bpnt1 PE=1 SV=2
1270	1584	Q80X41|VRK1_MOUSE	66.67	7	4	0	0	7	4	0	844450			1493100	250050		2	2	1	0	0	2	1	0		49741	Serine/threonine-protein kinase VRK1 OS=Mus musculus OX=10090 GN=Vrk1 PE=1 SV=2
1260	1538	P02468|LAMC1_MOUSE	65.85	2	1	1	1	0	1	1	3262800	1112900	287040		187500	392690	2	2	1	1	1	0	1	1		177298	Laminin subunit gamma-1 OS=Mus musculus OX=10090 GN=Lamc1 PE=1 SV=2
1372	1444	Q3UGC7|EI3JA_MOUSE	65.72	9	0	0	0	0	4	5					224320	100910	2	2	0	0	0	0	1	1		29344	Eukaryotic translation initiation factor 3 subunit J-A OS=Mus musculus OX=10090 GN=Eif3j1 PE=2 SV=1
1372	1445	Q66JS6|EI3JB_MOUSE	65.72	9	0	0	0	0	4	5					224320	100910	2	2	0	0	0	0	1	1		29486	Eukaryotic translation initiation factor 3 subunit J-B OS=Mus musculus OX=10090 GN=Eif3j2 PE=1 SV=1
1180	1484	Q99MD9|NASP_MOUSE	65.26	4	2	0	2	2	2	2	207510		514890	305110	320360	112750	2	2	1	0	2	1	1	1		83954	Nuclear autoantigenic sperm protein OS=Mus musculus OX=10090 GN=Nasp PE=1 SV=2
1263	1708	Q5XJE5|LEO1_MOUSE	64.83	4	0	4	0	4	4	0		0		1396800	445620		1	1	0	1	0	1	1	0		75597	RNA polymerase-associated protein LEO1 OS=Mus musculus OX=10090 GN=Leo1 PE=1 SV=2
1221	2199	P62746|RHOB_MOUSE	64.53	14	9	0	14	9	9	0	758750		407060	867660	454100		2	2	1	0	2	1	1	0		22123	Rho-related GTP-binding protein RhoB OS=Mus musculus OX=10090 GN=Rhob PE=1 SV=1
1221	2428	Q9QUI0|RHOA_MOUSE	64.53	9	9	0	9	9	9	0	758750		407060	867660	454100		1	1	1	0	1	1	1	0		21782	Transforming protein RhoA OS=Mus musculus OX=10090 GN=Rhoa PE=1 SV=1
1221	2429	Q62159|RHOC_MOUSE	64.53	9	9	0	9	9	9	0	758750		407060	867660	454100		1	1	1	0	1	1	1	0		22006	Rho-related GTP-binding protein RhoC OS=Mus musculus OX=10090 GN=Rhoc PE=1 SV=2
874	1522	Q9D0T1|NH2L1_MOUSE	64.32	19	9	19	9	9	9	9	2701900	1475400	929840	6480100	1532800	921480	2	2	1	3	2	1	1	2		14174	NHP2-like protein 1 OS=Mus musculus OX=10090 GN=Snu13 PE=1 SV=4
968	1618	Q8BGS2|BOLA2_MOUSE	63.94	33	33	22	33	10	10	10	1017400	174070	618300	1226500	513800	157320	2	2	2	1	2	1	1	1		10215	BolA-like protein 2 OS=Mus musculus OX=10090 GN=Bola2 PE=1 SV=1
740	1800	O55142|RL35A_MOUSE	63.85	15	9	15	9	0	9	9	4225000	6294500	2249700		3891400	1008100	2	2	1	8	2	0	1	2		12554	60S ribosomal protein L35a OS=Mus musculus OX=10090 GN=Rpl35a PE=1 SV=2
1457	1701	P04745|AMY1_HUMAN	62.84	5	0	0	0	0	2	3					101250	189200	2	2	0	0	0	0	1	1		57768	Alpha-amylase 1 OS=Homo sapiens OX=9606 GN=AMY1A PE=1 SV=2
1458	1745	Q8C0E2|VP26B_MOUSE	62.77	14	0	4	0	0	10	0		365420			163650		2	2	0	1	0	0	1	0		39125	Vacuolar protein sorting-associated protein 26B OS=Mus musculus OX=10090 GN=Vps26b PE=1 SV=1
1228	2357	P51807|DYLT1_MOUSE	62.61	14	0	0	14	0	14	14			285330		291050	109210	1	1	0	0	2	0	1	1		12483	Dynein light chain Tctex-type 1 OS=Mus musculus OX=10090 GN=Dynlt1 PE=1 SV=1
1276	1765	P53994|RAB2A_MOUSE	62.37	13	0	7	0	0	7	13		300690			513800	290610	2	2	0	1	0	0	1	2		23548	Ras-related protein Rab-2A OS=Mus musculus OX=10090 GN=Rab2a PE=1 SV=1
1755	2472	Q9JMG1|EDF1_MOUSE	61.93	10	0	0	0	0	10	0					387670		1	1	0	0	0	0	1	0		16369	Endothelial differentiation-related factor 1 OS=Mus musculus OX=10090 GN=Edf1 PE=1 SV=1
1108	1187	Q9Z103|ADNP_MOUSE	61.8	5	2	3	1	2	1	0	422210	838480	371440	653550	92928		4	4	1	2	1	1	1	0		124308	Activity-dependent neuroprotector homeobox protein OS=Mus musculus OX=10090 GN=Adnp PE=1 SV=2
888	1300	P28769|TCPA_ARATH	61.52	12	0	2	6	0	2	8			416710			16249000	3	2	0	3	5	0	1	2	Deamidation (NQ); Oxidation (M)	59229	T-complex protein 1 subunit alpha OS=Arabidopsis thaliana OX=3702 GN=CCT1 PE=1 SV=1
1265	1772	Q9EQ61|PESC_MOUSE	61.25	4	3	3	3	0	2	0	387930	115860	160270		159930		2	2	1	1	1	0	1	0		67796	Pescadillo homolog OS=Mus musculus OX=10090 GN=Pes1 PE=1 SV=1
969	2009	Q61686|CBX5_MOUSE	61.02	7	7	7	7	7	7	7	4430700	718550	1855400	9391600	1126500	816580	1	1	1	1	2	1	1	2		22186	Chromobox protein homolog 5 OS=Mus musculus OX=10090 GN=Cbx5 PE=1 SV=1
1218	1880	O54692|ZW10_MOUSE	60.56	2	2	0	2	0	2	2	383440		183520		226890	205200	1	1	1	0	1	0	1	1		88063	Centromere/kinetochore protein zw10 homolog OS=Mus musculus OX=10090 GN=Zw10 PE=1 SV=3
1081	2168	O08582|GTPB1_MOUSE	60.02	2	2	2	2	2	2	2	669670	412430	285710	502850	625890	399970	1	1	1	1	1	1	1	1		72301	GTP-binding protein 1 OS=Mus musculus OX=10090 GN=Gtpbp1 PE=1 SV=2
1081	2169	O00178|GTPB1_HUMAN	60.02	2	2	2	2	2	2	2	669670	412430	285710	502850	625890	399970	1	1	1	1	1	1	1	1		72454	GTP-binding protein 1 OS=Homo sapiens OX=9606 GN=GTPBP1 PE=1 SV=3
1356	1699	Q60875|ARHG2_MOUSE	59.45	2	0	0	2	0	2	0			182020		246930		1	1	0	0	1	0	1	0		111974	Rho guanine nucleotide exchange factor 2 OS=Mus musculus OX=10090 GN=Arhgef2 PE=1 SV=4
1068	1524	Q3UQS8|RBM20_MOUSE	58.44	2	1	2	1	1	1	0	570060	449290	227710	2443400	190070		2	2	1	2	1	1	1	0		130124	RNA-binding protein 20 OS=Mus musculus OX=10090 GN=Rbm20 PE=1 SV=3
961	1630	P47955|RLA1_MOUSE	58.22	29	15	29	29	15	15	29	2882800	2901000	3627900	5091100	2431900	3790800	2	2	1	2	2	1	1	2		11475	60S acidic ribosomal protein P1 OS=Mus musculus OX=10090 GN=Rplp1 PE=1 SV=1
1183	1742	Q61510|TRI25_MOUSE	58.06	2	2	0	2	2	2	2	917960		279510	2136100	689540	239310	1	1	1	0	1	1	1	1		71726	E3 ubiquitin/ISG15 ligase TRIM25 OS=Mus musculus OX=10090 GN=Trim25 PE=1 SV=2
1388	1452	Q8VE62|PAIP1_MOUSE	57.95	6	3	0	0	0	3	3	119940				505100	132000	2	2	1	0	0	0	1	1		45702	Polyadenylate-binding protein-interacting protein 1 OS=Mus musculus OX=10090 GN=Paip1 PE=1 SV=1
1328	2817	P23506|PIMT_MOUSE	57.92	11	0	11	11	0	11	0		433250	406820		430030		1	1	0	1	1	0	1	0		24634	Protein-L-isoaspartate(D-aspartate) O-methyltransferase OS=Mus musculus OX=10090 GN=Pcmt1 PE=1 SV=3
1287	1717	Q3TIU4|PDE12_MOUSE	57.9	3	3	0	0	3	3	0	316390			292930	224590		1	1	1	0	0	1	1	0		67514	2' 5'-phosphodiesterase 12 OS=Mus musculus OX=10090 GN=Pde12 PE=1 SV=2
1037	1654	O08784|TCOF_MOUSE	57.61	1	1	1	1	1	1	1	968910	347820	332580	717240	449160	309840	1	1	1	1	1	1	1	1		135001	Treacle protein OS=Mus musculus OX=10090 GN=Tcof1 PE=1 SV=1
919	2822	P61957|SUMO2_MOUSE	57.39	13	13	13	13	13	13	13	20338000	10084000	9281300	13093000	4962500	3262400	1	1	1	2	2	1	1	2		10871	Small ubiquitin-related modifier 2 OS=Mus musculus OX=10090 GN=Sumo2 PE=1 SV=1
919	2823	Q9Z172|SUMO3_MOUSE	57.39	11	11	11	11	11	11	11	20338000	10084000	9281300	13093000	4962500	3262400	1	1	1	2	2	1	1	2		12430	Small ubiquitin-related modifier 3 OS=Mus musculus OX=10090 GN=Sumo3 PE=1 SV=1
1651	1912	Q99ME9|NOG1_MOUSE	55.66	3	0	0	0	0	3	0					258580		1	1	0	0	0	0	1	0		74113	Nucleolar GTP-binding protein 1 OS=Mus musculus OX=10090 GN=Gtpbp4 PE=1 SV=3
1732	2260	Q9CYR0|SSBP_MOUSE	55.47	10	0	0	0	0	10	0					256380		1	1	0	0	0	0	1	0		17319	Single-stranded DNA-binding protein mitochondrial OS=Mus musculus OX=10090 GN=Ssbp1 PE=1 SV=1
1394	1527	Q9DC28|KC1D_MOUSE	55.23	6	0	3	0	0	3	0		712370			169630		2	2	0	1	0	0	1	0		47316	Casein kinase I isoform delta OS=Mus musculus OX=10090 GN=Csnk1d PE=1 SV=2
1761	2688	Q62523|ZYX_MOUSE	54.99	3	0	0	0	0	3	0					339460		1	1	0	0	0	0	1	0		60546	Zyxin OS=Mus musculus OX=10090 GN=Zyx PE=1 SV=2
1074	1826	Q64433|CH10_MOUSE	54.41	14	14	14	14	14	14	14	543160	257890	112990	2181000	442890	19848	1	1	1	1	1	1	1	1	Deamidation (NQ)	10963	10 kDa heat shock protein mitochondrial OS=Mus musculus OX=10090 GN=Hspe1 PE=1 SV=2
1028	2835	P56873|SSA27_MOUSE	54.04	14	14	14	14	14	14	14	821200	291930	591060	951980	1075500	375900	1	1	1	1	2	1	1	1		21336	Sjoegren syndrome/scleroderma autoantigen 1 homolog OS=Mus musculus OX=10090 GN=Sssca1 PE=1 SV=1
1126	2540	Q9CQM5|TXD17_MOUSE	53.37	12	12	12	12	0	12	12	3107700	412650	465100		511180	162190	1	1	1	1	1	0	1	1		14015	Thioredoxin domain-containing protein 17 OS=Mus musculus OX=10090 GN=Txndc17 PE=1 SV=1
1706	2351	Q63932|MP2K2_MOUSE	53.34	3	0	0	0	0	3	0					684760		1	1	0	0	0	0	1	0		44402	Dual specificity mitogen-activated protein kinase kinase 2 OS=Mus musculus OX=10090 GN=Map2k2 PE=1 SV=2
1706	2535	P31938|MP2K1_MOUSE	53.34	3	0	0	0	0	3	0					684760		1	1	0	0	0	0	1	0		43474	Dual specificity mitogen-activated protein kinase kinase 1 OS=Mus musculus OX=10090 GN=Map2k1 PE=1 SV=2
1208	1417	Q96RP9|EFGM_HUMAN	53.15	3	0	2	2	0	2	2		361890	367660		63582	397370	2	2	0	1	1	0	1	1		83472	Elongation factor G mitochondrial OS=Homo sapiens OX=9606 GN=GFM1 PE=1 SV=2
1208	1429	Q8K0D5|EFGM_MOUSE	53.15	3	0	2	2	0	2	2		361890	367660		63582	397370	2	2	0	1	1	0	1	1		83550	Elongation factor G mitochondrial OS=Mus musculus OX=10090 GN=Gfm1 PE=1 SV=1
1023	2032	P17809|GTR1_MOUSE	52.31	7	7	2	2	0	2	2	2836500	1600600	1076800		1496000	623630	2	2	2	2	2	0	1	1		53985	Solute carrier family 2 facilitated glucose transporter member 1 OS=Mus musculus OX=10090 GN=Slc2a1 PE=1 SV=4
1213	2318	Q9D0Q7|RM45_MOUSE	52.07	9	9	0	9	9	9	0	0		249620	0	0		1	1	1	0	2	1	1	0	Deamidation (NQ)	35411	39S ribosomal protein L45 mitochondrial OS=Mus musculus OX=10090 GN=Mrpl45 PE=1 SV=1
1232	2831	Q9DBP5|KCY_MOUSE	52.07	7	7	7	0	7	7	0	829630	158510		530220	300060		1	1	1	1	0	1	1	0		22165	UMP-CMP kinase OS=Mus musculus OX=10090 GN=Cmpk1 PE=1 SV=1
1474	2060	Q9D187|CIA2B_MOUSE	51.58	26	0	0	13	0	13	0			349140		197650		2	2	0	0	1	0	1	0		17667	Cytosolic iron-sulfur assembly component 2B OS=Mus musculus OX=10090 GN=Ciao2b PE=1 SV=1
1768	2843	Q78IK2|ATPMD_MOUSE	50.46	26	26	0	0	0	26	0	323010				135790		1	1	1	0	0	0	1	0		6382	ATP synthase membrane subunit DAPIT mitochondrial OS=Mus musculus OX=10090 GN=Atp5md PE=1 SV=1
1417	1723	Q9JJY4|DDX20_MOUSE	50.21	2	2	0	0	0	2	0	386770				156850		1	1	1	0	0	0	1	0		91710	Probable ATP-dependent RNA helicase DDX20 OS=Mus musculus OX=10090 GN=Ddx20 PE=1 SV=2
1130	1757	Q9CXW2|RT22_MOUSE	49.85	7	7	3	3	0	3	3	1154000	171300	154930		358580	98174	2	2	2	1	1	0	1	1		41192	28S ribosomal protein S22 mitochondrial OS=Mus musculus OX=10090 GN=Mrps22 PE=1 SV=1
1345	1450	P9WMJ9|DNAK_MYCTU	49.78	4	3	2	0	0	3	0	302680	413440			225420		2	2	1	1	0	0	1	0	Deamidation (NQ)	66831	Chaperone protein DnaK OS=Mycobacterium tuberculosis (strain ATCC 25618 / H37Rv) OX=83332 GN=dnaK PE=1 SV=1
1117	1768	Q9D8U8|SNX5_MOUSE	49.71	4	4	4	4	0	4	4	1100800	210220	274120		478170	180870	1	1	1	1	1	0	1	1		46797	Sorting nexin-5 OS=Mus musculus OX=10090 GN=Snx5 PE=1 SV=1
1300	1945	Q8VI75|IPO4_MOUSE	49.57	2	2	0	0	2	2	0	132830			414060	207450		1	1	1	0	0	1	1	0		119275	Importin-4 OS=Mus musculus OX=10090 GN=Ipo4 PE=1 SV=1
1392	1404	O08788|DCTN1_MOUSE	49.28	2	0	0	0	0	1	1					169690	0	2	2	0	0	0	0	1	1		141675	Dynactin subunit 1 OS=Mus musculus OX=10090 GN=Dctn1 PE=1 SV=3
1590	1886	E9QAT4|SC16A_MOUSE	49.28	1	0	0	0	0	1	0					263460		1	1	0	0	0	0	1	0		254200	Protein transport protein Sec16A OS=Mus musculus OX=10090 GN=Sec16a PE=1 SV=1
1124	2165	P10639|THIO_MOUSE	49.26	23	0	12	23	0	12	12		555110	744780		525420	173900	2	2	0	1	3	0	1	1		11675	Thioredoxin OS=Mus musculus OX=10090 GN=Txn PE=1 SV=3
1292	2034	O88509|DNM3B_MOUSE	49.18	2	2	0	0	2	2	0	120700			240220	179280		1	1	1	0	0	1	1	0		97228	DNA (cytosine-5)-methyltransferase 3B OS=Mus musculus OX=10090 GN=Dnmt3b PE=1 SV=2
1329	2850	Q11011|PSA_MOUSE	48.76	1	1	0	1	1	1	0	234000		75182	381790	203010		1	1	1	0	1	1	1	0		103325	Puromycin-sensitive aminopeptidase OS=Mus musculus OX=10090 GN=Npepps PE=1 SV=2
1191	1792	P02469|LAMB1_MOUSE	48.54	1	1	1	0	1	1	0	574840	382660		462610	584580		1	1	1	1	0	1	1	0		197089	Laminin subunit beta-1 OS=Mus musculus OX=10090 GN=Lamb1 PE=1 SV=3
1409	1903	Q3TIR3|RIC8A_MOUSE	48.32	4	0	0	0	4	4	0				301790	142240		1	1	0	0	0	1	1	0		59847	Synembryn-A OS=Mus musculus OX=10090 GN=Ric8a PE=1 SV=2
1313	2155	Q6NZC7|S23IP_MOUSE	48.03	3	3	0	0	0	3	3	476570				464860	218700	1	1	1	0	0	0	1	1		110780	SEC23-interacting protein OS=Mus musculus OX=10090 GN=Sec23ip PE=1 SV=2
1262	1688	P46460|NSF_MOUSE	47.34	2	0	0	2	0	2	2			180170		424420	317730	1	1	0	0	1	0	1	1		82613	Vesicle-fusing ATPase OS=Mus musculus OX=10090 GN=Nsf PE=1 SV=2
1206	1883	P19536|COX5B_MOUSE	47.28	14	14	0	14	14	14	14	972770		223760	752360	741530	232350	1	1	1	0	1	1	1	1		13813	Cytochrome c oxidase subunit 5B mitochondrial OS=Mus musculus OX=10090 GN=Cox5b PE=1 SV=1
1323	2627	P61804|DAD1_MOUSE	47.04	11	0	11	11	0	11	0		310330	197710		599300		1	1	0	1	1	0	1	0		12497	Dolichyl-diphosphooligosaccharide--protein glycosyltransferase subunit DAD1 OS=Mus musculus OX=10090 GN=Dad1 PE=1 SV=3
1219	1965	Q5FWK3|RHG01_MOUSE	46.34	4	0	4	4	0	4	4		364350	271310		391270	384870	1	1	0	1	1	0	1	1		50411	Rho GTPase-activating protein 1 OS=Mus musculus OX=10090 GN=Arhgap1 PE=1 SV=1
1288	1835	C0LGR3|RGI3_ARATH	45.87	2	1	0	1	0	1	1			134920		62646		2	1	1	0	1	0	1	1		119529	LRR receptor-like serine/threonine-protein kinase OS=Arabidopsis thaliana OX=3702 GN=RGI3 PE=1 SV=1
1267	1831	Q62419|SH3G1_MOUSE	45.82	3	3	3	3	3	3	0	582380	92912	238750	1472700	390670		1	1	1	1	1	1	1	0		41518	Endophilin-A2 OS=Mus musculus OX=10090 GN=Sh3gl1 PE=1 SV=1
1267	2865	Q62420|SH3G2_MOUSE	45.82	3	3	3	3	3	3	0	582380	92912	238750	1472700	390670		1	1	1	1	1	1	1	0		39955	Endophilin-A1 OS=Mus musculus OX=10090 GN=Sh3gl2 PE=1 SV=2
1371	1368	Q6ZQ58|LARP1_MOUSE	45.55	4	0	0	1	2	2	1			135730	197210	189930	107360	3	3	0	0	1	1	1	1		121125	La-related protein 1 OS=Mus musculus OX=10090 GN=Larp1 PE=1 SV=3
716	1876	P62320|SMD3_MOUSE	45.5	15	8	15	8	8	8	8	5568900	5559800	4489900	16028000	2415400	1662800	2	2	1	5	4	1	1	3		13916	Small nuclear ribonucleoprotein Sm D3 OS=Mus musculus OX=10090 GN=Snrpd3 PE=1 SV=1
1365	1281	Q69ZN7|MYOF_MOUSE	45.49	3	1	1	1	0	1	0	566580	74394	549260		255810		4	4	1	1	2	0	1	0		233322	Myoferlin OS=Mus musculus OX=10090 GN=Myof PE=1 SV=2
1022	2013	Q60692|PSB6_MOUSE	45.47	5	5	5	5	0	5	5	1131100	1131400	1169500		1693600	1084300	1	1	1	2	2	0	1	2		25379	Proteasome subunit beta type-6 OS=Mus musculus OX=10090 GN=Psmb6 PE=1 SV=3
1170	1315	P14115|RL27A_MOUSE	45.09	24	0	18	14	0	9	0		1670800	1570900		7121600		4	4	0	3	2	0	1	0		16605	60S ribosomal protein L27a OS=Mus musculus OX=10090 GN=Rpl27a PE=1 SV=5
1476	2314	Q9D880|TIM50_MOUSE	44.93	8	5	0	0	0	3	0	223120				160760		2	2	1	0	0	0	1	0		39776	Mitochondrial import inner membrane translocase subunit TIM50 OS=Mus musculus OX=10090 GN=Timm50 PE=1 SV=1
1736	2506	Q8BVQ5|PPME1_MOUSE	44.16	6	0	0	0	0	6	0					282650		1	1	0	0	0	0	1	0		42256	Protein phosphatase methylesterase 1 OS=Mus musculus OX=10090 GN=Ppme1 PE=1 SV=5
1165	1780	P03987|IGHG3_MOUSE	44.1	6	0	0	6	6	6	6			4331100	991890	897200	1121500	1	1	0	0	2	1	1	1	Deamidation (NQ)	43929	Ig gamma-3 chain C region OS=Mus musculus OX=10090 PE=1 SV=2
1316	2895	Q8BRN9|C2D1B_MOUSE	43.45	3	3	3	0	3	3	0	950620	264700		1545800	118780		1	1	1	1	0	1	1	0		93091	Coiled-coil and C2 domain-containing protein 1B OS=Mus musculus OX=10090 GN=Cc2d1b PE=1 SV=1
1422	1824	O54825|BYST_MOUSE	43.31	6	3	0	0	0	3	0	550530				51685		2	2	1	0	0	0	1	0		49784	Bystin OS=Mus musculus OX=10090 GN=Bysl PE=1 SV=3
1336	2858	P00375|DYR_MOUSE	42.95	9	9	0	9	0	9	0	1083500		431300		554070		1	1	1	0	1	0	1	0		21606	Dihydrofolate reductase OS=Mus musculus OX=10090 GN=Dhfr PE=1 SV=3
1741	2904	Q91X52|DCXR_MOUSE	41.42	6	0	6	0	0	6	0		192390			49382		1	1	0	1	0	0	1	0		25746	L-xylulose reductase OS=Mus musculus OX=10090 GN=Dcxr PE=1 SV=2
1633	1986	O35704|SPTC1_MOUSE	40.93	3	0	0	0	0	3	0					142350		1	1	0	0	0	0	1	0		52535	Serine palmitoyltransferase 1 OS=Mus musculus OX=10090 GN=Sptlc1 PE=1 SV=2
1561	1873	Q07417|ACADS_MOUSE	40.57	3	0	0	3	0	3	0			168180		207550		1	1	0	0	1	0	1	0		44890	Short-chain specific acyl-CoA dehydrogenase mitochondrial OS=Mus musculus OX=10090 GN=Acads PE=1 SV=2
1797	2938	P97801|SMN_MOUSE	40.17	9	0	0	0	0	9	0					136190		1	1	0	0	0	0	1	0		31254	Survival motor neuron protein OS=Mus musculus OX=10090 GN=Smn1 PE=1 SV=1
1222	2477	P62492|RB11A_MOUSE	37.94	5	0	5	5	0	5	5		206750	118020		393350	67356	1	1	0	1	1	0	1	1		24394	Ras-related protein Rab-11A OS=Mus musculus OX=10090 GN=Rab11a PE=1 SV=3
1222	2544	Q9SIP0|RAA5D_ARATH	37.94	5	0	5	5	0	5	5		206750	118020		393350	67356	1	1	0	1	1	0	1	1		24361	Ras-related protein RABA5d OS=Arabidopsis thaliana OX=3702 GN=RABA5D PE=1 SV=1
1222	2623	Q9LH50|RAA4D_ARATH	37.94	5	0	5	5	0	5	5		206750	118020		393350	67356	1	1	0	1	1	0	1	1		24720	Ras-related protein RABA4d OS=Arabidopsis thaliana OX=3702 GN=RABA4D PE=1 SV=1
1222	2722	Q0WQN4|RAA6B_ARATH	37.94	5	0	5	5	0	5	5		206750	118020		393350	67356	1	1	0	1	1	0	1	1		25617	Ras-related protein RABA6b OS=Arabidopsis thaliana OX=3702 GN=RABA6B PE=2 SV=2
1222	2931	Q9SN35|RAA1D_ARATH	37.94	5	0	5	5	0	5	5		206750	118020		393350	67356	1	1	0	1	1	0	1	1		23870	Ras-related protein RABA1d OS=Arabidopsis thaliana OX=3702 GN=RABA1D PE=2 SV=1
1222	2932	Q9LK99|RAA1G_ARATH	37.94	5	0	5	5	0	5	5		206750	118020		393350	67356	1	1	0	1	1	0	1	1		24283	Ras-related protein RABA1g OS=Arabidopsis thaliana OX=3702 GN=RABA1G PE=2 SV=1
1222	2933	Q9FJH0|RAA1F_ARATH	37.94	5	0	5	5	0	5	5		206750	118020		393350	67356	1	1	0	1	1	0	1	1		24276	Ras-related protein RABA1f OS=Arabidopsis thaliana OX=3702 GN=RABA1F PE=2 SV=1
1222	2934	Q9LNK1|RABA3_ARATH	37.94	5	0	5	5	0	5	5		206750	118020		393350	67356	1	1	0	1	1	0	1	1		26250	Ras-related protein RABA3 OS=Arabidopsis thaliana OX=3702 GN=RABA3 PE=2 SV=1
1386	1791	P01867|IGG2B_MOUSE	37.52	2	0	0	0	0	2	2					728500	213330	1	1	0	0	0	0	1	1		44259	Ig gamma-2B chain C region OS=Mus musculus OX=10090 GN=Igh-3 PE=1 SV=3
1337	2950	Q9JMD3|STA10_MOUSE	37.25	4	0	4	4	0	4	0		152890	197310		245000		1	1	0	1	1	0	1	0		32951	START domain-containing protein 10 OS=Mus musculus OX=10090 GN=Stard10 PE=1 SV=1
1760	2668	Q9WV60|GSK3B_MOUSE	35.39	6	0	0	0	0	6	0					292860		1	1	0	0	0	0	1	0		46710	Glycogen synthase kinase-3 beta OS=Mus musculus OX=10090 GN=Gsk3b PE=1 SV=2
1484	3075	Q9EPJ9|ARFG1_MOUSE	34.46	4	0	0	4	0	4	0			193620		231640		1	1	0	0	1	0	1	0		45288	ADP-ribosylation factor GTPase-activating protein 1 OS=Mus musculus OX=10090 GN=Arfgap1 PE=1 SV=2
1412	2062	P43276|H15_MOUSE	34.27	6	0	6	0	0	6	0		224590			426950		1	1	0	1	0	0	1	0		22576	Histone H1.5 OS=Mus musculus OX=10090 GN=Hist1h1b PE=1 SV=2
1412	2585	P16401|H15_HUMAN	34.27	6	0	6	0	0	6	0		224590			426950		1	1	0	1	0	0	1	0		22580	Histone H1.5 OS=Homo sapiens OX=9606 GN=HIST1H1B PE=1 SV=3
1704	2307	A2A8Z1|OSBL9_MOUSE	32.06	2	0	0	0	0	2	0					80862		1	1	0	0	0	0	1	0		83109	Oxysterol-binding protein-related protein 9 OS=Mus musculus OX=10090 GN=Osbpl9 PE=1 SV=1
1438	1775	Q9Z1K5|ARI1_MOUSE	30.89	3	0	0	3	0	3	0			152870		206010		1	1	0	0	1	0	1	0		64017	E3 ubiquitin-protein ligase ARIH1 OS=Mus musculus OX=10090 GN=Arih1 PE=1 SV=3
1438	1776	Q9Y4X5|ARI1_HUMAN	30.89	3	0	0	3	0	3	0			152870		206010		1	1	0	0	1	0	1	0		64118	E3 ubiquitin-protein ligase ARIH1 OS=Homo sapiens OX=9606 GN=ARIH1 PE=1 SV=2
1783	3750	Q9CQS8|SC61B_MOUSE	29.35	10	0	0	0	0	10	0					579910		1	1	0	0	0	0	1	0		9958	Protein transport protein Sec61 subunit beta OS=Mus musculus OX=10090 GN=Sec61b PE=1 SV=3
1339	1781	Q99NH0|ANR17_MOUSE	29.22	1	1	0	0	0	0	1	593140				130850	211110	2	2	1	0	0	0	1	1		274211	Ankyrin repeat domain-containing protein 17 OS=Mus musculus OX=10090 GN=Ankrd17 PE=1 SV=2
1758	2603	P62880|GBB2_MOUSE	29.15	6	0	0	3	0	3	0			217920		159160		2	2	0	0	1	0	1	0		37331	Guanine nucleotide-binding protein G(I)/G(S)/G(T) subunit beta-2 OS=Mus musculus OX=10090 GN=Gnb2 PE=1 SV=3
1758	2604	P62874|GBB1_MOUSE	29.15	6	0	0	3	0	3	0			217920		159160		2	2	0	0	1	0	1	0		37377	Guanine nucleotide-binding protein G(I)/G(S)/G(T) subunit beta-1 OS=Mus musculus OX=10090 GN=Gnb1 PE=1 SV=3
1712	2516	Q9JK81|MYG1_MOUSE	29.01	5	5	0	0	0	5	0	450830				184150		1	1	1	0	0	0	1	0		42723	UPF0160 protein MYG1 mitochondrial OS=Mus musculus OX=10090 GN=Myg1 PE=1 SV=1
1711	2500	Q3TDN2|FAF2_MOUSE	28.45	3	0	0	0	0	3	0					112570		1	1	0	0	0	0	1	0		52471	FAS-associated factor 2 OS=Mus musculus OX=10090 GN=Faf2 PE=1 SV=2
1582	2224	Q5S2C3|PIR_ARATH	27.24	1	0	0	0	0	1	0					703780		1	1	0	0	0	0	1	0		145488	Protein PIR OS=Arabidopsis thaliana OX=3702 GN=PIR PE=1 SV=2
1788	4518	Q9D1L0|CHCH2_MOUSE	27.18	16	0	0	0	0	16	0					158280		1	1	0	0	0	0	1	0		15661	Coiled-coil-helix-coiled-coil-helix domain-containing protein 2 OS=Mus musculus OX=10090 GN=Chchd2 PE=2 SV=1
1709	2406	Q99K01|PDXD1_MOUSE	27.13	2	0	0	0	0	2	0					276200		1	1	0	0	0	0	1	0		87336	Pyridoxal-dependent decarboxylase domain-containing protein 1 OS=Mus musculus OX=10090 GN=Pdxdc1 PE=1 SV=2
1454	3966	Q7TNM2|TRI46_MOUSE	27.04	1	0	1	0	0	1	1		1431900			1195000	991940	1	1	0	2	0	0	1	2		83432	Tripartite motif-containing protein 46 OS=Mus musculus OX=10090 GN=Trim46 PE=1 SV=1
1713	2526	Q3V1H1|CKAP2_MOUSE	26.34	2	0	0	0	0	2	0					265480		1	1	0	0	0	0	1	0		74029	Cytoskeleton-associated protein 2 OS=Mus musculus OX=10090 GN=Ckap2 PE=1 SV=1
1807	4627	Q9SIP1|UP3_ARATH	25.93	7	0	0	0	0	7	0					5690500		1	1	0	0	0	0	1	0		28865	Stress-response A/B barrel domain-containing protein UP3 OS=Arabidopsis thaliana OX=3702 GN=UP3 PE=1 SV=1
1692	5385	Q9CPW4|ARPC5_MOUSE	25.49	8	0	0	0	0	8	0					543380		1	1	0	0	0	0	1	0		16288	Actin-related protein 2/3 complex subunit 5 OS=Mus musculus OX=10090 GN=Arpc5 PE=1 SV=3
1812	8218	Q9DCC4|P5CR3_MOUSE	24.99	7	0	0	0	0	7	0					187060		1	1	0	0	0	0	1	0		28721	Pyrroline-5-carboxylate reductase 3 OS=Mus musculus OX=10090 GN=Pycr3 PE=1 SV=2
1791	7197	Q32MD9|CDON_MOUSE	24.29	2	0	0	0	0	2	0					224310		1	1	0	0	0	0	1	0	Deamidation (NQ)	135422	Cell adhesion molecule-related/down-regulated by oncogenes OS=Mus musculus OX=10090 GN=Cdon PE=1 SV=2
1814	9756	Q8BMP6|GCP60_MOUSE	23.88	5	0	0	0	0	5	0					290760		1	1	0	0	0	0	1	0		60181	Golgi resident protein GCP60 OS=Mus musculus OX=10090 GN=Acbd3 PE=1 SV=3
113	23	P39447|ZO1_MOUSE	263.61	32	24	16	24	18	2	3	27539000	14523000	14418000	43868000	1551600	281520	30	30	19	27	31	13	2	4	Deamidation (NQ)	194740	Tight junction protein ZO-1 OS=Mus musculus OX=10090 GN=Tjp1 PE=1 SV=2
121	69	Q569Z5|DDX46_MOUSE	237.81	33	18	24	27	21	2	3	18431000	14081000	17744000	42063000	415100	471250	26	26	14	22	38	19	2	1	Deamidation (NQ)	117448	Probable ATP-dependent RNA helicase DDX46 OS=Mus musculus OX=10090 GN=Ddx46 PE=1 SV=2
173	81	Q9QZQ1|AFAD_MOUSE	225.55	20	15	10	10	9	1	3	18155000	7867000	6647100	15890000	611060	1211200	20	20	16	18	17	9	2	4		206497	Afadin OS=Mus musculus OX=10090 GN=Afdn PE=1 SV=3
402	1090	P63158|HMGB1_MOUSE	205.4	23	23	16	16	23	15	0	17835000	4486100	4606100	21166000	1362700		9	9	8	6	7	10	2	0	Deamidation (NQ)	24894	High mobility group protein B1 OS=Mus musculus OX=10090 GN=Hmgb1 PE=1 SV=2
402	1091	P09429|HMGB1_HUMAN	205.4	23	23	16	16	23	15	0	17835000	4486100	4606100	21166000	1362700		9	9	8	6	7	10	2	0	Deamidation (NQ)	24894	High mobility group protein B1 OS=Homo sapiens OX=9606 GN=HMGB1 PE=1 SV=3
311	139	P54276|MSH6_MOUSE	204.18	14	8	11	12	5	2	2	6646500	5560600	4303800	4201500	864850	817410	14	14	8	12	15	4	2	4	Deamidation (NQ)	151083	DNA mismatch repair protein Msh6 OS=Mus musculus OX=10090 GN=Msh6 PE=1 SV=3
354	300	Q922V4|PLRG1_MOUSE	202.21	34	21	21	28	26	10	4	9666900	7359100	8984100	18898000	744550	359330	12	12	5	9	13	8	2	1	Deamidation (NQ)	56938	Pleiotropic regulator 1 OS=Mus musculus OX=10090 GN=Plrg1 PE=1 SV=1
245	145	Q6ZQ38|CAND1_MOUSE	200.81	18	5	10	12	6	2	6	7163900	7794000	11695000	19372000	3974000	3489600	18	17	5	16	19	6	2	10	Deamidation (NQ)	136331	Cullin-associated NEDD8-dissociated protein 1 OS=Mus musculus OX=10090 GN=Cand1 PE=1 SV=2
298	303	Q9D554|SF3A3_MOUSE	198.9	33	15	19	28	23	8	7	9736700	6129100	9431900	17662000	1588900	538820	13	13	6	11	16	9	2	2	Deamidation (NQ)	58842	Splicing factor 3A subunit 3 OS=Mus musculus OX=10090 GN=Sf3a3 PE=1 SV=2
347	216	Q05920|PYC_MOUSE	198.65	19	6	6	10	3	2	13	1959800	2228300	3685800	2847200	10210000	4374400	13	13	4	5	11	2	2	14	Deamidation (NQ)	129684	Pyruvate carboxylase mitochondrial OS=Mus musculus OX=10090 GN=Pc PE=1 SV=1
412	340	P47754|CAZA2_MOUSE	197.19	56	21	18	44	15	9	27	1918200	3189700	4401500	4948900	961220	3051500	8	6	4	5	10	3	2	7	Deamidation (NQ)	32967	F-actin-capping protein subunit alpha-2 OS=Mus musculus OX=10090 GN=Capza2 PE=1 SV=3
82	344	Q6PDM2|SRSF1_MOUSE	195.82	44	31	43	40	27	7	12	93805000	66075000	68519000	143750000	2190500	1615100	16	15	16	41	47	11	2	4	Deamidation (NQ)	27745	Serine/arginine-rich splicing factor 1 OS=Mus musculus OX=10090 GN=Srsf1 PE=1 SV=3
429	237	Q924C1|XPO5_MOUSE	191.26	15	6	7	9	7	2	2	3633300	2579500	4341300	8164800	652320	305990	11	11	4	7	9	5	2	2	Deamidation (NQ)	136973	Exportin-5 OS=Mus musculus OX=10090 GN=Xpo5 PE=1 SV=1
300	376	Q60972|RBBP4_MOUSE	186.4	36	29	34	22	16	14	11	8207000	6138500	7918700	11655000	1371900	2071200	9	4	8	12	16	6	2	5	Deamidation (NQ)	47656	Histone-binding protein RBBP4 OS=Mus musculus OX=10090 GN=Rbbp4 PE=1 SV=5
336	353	Q60737|CSK21_MOUSE	180.58	37	26	24	33	14	10	20	7525900	7440500	8212700	7072900	1123700	2003400	8	8	6	8	14	3	2	6		45134	Casein kinase II subunit alpha OS=Mus musculus OX=10090 GN=Csnk2a1 PE=1 SV=2
561	308	P16546|SPTN1_MOUSE	179.73	7	1	4	3	1	1	4	714510	3841900	1701800	1221900	755140	1915900	10	10	1	6	5	2	2	7	Deamidation (NQ); Oxidation (M)	284596	Spectrin alpha chain non-erythrocytic 1 OS=Mus musculus OX=10090 GN=Sptan1 PE=1 SV=4
425	234	Q9CW03|SMC3_MOUSE	177.22	15	7	5	10	8	3	3	6888200	1748600	2994700	4399000	542010	570210	12	12	6	6	9	6	2	3		141555	Structural maintenance of chromosomes protein 3 OS=Mus musculus OX=10090 GN=Smc3 PE=1 SV=2
363	382	P13020|GELS_MOUSE	175.65	19	10	13	16	7	6	12	8220700	3157500	3679000	6581100	2631500	3732200	8	8	4	9	10	4	2	6		85942	Gelsolin OS=Mus musculus OX=10090 GN=Gsn PE=1 SV=3
435	233	Q3THK7|GUAA_MOUSE	174.44	28	13	19	14	17	5	5	3638500	3029600	4770000	8351500	546100	477740	12	12	5	7	8	6	2	2	Deamidation (NQ)	76724	GMP synthase [glutamine-hydrolyzing] OS=Mus musculus OX=10090 GN=Gmps PE=1 SV=2
362	370	A2A432|CUL4B_MOUSE	173.6	16	7	12	12	6	3	2	4475600	4930900	7000400	5406400	971410	658190	14	14	5	10	14	4	2	4	Deamidation (NQ)	110699	Cullin-4B OS=Mus musculus OX=10090 GN=Cul4b PE=1 SV=1
532	442	Q9DBJ1|PGAM1_MOUSE	173.12	43	22	36	37	22	16	18	4471000	3893200	4470500	6286100	2696600	1780800	8	8	3	6	6	4	2	3	Deamidation (NQ)	28832	Phosphoglycerate mutase 1 OS=Mus musculus OX=10090 GN=Pgam1 PE=1 SV=3
254	361	Q8VH51|RBM39_MOUSE	172.64	23	15	17	23	15	6	9	45119000	22917000	18679000	62754000	5153800	1527700	8	8	6	15	16	6	2	6	Deamidation (NQ); Oxidation (M)	59407	RNA-binding protein 39 OS=Mus musculus OX=10090 GN=Rbm39 PE=1 SV=2
453	452	Q60597|ODO1_MOUSE	171.76	15	7	9	11	9	4	7	3426300	4954800	6504800	5074800	3568900	4624200	8	8	5	5	8	4	2	6	Deamidation (NQ)	116449	2-oxoglutarate dehydrogenase mitochondrial OS=Mus musculus OX=10090 GN=Ogdh PE=1 SV=3
335	1135	P70349|HINT1_MOUSE	171	51	39	51	51	19	30	51	6312900	8398300	10763000	2925400	4640400	8567400	6	6	3	12	12	1	2	13		13777	Histidine triad nucleotide-binding protein 1 OS=Mus musculus OX=10090 GN=Hint1 PE=1 SV=3
472	659	Q9CXY6|ILF2_MOUSE	170.56	27	12	23	16	23	12	9	2983600	7907900	4488300	3901900	1156600	3081600	6	6	2	7	6	4	2	5		43062	Interleukin enhancer-binding factor 2 OS=Mus musculus OX=10090 GN=Ilf2 PE=1 SV=1
442	1125	P11031|TCP4_MOUSE	169.39	38	20	38	31	20	20	31	5052900	3238400	5564900	9058300	2562100	1220200	6	6	3	6	12	3	2	4	Deamidation (NQ)	14427	Activated RNA polymerase II transcriptional coactivator p15 OS=Mus musculus OX=10090 GN=Sub1 PE=1 SV=3
486	479	Q921F4|HNRLL_MOUSE	166.7	21	16	8	15	19	9	3	10377000	4789600	4721400	11056000	2156700	1502300	7	7	5	4	7	5	2	2	Deamidation (NQ)	64125	Heterogeneous nuclear ribonucleoprotein L-like OS=Mus musculus OX=10090 GN=Hnrnpll PE=1 SV=3
568	405	Q9CR16|PPID_MOUSE	165.16	33	5	19	15	17	6	9	5093900	4073500	7734000	18987000	4543200	2588400	7	7	3	5	5	4	2	4	Deamidation (NQ)	40743	Peptidyl-prolyl cis-trans isomerase D OS=Mus musculus OX=10090 GN=Ppid PE=1 SV=3
329	617	P54923|ADPRH_MOUSE	165.12	27	26	18	23	18	12	22	9793000	6461200	8189500	11316000	2412900	4351000	6	6	5	6	15	5	2	6	Deamidation (NQ)	40068	[Protein ADP-ribosylarginine] hydrolase OS=Mus musculus OX=10090 GN=Adprh PE=1 SV=1
390	523	O09106|HDAC1_MOUSE	164.59	21	10	17	18	12	6	12	3827000	3054500	3287400	6593200	865740	858770	6	3	3	9	9	4	2	5		55075	Histone deacetylase 1 OS=Mus musculus OX=10090 GN=Hdac1 PE=1 SV=1
377	529	Q8C1B7|SEP11_MOUSE	163.15	21	15	15	21	9	10	19	4804600	2123600	4656500	1883900	1621000	2111900	7	4	4	5	12	2	2	13	Deamidation (NQ)	49695	Septin-11 OS=Mus musculus OX=10090 GN=Sept11 PE=1 SV=4
326	277	Q6PB66|LPPRC_MOUSE	161.78	14	5	7	11	5	2	4	3071100	2441300	3854300	5935000	876140	1397400	12	12	4	11	11	5	2	7		156614	Leucine-rich PPR motif-containing protein mitochondrial OS=Mus musculus OX=10090 GN=Lrpprc PE=1 SV=2
409	499	P56546|CTBP2_MOUSE	161.42	22	13	9	20	13	7	11	4115300	1962900	5088200	7733100	1896800	716130	7	7	4	6	10	4	2	4	Deamidation (NQ)	48957	C-terminal-binding protein 2 OS=Mus musculus OX=10090 GN=Ctbp2 PE=1 SV=2
456	449	Q9CQV8|1433B_MOUSE	160.27	43	31	22	31	27	7	26	3435300	678570	2207300	4180500		526240	7	4	4	4	9	4	2	6	Deamidation (NQ); Oxidation (M)	28086	14-3-3 protein beta/alpha OS=Mus musculus OX=10090 GN=Ywhab PE=1 SV=3
378	268	Q9R190|MTA2_MOUSE	159.72	33	19	16	22	6	4	2	9685500	2926500	8033300	7307000	982160	307120	14	13	8	9	13	3	2	1	Deamidation (NQ)	75030	Metastasis-associated protein MTA2 OS=Mus musculus OX=10090 GN=Mta2 PE=1 SV=1
325	824	Q9QUR7|PIN1_MOUSE	158.42	47	46	46	47	46	21	37	6797400	7809200	11104000	14684000	608060	1461900	5	5	5	11	11	5	2	6	Deamidation (NQ); Oxidation (M)	18370	Peptidyl-prolyl cis-trans isomerase NIMA-interacting 1 OS=Mus musculus OX=10090 GN=Pin1 PE=1 SV=1
563	316	Q3UPL0|SC31A_MOUSE	158.16	12	4	4	6	4	3	7	2156800	1022100	3462900	2238200	1203300	3100700	9	9	3	3	6	3	2	6	Deamidation (NQ)	133569	Protein transport protein Sec31A OS=Mus musculus OX=10090 GN=Sec31a PE=1 SV=2
666	506	Q6A026|PDS5A_MOUSE	157.33	7	3	5	4	3	2	2	2140700	1841200	1561900	3499500	415750	135540	7	6	3	6	3	2	2	2		150327	Sister chromatid cohesion protein PDS5 homolog A OS=Mus musculus OX=10090 GN=Pds5a PE=1 SV=3
276	343	P67778|PHB_MOUSE	156.75	42	17	28	42	19	10	28	8749100	6923200	11603000	16420000	3286300	4975900	8	8	4	10	19	4	2	12	Deamidation (NQ)	29820	Prohibitin OS=Mus musculus OX=10090 GN=Phb PE=1 SV=1
555	1042	Q9R0P3|ESTD_MOUSE	155.65	20	16	20	20	16	16	16	8684000	3620400	6234800	25472000	3329100	2785000	3	3	3	5	5	3	2	3	Oxidation (M)	31320	S-formylglutathione hydrolase OS=Mus musculus OX=10090 GN=Esd PE=1 SV=1
433	478	Q5SWD9|TSR1_MOUSE	154.57	16	10	11	8	5	4	5	4037300	4620300	4241300	5802300	1342500	1522300	7	7	4	9	8	3	2	4	Deamidation (NQ)	92105	Pre-rRNA-processing protein TSR1 homolog OS=Mus musculus OX=10090 GN=Tsr1 PE=1 SV=1
387	544	P57784|RU2A_MOUSE	154.05	35	25	27	31	21	7	12	5149300	2665300	6195900	8307000	657980	1163400	8	8	4	7	12	5	2	4	Deamidation (NQ)	28357	U2 small nuclear ribonucleoprotein A' OS=Mus musculus OX=10090 GN=Snrpa1 PE=1 SV=2
488	477	Q9QUR6|PPCE_MOUSE	153.75	17	5	10	14	6	5	7	5265800	2995300	3666200	6475700	1992900	1050100	8	8	2	7	7	3	2	4	Deamidation (NQ)	80752	Prolyl endopeptidase OS=Mus musculus OX=10090 GN=Prep PE=1 SV=1
353	502	Q9DCH4|EIF3F_MOUSE	152.44	24	17	15	24	12	8	24	6157400	4483500	6650900	11637000	2092200	3301800	6	6	4	7	12	3	2	10		37984	Eukaryotic translation initiation factor 3 subunit F OS=Mus musculus OX=10090 GN=Eif3f PE=1 SV=2
457	520	P61205|ARF3_MOUSE	152.42	57	19	36	57	25	15	19	7470900	3594600	5771800	1476500	4371300	3674300	7	7	2	7	9	2	2	5	Deamidation (NQ)	20601	ADP-ribosylation factor 3 OS=Mus musculus OX=10090 GN=Arf3 PE=2 SV=2
457	531	P84078|ARF1_MOUSE	152.42	57	19	36	57	25	15	19	7470900	3594600	5771800	1476500	4371300	3674300	7	7	2	7	9	2	2	5	Deamidation (NQ)	20697	ADP-ribosylation factor 1 OS=Mus musculus OX=10090 GN=Arf1 PE=1 SV=2
700	406	P61202|CSN2_MOUSE	151.45	29	9	11	24	2	5	3	176570	589640	1994600	1455700	624640	205620	8	8	1	3	6	1	2	2	Deamidation (NQ); Oxidation (M)	51597	COP9 signalosome complex subunit 2 OS=Mus musculus OX=10090 GN=Cops2 PE=1 SV=1
638	952	O35796|C1QBP_RAT	150.88	25	7	15	22	13	9	15	2970000	645030	1233300	4530100	2076300	519330	6	4	1	3	4	4	2	3	Deamidation (NQ)	30997	Complement component 1 Q subcomponent-binding protein mitochondrial OS=Rattus norvegicus OX=10116 GN=C1qbp PE=1 SV=2
620	423	Q5SUR0|PUR4_MOUSE	150.14	10	1	7	5	3	3	4	722120	2011800	2222200	189760	695400	545820	8	8	1	6	7	2	2	2	Deamidation (NQ)	144629	Phosphoribosylformylglycinamidine synthase OS=Mus musculus OX=10090 GN=Pfas PE=1 SV=1
468	424	P32921|SYWC_MOUSE	150.11	23	4	17	19	10	7	13	773900	2107900	2783700	4319700	1457000	1984900	7	7	1	6	8	3	2	6		54358	Tryptophan--tRNA ligase cytoplasmic OS=Mus musculus OX=10090 GN=Wars PE=1 SV=2
526	630	Q9JIH2|NUP50_MOUSE	149.93	25	25	21	21	21	12	12	10616000	1846200	2512300	9476900	1546100	686050	6	6	6	5	5	4	2	2	Deamidation (NQ)	49485	Nuclear pore complex protein Nup50 OS=Mus musculus OX=10090 GN=Nup50 PE=1 SV=3
527	473	P50516|VATA_MOUSE	149.92	18	6	11	16	6	5	10	3298400	2448000	2136200	4705400	1552700	2033500	6	6	2	5	6	3	2	6		68326	V-type proton ATPase catalytic subunit A OS=Mus musculus OX=10090 GN=Atp6v1a PE=1 SV=2
602	686	Q9D662|SC23B_MOUSE	149.46	11	5	7	11	7	4	10	1507500	1999900	1644900	3016100	1114900	1370000	6	6	2	3	6	3	2	4		86437	Protein transport protein Sec23B OS=Mus musculus OX=10090 GN=Sec23b PE=1 SV=1
528	492	Q8BFR5|EFTU_MOUSE	149.26	21	3	7	17	4	8	14	1020000	975120	2840100	1647700	3287300	1740300	6	6	1	3	7	1	2	8		49508	Elongation factor Tu mitochondrial OS=Mus musculus OX=10090 GN=Tufm PE=1 SV=1
625	385	Q8BMD7|MORC4_MOUSE	148.85	15	6	7	9	5	3	2	4447800	2832000	3153600	3841400	409330	200330	8	8	3	4	6	3	2	1		105740	MORC family CW-type zinc finger protein 4 OS=Mus musculus OX=10090 GN=Morc4 PE=2 SV=2
765	443	P24527|LKHA4_MOUSE	148.05	19	2	6	5	6	5	9	478880	762040	673660	1687100	478470	328880	7	7	1	2	2	2	2	3		69051	Leukotriene A-4 hydrolase OS=Mus musculus OX=10090 GN=Lta4h PE=1 SV=4
622	498	Q8BKC5|IPO5_MOUSE	146.99	11	4	4	3	9	2	1	3982900	1067900	2168900	4395800	1393400	522290	7	7	3	4	3	5	2	2		123591	Importin-5 OS=Mus musculus OX=10090 GN=Ipo5 PE=1 SV=3
359	369	Q8BT60|CPNE3_MOUSE	146.86	17	6	13	15	7	5	10	7139400	11081000	7726800	4909400	2383900	4626500	9	9	3	14	11	3	2	8	Deamidation (NQ)	59585	Copine-3 OS=Mus musculus OX=10090 GN=Cpne3 PE=1 SV=2
494	663	O54941|SMCE1_MOUSE	146.73	22	16	7	16	16	7	7	6086400	3439100	3108500	8724000	991440	896550	5	5	4	4	6	4	2	4		46638	SWI/SNF-related matrix-associated actin-dependent regulator of chromatin subfamily E member 1 OS=Mus musculus OX=10090 GN=Smarce1 PE=1 SV=1
567	460	Q9CWJ9|PUR9_MOUSE	145.64	21	3	12	15	6	5	8	808070	1707600	3221100	7477900	898960	1681200	7	7	1	4	8	3	2	5		64217	Bifunctional purine biosynthesis protein PURH OS=Mus musculus OX=10090 GN=Atic PE=1 SV=2
695	604	P02545|LMNA_HUMAN	145.38	14	6	10	2	4	4	2		4706000					6	1	3	7	1	2	2	2		74140	Prelamin-A/C OS=Homo sapiens OX=9606 GN=LMNA PE=1 SV=1
675	1317	Q9JKB3|YBOX3_MOUSE	144.91	14	10	8	9	14	4	8	770050			1109300			5	1	2	2	5	3	2	4		38814	Y-box-binding protein 3 OS=Mus musculus OX=10090 GN=Ybx3 PE=1 SV=2
553	457	P56399|UBP5_MOUSE	144.7	12	5	8	12	5	5	6	1660100	1120500	3078300	3238600	609230	688320	6	6	2	4	9	2	2	3		95833	Ubiquitin carboxyl-terminal hydrolase 5 OS=Mus musculus OX=10090 GN=Usp5 PE=1 SV=1
572	519	Q8BJW6|EIF2A_MOUSE	144.67	17	10	7	10	5	5	11	3283200	1429000	1232000	2179200	1495700	986590	6	6	4	3	5	2	2	5	Deamidation (NQ)	64403	Eukaryotic translation initiation factor 2A OS=Mus musculus OX=10090 GN=Eif2a PE=1 SV=2
605	438	Q8K1J6|TRNT1_MOUSE	144.63	28	7	9	16	20	8	3	1508900	1373900	1233500	5134800	1243600	228290	8	8	3	3	6	4	2	1	Deamidation (NQ)	49895	CCA tRNA nucleotidyltransferase 1 mitochondrial OS=Mus musculus OX=10090 GN=Trnt1 PE=1 SV=1
631	555	Q9D1J3|SARNP_MOUSE	144.33	50	34	13	18	20	13	9	2904600	1332500	1905100	6809300	1197800	397390	6	6	4	3	4	3	2	1	Deamidation (NQ)	23533	SAP domain-containing ribonucleoprotein OS=Mus musculus OX=10090 GN=Sarnp PE=1 SV=3
573	526	P17751|TPIS_MOUSE	143.36	33	13	15	29	4	9	5	4146300	5871400	5084600	4781700	1525400	246370	7	7	3	4	10	1	2	1	Deamidation (NQ)	32192	Triosephosphate isomerase OS=Mus musculus OX=10090 GN=Tpi1 PE=1 SV=4
510	649	Q9R1P4|PSA1_MOUSE	142.95	27	22	22	27	18	10	15	5405200	2203000	2968200	9854400	2870000	1122900	5	5	4	4	9	3	2	3	Deamidation (NQ)	29547	Proteasome subunit alpha type-1 OS=Mus musculus OX=10090 GN=Psma1 PE=1 SV=1
518	1149	P63028|TCTP_MOUSE	142.88	43	35	43	43	35	8	43	7119800	3808500	9160100	12739000	1821900	4720400	3	3	2	5	7	3	2	6	Oxidation (M)	19462	Translationally-controlled tumor protein OS=Mus musculus OX=10090 GN=Tpt1 PE=1 SV=1
535	822	O08749|DLDH_MOUSE	142.81	14	7	10	11	7	7	14	1737900	2654200	2349700	3786100	1315800	2915600	4	4	2	4	5	2	2	7		54272	Dihydrolipoyl dehydrogenase mitochondrial OS=Mus musculus OX=10090 GN=Dld PE=1 SV=2
674	849	O35226|PSMD4_MOUSE	142.79	20	11	12	20	16	11	8	723180	167980	2398100	3339500	587460	413670	6	6	2	2	6	3	2	2	Deamidation (NQ)	40704	26S proteasome non-ATPase regulatory subunit 4 OS=Mus musculus OX=10090 GN=Psmd4 PE=1 SV=1
630	676	Q9CY58|PAIRB_MOUSE	142.17	20	5	12	12	13	10	14	2744600	3853300	5316400	5730600	4983800	3754100	6	6	1	5	5	3	2	5		44714	Plasminogen activator inhibitor 1 RNA-binding protein OS=Mus musculus OX=10090 GN=Serbp1 PE=1 SV=2
847	812	Q64521|GPDM_MOUSE	139.3	8	2	4	4	2	3	6	266040	769200	580110	433610	1203900	538160	4	4	1	2	2	1	2	3		80954	Glycerol-3-phosphate dehydrogenase mitochondrial OS=Mus musculus OX=10090 GN=Gpd2 PE=1 SV=2
719	430	Q5SWU9|ACACA_MOUSE	137.93	5	1	1	2	3	1	2	775710	514840	590920	2235900	1413700	644030	7	7	1	1	4	4	2	3	Deamidation (NQ)	265254	Acetyl-CoA carboxylase 1 OS=Mus musculus OX=10090 GN=Acaca PE=1 SV=1
799	422	Q6PFD9|NUP98_MOUSE	135.6	7	2	1	2	3	2	1	623590	40968	283320	1707100	439770	1224400	8	8	2	1	2	3	2	2		197239	Nuclear pore complex protein Nup98-Nup96 OS=Mus musculus OX=10090 GN=Nup98 PE=1 SV=2
689	689	Q05D44|IF2P_MOUSE	133.7	8	0	4	7	0	4	5		1203600	3317600		1454400	1113000	5	5	0	3	6	0	2	4		137616	Eukaryotic translation initiation factor 5B OS=Mus musculus OX=10090 GN=Eif5b PE=1 SV=2
628	620	Q91VI7|RINI_MOUSE	133.35	19	13	3	10	13	7	7	3377900	231990	1902900	6654700	1372300	578370	6	6	4	1	5	4	2	2		49817	Ribonuclease inhibitor OS=Mus musculus OX=10090 GN=Rnh1 PE=1 SV=1
524	390	Q3TXS7|PSMD1_MOUSE	133.25	16	4	7	6	6	3	10	1099900	3010600	1446600	4562000	390470	2190900	8	8	2	4	5	4	2	6	Deamidation (NQ)	105730	26S proteasome non-ATPase regulatory subunit 1 OS=Mus musculus OX=10090 GN=Psmd1 PE=1 SV=1
653	655	P24369|PPIB_MOUSE	132.96	37	12	31	19	6	12	25	3263300	2629700	2438100	157770	1000700	1570900	6	6	2	5	4	1	2	4	Deamidation (NQ)	23713	Peptidyl-prolyl cis-trans isomerase B OS=Mus musculus OX=10090 GN=Ppib PE=1 SV=2
441	1086	P23198|CBX3_MOUSE	132.76	25	23	23	25	8	15	23	5501800	4533500	6134700	15987000	4426800	3000000	4	3	4	8	9	1	2	6	Oxidation (M)	20855	Chromobox protein homolog 3 OS=Mus musculus OX=10090 GN=Cbx3 PE=1 SV=2
758	603	P48678|LMNA_MOUSE	132.09	14	6	6	2	8	4	2				611860			6	1	3	4	1	3	2	2		74238	Prelamin-A/C OS=Mus musculus OX=10090 GN=Lmna PE=1 SV=2
775	973	Q8BFQ4|WDR82_MOUSE	132.04	20	6	6	10	16	13	6	1923000	1474800	2576700	4799300	758970	811920	4	4	1	2	3	3	2	2	Deamidation (NQ)	35079	WD repeat-containing protein 82 OS=Mus musculus OX=10090 GN=Wdr82 PE=1 SV=1
618	670	O55131|SEPT7_MOUSE	131.77	21	8	14	14	4	7	11	4482300	3125700	2437600	1950900	2343900	1625000	6	5	2	5	7	1	2	4		50550	Septin-7 OS=Mus musculus OX=10090 GN=Sept7 PE=1 SV=1
616	524	Q9D8W5|PSD12_MOUSE	130.89	19	7	12	17	0	5	8	1113800	1411300	4305300		1351400	3482300	6	6	2	4	6	0	2	6		52895	26S proteasome non-ATPase regulatory subunit 12 OS=Mus musculus OX=10090 GN=Psmd12 PE=1 SV=4
694	690	Q80UM3|NAA15_MOUSE	130.42	12	3	4	7	3	2	6	778220	760220	1054400	688410	585320	546520	8	8	2	4	5	1	2	3	Deamidation (NQ)	100961	N-alpha-acetyltransferase 15 NatA auxiliary subunit OS=Mus musculus OX=10090 GN=Naa15 PE=1 SV=1
702	800	P52432|RPAC1_MOUSE	129.77	20	5	14	13	5	8	12	472290	1525000	1396400	826320	2108800	830670	5	5	1	4	4	1	2	3		39107	DNA-directed RNA polymerases I and III subunit RPAC1 OS=Mus musculus OX=10090 GN=Polr1c PE=1 SV=3
594	774	Q8C570|RAE1L_MOUSE	128.7	23	14	10	13	14	4	4	3656500	1792200	2873900	5028400	1360700	369650	4	4	2	5	6	3	2	1	Deamidation (NQ)	40965	mRNA export factor OS=Mus musculus OX=10090 GN=Rae1 PE=1 SV=1
502	1062	Q9CQM9|GLRX3_MOUSE	127.93	14	12	9	10	9	9	9	7754300	4714100	4476300	5101700	2487200	2510400	4	4	5	5	7	2	2	4		37778	Glutaredoxin-3 OS=Mus musculus OX=10090 GN=Glrx3 PE=1 SV=1
608	1408	P62141|PP1B_MOUSE	127.41	8	8	8	8	7	7	7	1270600	643230	704240	782870	696190	210800	3	1	3	5	4	2	2	3		37187	Serine/threonine-protein phosphatase PP1-beta catalytic subunit OS=Mus musculus OX=10090 GN=Ppp1cb PE=1 SV=3
678	633	Q9CZ44|NSF1C_MOUSE	126.76	21	5	18	21	9	9	4	464850	803410	1123000	1454500	796610	159310	5	5	1	4	5	2	2	1		40710	NSFL1 cofactor p47 OS=Mus musculus OX=10090 GN=Nsfl1c PE=1 SV=1
749	1136	Q9WTX5|SKP1_MOUSE	126.32	36	18	36	36	8	10	26	830680	2457800	3342800	1211100	592550	1300100	4	4	1	3	5	1	2	2		18672	S-phase kinase-associated protein 1 OS=Mus musculus OX=10090 GN=Skp1 PE=1 SV=3
749	1137	P63208|SKP1_HUMAN	126.32	36	18	36	36	8	10	26	830680	2457800	3342800	1211100	592550	1300100	4	4	1	3	5	1	2	2		18658	S-phase kinase-associated protein 1 OS=Homo sapiens OX=9606 GN=SKP1 PE=1 SV=2
688	588	Q9ERU9|RBP2_MOUSE	125.99	3	2	1	1	0	1	1	1234800	313500	233140		700990	857620	6	5	3	3	2	0	2	5		341122	E3 SUMO-protein ligase RanBP2 OS=Mus musculus OX=10090 GN=Ranbp2 PE=1 SV=2
641	1075	Q9CQ65|MTAP_MOUSE	125.93	19	12	19	19	12	12	6	4501600	4702000	3698100	4916000	2694300	2458000	3	3	2	4	4	3	2	2		31062	S-methyl-5'-thioadenosine phosphorylase OS=Mus musculus OX=10090 GN=Mtap PE=1 SV=1
639	455	P13864|DNMT1_MOUSE	125.88	7	1	4	4	2	2	2	390390	1440200	1561300	3773400	957970	351030	7	7	1	4	6	3	2	2	Deamidation (NQ)	183188	DNA (cytosine-5)-methyltransferase 1 OS=Mus musculus OX=10090 GN=Dnmt1 PE=1 SV=5
530	802	Q9D2G2|ODO2_MOUSE	124.94	24	14	7	24	19	7	7	5110100	1791100	2522200	8986600	1284500	1281400	5	5	3	4	7	4	2	5	Deamidation (NQ)	48995	Dihydrolipoyllysine-residue succinyltransferase component of 2-oxoglutarate dehydrogenase complex mitochondrial OS=Mus musculus OX=10090 GN=Dlst PE=1 SV=1
824	846	Q8BTV2|CPSF7_MOUSE	124.35	15	5	7	10	7	3	0	1194300	766970	1051700	4653600	478710		5	5	2	2	3	2	2	0	Deamidation (NQ)	52011	Cleavage and polyadenylation specificity factor subunit 7 OS=Mus musculus OX=10090 GN=Cpsf7 PE=1 SV=2
810	634	Q9D6Z1|NOP56_MOUSE	123.29	14	4	11	4	2	5	4	1295300	1480700	614190	148150	1316200	674380	7	7	2	4	2	1	2	3		64464	Nucleolar protein 56 OS=Mus musculus OX=10090 GN=Nop56 PE=1 SV=2
753	801	Q6URW6|MYH14_MOUSE	123.03	3	0	2	2	0	1	1		145150					4	1	0	4	4	1	2	2	Oxidation (M)	228584	Myosin-14 OS=Mus musculus OX=10090 GN=Myh14 PE=1 SV=1
584	1224	P62900|RL31_MOUSE	122.92	35	0	27	27	20	28	27		13899000	10942000	8971000	907340	11427000	5	5	0	7	4	2	2	6		14463	60S ribosomal protein L31 OS=Mus musculus OX=10090 GN=Rpl31 PE=1 SV=1
712	896	P70296|PEBP1_MOUSE	121.96	41	14	21	41	34	21	14	1471100	352810	2051700	6725600	1233600	253560	5	5	1	2	6	3	2	1	Deamidation (NQ)	20830	Phosphatidylethanolamine-binding protein 1 OS=Mus musculus OX=10090 GN=Pebp1 PE=1 SV=3
647	804	O55143|AT2A2_MOUSE	121.76	7	4	4	6	0	4	7	1515100	529330	1669100		1664000	1618200	6	6	2	2	5	0	2	7		114858	Sarcoplasmic/endoplasmic reticulum calcium ATPase 2 OS=Mus musculus OX=10090 GN=Atp2a2 PE=1 SV=2
578	1168	P62843|RS15_MOUSE	121.63	40	0	40	27	19	16	27		12490000	6959600	4241600	2737100	10926000	4	4	0	6	3	2	2	8	Deamidation (NQ); Oxidation (M)	17040	40S ribosomal protein S15 OS=Mus musculus OX=10090 GN=Rps15 PE=1 SV=2
578	1169	P62846|RS15_CHICK	121.63	40	0	40	27	19	16	27		12490000	6959600	4241600	2737100	10926000	4	4	0	6	3	2	2	8	Deamidation (NQ); Oxidation (M)	17040	40S ribosomal protein S15 OS=Gallus gallus OX=9031 GN=RPS15 PE=2 SV=2
846	1210	Q925I1|ATAD3_MOUSE	121.57	13	3	0	7	5	6	9	1071100		1358900	1733800	1664100	1227200	5	5	1	0	4	2	2	4		66742	ATPase family AAA domain-containing protein 3 OS=Mus musculus OX=10090 GN=Atad3 PE=1 SV=1
577	1124	P62315|SMD1_MOUSE	121.47	38	29	27	27	38	27	9	8443700	2725300	4584700	39990000	923510	157270	3	3	3	2	7	5	2	1	Deamidation (NQ)	13282	Small nuclear ribonucleoprotein Sm D1 OS=Mus musculus OX=10090 GN=Snrpd1 PE=1 SV=1
760	928	Q9EQH3|VPS35_MOUSE	120.93	9	4	4	6	2	3	4	2106900	1035600	1027000	1731400	1210700	669200	5	5	2	2	3	1	2	3		91713	Vacuolar protein sorting-associated protein 35 OS=Mus musculus OX=10090 GN=Vps35 PE=1 SV=1
696	844	Q9D0R2|SYTC_MOUSE	120.61	11	4	7	5	0	6	7	646760	3435800	3296400		596320	2641600	5	5	1	4	4	0	2	4		83356	Threonine--tRNA ligase cytoplasmic OS=Mus musculus OX=10090 GN=Tars PE=1 SV=2
900	1014	Q9CQU5|ZWINT_MOUSE	120.26	20	10	10	14	14	11	10	440070	472730	1002700	4941900	1942000	934940	3	3	1	1	2	2	2	2		28713	ZW10 interactor OS=Mus musculus OX=10090 GN=Zwint PE=1 SV=1
741	753	Q9JJA4|WDR12_MOUSE	117.37	17	9	11	5	13	9	4	1974900	1100000	424130	3572700	859310	233060	5	5	2	3	2	3	2	1		47347	Ribosome biogenesis protein WDR12 OS=Mus musculus OX=10090 GN=Wdr12 PE=1 SV=1
808	858	P49442|INPP_MOUSE	117.18	16	0	12	9	9	9	9		414400	502690	1661600	781770	776650	4	4	0	3	2	2	2	3		43346	Inositol polyphosphate 1-phosphatase OS=Mus musculus OX=10090 GN=Inpp1 PE=1 SV=2
579	664	Q91WK2|EIF3H_MOUSE	116.64	22	3	17	22	3	9	11	2355800	3597900	3633200	6005100	2545000	2601800	5	5	1	6	6	1	2	4		39832	Eukaryotic translation initiation factor 3 subunit H OS=Mus musculus OX=10090 GN=Eif3h PE=1 SV=1
813	618	P26638|SYSC_MOUSE	115.95	32	0	11	16	6	6	13		1583800	1006700	4343400	1489100	1409900	10	10	0	4	4	2	2	3		58389	Serine--tRNA ligase cytoplasmic OS=Mus musculus OX=10090 GN=Sars PE=1 SV=3
779	1311	Q8R010|AIMP2_MOUSE	115.83	19	19	8	19	19	19	19	3267200	783190	391790	4523600	3139700	961150	2	2	2	1	2	2	2	3	Deamidation (NQ)	35378	Aminoacyl tRNA synthase complex-interacting multifunctional protein 2 OS=Mus musculus OX=10090 GN=Aimp2 PE=1 SV=2
1109	1000	Q8BK58|HBAP1_MOUSE	114.71	12	3	0	6	3	5	0	772460		402250	985030	610120		4	4	1	0	2	1	2	0		54395	HSPB1-associated protein 1 OS=Mus musculus OX=10090 GN=Hspbap1 PE=1 SV=2
897	784	P54071|IDHP_MOUSE	114.71	16	4	6	7	9	7	9	243430	346580	395190	823220	745670	609870	4	4	1	2	2	2	2	2		50906	Isocitrate dehydrogenase [NADP] mitochondrial OS=Mus musculus OX=10090 GN=Idh2 PE=1 SV=3
554	1144	O70251|EF1B_MOUSE	114.64	16	16	16	16	16	6	16	11555000	2344100	8426900	15803000	5704400	8909000	4	4	3	3	5	3	2	7	Deamidation (NQ)	24694	Elongation factor 1-beta OS=Mus musculus OX=10090 GN=Eef1b PE=1 SV=5
657	1176	P62858|RS28_MOUSE	114.54	41	22	41	35	0	35	35	0	14247000	11053000		4323000	9576800	4	4	1	5	4	0	2	5		7841	40S ribosomal protein S28 OS=Mus musculus OX=10090 GN=Rps28 PE=1 SV=1
531	934	P61255|RL26_MOUSE	114.14	29	17	8	23	10	15	29	5279000	445170	4280600	2401800	3293100	7299800	6	6	3	1	9	1	2	10		17258	60S ribosomal protein L26 OS=Mus musculus OX=10090 GN=Rpl26 PE=1 SV=1
865	959	Q60605|MYL6_MOUSE	113.04	40	24	19	11	21	17	25	4897000	520640	468080	4616900	1930200	1760500	5	5	3	2	1	2	2	3	Deamidation (NQ)	16930	Myosin light polypeptide 6 OS=Mus musculus OX=10090 GN=Myl6 PE=1 SV=3
683	1543	Q60872|IF1A_MOUSE	109.65	19	19	19	19	19	19	11	3298900	1988900	2195100	6788200	1806100	1201900	2	2	2	4	4	2	2	3		16502	Eukaryotic translation initiation factor 1A OS=Mus musculus OX=10090 GN=Eif1a PE=2 SV=3
683	1564	Q8BMJ3|IF1AX_MOUSE	109.65	19	19	19	19	19	19	11	3298900	1988900	2195100	6788200	1806100	1201900	2	2	2	4	4	2	2	3		16460	Eukaryotic translation initiation factor 1A X-chromosomal OS=Mus musculus OX=10090 GN=Eif1ax PE=2 SV=3
860	1130	Q78JW9|UBFD1_MOUSE	108.51	23	19	5	8	5	15	5	1685100	664020	1249200	1650800	1260600	997720	4	4	3	1	2	1	2	2	Deamidation (NQ)	40143	Ubiquitin domain-containing protein UBFD1 OS=Mus musculus OX=10090 GN=Ubfd1 PE=1 SV=2
840	741	Q9JMA1|UBP14_MOUSE	108.32	17	5	3	5	12	5	3	664230	443630	892820	4007800	1432600	372930	5	5	2	1	3	3	2	1	Deamidation (NQ)	56002	Ubiquitin carboxyl-terminal hydrolase 14 OS=Mus musculus OX=10090 GN=Usp14 PE=1 SV=3
662	1105	O70503|DHB12_MOUSE	105.94	20	5	10	15	5	10	10	1616000	1007800	1760000	6623500	2597100	1080900	4	4	1	4	5	2	2	5		34742	Very-long-chain 3-oxoacyl-CoA reductase OS=Mus musculus OX=10090 GN=Hsd17b12 PE=1 SV=1
768	587	P61222|ABCE1_MOUSE	105.79	17	6	8	12	2	6	10	3067200	1465400	54341000	423400	1018000	761730	7	7	2	3	5	1	2	4		67314	ATP-binding cassette sub-family E member 1 OS=Mus musculus OX=10090 GN=Abce1 PE=1 SV=1
901	1102	P61924|COPZ1_MOUSE	105.7	27	13	21	13	13	19	13	5293700	668730	2468500	5244200	3788900	2448100	3	3	1	2	2	1	2	2		20198	Coatomer subunit zeta-1 OS=Mus musculus OX=10090 GN=Copz1 PE=1 SV=1
788	1065	Q99L47|F10A1_MOUSE	105.21	12	4	12	4	8	7	4	1652400	1044200	927980	5765700	1504700	855640	5	5	1	4	2	2	2	2		41656	Hsc70-interacting protein OS=Mus musculus OX=10090 GN=St13 PE=1 SV=1
750	936	Q9WUP7|UCHL5_MOUSE	104.58	18	15	15	15	9	9	0	1899500	925750	754000	1590000	804640		4	4	3	3	3	2	2	0	Deamidation (NQ)	37617	Ubiquitin carboxyl-terminal hydrolase isozyme L5 OS=Mus musculus OX=10090 GN=Uchl5 PE=1 SV=2
833	937	Q91VR2|ATPG_MOUSE	103.15	16	5	9	13	5	8	9	1558700	1268700	1959000	2062600	970580	730980	4	4	1	2	3	1	2	2		32886	ATP synthase subunit gamma mitochondrial OS=Mus musculus OX=10090 GN=Atp5f1c PE=1 SV=1
593	1525	P97315|CSRP1_MOUSE	102.93	19	19	19	19	0	19	19	4502400	2109500	1828500		2391200	1439500	2	2	4	4	5	0	2	5		20583	Cysteine and glycine-rich protein 1 OS=Mus musculus OX=10090 GN=Csrp1 PE=1 SV=3
709	837	Q9WVJ2|PSD13_MOUSE	102.86	13	2	6	10	4	6	10	1881600	4136200	4848800	6503600	5459600	3739800	4	4	1	3	5	1	2	4		42809	26S proteasome non-ATPase regulatory subunit 13 OS=Mus musculus OX=10090 GN=Psmd13 PE=1 SV=1
882	805	O35643|AP1B1_MOUSE	102.3	6	1	3	3	0	3	4					80708	115780	4	1	1	2	2	0	2	3		103935	AP-1 complex subunit beta-1 OS=Mus musculus OX=10090 GN=Ap1b1 PE=1 SV=2
1155	939	P51660|DHB4_MOUSE	101.97	10	3	5	0	0	5	0	291560	891310			452160		5	5	1	3	0	0	2	0		79482	Peroxisomal multifunctional enzyme type 2 OS=Mus musculus OX=10090 GN=Hsd17b4 PE=1 SV=3
995	1186	Q62446|FKBP3_MOUSE	100.95	19	0	12	5	5	13	6		1903000	1178500	287330	2964900	340780	4	4	0	2	2	1	2	2		25148	Peptidyl-prolyl cis-trans isomerase FKBP3 OS=Mus musculus OX=10090 GN=Fkbp3 PE=1 SV=2
834	1079	Q60676|PPP5_MOUSE	100.79	10	0	7	7	4	4	7		886840	688070	1022300	355840	1162800	3	3	0	2	2	2	2	3	Deamidation (NQ)	56877	Serine/threonine-protein phosphatase 5 OS=Mus musculus OX=10090 GN=Ppp5c PE=1 SV=3
1244	1147	Q8BWW4|LARP4_MOUSE	100.75	9	3	0	0	0	5	1	395380				1402100	202440	4	4	1	0	0	0	2	1	Deamidation (NQ)	79763	La-related protein 4 OS=Mus musculus OX=10090 GN=Larp4 PE=1 SV=2
730	1104	P62983|RS27A_MOUSE	98.96	22	10	16	16	10	10	22	16916000	13743000	14491000	21255000	10747000	12110000	3	3	1	3	3	1	2	5		17951	Ubiquitin-40S ribosomal protein S27a OS=Mus musculus OX=10090 GN=Rps27a PE=1 SV=2
730	1106	P62984|RL40_MOUSE	98.96	27	12	20	20	12	12	27	16916000	13743000	14491000	21255000	10747000	12110000	3	3	1	3	3	1	2	5		14728	Ubiquitin-60S ribosomal protein L40 OS=Mus musculus OX=10090 GN=Uba52 PE=1 SV=2
730	1111	P0CG49|UBB_MOUSE	98.96	11	5	8	8	5	5	11	16916000	13743000	14491000	21255000	10747000	12110000	3	3	1	3	3	1	2	5		34369	Polyubiquitin-B OS=Mus musculus OX=10090 GN=Ubb PE=2 SV=1
730	1113	P0CG50|UBC_MOUSE	98.96	5	2	3	3	2	2	5	16916000	13743000	14491000	21255000	10747000	12110000	3	3	1	3	3	1	2	5		82550	Polyubiquitin-C OS=Mus musculus OX=10090 GN=Ubc PE=1 SV=2
1088	1344	Q8BMA6|SRP68_MOUSE	97.58	8	0	0	4	3	4	4			1293300	580250	638090	455870	3	3	0	0	2	1	2	1		70574	Signal recognition particle subunit SRP68 OS=Mus musculus OX=10090 GN=Srp68 PE=1 SV=2
782	963	Q60760|GRB10_MOUSE	97.55	11	2	3	11	6	7	5	2027600	440550	1953200	10594000	3721900	1112500	4	4	1	1	5	2	2	2		70585	Growth factor receptor-bound protein 10 OS=Mus musculus OX=10090 GN=Grb10 PE=1 SV=2
876	2412	P48024|EIF1_MOUSE	96.53	14	13	13	14	14	14	13	748820	361510	593190	6270600	884850	232220	2	2	1	1	2	2	2	2		12747	Eukaryotic translation initiation factor 1 OS=Mus musculus OX=10090 GN=Eif1 PE=1 SV=2
876	2513	Q9CXU9|EIF1B_MOUSE	96.53	14	13	13	14	14	14	13	748820	361510	593190	6270600	884850	232220	2	2	1	1	2	2	2	2		12824	Eukaryotic translation initiation factor 1b OS=Mus musculus OX=10090 GN=Eif1b PE=1 SV=2
734	969	O09131|GSTO1_MOUSE	95.38	19	9	9	10	19	9	6	4212600	1501100	1861600	9010900	2561300	975280	4	4	2	3	3	4	2	1		27498	Glutathione S-transferase omega-1 OS=Mus musculus OX=10090 GN=Gsto1 PE=1 SV=2
592	1123	P67984|RL22_MOUSE	94.68	21	0	20	21	21	20	20		4419200	3867900	25815000	8098500	2916000	4	4	0	4	5	3	2	5		14759	60S ribosomal protein L22 OS=Mus musculus OX=10090 GN=Rpl22 PE=1 SV=2
1268	1341	Q91VX2|UBAP2_MOUSE	94.45	3	0	0	0	2	3	0				598540	585530		2	2	0	0	0	1	2	0	Deamidation (NQ)	117966	Ubiquitin-associated protein 2 OS=Mus musculus OX=10090 GN=Ubap2 PE=1 SV=1
1000	1437	Q6P5E6|GGA2_MOUSE	93.23	6	6	0	3	6	6	0	867060		111830	2636900	422060		2	2	2	0	1	2	2	0		66049	ADP-ribosylation factor-binding protein GGA2 OS=Mus musculus OX=10090 GN=Gga2 PE=1 SV=1
743	921	P47757|CAPZB_MOUSE	91.51	21	12	11	16	0	12	16	2751800	1974900	1600300		2943300	1816900	4	4	2	3	4	0	2	4		31345	F-actin-capping protein subunit beta OS=Mus musculus OX=10090 GN=Capzb PE=1 SV=3
632	845	P19253|RL13A_MOUSE	91.37	28	15	11	11	15	11	28	12126000	5321400	1968700	10252000	11480000	8871400	6	6	3	4	3	3	2	8		23464	60S ribosomal protein L13a OS=Mus musculus OX=10090 GN=Rpl13a PE=1 SV=4
644	1615	Q6ZWU9|RS27_MOUSE	91.14	30	15	30	30	0	15	29		458480	1278400			449420	3	2	1	5	5	0	2	4	Deamidation (NQ)	9461	40S ribosomal protein S27 OS=Mus musculus OX=10090 GN=Rps27 PE=1 SV=3
795	1672	P62267|RS23_MOUSE	90.98	16	0	16	16	16	8	15		3006700	2325300	3373800	1785700	3126300	3	3	0	3	3	2	2	3		15808	40S ribosomal protein S23 OS=Mus musculus OX=10090 GN=Rps23 PE=1 SV=3
839	1446	Q8CCG4|DPPA4_MOUSE	89.54	13	8	8	13	13	13	8	1801400	415180	1628100	9183400	783530	363060	2	2	1	1	3	3	2	1		32699	Developmental pluripotency-associated protein 4 OS=Mus musculus OX=10090 GN=Dppa4 PE=1 SV=2
1014	1924	P83940|ELOC_MOUSE	89.09	29	18	18	18	18	29	18	1616800	542710	978910	2527200	1227800	384330	2	2	1	1	2	1	2	1		12473	Elongin-C OS=Mus musculus OX=10090 GN=Eloc PE=1 SV=1
916	1697	A0M8Q6|IGLC7_HUMAN	88.84	32	14	14	14	14	32	14	3578100	900110	1543000	3085000	4468800	1240000	2	2	1	2	2	1	2	2		11254	Immunoglobulin lambda constant 7 OS=Homo sapiens OX=9606 GN=IGLC7 PE=1 SV=3
916	1762	P0DOY3|IGLC3_HUMAN	88.84	32	14	14	14	14	32	14	3578100	900110	1543000	3085000	4468800	1240000	2	2	1	2	2	1	2	2		11266	Immunoglobulin lambda constant 3 OS=Homo sapiens OX=9606 GN=IGLC3 PE=1 SV=1
916	1763	P0DOY2|IGLC2_HUMAN	88.84	32	14	14	14	14	32	14	3578100	900110	1543000	3085000	4468800	1240000	2	2	1	2	2	1	2	2		11294	Immunoglobulin lambda constant 2 OS=Homo sapiens OX=9606 GN=IGLC2 PE=1 SV=1
748	1544	Q9QYF1|RDH11_MOUSE	88.2	9	4	9	9	9	9	9	888060	680400	888390	2251100	1770300	813170	2	2	1	2	4	2	2	3		35148	Retinol dehydrogenase 11 OS=Mus musculus OX=10090 GN=Rdh11 PE=1 SV=2
811	1280	Q9QYA2|TOM40_MOUSE	87.19	7	3	7	3	7	7	3	0	4634400	524220	1149200	478430	626480	2	2	1	2	2	2	2	2		37895	Mitochondrial import receptor subunit TOM40 homolog OS=Mus musculus OX=10090 GN=Tomm40 PE=1 SV=3
1016	1183	P47956|APT_MUSPA	87.19	24	7	7	7	8	16	0	1729600	1216000	1454000	987830	840290		3	3	1	1	2	1	2	0		19712	Adenine phosphoribosyltransferase OS=Mus pahari OX=10093 GN=Aprt PE=3 SV=1
1016	1184	P47957|APT_MUSSI	87.19	24	7	7	7	8	16	0	1729600	1216000	1454000	987830	840290		3	3	1	1	2	1	2	0		19724	Adenine phosphoribosyltransferase OS=Mus spicilegus OX=10103 GN=Aprt PE=3 SV=1
1016	1185	P08030|APT_MOUSE	87.19	24	7	7	7	8	16	0	1729600	1216000	1454000	987830	840290		3	3	1	1	2	1	2	0		19724	Adenine phosphoribosyltransferase OS=Mus musculus OX=10090 GN=Aprt PE=1 SV=2
1017	1226	Q62426|CYTB_MOUSE	87.04	49	21	21	33	0	21	16	2779700	535740	885310		366760	387550	4	4	1	1	2	0	2	2	Deamidation (NQ)	11046	Cystatin-B OS=Mus musculus OX=10090 GN=Cstb PE=1 SV=1
933	1293	P16125|LDHB_MOUSE	86.88	13	5	5	11	5	7	5	936040	452850	932750	3334900	1679300	437080	4	4	1	1	3	1	2	2		36572	L-lactate dehydrogenase B chain OS=Mus musculus OX=10090 GN=Ldhb PE=1 SV=2
1065	1397	Q8CEC0|NUP88_MOUSE	86.54	4	0	2	0	2	4	4		224550		347710	867340	436770	2	2	0	1	0	1	2	2		84938	Nuclear pore complex protein Nup88 OS=Mus musculus OX=10090 GN=Nup88 PE=1 SV=1
679	750	Q9D0B0|SRSF9_MOUSE	86.13	27	11	13	17	8	8	0	3329600	3538300	2425200	7890900	673090		6	5	2	5	7	2	2	0		25661	Serine/arginine-rich splicing factor 9 OS=Mus musculus OX=10090 GN=Srsf9 PE=1 SV=1
1111	1473	Q3UHX2|HAP28_MOUSE	85.73	15	9	0	6	9	15	0	423150		211600	1092200	637380		2	2	1	0	1	1	2	0		20605	28 kDa heat- and acid-stable phosphoprotein OS=Mus musculus OX=10090 GN=Pdap1 PE=1 SV=1
717	1393	P26883|FKB1A_MOUSE	84.26	34	0	25	25	34	25	25		1587200	2618300	6920400	2263800	793550	3	3	0	3	4	3	2	2		11923	Peptidyl-prolyl cis-trans isomerase FKBP1A OS=Mus musculus OX=10090 GN=Fkbp1a PE=1 SV=2
903	1198	Q80SW1|SAHH2_MOUSE	84.15	9	4	7	4	2	4	0		0					4	1	2	2	2	1	2	0		58952	S-adenosylhomocysteine hydrolase-like protein 1 OS=Mus musculus OX=10090 GN=Ahcyl1 PE=1 SV=1
952	1454	Q922K7|NOP2_MOUSE	82.4	4	0	2	2	0	4	2		1013200	1074300		1804900	599940	2	2	0	2	2	0	2	2		86752	Probable 28S rRNA (cytosine-C(5))-methyltransferase OS=Mus musculus OX=10090 GN=Nop2 PE=1 SV=1
1059	1030	Q9EQK5|MVP_MOUSE	81.38	6	2	0	2	2	3	3	256200		209270	223360	394340	474010	4	4	1	0	1	1	2	2		95924	Major vault protein OS=Mus musculus OX=10090 GN=Mvp PE=1 SV=4
718	2430	P61514|RL37A_MOUSE	81.37	20	20	20	20	20	20	20	3996500	2524900	2162300	7207500	3599000	3667400	1	1	2	3	2	2	2	3	Deamidation (NQ)	10275	60S ribosomal protein L37a OS=Mus musculus OX=10090 GN=Rpl37a PE=1 SV=2
951	1255	P60670|NPL4_MOUSE	81.03	7	5	2	7	2	5	2	2679400	424860	1532500	1177400	1368500	426050	3	3	2	1	4	1	2	2		68017	Nuclear protein localization protein 4 homolog OS=Mus musculus OX=10090 GN=Nploc4 PE=1 SV=3
1163	1291	Q9QXK3|COPG2_MOUSE	79.84	3	2	0	0	2	3	0	713580			564330	862400		2	2	1	0	0	1	2	0		97680	Coatomer subunit gamma-2 OS=Mus musculus OX=10090 GN=Copg2 PE=1 SV=1
934	1378	Q99M31|HSP7E_MOUSE	79.28	8	3	3	3	7	5	3	2789400	461650	682660	3324600	2083200	499870	3	3	1	1	2	2	2	2		54650	Heat shock 70 kDa protein 14 OS=Mus musculus OX=10090 GN=Hspa14 PE=1 SV=2
992	988	P13439|UMPS_MOUSE	78.74	16	7	4	9	2	10	5	1597500	432410	1169600	3317300	962480	368730	4	4	1	1	4	1	2	2		52292	Uridine 5'-monophosphate synthase OS=Mus musculus OX=10090 GN=Umps PE=1 SV=3
918	2806	P17095|HMGA1_MOUSE	74.75	23	23	23	23	23	23	23	2211800	677640	1269200	2134600	1439200	1085200	1	1	1	1	2	1	2	2		11614	High mobility group protein HMG-I/HMG-Y OS=Mus musculus OX=10090 GN=Hmga1 PE=1 SV=4
714	1207	P62852|RS25_MOUSE	73.4	24	8	15	17	15	14	17	2327700	3755100	3115800	5683500	3813600	1960800	4	4	1	3	4	2	2	5		13742	40S ribosomal protein S25 OS=Mus musculus OX=10090 GN=Rps25 PE=1 SV=1
686	1970	P62274|RS29_MOUSE	67.03	34	14	14	34	0	14	34	8691300	2717700	5225600		3685600	3922500	2	2	2	3	3	0	2	5		6677	40S ribosomal protein S29 OS=Mus musculus OX=10090 GN=Rps29 PE=1 SV=2
875	1345	Q9CWR8|DNM3L_MOUSE	66.83	7	4	3	7	4	7	7	1144500	745130	647630	2085200	1387100	455850	2	2	1	1	3	1	2	2		47993	DNA (cytosine-5)-methyltransferase 3-like OS=Mus musculus OX=10090 GN=Dnmt3l PE=1 SV=1
877	2832	P62867|RS30_MUSSI	66.6	19	17	17	17	0	19	19	330190	92853	1217100		2065700	1093000	2	2	1	2	2	0	2	5	Deamidation (NQ)	6648	40S ribosomal protein S30 OS=Mus spicilegus OX=10103 GN=Fau PE=3 SV=1
877	2833	P62862|RS30_MOUSE	66.6	19	17	17	17	0	19	19	330190	92853	1217100		2065700	1093000	2	2	1	2	2	0	2	5	Deamidation (NQ)	6648	40S ribosomal protein S30 OS=Mus musculus OX=10090 GN=Fau PE=1 SV=1
913	1253	P70441|NHRF1_MOUSE	62.26	15	3	3	3	4	7	11	1939400	578660	621220	286310	1041300	399180	3	3	1	1	2	1	2	2	Deamidation (NQ)	38600	Na(+)/H(+) exchange regulatory cofactor NHE-RF1 OS=Mus musculus OX=10090 GN=Slc9a3r1 PE=1 SV=3
1366	1402	O76031|CLPX_HUMAN	58.33	8	0	4	0	0	4	0		250120			175080		3	3	0	1	0	0	2	0		69224	ATP-dependent Clp protease ATP-binding subunit clpX-like mitochondrial OS=Homo sapiens OX=9606 GN=CLPX PE=1 SV=2
1366	1403	Q9JHS4|CLPX_MOUSE	58.33	8	0	4	0	0	4	0		250120			175080		3	3	0	1	0	0	2	0		69229	ATP-dependent Clp protease ATP-binding subunit clpX-like mitochondrial OS=Mus musculus OX=10090 GN=Clpx PE=1 SV=2
1304	2416	P18608|HMGN1_MOUSE	57.61	34	0	34	0	0	34	0		229060			1094300		1	1	0	1	0	0	2	0	Deamidation (NQ)	10152	Non-histone chromosomal protein HMG-14 OS=Mus musculus OX=10090 GN=Hmgn1 PE=1 SV=2
1168	1576	O70311|NMT2_MOUSE	51.38	4	0	2	0	0	4	2		556250			576330	250220	2	1	0	2	0	0	2	1		60484	Glycylpeptide N-tetradecanoyltransferase 2 OS=Mus musculus OX=10090 GN=Nmt2 PE=1 SV=1
907	1761	P63323|RS12_MOUSE	50.92	14	0	14	8	0	8	8		11785000	7183800		6488300	6830000	2	2	0	4	3	0	2	3		14525	40S ribosomal protein S12 OS=Mus musculus OX=10090 GN=Rps12 PE=1 SV=2
1264	1719	Q9DBR7|MYPT1_MOUSE	47.62	5	0	0	0	0	5	5					371940	467170	1	1	0	0	0	0	2	1	Deamidation (NQ)	114996	Protein phosphatase 1 regulatory subunit 12A OS=Mus musculus OX=10090 GN=Ppp1r12a PE=1 SV=2
1164	1352	Q07832|PLK1_MOUSE	46.52	8	2	6	2	0	2	0	2052100	901990	516770		3027900		3	3	2	2	1	0	2	0	Deamidation (NQ)	68301	Serine/threonine-protein kinase PLK1 OS=Mus musculus OX=10090 GN=Plk1 PE=1 SV=2
1164	1664	P53350|PLK1_HUMAN	46.52	5	2	2	2	0	2	0	2052100	635210	516770		3027900		2	2	2	1	1	0	2	0	Deamidation (NQ)	68255	Serine/threonine-protein kinase PLK1 OS=Homo sapiens OX=9606 GN=PLK1 PE=1 SV=1
69	15	Q6A068|CDC5L_MOUSE	291.16	50	47	36	41	42	7	8	40654000	30454000	29210000	53258000	1381600	1323200	31	31	26	38	41	22	3	5	Deamidation (NQ)	92190	Cell division cycle 5-like protein OS=Mus musculus OX=10090 GN=Cdc5l PE=1 SV=2
142	78	O55201|SPT5H_MOUSE	244.39	26	14	18	23	18	5	10	15809000	8451400	14572000	20844000	2125600	2214500	21	21	10	16	25	11	3	10	Deamidation (NQ)	120664	Transcription elongation factor SPT5 OS=Mus musculus OX=10090 GN=Supt5h PE=1 SV=1
105	64	O35286|DHX15_MOUSE	233.06	35	16	31	32	14	5	8	32195000	21072000	28972000	38890000	1386900	1242800	23	22	16	29	36	13	3	5	Deamidation (NQ)	91007	Pre-mRNA-splicing factor ATP-dependent RNA helicase DHX15 OS=Mus musculus OX=10090 GN=Dhx15 PE=1 SV=2
208	80	P30999|CTND1_MOUSE	224.27	33	21	20	20	15	5	3	21898000	9847200	7395300	12608000	610180	2088400	20	20	15	14	13	9	3	4	Deamidation (NQ)	104925	Catenin delta-1 OS=Mus musculus OX=10090 GN=Ctnnd1 PE=1 SV=2
227	192	O88685|PRS6A_MOUSE	217.15	43	14	35	40	20	13	38	3206600	4598100	5877600	6406400	3249400	5132400	15	14	4	11	16	6	3	15		49549	26S proteasome regulatory subunit 6A OS=Mus musculus OX=10090 GN=Psmc3 PE=1 SV=2
238	199	Q02248|CTNB1_MOUSE	215.73	23	15	19	20	12	7	11	22028000	16282000	12287000	28263000	2360200	1792900	13	12	8	14	17	7	3	5		85471	Catenin beta-1 OS=Mus musculus OX=10090 GN=Ctnnb1 PE=1 SV=1
238	200	P35222|CTNB1_HUMAN	215.73	23	15	19	20	12	7	11	22028000	16282000	12287000	28263000	2360200	1792900	13	12	8	14	17	7	3	5		85497	Catenin beta-1 OS=Homo sapiens OX=9606 GN=CTNNB1 PE=1 SV=1
183	193	Q91WJ8|FUBP1_MOUSE	210.55	28	21	25	26	19	7	7	25426000	9550500	15660000	52614000	1698000	1927400	14	12	10	16	21	10	3	5	Deamidation (NQ)	68540	Far upstream element-binding protein 1 OS=Mus musculus OX=10090 GN=Fubp1 PE=1 SV=1
349	309	P06745|G6PI_MOUSE	209.36	25	10	20	25	8	13	18	3809500	2290900	6443100	3511800	3929900	3556300	9	9	3	9	14	2	3	7	Deamidation (NQ)	62767	Glucose-6-phosphate isomerase OS=Mus musculus OX=10090 GN=Gpi PE=1 SV=4
234	386	Q8BY71|HAT1_MOUSE	208.39	33	19	25	33	3	15	30	18289000	24056000	25297000	15450000	2651100	7826900	8	8	8	15	18	2	3	9	Deamidation (NQ); Oxidation (M)	49278	Histone acetyltransferase type B catalytic subunit OS=Mus musculus OX=10090 GN=Hat1 PE=1 SV=1
207	147	Q91YR7|PRP6_MOUSE	208.24	26	13	16	19	8	4	2	11377000	9710500	8746500	13977000	895010	336600	18	18	8	19	23	7	3	1	Deamidation (NQ)	106722	Pre-mRNA-processing factor 6 OS=Mus musculus OX=10090 GN=Prpf6 PE=1 SV=1
191	743	Q60668|HNRPD_MOUSE	202.09	19	16	19	19	10	8	19	22058000	21628000	21185000	27507000	6782600	9538200	8	7	6	15	18	6	3	14	Oxidation (M)	38354	Heterogeneous nuclear ribonucleoprotein D0 OS=Mus musculus OX=10090 GN=Hnrnpd PE=1 SV=2
320	333	Q8BK67|RCC2_MOUSE	198.22	31	16	23	22	23	9	16	8810100	3495700	6093700	12664000	2079100	976550	11	11	5	11	14	7	3	5	Deamidation (NQ)	55983	Protein RCC2 OS=Mus musculus OX=10090 GN=Rcc2 PE=1 SV=1
132	318	P26369|U2AF2_MOUSE	196.47	38	28	32	32	28	11	15	43555000	33670000	37931000	38448000	2517400	3074700	9	9	15	24	25	11	3	5	Deamidation (NQ); Oxidation (M)	53517	Splicing factor U2AF 65 kDa subunit OS=Mus musculus OX=10090 GN=U2af2 PE=1 SV=3
305	186	P11103|PARP1_MOUSE	196.36	17	10	12	14	5	5	11	6627700	6283100	5894800	3366800	2472900	1410800	11	11	7	11	14	3	3	7		113100	Poly [ADP-ribose] polymerase 1 OS=Mus musculus OX=10090 GN=Parp1 PE=1 SV=3
277	337	P63037|DNJA1_MOUSE	195.38	39	20	39	30	18	9	30	10084000	13162000	11311000	10060000	4061200	8489100	11	11	5	13	13	4	3	13	Deamidation (NQ)	44868	DnaJ homolog subfamily A member 1 OS=Mus musculus OX=10090 GN=Dnaja1 PE=1 SV=1
338	149	Q8BG32|PSD11_MOUSE	194.07	51	10	19	29	12	10	26	4302000	6488400	8483700	18351000	6193900	6788700	16	16	3	9	15	4	3	10	Deamidation (NQ)	47437	26S proteasome non-ATPase regulatory subunit 11 OS=Mus musculus OX=10090 GN=Psmd11 PE=1 SV=3
267	444	Q62376|RU17_MOUSE	190.81	30	29	30	29	29	8	8	25523000	11978000	10205000	78542000	2847400	864940	8	8	8	13	13	10	3	4	Deamidation (NQ)	51992	U1 small nuclear ribonucleoprotein 70 kDa OS=Mus musculus OX=10090 GN=Snrnp70 PE=1 SV=2
282	274	O35691|PININ_MOUSE	188.43	19	10	15	18	10	4	4	10935000	8242300	12681000	19925000	445550	258530	11	11	6	13	18	6	3	2	Deamidation (NQ)	82436	Pinin OS=Mus musculus OX=10090 GN=Pnn PE=1 SV=4
416	261	Q6A4J8|UBP7_MOUSE	187.38	18	7	10	11	6	4	3	3134700	3119400	5973200	5027700	942960	1483800	12	12	4	8	9	4	3	3	Deamidation (NQ)	128475	Ubiquitin carboxyl-terminal hydrolase 7 OS=Mus musculus OX=10090 GN=Usp7 PE=1 SV=1
318	285	P49718|MCM5_MOUSE	187.28	25	11	11	16	11	6	6	16100000	5340900	9566800	14453000	2535300	2483400	13	13	6	7	14	8	3	5	Deamidation (NQ)	82343	DNA replication licensing factor MCM5 OS=Mus musculus OX=10090 GN=Mcm5 PE=1 SV=1
304	445	P14602|HSPB1_MOUSE	180.62	58	46	48	48	31	31	33	15966000	8092000	13681000	15315000	9874300	8723300	7	7	6	11	14	4	3	7		23014	Heat shock protein beta-1 OS=Mus musculus OX=10090 GN=Hspb1 PE=1 SV=3
404	325	Q9Z1X4|ILF3_MOUSE	178.61	20	13	9	12	10	6	6	7496600	2635200	4265800	3779900	1915800	1080600	10	10	6	6	11	4	3	3		96021	Interleukin enhancer-binding factor 3 OS=Mus musculus OX=10090 GN=Ilf3 PE=1 SV=2
273	715	P62996|TRA2B_MOUSE	174.4	26	15	12	26	11	11	11	40934000	25157000	34973000	60020000	4581300	4882700	8	8	5	12	19	4	3	7	Deamidation (NQ)	33666	Transformer-2 protein homolog beta OS=Mus musculus OX=10090 GN=Tra2b PE=1 SV=1
523	414	Q9JIF7|COPB_MOUSE	174.21	13	6	3	5	7	6	10	2350800	2113900	1847200	4505300	2255500	2522700	9	9	3	5	4	4	3	7		107066	Coatomer subunit beta OS=Mus musculus OX=10090 GN=Copb1 PE=1 SV=1
309	654	Q9R0N0|GALK1_MOUSE	169.01	18	12	15	18	8	11	15	9418800	3710500	8305400	9838600	3363400	4567400	6	6	4	5	18	3	3	11		42295	Galactokinase OS=Mus musculus OX=10090 GN=Galk1 PE=1 SV=2
520	374	Q8CG47|SMC4_MOUSE	168.49	9	3	4	8	4	4	4	1210900	778000	2088000	6720000	1303900	729940	7	7	2	3	7	3	3	4		146894	Structural maintenance of chromosomes protein 4 OS=Mus musculus OX=10090 GN=Smc4 PE=1 SV=1
373	320	Q9EQP2|EHD4_MOUSE	168.44	26	11	17	23	6	11	22	2116200	2877500	3464200	1450700	1733600	2155900	9	8	3	8	10	1	3	11		61481	EH domain-containing protein 4 OS=Mus musculus OX=10090 GN=Ehd4 PE=1 SV=1
447	888	P62830|RL23_MOUSE	167.74	43	30	30	31	19	19	33	30161000	8874000	8396300	25221000	18533000	1067000	7	7	3	9	7	3	3	4	Deamidation (NQ)	14865	60S ribosomal protein L23 OS=Mus musculus OX=10090 GN=Rpl23 PE=1 SV=1
265	249	P70168|IMB1_MOUSE	167.7	20	6	12	11	2	4	7	10978000	13760000	13519000	2133700	2325700	13273000	12	12	4	14	14	1	3	13	Deamidation (NQ)	97184	Importin subunit beta-1 OS=Mus musculus OX=10090 GN=Kpnb1 PE=1 SV=2
436	359	Q9D051|ODPB_MOUSE	167.61	29	8	18	11	16	12	13	2572800	4134000	2840400	5703100	3092900	2440300	9	9	2	8	8	4	3	7	Deamidation (NQ)	38937	Pyruvate dehydrogenase E1 component subunit beta mitochondrial OS=Mus musculus OX=10090 GN=Pdhb PE=1 SV=1
313	427	P08249|MDHM_MOUSE	165.67	28	11	22	28	15	11	22	10817000	8387600	9098100	24966000	7046000	8411300	7	7	2	10	15	4	3	10	Deamidation (NQ)	35611	Malate dehydrogenase mitochondrial OS=Mus musculus OX=10090 GN=Mdh2 PE=1 SV=3
509	669	Q920E5|FPPS_MOUSE	165.11	23	16	8	16	14	13	9	6296200	4923800	4354000	13043000	7830500	1531600	7	7	4	4	6	4	3	3		40582	Farnesyl pyrophosphate synthase OS=Mus musculus OX=10090 GN=Fdps PE=1 SV=1
272	352	Q9WVA4|TAGL2_MOUSE	164.5	60	37	45	46	28	21	40	7698600	5006900	6968400	9234500	3060400	3262500	11	11	6	10	15	4	3	10	Deamidation (NQ); Oxidation (M)	22395	Transgelin-2 OS=Mus musculus OX=10090 GN=Tagln2 PE=1 SV=4
351	384	Q924K8|MTA3_MOUSE	163	20	14	16	17	15	9	7	7743800	3546200	7836500	17053000	1252700	703560	8	7	7	8	12	8	3	3	Deamidation (NQ)	67077	Metastasis-associated protein MTA3 OS=Mus musculus OX=10090 GN=Mta3 PE=1 SV=1
210	611	P15532|NDKA_MOUSE	162.17	55	36	55	55	24	19	52	204720	1991200	9236800			7177200	10	6	8	14	15	7	3	13	Deamidation (NQ); Oxidation (M)	17208	Nucleoside diphosphate kinase A OS=Mus musculus OX=10090 GN=Nme1 PE=1 SV=1
525	511	Q08943|SSRP1_MOUSE	160.37	14	6	7	8	3	5	2	3171700	3974000	4115200	1961200	439300	1004600	8	8	3	7	8	2	3	2	Deamidation (NQ)	80860	FACT complex subunit SSRP1 OS=Mus musculus OX=10090 GN=Ssrp1 PE=1 SV=2
382	614	Q9D819|IPYR_MOUSE	160.13	38	17	28	32	8	11	32	6520200	3512000	5566200	5248900	3731400	3957600	7	7	3	5	11	2	3	10	Deamidation (NQ)	32667	Inorganic pyrophosphatase OS=Mus musculus OX=10090 GN=Ppa1 PE=1 SV=1
233	626	P22953|MD37E_ARATH	159.79	11	6	8	8	6	3	8		120200	249950			39167	7	2	4	11	16	6	3	15	Deamidation (NQ); Oxidation (M)	71358	Probable mediator of RNA polymerase II transcription subunit 37e OS=Arabidopsis thaliana OX=3702 GN=MED37E PE=1 SV=3
676	631	Q8BVY0|RL1D1_MOUSE	158.37	18	9	12	14	5	13	7	996840	939370	756540	314720	806660	330740	5	5	2	3	4	1	3	2		50421	Ribosomal L1 domain-containing protein 1 OS=Mus musculus OX=10090 GN=Rsl1d1 PE=1 SV=1
543	417	P62821|RAB1A_MOUSE	156.08	54	5	33	36	0	23	33		1258300	3548900		955610	840530	7	6	1	6	9	0	3	4		22678	Ras-related protein Rab-1A OS=Mus musculus OX=10090 GN=Rab1A PE=1 SV=3
182	652	Q3TWW8|SRSF6_MOUSE	155.95	21	14	20	21	14	10	16	24121000	17338000	13578000	24686000	1662900	1269200	9	8	10	19	20	8	3	6	Deamidation (NQ)	39025	Serine/arginine-rich splicing factor 6 OS=Mus musculus OX=10090 GN=Srsf6 PE=1 SV=1
565	483	Q9WTX6|CUL1_MOUSE	154.55	16	5	10	10	7	6	2	2171800	3454300	2909200	7122100	1108400	64775	7	7	2	5	6	3	3	1		89691	Cullin-1 OS=Mus musculus OX=10090 GN=Cul1 PE=1 SV=1
534	510	P14152|MDHC_MOUSE	153.9	26	6	26	23	6	14	14	1372200	2605300	3290400	3061200	2810000	1042300	6	6	1	6	8	1	3	4		36511	Malate dehydrogenase cytoplasmic OS=Mus musculus OX=10090 GN=Mdh1 PE=1 SV=3
432	569	O70456|1433S_MOUSE	153.58	36	24	27	23	32	24	21	3234900	2491900	3677800	5750700	1917800	2414600	6	4	3	5	8	5	3	7	Oxidation (M)	27706	14-3-3 protein sigma OS=Mus musculus OX=10090 GN=Sfn PE=1 SV=2
752	610	Q99PL5|RRBP1_MOUSE	152.55	5	2	3	1	0	3	4	841060	359550	260230		888460	711630	5	5	2	2	1	0	3	4	Deamidation (NQ)	172878	Ribosome-binding protein 1 OS=Mus musculus OX=10090 GN=Rrbp1 PE=1 SV=2
434	503	Q3TIX9|SNUT2_MOUSE	150.73	17	10	13	14	9	5	4	3572800	4705300	4140000	8117800	295810	184100	7	7	5	9	7	3	3	1	Deamidation (NQ)	65146	U4/U6.U5 tri-snRNP-associated protein 2 OS=Mus musculus OX=10090 GN=Usp39 PE=1 SV=2
757	517	P27612|PLAP_MOUSE	147.59	16	3	7	7	3	7	4	1897200	967930	1215000	2233300	1320800	484970	7	7	1	3	5	1	3	2		87221	Phospholipase A-2-activating protein OS=Mus musculus OX=10090 GN=Plaa PE=1 SV=4
626	714	P35564|CALX_MOUSE	147.19	13	6	3	8	11	6	8	3190300	541370	1111100	5451900	4264500	1006200	6	6	2	2	3	4	3	4		67278	Calnexin OS=Mus musculus OX=10090 GN=Canx PE=1 SV=1
606	533	Q3U9G9|LBR_MOUSE	145.7	16	8	3	8	3	7	5	4526900	569040	2306700	132620	2672900	2133300	6	6	3	2	6	1	3	3		71440	Delta(14)-sterol reductase OS=Mus musculus OX=10090 GN=Lbr PE=1 SV=2
446	536	Q61753|SERA_MOUSE	145.6	13	7	7	11	5	7	8	4231100	2697300	3786000	4939800	4191000	2207600	7	7	3	5	10	2	3	6		56586	D-3-phosphoglycerate dehydrogenase OS=Mus musculus OX=10090 GN=Phgdh PE=1 SV=3
538	1298	Q9CQ48|NUDC2_MOUSE	145.57	31	25	24	31	24	24	24	3860300	653420	2251600	3870700	1683400	1296100	5	5	4	3	6	3	3	4		17660	NudC domain-containing protein 2 OS=Mus musculus OX=10090 GN=Nudcd2 PE=1 SV=1
384	866	P43275|H11_MOUSE	144.38	28	0	27	21	14	21	22		4114300	5084500	905190	14803000	4394100	8	4	0	11	11	2	3	9	Deamidation (NQ)	21785	Histone H1.1 OS=Mus musculus OX=10090 GN=Hist1h1a PE=1 SV=2
690	454	Q9DBG3|AP2B1_MOUSE	144.33	10	2	5	6	0	4	5	673370	360750	474590		961260	280670	7	4	2	3	4	0	3	3		104583	AP-2 complex subunit beta OS=Mus musculus OX=10090 GN=Ap2b1 PE=1 SV=1
930	768	Q9D0K2|SCOT1_MOUSE	143.93	13	0	0	6	6	11	5			202700	1700400	1077400	588010	5	5	0	0	1	2	3	2		55989	Succinyl-CoA:3-ketoacid coenzyme A transferase 1 mitochondrial OS=Mus musculus OX=10090 GN=Oxct1 PE=1 SV=1
391	525	Q922Q8|LRC59_MOUSE	141.29	29	16	14	19	12	11	28	7136100	2175800	4397100	3544300	1519000	8593200	7	7	4	5	9	2	3	11		34877	Leucine-rich repeat-containing protein 59 OS=Mus musculus OX=10090 GN=Lrrc59 PE=1 SV=1
559	1019	Q64152|BTF3_MOUSE	140.64	41	40	14	14	23	23	24	3604800	1525700	2384000	8499400	3457700	1336300	4	4	4	3	6	2	3	3	Deamidation (NQ)	22031	Transcription factor BTF3 OS=Mus musculus OX=10090 GN=Btf3 PE=1 SV=3
691	693	Q64514|TPP2_MOUSE	139.35	7	2	3	5	3	4	2	1069400	733320	1690400	3425600	1501900	713440	5	5	1	2	5	2	3	2	Deamidation (NQ)	139878	Tripeptidyl-peptidase 2 OS=Mus musculus OX=10090 GN=Tpp2 PE=1 SV=3
722	674	Q9QZE5|COPG1_MOUSE	138.99	10	4	4	4	4	6	2	1818000	543830	1763900	2417500	1776800	484240	6	6	2	2	3	2	3	2	Deamidation (NQ)	97513	Coatomer subunit gamma-1 OS=Mus musculus OX=10090 GN=Copg1 PE=1 SV=1
756	861	Q8CGK3|LONM_MOUSE	136.94	11	5	3	8	3	6	9	1582100	837020	1462400	1079200	1458400	1400500	5	5	2	1	3	1	3	4		105843	Lon protease homolog mitochondrial OS=Mus musculus OX=10090 GN=Lonp1 PE=1 SV=2
501	468	P03975|IGEB_MOUSE	135.78	17	9	12	17	9	7	9	1347200	556430	430840	3993100	1688500	328980	6	1	3	4	7	4	3	3	Deamidation (NQ)	62747	IgE-binding protein OS=Mus musculus OX=10090 GN=Iap PE=2 SV=1
667	723	Q8VDN2|AT1A1_MOUSE	135.7	8	4	3	3	5	4	3	1596900	1014500	996540	2936900	1384300	646680	5	5	3	2	3	3	3	3		112982	Sodium/potassium-transporting ATPase subunit alpha-1 OS=Mus musculus OX=10090 GN=Atp1a1 PE=1 SV=1
853	813	Q8R0G9|NU133_MOUSE	135.04	7	3	3	4	3	5	1	601160	732590	1169000	648320	640340	867460	4	4	1	2	2	1	3	1		128620	Nuclear pore complex protein Nup133 OS=Mus musculus OX=10090 GN=Nup133 PE=1 SV=2
659	910	P0DP26|CALM1_MOUSE	134.69	48	22	22	26	33	33	22	3803600	646050	1799000	3975300	1132400	861340	4	4	2	3	4	3	3	3	Deamidation (NQ)	16838	Calmodulin-1 OS=Mus musculus OX=10090 GN=Calm1 PE=1 SV=1
659	911	P0DP28|CALM3_MOUSE	134.69	48	22	22	26	33	33	22	3803600	646050	1799000	3975300	1132400	861340	4	4	2	3	4	3	3	3	Deamidation (NQ)	16838	Calmodulin-3 OS=Mus musculus OX=10090 GN=Calm3 PE=1 SV=1
659	912	P0DP27|CALM2_MOUSE	134.69	48	22	22	26	33	33	22	3803600	646050	1799000	3975300	1132400	861340	4	4	2	3	4	3	3	3	Deamidation (NQ)	16838	Calmodulin-2 OS=Mus musculus OX=10090 GN=Calm2 PE=1 SV=1
474	803	Q9QUM9|PSA6_MOUSE	134.27	20	13	15	20	17	17	13	3512400	3172000	3568600	14319000	4756200	3136200	5	5	2	6	7	3	3	6	Deamidation (NQ)	27372	Proteasome subunit alpha type-6 OS=Mus musculus OX=10090 GN=Psma6 PE=1 SV=1
449	705	Q3THS6|METK2_MOUSE	134.03	16	11	14	14	10	9	14	4636500	2092300	3152000	6094400	1918300	2040500	5	5	3	5	7	3	3	7		43689	S-adenosylmethionine synthase isoform type-2 OS=Mus musculus OX=10090 GN=Mat2a PE=1 SV=2
607	884	Q9WUK2|IF4H_MOUSE	133.79	28	13	13	24	13	17	15	10616000	2230600	3243800	1926100	4192600	922220	6	6	3	3	5	2	3	2		27341	Eukaryotic translation initiation factor 4H OS=Mus musculus OX=10090 GN=Eif4h PE=1 SV=3
496	831	Q61171|PRDX2_MOUSE	133.37	33	10	33	15	10	20	20	5548500	3892500	4120700	766870	2889700	2239100	6	6	2	9	4	1	3	6		21779	Peroxiredoxin-2 OS=Mus musculus OX=10090 GN=Prdx2 PE=1 SV=3
595	721	P47738|ALDH2_MOUSE	133.34	12	8	5	10	3	7	10	1768500	830650	2032200	1589900	1612100	796390	5	4	3	3	4	1	3	5		56538	Aldehyde dehydrogenase mitochondrial OS=Mus musculus OX=10090 GN=Aldh2 PE=1 SV=1
508	658	Q6DFW4|NOP58_MOUSE	132.05	16	6	12	16	3	8	4	1805200	1948900	1104300	738060	1134500	458590	6	6	4	5	8	1	3	2		60343	Nucleolar protein 58 OS=Mus musculus OX=10090 GN=Nop58 PE=1 SV=1
738	1066	P14211|CALR_MOUSE	130.95	12	4	0	12	4	10	8	829550		1441700	858940	1826700	1346400	4	4	1	0	5	1	3	3		47995	Calreticulin OS=Mus musculus OX=10090 GN=Calr PE=1 SV=1
424	1151	P35979|RL12_MOUSE	130.12	24	24	24	24	24	24	19	64264000	17819000	29611000	52359000	21959000	9215700	3	3	4	6	10	4	3	5		17805	60S ribosomal protein L12 OS=Mus musculus OX=10090 GN=Rpl12 PE=1 SV=2
511	1218	P60867|RS20_MOUSE	129.81	29	19	23	23	23	23	23	33057000	15752000	17357000	54472000	18436000	12937000	4	4	4	7	4	2	3	6		13373	40S ribosomal protein S20 OS=Mus musculus OX=10090 GN=Rps20 PE=1 SV=1
588	783	P46471|PRS7_MOUSE	127.78	15	6	10	12	7	6	7	3658500	3458400	3275900	5715800	3868200	3335800	5	5	4	4	6	2	3	4		48648	26S proteasome regulatory subunit 7 OS=Mus musculus OX=10090 GN=Psmc2 PE=1 SV=5
660	760	P11157|RIR2_MOUSE	127.67	18	11	4	13	14	9	6	2564800	563720	878550	5922000	2663300	169300	6	6	3	1	4	4	3	2		45096	Ribonucleoside-diphosphate reductase subunit M2 OS=Mus musculus OX=10090 GN=Rrm2 PE=1 SV=1
704	667	Q5XJY5|COPD_MOUSE	126.23	23	0	5	11	5	6	15		547520	2149700	2018200	782040	1979700	9	9	0	2	3	2	3	6		57230	Coatomer subunit delta OS=Mus musculus OX=10090 GN=Arcn1 PE=1 SV=2
728	645	Q91W50|CSDE1_MOUSE	124.8	10	2	8	6	2	6	4	1062700	1811800	1466800	1288300	2238900	902230	5	5	1	3	3	1	3	3	Deamidation (NQ)	88791	Cold shock domain-containing protein E1 OS=Mus musculus OX=10090 GN=Csde1 PE=1 SV=1
780	1192	Q9CX56|PSMD8_MOUSE	123.82	18	9	9	9	18	13	9	2409900	272270	988690	3791300	1398800	733080	4	4	2	1	1	5	3	1	Deamidation (NQ)	39930	26S proteasome non-ATPase regulatory subunit 8 OS=Mus musculus OX=10090 GN=Psmd8 PE=1 SV=2
642	1089	Q78ZA7|NP1L4_MOUSE	122.76	12	3	3	7	12	8	3			213170	853910	383810		4	2	2	2	3	5	3	2	Deamidation (NQ)	42679	Nucleosome assembly protein 1-like 4 OS=Mus musculus OX=10090 GN=Nap1l4 PE=1 SV=1
574	978	Q9Z2U1|PSA5_MOUSE	122.26	18	13	18	18	8	13	13	5807800	2259100	4579200	9035500	4864800	1781800	3	3	3	3	5	2	3	4		26411	Proteasome subunit alpha type-5 OS=Mus musculus OX=10090 GN=Psma5 PE=1 SV=1
485	865	Q8BFY9|TNPO1_MOUSE	122.26	7	1	3	7	3	5	6	1248900	1853700	5628800	807140	3654700	3072900	6	6	1	5	11	1	3	8	Deamidation (NQ)	102357	Transportin-1 OS=Mus musculus OX=10090 GN=Tnpo1 PE=1 SV=2
591	814	Q62418|DBNL_MOUSE	121	17	12	8	13	12	12	3	1679700	906570	1006600	2245600	1233400	671330	4	4	3	3	4	3	3	3		48700	Drebrin-like protein OS=Mus musculus OX=10090 GN=Dbnl PE=1 SV=2
487	641	P47963|RL13_MOUSE	120.28	33	11	21	21	10	18	23	15498000	7941600	8974900	21365000	16617000	8687700	8	8	2	6	7	2	3	5		24305	60S ribosomal protein L13 OS=Mus musculus OX=10090 GN=Rpl13 PE=1 SV=3
476	594	P62280|RS11_HUMAN	119.86	37	18	15	37	18	13	32	13952000	4441200	9189000	5344900	8118100	11217000	8	8	4	3	7	3	3	7		18431	40S ribosomal protein S11 OS=Homo sapiens OX=9606 GN=RPS11 PE=1 SV=3
476	595	P62281|RS11_MOUSE	119.86	37	18	15	37	18	13	32	13952000	4441200	9189000	5344900	8118100	11217000	8	8	4	3	7	3	3	7		18431	40S ribosomal protein S11 OS=Mus musculus OX=10090 GN=Rps11 PE=1 SV=3
711	1150	O89079|COPE_MOUSE	117.95	15	11	15	15	7	11	7	3469100	3655600	2540300	2434800	2257100	1083700	3	3	2	4	3	1	3	1		34567	Coatomer subunit epsilon OS=Mus musculus OX=10090 GN=Cope PE=1 SV=3
699	955	P62814|VATB2_MOUSE	116.03	9	5	7	7	5	9	5	2076000	3699900	5279400	6469700	13465000	1160200	3	3	2	3	3	2	3	3	Deamidation (NQ)	56551	V-type proton ATPase subunit B brain isoform OS=Mus musculus OX=10090 GN=Atp6v1b2 PE=1 SV=1
636	914	Q99JX4|EIF3M_MOUSE	113.84	16	13	3	8	5	7	10	2951300	3574300	1566000	3193000	2006900	4422700	4	4	3	2	3	1	3	6		42517	Eukaryotic translation initiation factor 3 subunit M OS=Mus musculus OX=10090 GN=Eif3m PE=1 SV=1
673	660	Q99LE6|ABCF2_MOUSE	112.98	11	0	6	10	2	6	6		1068300	2221400	954750	2715200	1734900	5	5	0	4	5	1	3	4		71782	ATP-binding cassette sub-family F member 2 OS=Mus musculus OX=10090 GN=Abcf2 PE=1 SV=1
747	1054	Q4VAA2|CDV3_MOUSE	111.57	26	21	8	21	26	26	8	1993400	548000	1101700	6307200	2700700	687480	3	3	2	1	2	3	3	2		29729	Protein CDV3 OS=Mus musculus OX=10090 GN=Cdv3 PE=1 SV=2
994	1159	Q9CX34|SGT1_MOUSE	111.44	14	6	0	0	4	14	6	290700			3104100	1825600	211370	3	3	1	0	0	2	3	1		38159	Protein SGT1 homolog OS=Mus musculus OX=10090 GN=Sugt1 PE=1 SV=3
1043	1155	Q8BH95|ECHM_MOUSE	110.36	15	0	7	12	4	15	0		183290	326950	1068300	486030		3	3	0	1	2	1	3	0		31474	Enoyl-CoA hydratase mitochondrial OS=Mus musculus OX=10090 GN=Echs1 PE=1 SV=1
937	722	P24270|CATA_MOUSE	109.08	14	2	7	0	2	8	6	336020	599470		363730	895440	472890	5	5	1	2	0	1	3	2		59795	Catalase OS=Mus musculus OX=10090 GN=Cat PE=1 SV=4
497	1179	P62855|RS26_MOUSE	109.04	34	26	34	34	26	21	34	45609000	27841000	21077000	40384000	14099000	31052000	3	3	3	4	7	3	3	5		13015	40S ribosomal protein S26 OS=Mus musculus OX=10090 GN=Rps26 PE=1 SV=3
646	643	Q91WQ3|SYYC_MOUSE	108.52	16	3	8	11	3	11	7	1701800	1554400	1459100	1767700	3690700	1211900	5	5	1	4	4	1	3	4		59105	Tyrosine--tRNA ligase cytoplasmic OS=Mus musculus OX=10090 GN=Yars PE=1 SV=3
945	1011	P63005|LIS1_MOUSE	106.39	11	4	4	4	4	11	4	845540	299160	396280	3059900	1668700	164640	3	3	1	1	1	1	3	1		46670	Platelet-activating factor acetylhydrolase IB subunit alpha OS=Mus musculus OX=10090 GN=Pafah1b1 PE=1 SV=2
953	1390	P62717|RL18A_MOUSE	106.27	15	9	0	6	9	15	9	5063500		2210000	1582200	5555000	813780	2	2	2	0	1	1	3	1		20732	60S ribosomal protein L18a OS=Mus musculus OX=10090 GN=Rpl18a PE=1 SV=1
830	1173	P00920|CAH2_MOUSE	103.66	28	10	10	20	10	18	10	3032900	644310	3562100	4129200	1613400	0	3	3	1	1	3	2	3	2	Deamidation (NQ)	29033	Carbonic anhydrase 2 OS=Mus musculus OX=10090 GN=Ca2 PE=1 SV=4
715	1230	Q9JKX6|NUDT5_MOUSE	102.99	19	7	13	13	7	19	13	764870	796890	711580	1940800	1723400	681350	3	3	3	2	2	1	3	3		23984	ADP-sugar pyrophosphatase OS=Mus musculus OX=10090 GN=Nudt5 PE=1 SV=1
376	1617	Q62093|SRSF2_MOUSE	102.65	11	8	11	11	11	11	11	65053000	28026000	25956000	86683000	11368000	3288500	3	3	5	8	10	6	3	3	Oxidation (M)	25476	Serine/arginine-rich splicing factor 2 OS=Mus musculus OX=10090 GN=Srsf2 PE=1 SV=4
576	915	Q9CR57|RL14_MOUSE	99.52	20	11	17	17	9	15	17	29597000	7844800	16438000	26713000	34746000	12559000	4	4	3	5	5	2	3	5		23564	60S ribosomal protein L14 OS=Mus musculus OX=10090 GN=Rpl14 PE=1 SV=3
583	1505	Q99LX0|PARK7_MOUSE	91.88	22	22	22	22	22	22	22	6946100	2087400	3225300	6268300	2853800	1903000	2	2	3	4	4	3	3	4		20021	Protein/nucleic acid deglycase DJ-1 OS=Mus musculus OX=10090 GN=Park7 PE=1 SV=1
838	1229	P63001|RAC1_MOUSE	91.21	18	8	7	11	0	18	12	346380	358610	794570		1127000	834630	4	4	1	1	2	0	3	4		21450	Ras-related C3 botulinum toxin substrate 1 OS=Mus musculus OX=10090 GN=Rac1 PE=1 SV=1
881	1959	Q9WV55|VAPA_MOUSE	83.8	13	13	6	6	6	13	13	5049900	812850	874600	6602900	2119100	1034200	2	2	2	1	1	1	3	2		27855	Vesicle-associated membrane protein-associated protein A OS=Mus musculus OX=10090 GN=Vapa PE=1 SV=2
1186	1388	Q8BMK4|CKAP4_MOUSE	80.87	8	0	0	0	0	8	3					1262500	133850	3	3	0	0	0	0	3	1		63692	Cytoskeleton-associated protein 4 OS=Mus musculus OX=10090 GN=Ckap4 PE=1 SV=2
663	1266	Q9CPQ8|ATP5L_MOUSE	80.08	45	18	25	45	33	25	25	2662000	1295900	2670100	1216500	1367500	909090	4	4	1	3	5	2	3	4	Deamidation (NQ)	11425	ATP synthase subunit g mitochondrial OS=Mus musculus OX=10090 GN=Atp5mg PE=1 SV=1
1169	1476	Q8BGD9|IF4B_MOUSE	76.8	5	0	3	3	0	5	0		338550	185370		1368100		2	2	0	1	1	0	3	0		68840	Eukaryotic translation initiation factor 4B OS=Mus musculus OX=10090 GN=Eif4b PE=1 SV=1
841	1902	Q9DCG9|TR112_MOUSE	62.3	38	38	10	38	38	38	0	4300400	1102700	475810	4255900	2835800		2	2	2	3	2	3	3	0	Deamidation (NQ)	14141	Multifunctional methyltransferase subunit TRM112-like protein OS=Mus musculus OX=10090 GN=Trmt112 PE=1 SV=1
115	22	Q6PDQ2|CHD4_MOUSE	270.95	25	12	12	21	14	6	5	26187000	11127000	18174000	29821000	2655800	2428800	32	31	14	20	37	15	4	6	Deamidation (NQ); Oxidation (M)	217749	Chromodomain-helicase-DNA-binding protein 4 OS=Mus musculus OX=10090 GN=Chd4 PE=1 SV=1
101	47	O70133|DHX9_MOUSE	268.83	23	12	19	20	11	6	8	19310000	19487000	27125000	57711000	5409500	6280600	25	25	12	27	36	11	4	12	Deamidation (NQ)	149474	ATP-dependent RNA helicase A OS=Mus musculus OX=10090 GN=Dhx9 PE=1 SV=2
143	83	Q9Z0U1|ZO2_MOUSE	246.66	23	11	20	21	15	6	11	13079000	22079000	45583000	43626000	8700200	4798800	18	18	6	21	22	10	4	11	Deamidation (NQ)	131280	Tight junction protein ZO-2 OS=Mus musculus OX=10090 GN=Tjp2 PE=1 SV=2
125	207	Q3UKJ7|SMU1_MOUSE	239.63	36	31	35	35	30	14	12	28177000	16696000	19134000	57727000	2391400	1045400	14	14	16	23	30	12	4	5	Deamidation (NQ)	57544	WD40 repeat-containing protein SMU1 OS=Mus musculus OX=10090 GN=Smu1 PE=2 SV=2
138	95	Q61033|LAP2A_MOUSE	235.89	44	20	32	39	17	11	7	25432000	7147200	11033000	23458000	215330	504050	18	11	12	21	27	9	4	4	Deamidation (NQ)	75168	Lamina-associated polypeptide 2 isoforms alpha/zeta OS=Mus musculus OX=10090 GN=Tmpo PE=1 SV=4
181	766	P56959|FUS_MOUSE	218.13	18	16	18	18	17	13	17	21493000	11769000	14746000	16704000	3750600	3589100	12	12	9	16	21	12	4	8	Deamidation (NQ)	52673	RNA-binding protein FUS OS=Mus musculus OX=10090 GN=Fus PE=1 SV=1
250	218	Q8VEE4|RFA1_MOUSE	211.96	30	23	19	20	23	10	11	17249000	4232600	8199700	21909000	1079500	2935000	13	13	11	9	16	9	4	6	Deamidation (NQ)	69037	Replication protein A 70 kDa DNA-binding subunit OS=Mus musculus OX=10090 GN=Rpa1 PE=1 SV=1
519	221	E9Q7G0|NUMA1_MOUSE	209.82	11	4	3	7	7	3	0	3078000	588380	1931000	5333100	1271600	116450	13	13	4	2	9	7	4	1	Deamidation (NQ)	235628	Nuclear mitotic apparatus protein 1 OS=Mus musculus OX=10090 GN=Numa1 PE=1 SV=1
148	258	Q8VDW0|DX39A_MOUSE	206.97	30	17	26	25	23	10	18	37148000	17339000	20653000	51640000	861420	4939900	15	6	8	23	18	16	4	12	Deamidation (NQ); Oxidation (M)	49067	ATP-dependent RNA helicase DDX39A OS=Mus musculus OX=10090 GN=Ddx39a PE=1 SV=1
341	231	Q8C2Q3|RBM14_MOUSE	205.27	23	16	13	20	14	9	8	9067600	4084900	6090400	11384000	2025700	658860	10	10	6	9	12	5	4	4	Deamidation (NQ)	69449	RNA-binding protein 14 OS=Mus musculus OX=10090 GN=Rbm14 PE=1 SV=1
266	298	P32067|LA_MOUSE	202.28	30	12	22	27	18	9	8	15966000	14996000	13933000	8221800	3442400	938060	16	16	6	16	17	7	4	2	Deamidation (NQ)	47756	Lupus La protein homolog OS=Mus musculus OX=10090 GN=Ssb PE=1 SV=1
188	282	Q9JIF0|ANM1_MOUSE	199.46	35	28	32	35	18	18	19	21740000	12696000	17321000	28955000	3047900	3232400	11	11	9	18	22	5	4	8	Deamidation (NQ); Oxidation (M)	42436	Protein arginine N-methyltransferase 1 OS=Mus musculus OX=10090 GN=Prmt1 PE=1 SV=1
306	312	Q9CZN7|GLYM_MOUSE	197.77	29	17	18	29	16	13	13	6015700	4154700	5743000	10961000	5696400	2981300	9	8	5	9	14	5	4	7	Deamidation (NQ)	55759	Serine hydroxymethyltransferase mitochondrial OS=Mus musculus OX=10090 GN=Shmt2 PE=1 SV=1
200	319	Q04447|KCRB_MOUSE	196.06	39	22	34	39	34	14	29	14454000	14085000	18762000	38380000	5372500	14542000	8	8	4	15	17	7	4	16		42713	Creatine kinase B-type OS=Mus musculus OX=10090 GN=Ckb PE=1 SV=1
316	157	Q61881|MCM7_MOUSE	195.34	28	5	13	24	8	8	7	1857500	3344200	9086400	9893700	1842600	2040100	14	14	3	9	22	4	4	5	Oxidation (M)	81211	DNA replication licensing factor MCM7 OS=Mus musculus OX=10090 GN=Mcm7 PE=1 SV=1
268	1059	Q9CX86|ROA0_MOUSE	195.06	21	19	21	21	19	10	21	23835000	12707000	18913000	28957000	5411700	3775100	6	6	7	9	17	5	4	7		30530	Heterogeneous nuclear ribonucleoprotein A0 OS=Mus musculus OX=10090 GN=Hnrnpa0 PE=1 SV=1
418	240	P43247|MSH2_MOUSE	193.76	18	9	10	15	11	6	2	3298300	2491300	4681000	9019700	1248100	268300	11	11	4	5	12	6	4	1	Deamidation (NQ)	104151	DNA mismatch repair protein Msh2 OS=Mus musculus OX=10090 GN=Msh2 PE=1 SV=1
175	453	Q64213|SF01_MOUSE	191.65	17	17	15	17	17	8	8	49870000	25277000	28882000	66271000	5793900	5019300	7	7	8	14	22	8	4	10		70403	Splicing factor 1 OS=Mus musculus OX=10090 GN=Sf1 PE=1 SV=6
375	412	P51859|HDGF_MOUSE	191.42	57	44	47	40	27	33	25	7539900	4748200	5482200	8521800	3385600	1566300	9	8	5	6	10	4	4	6		26269	Hepatoma-derived growth factor OS=Mus musculus OX=10090 GN=Hdgf PE=1 SV=2
400	416	P17918|PCNA_MOUSE	191.19	46	31	35	31	26	23	23	6326400	4692600	3200700	6173000	3698300	2724100	9	9	5	7	7	5	4	6	Deamidation (NQ)	28785	Proliferating cell nuclear antigen OS=Mus musculus OX=10090 GN=Pcna PE=1 SV=2
303	368	O08709|PRDX6_MOUSE	191.17	57	44	39	45	41	28	35	8754600	4314100	6681000	10012000	2675600	4127600	10	10	6	9	10	6	4	8	Deamidation (NQ)	24871	Peroxiredoxin-6 OS=Mus musculus OX=10090 GN=Prdx6 PE=1 SV=3
163	527	Q01768|NDKB_MOUSE	190.59	53	44	53	43	53	38	53	21959000	21140000	37009000	66729000	9716900	19657000	8	4	9	17	15	13	4	13	Deamidation (NQ); Oxidation (M)	17363	Nucleoside diphosphate kinase B OS=Mus musculus OX=10090 GN=Nme2 PE=1 SV=1
448	835	Q9QYB1|CLIC4_MOUSE	189.58	27	20	27	16	16	17	17	3833600	3929000	3148100	8954700	3768900	3299000	6	6	3	6	7	2	4	7	Deamidation (NQ)	28729	Chloride intracellular channel protein 4 OS=Mus musculus OX=10090 GN=Clic4 PE=1 SV=3
232	245	O35129|PHB2_MOUSE	188.59	43	25	40	43	22	17	37	2425400	7545700	10480000	10532000	5390100	6659000	11	11	5	13	17	6	4	11	Deamidation (NQ)	33296	Prohibitin-2 OS=Mus musculus OX=10090 GN=Phb2 PE=1 SV=1
388	201	P54823|DDX6_MOUSE	188.18	40	10	24	22	10	14	24	3246400	2705900	1618100	2323100	2305400	2664200	12	12	3	7	8	3	4	8	Deamidation (NQ)	54192	Probable ATP-dependent RNA helicase DDX6 OS=Mus musculus OX=10090 GN=Ddx6 PE=1 SV=1
355	496	Q9DBG6|RPN2_MOUSE	185.83	19	9	10	14	19	14	12	3176300	2939500	3317600	6096500	4218800	4674700	6	6	3	5	10	6	4	9		69063	Dolichyl-diphosphooligosaccharide--protein glycosyltransferase subunit 2 OS=Mus musculus OX=10090 GN=Rpn2 PE=1 SV=1
419	381	Q9WU78|PDC6I_MOUSE	182.44	12	5	11	12	5	7	7	5180800	2222200	2818400	6563000	3100600	1886600	7	7	3	7	7	3	4	6		96024	Programmed cell death 6-interacting protein OS=Mus musculus OX=10090 GN=Pdcd6ip PE=1 SV=3
243	680	Q921F2|TADBP_MOUSE	182.1	19	7	19	19	7	7	19	13213000	15991000	16612000	16112000	5828400	6924100	8	8	4	14	15	4	4	11	Deamidation (NQ)	44548	TAR DNA-binding protein 43 OS=Mus musculus OX=10090 GN=Tardbp PE=1 SV=1
219	699	P62827|RAN_MOUSE	180.98	32	31	26	27	26	13	26	14283000	14883000	19942000	49519000	8182100	5965500	8	8	6	13	20	6	4	10		24423	GTP-binding nuclear protein Ran OS=Mus musculus OX=10090 GN=Ran PE=1 SV=3
290	254	Q9CQN1|TRAP1_MOUSE	178.91	24	14	11	19	11	8	18	5154700	889540	2441800	4358400	4062600	2199500	10	9	6	6	11	5	4	14	Deamidation (NQ)	80209	Heat shock protein 75 kDa mitochondrial OS=Mus musculus OX=10090 GN=Trap1 PE=1 SV=1
401	601	P97807|FUMH_MOUSE	178.19	19	16	16	19	12	14	19	1821500	1336800	2113500	4299300	3477700	2311200	5	5	5	4	7	3	4	8	Deamidation (NQ)	54357	Fumarate hydratase mitochondrial OS=Mus musculus OX=10090 GN=Fh PE=1 SV=3
314	486	Q99L45|IF2B_MOUSE	178.09	32	25	25	32	24	18	19	10918000	8070600	5622800	8565200	3527800	3623600	9	9	6	12	11	5	4	6		38092	Eukaryotic translation initiation factor 2 subunit 2 OS=Mus musculus OX=10090 GN=Eif2s2 PE=1 SV=1
386	281	P30416|FKBP4_MOUSE	177.02	37	10	24	27	20	15	23	6401200	3133700	4032400	6777400	5004800	2961400	11	11	4	7	9	6	4	8	Deamidation (NQ)	51572	Peptidyl-prolyl cis-trans isomerase FKBP4 OS=Mus musculus OX=10090 GN=Fkbp4 PE=1 SV=5
302	288	Q61029|LAP2B_MOUSE	176.25	34	14	30	25	10	16	14	4276000	901600	985190	2296100	1451700	1023900	10	3	5	13	10	5	4	7	Deamidation (NQ)	50373	Lamina-associated polypeptide 2 isoforms beta/delta/epsilon/gamma OS=Mus musculus OX=10090 GN=Tmpo PE=1 SV=4
342	493	Q91VM5|RMXL1_MOUSE	175.79	22	17	18	16	22	10	12	22380000	14315000	12987000	48694000	3721600	4991300	8	7	7	10	7	8	4	6	Oxidation (M)	42162	RNA binding motif protein X-linked-like-1 OS=Mus musculus OX=10090 GN=Rbmxl1 PE=2 SV=1
317	379	Q8VDM4|PSMD2_MOUSE	173.89	18	9	14	14	9	9	11	2354800	3526000	5324000	7990200	2070800	5101800	9	9	4	11	14	4	4	9	Deamidation (NQ)	100203	26S proteasome non-ATPase regulatory subunit 2 OS=Mus musculus OX=10090 GN=Psmd2 PE=1 SV=1
394	940	P99027|RLA2_MOUSE	172.67	73	59	70	70	63	59	56	3409000	2702800	5581100	10472000	3228900	3073000	5	5	3	6	10	5	4	6	Deamidation (NQ)	11651	60S acidic ribosomal protein P2 OS=Mus musculus OX=10090 GN=Rplp2 PE=1 SV=3
348	262	P26443|DHE3_MOUSE	171.01	26	13	13	20	13	10	18	7596500	2588200	3627900	5785100	1920000	2751400	9	9	6	6	9	5	4	8	Deamidation (NQ)	61337	Glutamate dehydrogenase 1 mitochondrial OS=Mus musculus OX=10090 GN=Glud1 PE=1 SV=1
614	471	Q64727|VINC_MOUSE	170.63	14	4	4	7	6	6	3	2282800	837440	1411200	4601600	2067600	570890	10	10	2	3	7	4	4	2	Deamidation (NQ)	116717	Vinculin OS=Mus musculus OX=10090 GN=Vcl PE=1 SV=4
398	497	Q9WVA3|BUB3_MOUSE	169.57	27	14	24	24	27	16	10	8213900	5549500	5968700	18437000	3037300	967940	7	7	3	8	9	7	4	3	Deamidation (NQ)	36955	Mitotic checkpoint protein BUB3 OS=Mus musculus OX=10090 GN=Bub3 PE=1 SV=2
399	334	Q99JY9|ARP3_MOUSE	167.28	30	13	19	21	19	14	13	4025500	4919500	4469900	5767900	2497400	3255100	10	10	4	7	8	5	4	6	Deamidation (NQ)	47357	Actin-related protein 3 OS=Mus musculus OX=10090 GN=Actr3 PE=1 SV=3
671	542	Q80X50|UBP2L_MOUSE	166.99	12	6	2	4	9	7	6	1167700	77942	321390	1645700	882440	537960	6	6	3	1	1	5	4	3		116799	Ubiquitin-associated protein 2-like OS=Mus musculus OX=10090 GN=Ubap2l PE=1 SV=1
368	489	Q8CDN6|TXNL1_MOUSE	166.36	43	20	31	43	20	20	13	7482400	4270100	3990000	13974000	3586100	2107600	7	7	3	9	13	4	4	5	Deamidation (NQ)	32237	Thioredoxin-like protein 1 OS=Mus musculus OX=10090 GN=Txnl1 PE=1 SV=3
356	566	P26516|PSMD7_MOUSE	163.83	31	19	28	26	19	23	22	11788000	5067700	12659000	16649000	6676800	6885000	6	6	3	8	12	4	4	8		36540	26S proteasome non-ATPase regulatory subunit 7 OS=Mus musculus OX=10090 GN=Psmd7 PE=1 SV=2
544	463	Q6PDI5|ECM29_MOUSE	159.33	8	0	4	2	1	2	3		7139400	752730	376140	21362000	11760000	9	9	0	6	5	1	4	8		203702	Proteasome adapter and scaffold protein ECM29 OS=Mus musculus OX=10090 GN=Ecpas PE=1 SV=3
301	530	P19157|GSTP1_MOUSE	159.09	49	34	39	49	33	25	20	6417700	9617200	11131000	11728000	4438400	3710500	7	7	6	6	16	6	4	8	Deamidation (NQ)	23609	Glutathione S-transferase P 1 OS=Mus musculus OX=10090 GN=Gstp1 PE=1 SV=2
473	363	Q99KJ8|DCTN2_MOUSE	156.65	33	9	17	16	13	17	19	1162300	828270	1524800	2351300	998290	2581000	8	8	2	4	6	3	4	7	Deamidation (NQ)	44117	Dynactin subunit 2 OS=Mus musculus OX=10090 GN=Dctn2 PE=1 SV=3
481	425	Q76MZ3|2AAA_MOUSE	154.81	20	9	14	11	9	5	9	3065700	1618400	2045200	4627800	2246100	1314300	9	8	3	5	6	3	4	5	Deamidation (NQ)	65323	Serine/threonine-protein phosphatase 2A 65 kDa regulatory subunit A alpha isoform OS=Mus musculus OX=10090 GN=Ppp2r1a PE=1 SV=3
299	739	O65719|HSP7C_ARATH	151.47	11	9	4	4	5	5	4	3615800				872270		7	3	6	8	10	4	4	11	Deamidation (NQ)	71148	Heat shock 70 kDa protein 3 OS=Arabidopsis thaliana OX=3702 GN=HSP70-3 PE=1 SV=1
431	469	O88544|CSN4_MOUSE	151.46	25	12	22	19	12	15	17	3748300	2018400	1797800	4019300	2845800	1701600	7	7	3	7	7	3	4	7		46285	COP9 signalosome complex subunit 4 OS=Mus musculus OX=10090 GN=Cops4 PE=1 SV=1
464	878	Q9Z1Q5|CLIC1_MOUSE	150.21	29	19	24	24	24	24	19	6962300	3946100	5560200	10611000	4777700	3699900	4	4	3	5	6	4	4	4		27013	Chloride intracellular channel protein 1 OS=Mus musculus OX=10090 GN=Clic1 PE=1 SV=3
469	458	Q04750|TOP1_MOUSE	150.14	17	9	14	12	9	7	6	14506000	5322400	4003300	15132000	2712900	680860	7	7	4	7	7	4	4	2	Deamidation (NQ)	90876	DNA topoisomerase 1 OS=Mus musculus OX=10090 GN=Top1 PE=1 SV=2
358	306	Q99JI4|PSMD6_MOUSE	149.86	31	12	19	25	10	12	24	4101100	4282300	6522400	5935400	3463700	2314100	9	9	3	7	14	3	4	8		45536	26S proteasome non-ATPase regulatory subunit 6 OS=Mus musculus OX=10090 GN=Psmd6 PE=1 SV=1
458	541	P68510|1433F_MOUSE	145.79	37	20	15	37	15	20	24	7276000	1075200	3051300	3652100	4499200	1202700	7	5	4	6	10	3	4	4	Oxidation (M)	28212	14-3-3 protein eta OS=Mus musculus OX=10090 GN=Ywhah PE=1 SV=2
393	1488	P62849|RS24_MOUSE	145.22	21	21	21	21	21	21	20	17044000	13431000	8621400	7483600	18007000	15258000	4	4	4	6	8	3	4	7	Oxidation (M)	15423	40S ribosomal protein S24 OS=Mus musculus OX=10090 GN=Rps24 PE=1 SV=1
586	540	Q8BJY1|PSMD5_MOUSE	145.18	18	14	18	14	4	12	7	3990900	2183000	2094400	1564600	3085200	455640	6	6	4	6	6	1	4	2		55972	26S proteasome non-ATPase regulatory subunit 5 OS=Mus musculus OX=10090 GN=Psmd5 PE=1 SV=4
621	842	Q8BJ71|NUP93_MOUSE	134.58	12	9	5	5	5	9	9	3158500	1048500	1350600	3121300	1896400	683560	6	6	4	2	3	2	4	5	Deamidation (NQ)	93281	Nuclear pore complex protein Nup93 OS=Mus musculus OX=10090 GN=Nup93 PE=1 SV=1
537	855	O55135|IF6_MOUSE	132.95	30	23	20	20	17	21	11	4166500	2455800	1707200	5658500	1562400	878770	5	5	3	5	6	3	4	3	Deamidation (NQ)	26511	Eukaryotic translation initiation factor 6 OS=Mus musculus OX=10090 GN=Eif6 PE=1 SV=2
397	1020	Q07076|ANXA7_MOUSE	131.64	10	3	9	9	7	9	8	1533200	3844000	4327900	10130000	1872600	2157200	5	5	2	6	9	4	4	7		49925	Annexin A7 OS=Mus musculus OX=10090 GN=Anxa7 PE=1 SV=2
505	616	Q60930|VDAC2_MOUSE	131.31	30	11	14	22	19	16	11	5454600	2923700	4483300	11874000	4747100	3068300	6	6	2	5	10	4	4	5	Deamidation (NQ)	31733	Voltage-dependent anion-selective channel protein 2 OS=Mus musculus OX=10090 GN=Vdac2 PE=1 SV=2
334	1462	Q9JJI8|RL38_MOUSE	129.45	40	40	40	36	40	40	40	12231000	4949300	3765100	10740000	7876200	4487200	4	4	6	12	7	4	4	8		8204	60S ribosomal protein L38 OS=Mus musculus OX=10090 GN=Rpl38 PE=1 SV=3
754	1278	Q6P542|ABCF1_MOUSE	129.38	6	5	5	3	2	6	0	4020700	957800	523460	2040100	3645500		4	4	4	2	1	2	4	0	Deamidation (NQ); Oxidation (M)	94945	ATP-binding cassette sub-family F member 1 OS=Mus musculus OX=10090 GN=Abcf1 PE=1 SV=1
858	941	Q7TN75|PEG10_MOUSE	121.87	9	5	0	3	0	7	5	3469100		1010300		4867900	3327000	4	4	2	0	1	0	4	4	Deamidation (NQ)	109849	Retrotransposon-derived protein PEG10 OS=Mus musculus OX=10090 GN=Peg10 PE=1 SV=2
450	1142	Q6ZWV7|RL35_MOUSE	120.67	30	23	19	29	22	30	29	3316200	2568000	3333000	5083200	5722200	4186600	5	5	4	3	7	2	4	7		14553	60S ribosomal protein L35 OS=Mus musculus OX=10090 GN=Rpl35 PE=1 SV=1
533	870	P34022|RANG_MOUSE	111.4	33	11	33	33	28	28	28	4222600	4456500	5017000	11423000	6629600	2734400	4	4	2	5	7	3	4	5		23596	Ran-specific GTPase-activating protein OS=Mus musculus OX=10090 GN=Ranbp1 PE=1 SV=2
623	1009	P97379|G3BP2_MOUSE	108.22	9	2	9	9	2	4	9		4059700	2721000		653250	2752400	4	3	1	5	4	1	4	6		54088	Ras GTPase-activating protein-binding protein 2 OS=Mus musculus OX=10090 GN=G3bp2 PE=1 SV=2
869	1355	P62911|RL32_MOUSE	100.08	36	17	17	30	11	36	17	871020	355580	779070	2650800	7819100	488380	5	5	1	1	3	1	4	2	Oxidation (M)	15860	60S ribosomal protein L32 OS=Mus musculus OX=10090 GN=Rpl32 PE=1 SV=2
651	1029	O70310|NMT1_MOUSE	98.15	10	2	5	5	6	6	5	1155700	1494500	982370	2753900	3134700	961640	4	3	1	4	4	2	4	3		56888	Glycylpeptide N-tetradecanoyltransferase 1 OS=Mus musculus OX=10090 GN=Nmt1 PE=1 SV=1
819	1039	Q9ER72|SYCC_MOUSE	92.74	10	2	4	3	3	6	3	1787300	1719800	1346800	3669300	2857600	1512000	6	6	1	2	2	2	4	3		94860	Cysteine--tRNA ligase cytoplasmic OS=Mus musculus OX=10090 GN=Cars PE=1 SV=2
729	1399	O08585|CLCA_MOUSE	86.31	12	12	12	12	9	12	12	2648400	955980	1038400	1815800	2136400	1242300	2	2	3	2	3	1	4	3	Deamidation (NQ)	25604	Clathrin light chain A OS=Mus musculus OX=10090 GN=Clta PE=1 SV=2
62	13	Q99NB9|SF3B1_MOUSE	301.45	39	25	24	35	28	6	4	42555000	32716000	40870000	64836000	4405600	1320600	37	37	21	44	53	24	5	4	Deamidation (NQ); Oxidation (M)	145816	Splicing factor 3B subunit 1 OS=Mus musculus OX=10090 GN=Sf3b1 PE=1 SV=1
85	72	Q8K019|BCLF1_MOUSE	277.01	27	26	20	22	21	8	7	88023000	42269000	47272000	162840000	2294800	1695300	23	22	24	25	34	22	5	5	Oxidation (M)	106002	Bcl-2-associated transcription factor 1 OS=Mus musculus OX=10090 GN=Bclaf1 PE=1 SV=2
231	210	Q61024|ASNS_MOUSE	243.41	38	9	19	32	9	13	20	5531400	10830000	19829000	6055500	9455300	8400000	16	16	4	13	21	6	5	11	Deamidation (NQ); Oxidation (M)	64283	Asparagine synthetase [glutamine-hydrolyzing] OS=Mus musculus OX=10090 GN=Asns PE=1 SV=3
96	198	Q9Z2X1|HNRPF_MOUSE	237.94	48	22	40	44	22	13	26	30771000	52190000	54931000	34933000	4577600	12485000	15	13	19	28	32	10	5	13	Deamidation (NQ); Oxidation (M)	45730	Heterogeneous nuclear ribonucleoprotein F OS=Mus musculus OX=10090 GN=Hnrnpf PE=1 SV=3
264	92	Q78PY7|SND1_MOUSE	226.47	35	16	18	16	15	6	12	11138000	3461100	3379600	12758000	3124900	3557200	21	21	9	10	13	9	5	10	Deamidation (NQ)	102088	Staphylococcal nuclease domain-containing protein 1 OS=Mus musculus OX=10090 GN=Snd1 PE=1 SV=1
260	219	P46935|NEDD4_MOUSE	216.62	18	9	13	14	6	9	12	2309100	10255000	8663300	2012100	4932000	5947700	12	12	4	15	13	3	5	10		102706	E3 ubiquitin-protein ligase NEDD4 OS=Mus musculus OX=10090 GN=Nedd4 PE=1 SV=3
296	150	P97311|MCM6_MOUSE	213.64	26	16	10	12	16	7	4	7706400	6038900	5604600	13572000	2548400	1902400	14	14	9	10	9	9	5	5	Deamidation (NQ)	92867	DNA replication licensing factor MCM6 OS=Mus musculus OX=10090 GN=Mcm6 PE=1 SV=1
262	323	P42208|SEPT2_MOUSE	211.16	41	33	27	27	33	30	30	13763000	8988600	8398000	7938700	6579200	8100000	9	9	6	12	10	7	5	10	Oxidation (M)	41526	Septin-2 OS=Mus musculus OX=10090 GN=Sept2 PE=1 SV=2
258	197	P49717|MCM4_MOUSE	203.06	26	5	18	21	11	11	11	2437800	5348100	7752200	12104000	2378300	1860500	12	12	2	10	20	5	5	7	Deamidation (NQ)	96736	DNA replication licensing factor MCM4 OS=Mus musculus OX=10090 GN=Mcm4 PE=1 SV=1
352	222	P14685|PSMD3_MOUSE	201.56	33	5	21	24	12	12	10	5432900	3384500	4513800	4417000	6049500	2483800	12	12	3	7	14	3	5	6	Deamidation (NQ)	60718	26S proteasome non-ATPase regulatory subunit 3 OS=Mus musculus OX=10090 GN=Psmd3 PE=1 SV=3
216	155	Q7TMK9|HNRPQ_MOUSE	201.4	34	20	27	25	17	13	21	20125000	10695000	11518000	19422000	7266900	8447200	14	14	7	16	15	6	5	13	Deamidation (NQ)	69633	Heterogeneous nuclear ribonucleoprotein Q OS=Mus musculus OX=10090 GN=Syncrip PE=1 SV=2
244	173	P12894|POL_IPMAI	198.9	25	8	14	18	10	8	19	8201500	3422000	6539500	17120000	8794100	7348300	15	13	4	9	17	5	5	14	Deamidation (NQ)	91001	Intracisternal A-particle Pol-related polyprotein (Fragment) OS=Mouse intracisternal a-particle IL3 OX=11754 PE=3 SV=1
279	1115	P63276|RS17_MOUSE	194.56	44	36	44	36	33	41	44	8271900	18868000	14744000	4006700	10196000	9872700	10	10	7	11	12	3	5	12	Deamidation (NQ); Oxidation (M)	15524	40S ribosomal protein S17 OS=Mus musculus OX=10090 GN=Rps17 PE=1 SV=2
281	195	Q6P5F9|XPO1_MOUSE	192.22	19	9	10	15	4	7	6	12153000	6910400	9609500	16699000	7214100	5724200	16	16	6	10	18	3	5	8	Oxidation (M)	123093	Exportin-1 OS=Mus musculus OX=10090 GN=Xpo1 PE=1 SV=1
270	256	P28658|ATX10_MOUSE	192.18	32	13	23	23	14	16	18	6052000	3512300	7795200	10329000	4687900	5017100	11	11	6	9	14	5	5	12	Oxidation (M)	53707	Ataxin-10 OS=Mus musculus OX=10090 GN=Atxn10 PE=1 SV=2
374	266	O35685|NUDC_MOUSE	189.7	42	17	23	27	21	25	30	5637200	5997000	5135200	11537000	5475800	6036100	12	12	4	5	10	5	5	10	Deamidation (NQ)	38358	Nuclear migration protein nudC OS=Mus musculus OX=10090 GN=Nudc PE=1 SV=1
324	251	P62334|PRS10_MOUSE	188.58	41	24	27	28	21	20	25	4965200	6505400	4873900	12298000	4003900	6042200	11	10	6	9	11	5	5	8	Deamidation (NQ)	44173	26S proteasome regulatory subunit 10B OS=Mus musculus OX=10090 GN=Psmc6 PE=1 SV=1
179	161	Q9D0I9|SYRC_MOUSE	187.39	27	7	16	21	11	10	22	12642000	9565700	13907000	18171000	11093000	11767000	14	14	3	14	20	5	5	18	Deamidation (NQ)	75674	Arginine--tRNA ligase cytoplasmic OS=Mus musculus OX=10090 GN=Rars PE=1 SV=2
160	1001	P29517|TBB9_ARATH	186.52	14	9	14	13	9	13	13		4292.7					7	1	5	20	16	5	5	20	Deamidation (NQ)	49658	Tubulin beta-9 chain OS=Arabidopsis thaliana OX=3702 GN=TUBB9 PE=1 SV=1
285	924	P43274|H14_MOUSE	182.59	18	13	17	17	17	17	18	5225400	2367800	5957800	34504000	12939000	3472400	9	2	2	13	11	5	5	12	Deamidation (NQ)	21977	Histone H1.4 OS=Mus musculus OX=10090 GN=Hist1h1e PE=1 SV=2
136	528	P62962|PROF1_MOUSE	177.84	59	45	59	59	29	44	47	44848000	58902000	61281000	39980000	10944000	28161000	8	8	6	21	22	4	5	21	Deamidation (NQ); Oxidation (M)	14957	Profilin-1 OS=Mus musculus OX=10090 GN=Pfn1 PE=1 SV=2
257	662	P28656|NP1L1_MOUSE	177.72	20	15	19	19	20	17	19	12734000	20069000	17965000	12190000	8113100	19453000	7	5	5	10	13	6	5	14	Deamidation (NQ)	45345	Nucleosome assembly protein 1-like 1 OS=Mus musculus OX=10090 GN=Nap1l1 PE=1 SV=2
491	348	P47753|CAZA1_MOUSE	175.5	55	21	28	43	23	34	21	1116600	1672000	2542300	2483500	1703100	1668600	8	6	3	4	6	2	5	4	Deamidation (NQ)	32940	F-actin-capping protein subunit alpha-1 OS=Mus musculus OX=10090 GN=Capza1 PE=1 SV=4
307	476	Q9DCL9|PUR6_MOUSE	171.81	23	13	16	18	13	14	16	8300600	9622600	13944000	8750200	5836800	6831900	11	10	5	11	12	6	5	8	Deamidation (NQ)	47006	Multifunctional protein ADE2 OS=Mus musculus OX=10090 GN=Paics PE=1 SV=4
330	360	Q9QZD9|EIF3I_MOUSE	171.26	41	23	27	36	23	26	29	10365000	4562900	7213000	21937000	7233500	3570400	9	9	5	8	12	5	5	8	Deamidation (NQ)	36461	Eukaryotic translation initiation factor 3 subunit I OS=Mus musculus OX=10090 GN=Eif3i PE=1 SV=1
371	366	P24547|IMDH2_MOUSE	170.35	23	13	6	16	13	15	15	4132200	963280	4645100	11072000	3315200	5092800	9	9	4	2	10	4	5	9		55815	Inosine-5'-monophosphate dehydrogenase 2 OS=Mus musculus OX=10090 GN=Impdh2 PE=1 SV=2
366	391	P11440|CDK1_MOUSE	169.14	36	23	20	19	19	20	21	7368400	5469600	4360600	8995400	6527100	2935800	9	7	6	5	9	7	5	7	Deamidation (NQ)	34107	Cyclin-dependent kinase 1 OS=Mus musculus OX=10090 GN=Cdk1 PE=1 SV=3
284	456	P54775|PRS6B_MOUSE	168.97	37	31	21	21	15	13	21	3803600	8779500	7030000	4344600	2480700	8245100	8	8	7	13	9	3	5	10	Deamidation (NQ); Oxidation (M)	47408	26S proteasome regulatory subunit 6B OS=Mus musculus OX=10090 GN=Psmc4 PE=1 SV=2
284	470	Q63570|PRS6B_RAT	168.97	37	31	21	21	15	13	21	3803600	8779500	7030000	4344600	2480700	8245100	8	8	7	13	9	3	5	10	Deamidation (NQ); Oxidation (M)	47408	26S proteasome regulatory subunit 6B OS=Rattus norvegicus OX=10116 GN=Psmc4 PE=1 SV=1
381	672	Q9CPR4|RL17_MOUSE	165.78	34	23	16	29	16	28	29	21529000	2923200	10356000	10186000	12638000	15933000	7	7	4	5	7	3	5	12		21423	60S ribosomal protein L17 OS=Mus musculus OX=10090 GN=Rpl17 PE=1 SV=3
346	255	Q8CIE6|COPA_MOUSE	165.49	17	4	6	10	8	6	12	2409300	3699300	4131200	5058500	2952300	4419600	13	13	3	7	11	6	5	11		138432	Coatomer subunit alpha OS=Mus musculus OX=10090 GN=Copa PE=1 SV=2
415	299	Q6NZJ6|IF4G1_MOUSE	163.51	14	3	5	6	4	7	4	6899100	4128700	3944400	10538000	6141100	2766600	14	14	4	7	9	4	5	6	Deamidation (NQ)	176076	Eukaryotic translation initiation factor 4 gamma 1 OS=Mus musculus OX=10090 GN=Eif4g1 PE=1 SV=1
479	481	Q62448|IF4G2_MOUSE	161.12	11	3	7	5	4	7	8	772420	1535400	870680	2073500	3392900	1553100	7	7	1	5	5	3	5	7	Deamidation (NQ)	102105	Eukaryotic translation initiation factor 4 gamma 2 OS=Mus musculus OX=10090 GN=Eif4g2 PE=1 SV=2
483	327	P09103|PDIA1_MOUSE	160.51	26	6	8	16	13	12	13	1013200	3602100	6376900	4203900	1847300	1251900	12	12	2	4	8	4	5	5		57059	Protein disulfide-isomerase OS=Mus musculus OX=10090 GN=P4hb PE=1 SV=2
460	509	O35593|PSDE_MOUSE	160.23	31	13	14	22	10	19	22	2627800	2257400	2025100	7156900	3540600	2463100	7	7	3	5	5	2	5	6		34577	26S proteasome non-ATPase regulatory subunit 14 OS=Mus musculus OX=10090 GN=Psmd14 PE=1 SV=2
395	284	O55029|COPB2_MOUSE	158.57	20	11	7	9	6	10	10	4508100	5724500	3984900	3045700	3244600	1348300	12	12	6	6	10	3	5	6	Deamidation (NQ)	102449	Coatomer subunit beta' OS=Mus musculus OX=10090 GN=Copb2 PE=1 SV=2
506	668	Q60865|CAPR1_MOUSE	157.31	18	3	6	11	6	10	13	1148300	1247700	3546100	1630300	4856400	2852300	8	8	1	3	9	1	5	6	Deamidation (NQ)	78169	Caprin-1 OS=Mus musculus OX=10090 GN=Caprin1 PE=1 SV=2
226	927	Q3THE2|ML12B_MOUSE	155.81	37	37	28	37	12	15	37	26806000	12446000	11022000	14012000	21792000	17140000	6	6	7	14	13	2	5	16	Oxidation (M)	19779	Myosin regulatory light chain 12B OS=Mus musculus OX=10090 GN=Myl12b PE=1 SV=2
389	628	P99026|PSB4_MOUSE	155.72	35	17	22	22	32	26	22	7373100	2664400	5253700	7384200	5506800	3826800	7	7	4	5	8	6	5	6	Deamidation (NQ); Oxidation (M)	29116	Proteasome subunit beta type-4 OS=Mus musculus OX=10090 GN=Psmb4 PE=1 SV=1
222	710	Q9S9N1|HSP7E_ARATH	150.77	12	6	9	9	6	5	6			3827500				6	1	5	13	17	6	5	13	Deamidation (NQ)	70915	Heat shock 70 kDa protein 5 OS=Arabidopsis thaliana OX=3702 GN=HSP70-5 PE=2 SV=1
562	711	P16460|ASSY_MOUSE	149.73	17	8	7	12	13	15	10	3300500	433170	3155700	2612200	4565800	2100000	6	6	3	3	4	3	5	4	Oxidation (M)	46585	Argininosuccinate synthase OS=Mus musculus OX=10090 GN=Ass1 PE=1 SV=1
372	853	Q9Z1D1|EIF3G_MOUSE	148.63	32	17	24	27	19	19	9	1832200	6119100	4144100	11681000	7103300	1382500	6	6	3	8	11	4	5	5	Deamidation (NQ)	35638	Eukaryotic translation initiation factor 3 subunit G OS=Mus musculus OX=10090 GN=Eif3g PE=1 SV=2
407	553	P40124|CAP1_MOUSE	146.79	22	15	15	15	10	15	10	3128200	2388500	2769100	12679000	2952400	1493900	7	7	4	5	8	3	5	6		51565	Adenylyl cyclase-associated protein 1 OS=Mus musculus OX=10090 GN=Cap1 PE=1 SV=4
493	709	P62751|RL23A_MOUSE	144.21	42	8	20	20	0	25	42	9196400	6305800	4819700		16399000	10307000	6	6	1	4	5	0	5	11		17695	60S ribosomal protein L23a OS=Mus musculus OX=10090 GN=Rpl23a PE=1 SV=1
477	871	P84099|RL19_MOUSE	142.14	22	9	13	13	13	14	13	5697000	3367900	4426400	12159000	8260500	7140400	5	5	3	4	6	4	5	5	Deamidation (NQ)	23466	60S ribosomal protein L19 OS=Mus musculus OX=10090 GN=Rpl19 PE=1 SV=1
461	560	Q9CXW3|CYBP_MOUSE	142.06	48	29	34	30	29	23	23	3802600	2223700	1367700	5218800	3254200	1427200	8	8	5	5	4	3	5	5		26510	Calcyclin-binding protein OS=Mus musculus OX=10090 GN=Cacybp PE=1 SV=1
411	897	Q9CXW4|RL11_MOUSE	141.48	31	25	30	31	17	25	25	27826000	13683000	14751000	50827000	16999000	12092000	6	6	5	5	10	3	5	7		20252	60S ribosomal protein L11 OS=Mus musculus OX=10090 GN=Rpl11 PE=1 SV=4
364	421	P35550|FBRL_MOUSE	141.25	35	10	21	25	8	13	19	3543700	3923200	2923200	1436400	2866200	1865800	8	8	4	10	9	2	5	9		34307	rRNA 2'-O-methyltransferase fibrillarin OS=Mus musculus OX=10090 GN=Fbl PE=1 SV=2
545	326	Q8CG48|SMC2_MOUSE	139.54	12	5	6	3	3	5	2	4077600	1875800	1019700	2479500	1940700	431450	10	10	5	6	4	2	5	2		134239	Structural maintenance of chromosomes protein 2 OS=Mus musculus OX=10090 GN=Smc2 PE=1 SV=2
293	923	P63242|IF5A1_MOUSE	137.55	49	23	40	40	40	21	39	52854000	21202000	48812000	19322000	6731900	13658000	8	8	6	8	18	6	5	11	Deamidation (NQ)	16832	Eukaryotic translation initiation factor 5A-1 OS=Mus musculus OX=10090 GN=Eif5a PE=1 SV=2
570	437	P46061|RAGP1_MOUSE	134.22	18	6	8	2	7	10	10	2532000	1522400	132380	4344800	3346700	1384300	8	8	3	4	1	3	5	5		63531	Ran GTPase-activating protein 1 OS=Mus musculus OX=10090 GN=Rangap1 PE=1 SV=2
392	1049	P97461|RS5_MOUSE	133.67	27	14	19	27	14	14	14	3671600	4382300	16929000	2128800	2129600	3423200	6	6	2	4	16	2	5	5	Deamidation (NQ)	22889	40S ribosomal protein S5 OS=Mus musculus OX=10090 GN=Rps5 PE=1 SV=3
462	1093	Q9CQR2|RS21_MOUSE	126.24	48	34	35	48	22	47	43	3372200	2032000	3523600	4184700	8224700	2904800	5	5	3	4	6	2	5	7		9141	40S ribosomal protein S21 OS=Mus musculus OX=10090 GN=Rps21 PE=1 SV=1
603	407	Q9WUA2|SYFB_MOUSE	123.6	19	2	6	9	2	10	13	1690200	1092800	2095400	2136900	2505100	2464900	9	9	1	3	4	1	5	7		65697	Phenylalanine--tRNA ligase beta subunit OS=Mus musculus OX=10090 GN=Farsb PE=1 SV=2
513	1614	Q6ZWY3|RS27L_MOUSE	123.24	31	30	31	29	0	31	31	4071400	2365800	1453600		6357000	1279600	4	3	3	8	4	0	5	6	Deamidation (NQ)	9477	40S ribosomal protein S27-like OS=Mus musculus OX=10090 GN=Rps27l PE=1 SV=3
609	826	P11404|FABPH_MOUSE	122.81	45	29	21	23	21	41	29	5449600	1006900	1096400	3663000	3286300	1194800	6	6	3	2	3	2	5	4	Deamidation (NQ)	14819	Fatty acid-binding protein heart OS=Mus musculus OX=10090 GN=Fabp3 PE=1 SV=5
451	881	Q6ZWN5|RS9_MOUSE	112.94	38	14	25	21	14	20	28	32017000	12085000	12101000	34941000	29505000	18753000	10	10	4	7	8	3	5	11		22591	40S ribosomal protein S9 OS=Mus musculus OX=10090 GN=Rps9 PE=1 SV=3
590	1325	Q6IFZ6|K2C1B_MOUSE	93.58	6	4	4	4	2	4	6						0	4	1	2	3	4	1	5	6	Deamidation (NQ)	61359	Keratin type II cytoskeletal 1b OS=Mus musculus OX=10090 GN=Krt77 PE=1 SV=1
408	1556	P07724|ALBU_MOUSE	69.33	2	2	2	2	2	2	2	22589000	11397000	8920200	32556000	76875000	21290000	1	1	1	7	6	2	5	10	Deamidation (NQ)	68693	Serum albumin OS=Mus musculus OX=10090 GN=Alb PE=1 SV=3
20	36	Q6P4T2|U520_MOUSE	307.23	37	20	29	31	20	4	6	77389000	67391000	57373000	140180000	2797900	2185300	62	62	32	85	86	32	6	10	Deamidation (NQ); Oxidation (M)	244544	U5 small nuclear ribonucleoprotein 200 kDa helicase OS=Mus musculus OX=10090 GN=Snrnp200 PE=1 SV=1
72	16	P26231|CTNA1_MOUSE	288.41	40	28	31	36	23	8	17	48453000	20123000	27244000	48323000	4501600	5753400	26	25	15	35	44	16	6	13	Deamidation (NQ); Oxidation (M)	100106	Catenin alpha-1 OS=Mus musculus OX=10090 GN=Ctnna1 PE=1 SV=1
74	33	Q3U0V1|FUBP2_MOUSE	283.26	50	36	33	44	32	13	13	66493000	40816000	44751000	130170000	8262700	3735200	27	25	19	31	39	20	6	8	Deamidation (NQ); Oxidation (M)	76776	Far upstream element-binding protein 2 OS=Mus musculus OX=10090 GN=Khsrp PE=1 SV=2
65	151	Q99KP6|PRP19_MOUSE	271.78	57	48	56	48	41	18	34	78444000	42223000	55782000	137700000	6928600	9507600	18	18	24	33	44	22	6	15	Deamidation (NQ); Oxidation (M)	55239	Pre-mRNA-processing factor 19 OS=Mus musculus OX=10090 GN=Prpf19 PE=1 SV=1
65	152	Q9JMJ4|PRP19_RAT	271.78	57	48	56	48	41	18	34	78444000	42223000	55782000	137700000	6928600	9507600	18	18	24	33	44	22	6	15	Deamidation (NQ); Oxidation (M)	55239	Pre-mRNA-processing factor 19 OS=Rattus norvegicus OX=10116 GN=Prpf19 PE=1 SV=2
152	120	P25206|MCM3_MOUSE	230.28	28	16	24	25	12	7	15	9969800	8791900	13959000	9027700	2392500	3443600	15	15	8	21	23	5	6	12	Deamidation (NQ)	91546	DNA replication licensing factor MCM3 OS=Mus musculus OX=10090 GN=Mcm3 PE=1 SV=2
129	213	Q569Z6|TR150_MOUSE	226.1	21	8	18	16	13	7	7	50889000	36816000	37903000	45963000	3573500	1790600	15	13	10	25	28	14	6	8	Oxidation (M)	108178	Thyroid hormone receptor-associated protein 3 OS=Mus musculus OX=10090 GN=Thrap3 PE=1 SV=1
150	260	Q60973|RBBP7_MOUSE	220.48	35	28	33	33	26	25	19	40716000	16032000	24900000	51980000	6944900	7815700	11	6	11	19	23	9	6	9	Deamidation (NQ)	47790	Histone-binding protein RBBP7 OS=Mus musculus OX=10090 GN=Rbbp7 PE=1 SV=1
106	310	P14869|RLA0_MOUSE	217.48	39	32	38	35	29	26	35	69199000	36302000	49393000	73196000	19054000	37884000	11	11	11	23	27	9	6	21	Deamidation (NQ); Oxidation (M)	34216	60S acidic ribosomal protein P0 OS=Mus musculus OX=10090 GN=Rplp0 PE=1 SV=3
202	98	Q8BMJ2|SYLC_MOUSE	215.88	23	9	15	16	6	8	14	8553500	5083300	8222300	5212700	9084800	7989800	19	19	7	12	16	5	6	15	Deamidation (NQ)	134192	Leucine--tRNA ligase cytoplasmic OS=Mus musculus OX=10090 GN=Lars PE=1 SV=2
214	156	Q9WVK4|EHD1_MOUSE	211.96	38	19	29	27	26	16	34	12183000	8073600	4881000	18822000	3335100	7304400	14	11	6	11	14	8	6	15	Deamidation (NQ)	60603	EH domain-containing protein 1 OS=Mus musculus OX=10090 GN=Ehd1 PE=1 SV=1
360	128	F6ZDS4|TPR_MOUSE	205.78	12	4	4	5	3	4	5	4405600	1642400	2952600	3042000	2964800	1774900	17	17	5	7	10	3	6	10	Deamidation (NQ)	273988	Nucleoprotein TPR OS=Mus musculus OX=10090 GN=Tpr PE=1 SV=1
337	220	Q9Z1Q9|SYVC_MOUSE	204.3	16	6	6	11	4	7	9	6930500	2437600	3725400	1265600	6951400	2645400	14	14	6	8	12	3	6	8		140215	Valine--tRNA ligase OS=Mus musculus OX=10090 GN=Vars PE=1 SV=1
157	166	P26043|RADI_MOUSE	200.54	37	17	19	24	18	9	15	9334300	4260800	4111000	2908200	1110400	3225800	15	6	8	16	22	8	6	13	Deamidation (NQ); Oxidation (M)	68543	Radixin OS=Mus musculus OX=10090 GN=Rdx PE=1 SV=3
312	191	Q8BML9|SYQ_MOUSE	197.37	22	4	14	14	7	10	15	3353700	2470700	5856500	7879200	6215200	2988100	14	14	3	8	14	4	6	9		87677	Glutamine--tRNA ligase OS=Mus musculus OX=10090 GN=Qars PE=1 SV=1
177	252	P70372|ELAV1_MOUSE	196.52	43	27	40	43	34	25	28	27876000	21308000	16970000	47555000	10021000	7000200	11	11	6	14	21	8	6	10	Deamidation (NQ)	36169	ELAV-like protein 1 OS=Mus musculus OX=10090 GN=Elavl1 PE=1 SV=2
291	297	Q99LF4|RTCB_MOUSE	195.39	30	14	24	23	19	18	15	5164200	7876800	5967500	15758000	3704800	3645100	10	10	5	10	11	6	6	6		55249	tRNA-splicing ligase RtcB homolog OS=Mus musculus OX=10090 GN=Rtcb PE=1 SV=1
417	177	Q9EPU0|RENT1_MOUSE	193.08	18	11	3	5	5	8	7	1138500	184000	373580	548560	635010	351830	13	6	8	3	5	3	6	6	Deamidation (NQ)	123967	Regulator of nonsense transcripts 1 OS=Mus musculus OX=10090 GN=Upf1 PE=1 SV=2
236	491	O35841|API5_MOUSE	187.33	17	13	16	17	11	13	8	13627000	9012200	7884100	18835000	3540500	1641100	10	10	6	13	18	4	6	5	Deamidation (NQ)	56785	Apoptosis inhibitor 5 OS=Mus musculus OX=10090 GN=Api5 PE=1 SV=2
162	642	Q61792|LASP1_MOUSE	187.27	40	35	40	40	40	34	40	39532000	23086000	22270000	80824000	26287000	21271000	7	7	10	14	15	9	6	15	Deamidation (NQ); Oxidation (M)	29994	LIM and SH3 domain protein 1 OS=Mus musculus OX=10090 GN=Lasp1 PE=1 SV=1
186	265	Q9Z1N5|DX39B_MOUSE	185.63	27	13	22	22	20	13	18	17805000	10024000	11818000	45176000	7588300	4553500	13	4	6	18	17	9	6	11	Deamidation (NQ)	49035	Spliceosome RNA helicase Ddx39b OS=Mus musculus OX=10090 GN=Ddx39b PE=1 SV=1
171	287	P52293|IMA1_MOUSE	182.52	29	19	20	23	20	19	23	17872000	9453000	9908700	27115000	6881100	9089200	10	10	11	12	18	9	6	16	Deamidation (NQ)	57928	Importin subunit alpha-1 OS=Mus musculus OX=10090 GN=Kpna2 PE=1 SV=2
269	431	Q9Z2U0|PSA7_MOUSE	180.9	50	25	40	41	29	22	31	5655100	5130500	5863700	12041000	5069800	4553600	10	10	4	11	12	6	6	11		27855	Proteasome subunit alpha type-7 OS=Mus musculus OX=10090 GN=Psma7 PE=1 SV=1
190	869	Q8BL97|SRSF7_MOUSE	180.27	22	22	22	22	22	19	18	105660000	67242000	51196000	122000000	4675800	2545000	9	7	8	16	17	10	6	9	Deamidation (NQ); Oxidation (M)	30818	Serine/arginine-rich splicing factor 7 OS=Mus musculus OX=10090 GN=Srsf7 PE=1 SV=1
194	246	P26041|MOES_MOUSE	179.77	25	10	19	17	10	8	17	1831800	1471100	617260	1458000	753820	579540	13	5	7	15	18	7	6	11	Deamidation (NQ); Oxidation (M)	67767	Moesin OS=Mus musculus OX=10090 GN=Msn PE=1 SV=3
327	375	P49588|SYAC_HUMAN	173.45	11	6	7	9	3	7	7		954550					8	1	4	7	13	2	6	9	Oxidation (M)	106810	Alanine--tRNA ligase cytoplasmic OS=Homo sapiens OX=9606 GN=AARS PE=1 SV=2
333	589	P63101|1433Z_MOUSE	170.78	35	22	22	22	22	28	22	12789000	19673000	15002000	22905000	19516000	12818000	7	5	5	9	9	5	6	8	Deamidation (NQ); Oxidation (M)	27771	14-3-3 protein zeta/delta OS=Mus musculus OX=10090 GN=Ywhaz PE=1 SV=1
406	279	Q61584|FXR1_MOUSE	169.82	26	12	10	12	9	16	16	1587900	2566200	1654200	3939600	4895900	3767500	11	10	4	4	6	4	6	11		76222	Fragile X mental retardation syndrome-related protein 1 OS=Mus musculus OX=10090 GN=Fxr1 PE=1 SV=2
546	403	Q98TR3|RENT1_TAKRU	169.04	12	7	1	3	3	9	5					95848		8	1	5	2	3	2	6	4	Deamidation (NQ)	122339	Putative regulator of nonsense transcripts 1 OS=Takifugu rubripes OX=31033 GN=rent1 PE=3 SV=1
166	451	P62301|RS13_MOUSE	165.57	52	17	51	52	13	28	52	18168000	16846000	19453000	6901900	19005000	19151000	11	11	4	16	23	2	6	26		17222	40S ribosomal protein S13 OS=Mus musculus OX=10090 GN=Rps13 PE=1 SV=2
239	388	P16627|HS71L_MOUSE	160.22	16	9	14	11	9	7	11		252730					8	1	6	12	13	4	6	13	Deamidation (NQ)	70637	Heat shock 70 kDa protein 1-like OS=Mus musculus OX=10090 GN=Hspa1l PE=1 SV=4
504	373	O88342|WDR1_MOUSE	158.39	24	16	17	3	5	20	17	4249500	1538300	460060	3408900	3977000	1578800	7	7	5	5	1	2	6	6	Deamidation (NQ)	66407	WD repeat-containing protein 1 OS=Mus musculus OX=10090 GN=Wdr1 PE=1 SV=3
321	534	Q9CZM2|RL15_MOUSE	157.01	31	14	27	22	14	14	25	14319000	12706000	10903000	14825000	11080000	11647000	7	7	5	9	8	4	6	11	Deamidation (NQ)	24146	60S ribosomal protein L15 OS=Mus musculus OX=10090 GN=Rpl15 PE=1 SV=4
587	700	Q8C0C7|SYFA_MOUSE	154.23	20	16	8	8	11	15	8	4113700	545880	841680	2471000	3117800	831170	7	7	3	2	3	2	6	3		57599	Phenylalanine--tRNA ligase alpha subunit OS=Mus musculus OX=10090 GN=Farsa PE=1 SV=1
295	557	P62270|RS18_MOUSE	151.68	40	16	40	40	23	21	28	9468600	11728000	20882000	12888000	20271000	8278700	7	7	4	11	10	5	6	8	Deamidation (NQ)	17719	40S ribosomal protein S18 OS=Mus musculus OX=10090 GN=Rps18 PE=1 SV=3
380	808	P53026|RL10A_MOUSE	150.78	24	16	16	16	24	24	24	34861000	11021000	9818000	62120000	27586000	12458000	6	6	3	8	6	5	6	9	Oxidation (M)	24916	60S ribosomal protein L10a OS=Mus musculus OX=10090 GN=Rpl10a PE=1 SV=3
437	661	P61982|1433G_MOUSE	148.24	35	15	23	24	10	28	24	766970	4231000	3606400		5015600	2784500	6	3	2	8	7	2	6	8	Oxidation (M)	28303	14-3-3 protein gamma OS=Mus musculus OX=10090 GN=Ywhag PE=1 SV=2
514	1528	P01834|IGKC_HUMAN	145.86	52	49	17	49	49	52	49	959930	1628800	1559100	4032600	6874300	5461500	4	4	3	2	4	3	6	8		11765	Immunoglobulin kappa constant OS=Homo sapiens OX=9606 GN=IGKC PE=1 SV=2
438	809	O09167|RL21_MOUSE	131.97	32	16	28	32	9	21	32	12153000	2118600	4986600	21016000	12391000	6575100	4	4	3	4	7	2	6	8	Deamidation (NQ); Oxidation (M)	18562	60S ribosomal protein L21 OS=Mus musculus OX=10090 GN=Rpl21 PE=1 SV=3
332	1170	Q3THW5|H2AV_MOUSE	125.02	31	20	31	31	20	31	23	18768000	12034000	9822300	2099900	19439000	1020300	4	2	6	11	12	4	6	7		13509	Histone H2A.V OS=Mus musculus OX=10090 GN=H2afv PE=1 SV=3
332	1171	P0C0S6|H2AZ_MOUSE	125.02	31	20	31	31	20	31	23	18768000	12034000	9822300	2099900	19439000	1020300	4	2	6	11	12	4	6	7		13553	Histone H2A.Z OS=Mus musculus OX=10090 GN=H2afz PE=1 SV=2
414	632	P51150|RAB7A_MOUSE	124.02	45	26	26	27	7	14	20	7963800	2071900	2888800	2053900	4818400	2619100	6	5	4	6	7	3	6	7		23490	Ras-related protein Rab-7a OS=Mus musculus OX=10090 GN=Rab7a PE=1 SV=2
551	1160	P84233|H32_XENLA	93.7	22	15	20	15	15	22	20	25652000	62960000	69948000	58963000	9591100	153490000	6	6	2	7	5	3	6	6	Deamidation (NQ)	15388	Histone H3.2 OS=Xenopus laevis OX=8355 PE=1 SV=2
551	1161	P84228|H32_MOUSE	93.7	22	15	20	15	15	22	20	25652000	62960000	69948000	58963000	9591100	153490000	6	6	2	7	5	3	6	6	Deamidation (NQ)	15388	Histone H3.2 OS=Mus musculus OX=10090 GN=Hist1h3b PE=1 SV=2
551	1162	P68433|H31_MOUSE	93.7	22	15	20	15	15	22	20	25652000	62960000	69948000	58963000	9591100	153490000	6	6	2	7	5	3	6	6	Deamidation (NQ)	15404	Histone H3.1 OS=Mus musculus OX=10090 GN=Hist1h3a PE=1 SV=2
551	1163	Q6LBF0|H31_MUSPA	93.7	22	15	20	15	15	22	20	25652000	62960000	69948000	58963000	9591100	153490000	6	6	2	7	5	3	6	6	Deamidation (NQ)	15404	Histone H3.1 OS=Mus pahari OX=10093 GN=H3110 PE=2 SV=3
551	1164	Q6LBE8|H32_MUSPA	93.7	22	15	20	15	15	22	20	25652000	62960000	69948000	58963000	9591100	153490000	6	6	2	7	5	3	6	6	Deamidation (NQ)	15388	Histone H3.2 OS=Mus pahari OX=10093 GN=H312 PE=2 SV=3
551	1165	P68431|H31_HUMAN	93.7	22	15	20	15	15	22	20	25652000	62960000	69948000	58963000	9591100	153490000	6	6	2	7	5	3	6	6	Deamidation (NQ)	15404	Histone H3.1 OS=Homo sapiens OX=9606 GN=HIST1H3A PE=1 SV=2
551	1166	Q71DI3|H32_HUMAN	93.7	22	15	20	15	15	22	20	25652000	62960000	69948000	58963000	9591100	153490000	6	6	2	7	5	3	6	6	Deamidation (NQ)	15388	Histone H3.2 OS=Homo sapiens OX=9606 GN=HIST2H3A PE=1 SV=3
551	1177	Q16695|H31T_HUMAN	93.7	22	15	20	15	15	22	20	25652000	62960000	69948000	58963000	9591100	153490000	6	6	2	7	5	3	6	6	Deamidation (NQ)	15508	Histone H3.1t OS=Homo sapiens OX=9606 GN=HIST3H3 PE=1 SV=3
551	1178	P02301|H3C_MOUSE	93.7	22	15	20	15	15	22	20	25652000	62960000	69948000	58963000	9591100	153490000	6	6	2	7	5	3	6	6	Deamidation (NQ)	15315	Histone H3.3C OS=Mus musculus OX=10090 GN=H3f3c PE=3 SV=3
551	1181	P84244|H33_MOUSE	93.7	22	15	20	15	15	22	20	25652000	62960000	69948000	58963000	9591100	153490000	6	6	2	7	5	3	6	6	Deamidation (NQ)	15328	Histone H3.3 OS=Mus musculus OX=10090 GN=H3f3a PE=1 SV=2
551	1182	P59169|H33_ARATH	93.7	22	15	20	15	15	22	20	25652000	62960000	69948000	58963000	9591100	153490000	6	6	2	7	5	3	6	6	Deamidation (NQ)	15406	Histone H3.3 OS=Arabidopsis thaliana OX=3702 GN=HTR4 PE=1 SV=2
463	1248	O08807|PRDX4_MOUSE	81.81	12	4	4	7	4	12	7					62692		3	1	1	3	8	2	6	8	Deamidation (NQ)	31053	Peroxiredoxin-4 OS=Mus musculus OX=10090 GN=Prdx4 PE=1 SV=1
63	24	Q921M3|SF3B3_MOUSE	263.96	28	19	23	24	20	9	12	38491000	27162000	29481000	82244000	9511300	5956300	27	27	20	33	40	21	7	16	Deamidation (NQ)	135550	Splicing factor 3B subunit 3 OS=Mus musculus OX=10090 GN=Sf3b3 PE=1 SV=1
135	52	P97310|MCM2_MOUSE	246.34	34	19	18	24	21	12	14	7206100	6704300	10409000	9549000	2575300	2356000	18	18	10	17	24	10	7	9	Deamidation (NQ)	102077	DNA replication licensing factor MCM2 OS=Mus musculus OX=10090 GN=Mcm2 PE=1 SV=3
110	90	P40142|TKT_MOUSE	244.63	40	18	34	36	27	21	22	35312000	29301000	49456000	67799000	19846000	36451000	19	19	12	22	35	11	7	14	Deamidation (NQ); Oxidation (M)	67631	Transketolase OS=Mus musculus OX=10090 GN=Tkt PE=1 SV=1
95	130	Q8VIJ6|SFPQ_MOUSE	234.58	28	19	24	28	17	11	19	53203000	34656000	27150000	49920000	12094000	17769000	18	17	11	29	29	12	7	20	Deamidation (NQ); Oxidation (M)	75442	Splicing factor proline- and glutamine-rich OS=Mus musculus OX=10090 GN=Sfpq PE=1 SV=1
151	123	Q3UEB3|PUF60_MOUSE	227.11	47	38	29	27	35	13	21	30183000	15724000	14378000	35957000	4452800	3075600	16	16	14	19	19	12	7	7	Deamidation (NQ)	60249	Poly(U)-binding-splicing factor PUF60 OS=Mus musculus OX=10090 GN=Puf60 PE=1 SV=2
165	141	Q920B9|SP16H_MOUSE	226.97	20	12	16	16	12	9	9	26127000	8256300	9747200	23290000	4509600	1299700	17	17	9	17	19	10	7	5	Deamidation (NQ)	119825	FACT complex subunit SPT16 OS=Mus musculus OX=10090 GN=Supt16h PE=1 SV=2
158	134	Q8CGY8|OGT1_MOUSE	224.7	24	15	19	12	6	9	10	14752000	9846900	8211500	10599000	6872100	3423800	20	20	9	21	17	4	7	12	Deamidation (NQ)	116952	UDP-N-acetylglucosamine--peptide N-acetylglucosaminyltransferase 110 kDa subunit OS=Mus musculus OX=10090 GN=Ogt PE=1 SV=2
201	85	Q8VDJ3|VIGLN_MOUSE	216.82	28	13	5	13	8	9	19	5869000	3566200	4315100	3679600	4267800	6393800	19	19	9	9	13	5	7	18	Deamidation (NQ)	141742	Vigilin OS=Mus musculus OX=10090 GN=Hdlbp PE=1 SV=1
88	505	Q99020|ROAA_MOUSE	214.47	32	28	28	28	28	21	25	102310000	53745000	56991000	151500000	18908000	19832000	14	14	14	28	28	12	7	23	Oxidation (M)	30831	Heterogeneous nuclear ribonucleoprotein A/B OS=Mus musculus OX=10090 GN=Hnrnpab PE=1 SV=1
246	163	Q02053|UBA1_MOUSE	213.8	22	7	14	17	6	9	13	3859200	6914400	9533200	2363000	3551100	3358400	15	15	4	11	20	3	7	9	Deamidation (NQ)	117809	Ubiquitin-like modifier-activating enzyme 1 OS=Mus musculus OX=10090 GN=Uba1 PE=1 SV=1
159	313	P62702|RS4X_MOUSE	210.79	49	29	33	40	29	29	38	16101000	21245000	24655000	8782000	19833000	24864000	15	15	6	14	21	6	7	20	Deamidation (NQ)	29598	40S ribosomal protein S4 X isoform OS=Mus musculus OX=10090 GN=Rps4x PE=1 SV=2
274	204	Q9ERK4|XPO2_MOUSE	209.72	16	7	11	15	6	7	5	4623200	4735100	7706000	14544000	4159300	1212300	14	14	6	12	17	5	7	5	Deamidation (NQ)	110455	Exportin-2 OS=Mus musculus OX=10090 GN=Cse1l PE=1 SV=1
247	227	Q61598|GDIB_MOUSE	204.98	40	22	26	37	18	21	28	10449000	6293000	10711000	10516000	6519800	7435700	12	12	7	10	16	4	7	10	Deamidation (NQ)	50537	Rab GDP dissociation inhibitor beta OS=Mus musculus OX=10090 GN=Gdi2 PE=1 SV=1
323	1031	P62960|YBOX1_MOUSE	204.82	25	20	24	25	25	25	24	12367000	4880300	7892300	16297000	10344000	3931800	7	3	5	6	12	6	7	9		35730	Nuclease-sensitive element-binding protein 1 OS=Mus musculus OX=10090 GN=Ybx1 PE=1 SV=3
339	174	Q9JIK5|DDX21_MOUSE	202.76	25	5	12	10	6	10	13	4453300	2592700	2254800	3412400	3504000	2510100	15	15	4	9	8	3	7	10	Deamidation (NQ)	93551	Nucleolar RNA helicase 2 OS=Mus musculus OX=10090 GN=Ddx21 PE=1 SV=3
228	350	P07356|ANXA2_MOUSE	200.9	40	30	29	35	10	31	35	13731000	5218300	7513500	7098500	9796600	4093000	11	11	8	12	15	4	7	15		38676	Annexin A2 OS=Mus musculus OX=10090 GN=Anxa2 PE=1 SV=2
271	162	Q91YQ5|RPN1_MOUSE	199.5	35	16	7	15	16	17	23	11965000	3574600	5271500	9869800	8400700	10034000	14	14	7	5	11	6	7	15		68528	Dolichyl-diphosphooligosaccharide--protein glycosyltransferase subunit 1 OS=Mus musculus OX=10090 GN=Rpn1 PE=1 SV=1
283	330	P06151|LDHA_MOUSE	199.46	33	15	28	25	14	18	17	7990200	7286600	4788600	5121200	7441900	4905400	11	11	4	14	10	3	7	9		36499	L-lactate dehydrogenase A chain OS=Mus musculus OX=10090 GN=Ldha PE=1 SV=3
176	346	P70333|HNRH2_MOUSE	199.03	28	18	23	28	18	10	15	723030	1375600	2115800	348170			9	3	7	18	19	6	7	11	Deamidation (NQ)	49280	Heterogeneous nuclear ribonucleoprotein H2 OS=Mus musculus OX=10090 GN=Hnrnph2 PE=1 SV=1
465	176	Q62261|SPTB2_MOUSE	196.82	14	1	1	4	2	6	6	1907300	1358200	2630400	2322100	2720000	3287700	18	18	2	2	7	4	7	11	Deamidation (NQ); Oxidation (M)	274221	Spectrin beta chain non-erythrocytic 1 OS=Mus musculus OX=10090 GN=Sptbn1 PE=1 SV=2
221	232	Q8K310|MATR3_MOUSE	196.04	22	13	17	21	13	13	10	14828000	13787000	12494000	27549000	5102600	3535300	16	16	7	16	17	8	7	7	Deamidation (NQ); Oxidation (M)	94630	Matrin-3 OS=Mus musculus OX=10090 GN=Matr3 PE=1 SV=1
225	683	P43277|H13_MOUSE	191.48	27	20	24	24	24	26	25	18552000	8248000	15891000	19759000	26013000	12749000	11	4	3	15	14	5	7	15	Deamidation (NQ)	22100	Histone H1.3 OS=Mus musculus OX=10090 GN=Hist1h1d PE=1 SV=2
235	244	Q8QZY1|EIF3L_MOUSE	191.12	23	13	20	15	13	17	17	10627000	6890500	6260600	14358000	6597200	4745600	10	10	8	11	10	6	7	11	Deamidation (NQ)	66613	Eukaryotic translation initiation factor 3 subunit L OS=Mus musculus OX=10090 GN=Eif3l PE=1 SV=1
261	464	P62196|PRS8_MOUSE	190.81	30	8	22	26	17	20	22	3144600	7321900	9545000	1969600	5476700	4705500	10	9	3	13	15	4	7	9		45626	26S proteasome regulatory subunit 8 OS=Mus musculus OX=10090 GN=Psmc5 PE=1 SV=1
255	440	P62192|PRS4_MOUSE	187.89	27	11	22	20	14	14	19	6026900	4509500	4833600	7359100	4358700	3938600	9	8	5	11	13	5	7	12	Deamidation (NQ); Oxidation (M)	49185	26S proteasome regulatory subunit 4 OS=Mus musculus OX=10090 GN=Psmc1 PE=1 SV=1
292	290	Q9CZD3|GARS_MOUSE	186.5	20	13	11	14	11	9	10	12208000	5208700	4609100	9752400	6077700	4111800	11	11	8	8	8	5	7	9	Deamidation (NQ)	81878	Glycine--tRNA ligase OS=Mus musculus OX=10090 GN=Gars PE=1 SV=1
212	854	P18760|COF1_MOUSE	183.82	44	36	44	44	29	32	44	39681000	40477000	67087000	6928000	28726000	24474000	6	6	6	14	18	3	7	9	Deamidation (NQ)	18560	Cofilin-1 OS=Mus musculus OX=10090 GN=Cfl1 PE=1 SV=3
248	335	P47911|RL6_MOUSE	183.42	35	14	15	32	18	20	32	22633000	10387000	16108000	24150000	30190000	13235000	11	11	5	8	14	5	7	14	Deamidation (NQ)	33510	60S ribosomal protein L6 OS=Mus musculus OX=10090 GN=Rpl6 PE=1 SV=3
156	1131	P84104|SRSF3_MOUSE	177	32	28	29	32	29	29	29	49747000	86166000	48120000	78051000	9725800	9402700	8	6	8	19	18	12	7	10	Deamidation (NQ)	19330	Serine/arginine-rich splicing factor 3 OS=Mus musculus OX=10090 GN=Srsf3 PE=1 SV=1
328	685	P62082|RS7_MOUSE	172.37	51	43	34	50	21	43	51	16023000	12454000	10238000	2251900	5828300	12421000	10	10	6	10	10	4	7	10	Deamidation (NQ); Oxidation (M)	22127	40S ribosomal protein S7 OS=Mus musculus OX=10090 GN=Rps7 PE=2 SV=1
241	504	P62245|RS15A_MOUSE	171	55	49	49	44	55	36	37	14686000	11308000	19281000	23787000	17558000	10624000	8	8	6	11	16	6	7	8	Deamidation (NQ)	14840	40S ribosomal protein S15a OS=Mus musculus OX=10090 GN=Rps15a PE=1 SV=2
178	843	O08583|THOC4_MOUSE	164.12	33	31	33	31	31	31	31	34043000	11936000	18768000	56314000	12028000	5238900	5	5	11	15	16	10	7	8	Deamidation (NQ); Oxidation (M)	26940	THO complex subunit 4 OS=Mus musculus OX=10090 GN=Alyref PE=1 SV=3
197	433	P14148|RL7_MOUSE	163.68	29	14	21	18	8	21	26	26804000	20472000	14973000	3382800	33386000	21093000	11	11	4	17	16	2	7	17	Deamidation (NQ)	31420	60S ribosomal protein L7 OS=Mus musculus OX=10090 GN=Rpl7 PE=1 SV=2
249	515	P25444|RS2_MOUSE	156.94	24	17	21	21	20	24	21	30879000	15958000	18604000	55794000	35886000	19106000	6	6	6	11	12	7	7	10	Deamidation (NQ)	31231	40S ribosomal protein S2 OS=Mus musculus OX=10090 GN=Rps2 PE=1 SV=3
253	429	P0CJ47|ACT3_ARATH	151.6	28	8	18	28	11	11	11			96592				14	1	4	13	18	6	7	10	Deamidation (NQ); Oxidation (M)	41798	Actin-3 OS=Arabidopsis thaliana OX=3702 GN=ACT3 PE=1 SV=1
253	434	P0CJ46|ACT1_ARATH	151.6	28	8	18	28	11	11	11			96592				14	1	4	13	18	6	7	10	Deamidation (NQ); Oxidation (M)	41798	Actin-1 OS=Arabidopsis thaliana OX=3702 GN=ACT1 PE=1 SV=1
256	724	Q9CZX8|RS19_MOUSE	150.78	37	17	36	36	36	16	35	10761000	27949000	26094000	89053000	14804000	14340000	9	9	3	15	12	6	7	10		16085	40S ribosomal protein S19 OS=Mus musculus OX=10090 GN=Rps19 PE=1 SV=3
294	775	Q99PT1|GDIR1_MOUSE	150.5	30	30	30	30	30	30	30	18648000	8424900	6739900	42406000	12613000	6777300	5	5	5	9	7	6	7	11		23407	Rho GDP-dissociation inhibitor 1 OS=Mus musculus OX=10090 GN=Arhgdia PE=1 SV=3
315	467	P35980|RL18_MOUSE	148.32	35	13	26	29	20	26	26	15721000	32089000	25388000	56162000	51135000	33881000	8	8	3	9	10	3	7	12		21645	60S ribosomal protein L18 OS=Mus musculus OX=10090 GN=Rpl18 PE=1 SV=3
445	408	P60229|EIF3E_MOUSE	146.67	24	10	7	14	10	12	10	4524700	612250	2417200	7450800	2820600	2043000	8	8	3	2	7	4	7	5	Deamidation (NQ)	52221	Eukaryotic translation initiation factor 3 subunit E OS=Mus musculus OX=10090 GN=Eif3e PE=1 SV=1
445	409	P60228|EIF3E_HUMAN	146.67	24	10	7	14	10	12	10	4524700	612250	2417200	7450800	2820600	2043000	8	8	3	2	7	4	7	5	Deamidation (NQ)	52221	Eukaryotic translation initiation factor 3 subunit E OS=Homo sapiens OX=9606 GN=EIF3E PE=1 SV=1
797	518	Q8BTM8|FLNA_MOUSE	129.84	6	0	1	0	0	4	2	157550	306080			1270100	627940	11	8	1	1	0	0	7	5		281219	Filamin-A OS=Mus musculus OX=10090 GN=Flna PE=1 SV=5
410	907	P04104|K2C1_MOUSE	121.45	7	5	7	5	5	5	5		1182100		0			6	1	5	6	6	3	7	6	Deamidation (NQ)	65606	Keratin type II cytoskeletal 1 OS=Mus musculus OX=10090 GN=Krt1 PE=1 SV=4
601	738	Q8HZR5|K2C7_POTTR	98.95	11	4	4	4	0	4	11						140090	6	1	2	2	3	0	7	9		53286	Keratin type II cytoskeletal 7 OS=Potorous tridactylus OX=9310 GN=KRT7 PE=2 SV=1
34	14	Q8BTI8|SRRM2_MOUSE	300.01	20	14	14	18	11	5	4	147560000	73637000	86554000	233210000	4414700	2434200	37	37	37	54	64	34	8	8	Deamidation (NQ); Oxidation (M)	294841	Serine/arginine repetitive matrix protein 2 OS=Mus musculus OX=10090 GN=Srrm2 PE=1 SV=3
68	160	P17225|PTBP1_MOUSE	244.41	51	38	38	45	33	21	27	47881000	57015000	58995000	75236000	7588800	18122000	16	14	16	32	45	15	8	19	Deamidation (NQ); Oxidation (M)	56478	Polypyrimidine tract-binding protein 1 OS=Mus musculus OX=10090 GN=Ptbp1 PE=1 SV=2
112	77	Q9JKF1|IQGA1_MOUSE	237.55	18	11	15	13	12	10	16	16720000	10143000	10727000	20041000	11033000	10967000	18	18	10	20	19	13	8	26	Deamidation (NQ)	188741	Ras GTPase-activating-like protein IQGAP1 OS=Mus musculus OX=10090 GN=Iqgap1 PE=1 SV=2
79	238	O35737|HNRH1_MOUSE	232.5	40	31	40	34	33	16	34	18027000	16474000	8909300	7091200	206110	2798700	14	7	16	35	33	12	8	17	Deamidation (NQ)	49199	Heterogeneous nuclear ribonucleoprotein H OS=Mus musculus OX=10090 GN=Hnrnph1 PE=1 SV=3
141	206	P97855|G3BP1_MOUSE	230.24	46	28	32	32	31	28	24	25722000	10421000	9614900	24162000	15951000	12357000	16	15	9	12	19	13	8	17	Deamidation (NQ)	51829	Ras GTPase-activating protein-binding protein 1 OS=Mus musculus OX=10090 GN=G3bp1 PE=1 SV=1
184	119	Q7TPV4|MBB1A_MOUSE	227.66	18	8	12	11	2	9	9	9478700	7670400	5287600	1482500	11837000	6551900	19	19	8	16	13	2	8	16	Deamidation (NQ)	152036	Myb-binding protein 1A OS=Mus musculus OX=10090 GN=Mybbp1a PE=1 SV=2
128	103	Q9WTM5|RUVB2_MOUSE	224.54	47	22	38	44	29	18	25	17309000	16520000	18326000	20528000	9061900	8347300	18	18	7	21	27	8	8	14	Oxidation (M)	51113	RuvB-like 2 OS=Mus musculus OX=10090 GN=Ruvbl2 PE=1 SV=3
215	365	Q9Z0N1|IF2G_MOUSE	214.03	26	19	21	19	17	19	17	16133000	10459000	8344900	18417000	6383900	7058900	10	10	7	11	16	9	8	9	Deamidation (NQ)	51066	Eukaryotic translation initiation factor 2 subunit 3 X-linked OS=Mus musculus OX=10090 GN=Eif2s3x PE=1 SV=2
215	389	P81795|IF2G_RAT	214.03	23	19	17	19	17	19	17	16133000	10334000	8344900	18417000	6383900	7058900	9	9	7	10	16	9	8	9	Deamidation (NQ)	51080	Eukaryotic translation initiation factor 2 subunit 3 X-linked OS=Rattus norvegicus OX=10116 GN=Eif2s3 PE=1 SV=2
213	194	Q8BU30|SYIC_MOUSE	211.17	17	8	10	11	12	10	13	11640000	7021500	7696400	15948000	12900000	8156000	15	15	6	14	13	10	8	13	Deamidation (NQ)	144270	Isoleucine--tRNA ligase cytoplasmic OS=Mus musculus OX=10090 GN=Iars PE=1 SV=2
109	168	Q62167|DDX3X_MOUSE	205.92	25	14	19	21	12	11	19	17152000	26989000	20916000	37994000	20091000	16057000	15	12	8	25	28	7	8	23	Deamidation (NQ); Oxidation (M)	73102	ATP-dependent RNA helicase DDX3X OS=Mus musculus OX=10090 GN=Ddx3x PE=1 SV=3
196	223	Q9DCD0|6PGD_MOUSE	199.66	35	27	14	27	23	22	18	20028000	11756000	12859000	28018000	10113000	6160800	12	12	10	11	19	7	8	11	Deamidation (NQ)	53247	6-phosphogluconate dehydrogenase decarboxylating OS=Mus musculus OX=10090 GN=Pgd PE=1 SV=3
206	248	Q61699|HS105_MOUSE	196.93	18	6	12	15	10	9	15	5516500	6114100	8000600	11478000	5606100	6471400	11	10	3	12	16	5	8	16	Deamidation (NQ)	96407	Heat shock protein 105 kDa OS=Mus musculus OX=10090 GN=Hsph1 PE=1 SV=2
94	307	P10630|IF4A2_MOUSE	196.49	29	23	21	24	22	17	24	252230						12	1	8	26	35	10	8	24	Deamidation (NQ); Oxidation (M)	46402	Eukaryotic initiation factor 4A-II OS=Mus musculus OX=10090 GN=Eif4a2 PE=1 SV=2
297	314	O70194|EIF3D_MOUSE	193.78	31	20	9	15	13	27	27	14686000	3855400	6978700	10308000	8948900	4603900	11	11	6	5	11	5	8	11		63989	Eukaryotic translation initiation factor 3 subunit D OS=Mus musculus OX=10090 GN=Eif3d PE=1 SV=2
287	271	Q68FL6|SYMC_MOUSE	192.29	16	9	8	12	11	12	11	11999000	6082500	5902800	15504000	10330000	7187900	11	11	5	7	11	7	8	11	Deamidation (NQ)	101431	Methionine--tRNA ligase cytoplasmic OS=Mus musculus OX=10090 GN=Mars PE=1 SV=1
174	269	P62259|1433E_MOUSE	189.7	60	29	40	50	45	16	35	10034000	10956000	15943000	25486000	11489000	6612700	14	12	8	12	17	13	8	12	Deamidation (NQ); Oxidation (M)	29174	14-3-3 protein epsilon OS=Mus musculus OX=10090 GN=Ywhae PE=1 SV=1
203	351	P12970|RL7A_MOUSE	188.32	35	18	27	23	13	27	27	24021000	19584000	16235000	41546000	37367000	23662000	11	11	6	16	10	4	8	15	Deamidation (NQ)	29977	60S ribosomal protein L7a OS=Mus musculus OX=10090 GN=Rpl7a PE=1 SV=2
240	459	P21107|TPM3_MOUSE	183.03	32	15	27	25	23	21	25	920110	4633600	1037400	2166000	1721000	923250	9	5	3	11	13	5	8	15	Deamidation (NQ)	32994	Tropomyosin alpha-3 chain OS=Mus musculus OX=10090 GN=Tpm3 PE=1 SV=3
153	606	Q64523|H2A2C_MOUSE	181.83	53	36	36	46	36	43	36					82813		11	1	8	17	22	8	8	15	Deamidation (NQ)	13988	Histone H2A type 2-C OS=Mus musculus OX=10090 GN=Hist2h2ac PE=1 SV=3
153	607	Q16777|H2A2C_HUMAN	181.83	53	36	36	46	36	43	36					82813		11	1	8	17	22	8	8	15	Deamidation (NQ)	13988	Histone H2A type 2-C OS=Homo sapiens OX=9606 GN=HIST2H2AC PE=1 SV=4
153	608	Q6GSS7|H2A2A_MOUSE	181.83	52	35	35	45	35	42	35					82813		11	1	8	17	22	8	8	15	Deamidation (NQ)	14095	Histone H2A type 2-A OS=Mus musculus OX=10090 GN=Hist2h2aa1 PE=1 SV=3
153	609	Q6FI13|H2A2A_HUMAN	181.83	52	35	35	45	35	42	35					82813		11	1	8	17	22	8	8	15	Deamidation (NQ)	14095	Histone H2A type 2-A OS=Homo sapiens OX=9606 GN=HIST2H2AA3 PE=1 SV=3
383	1078	P30681|HMGB2_MOUSE	181.51	20	20	20	20	13	20	20	14910000	7469200	7308800	12791000	10775000	2054100	7	7	5	7	8	3	8	5		24162	High mobility group protein B2 OS=Mus musculus OX=10090 GN=Hmgb2 PE=1 SV=3
278	495	P61161|ARP2_MOUSE	173.41	24	11	20	19	11	14	19	6653200	5808500	6363700	7113000	4857600	2317600	8	8	4	13	14	3	8	8	Deamidation (NQ)	44761	Actin-related protein 2 OS=Mus musculus OX=10090 GN=Actr2 PE=1 SV=1
170	546	Q61696|HS71A_MOUSE	169.4	15	8	12	13	8	8	12		81557	46409			157060	7	2	8	13	16	7	8	14	Deamidation (NQ); Oxidation (M)	70079	Heat shock 70 kDa protein 1A OS=Mus musculus OX=10090 GN=Hspa1a PE=1 SV=2
170	547	P17879|HS71B_MOUSE	169.4	15	8	12	13	8	8	12		81557	46409			157060	7	2	8	13	16	7	8	14	Deamidation (NQ); Oxidation (M)	70176	Heat shock 70 kDa protein 1B OS=Mus musculus OX=10090 GN=Hspa1b PE=1 SV=3
275	401	P14131|RS16_MOUSE	150.06	55	33	40	50	16	40	43	45989000	18631000	19455000	7072000	25096000	18196000	9	9	4	10	14	2	8	12	Deamidation (NQ)	16445	40S ribosomal protein S16 OS=Mus musculus OX=10090 GN=Rps16 PE=1 SV=4
46	8	O08810|U5S1_MOUSE	306.21	45	20	40	38	27	12	22	44101000	43422000	48503000	90171000	8128400	6670200	34	33	18	48	48	22	9	18	Deamidation (NQ); Oxidation (M)	109361	116 kDa U5 small nuclear ribonucleoprotein component OS=Mus musculus OX=10090 GN=Eftud2 PE=1 SV=1
252	70	Q9JHU4|DYHC1_MOUSE	250.72	8	3	2	2	2	3	5	3360600	3176100	2286700	3789700	4068100	5371400	24	24	6	8	9	5	9	18	Deamidation (NQ)	532050	Cytoplasmic dynein 1 heavy chain 1 OS=Mus musculus OX=10090 GN=Dync1h1 PE=1 SV=2
87	54	Q01320|TOP2A_MOUSE	248.1	20	12	13	18	9	7	10	26425000	12176000	17753000	13907000	9160800	6095600	26	26	15	25	36	10	9	18	Deamidation (NQ)	172789	DNA topoisomerase 2-alpha OS=Mus musculus OX=10090 GN=Top2a PE=1 SV=2
155	239	Q9D8E6|RL4_MOUSE	235.99	30	14	25	26	17	18	26	25197000	14330000	24471000	23332000	33056000	22777000	17	17	6	14	18	7	9	19		47154	60S ribosomal protein L4 OS=Mus musculus OX=10090 GN=Rpl4 PE=1 SV=3
73	71	Q501J6|DDX17_MOUSE	230.73	42	21	32	34	22	14	28	37423000	23067000	21287000	43366000	4226100	4356400	24	19	16	31	42	14	9	23	Deamidation (NQ); Oxidation (M)	72400	Probable ATP-dependent RNA helicase DDX17 OS=Mus musculus OX=10090 GN=Ddx17 PE=1 SV=1
124	215	Q6ZWX6|IF2A_MOUSE	225.46	53	32	43	43	23	28	47	17792000	18377000	24435000	31473000	16442000	18467000	15	15	8	18	28	6	9	23	Deamidation (NQ)	36108	Eukaryotic translation initiation factor 2 subunit 1 OS=Mus musculus OX=10090 GN=Eif2s1 PE=1 SV=3
204	107	B2RQC6|PYR1_MOUSE	216.61	11	5	8	8	2	7	7	7208000	6235000	6143000	3668200	7767800	7688200	15	15	6	13	14	3	9	15		243236	CAD protein OS=Mus musculus OX=10090 GN=Cad PE=1 SV=1
146	93	Q922D8|C1TC_MOUSE	216.27	26	9	13	17	11	11	15	13276000	9152100	8805600	12289000	9646400	7877300	17	17	5	14	19	7	9	19	Deamidation (NQ)	101200	C-1-tetrahydrofolate synthase cytoplasmic OS=Mus musculus OX=10090 GN=Mthfd1 PE=1 SV=4
230	171	Q8R1B4|EIF3C_MOUSE	209.4	20	12	16	15	9	12	13	12247000	7769700	7751000	12112000	11287000	6335900	15	15	7	12	12	6	9	13	Deamidation (NQ); Oxidation (M)	105531	Eukaryotic translation initiation factor 3 subunit C OS=Mus musculus OX=10090 GN=Eif3c PE=1 SV=1
127	291	P68040|RACK1_MOUSE	195.32	36	21	33	31	15	20	33	27971000	13800000	25081000	17076000	22252000	20090000	11	11	7	16	23	6	9	27	Deamidation (NQ); Oxidation (M)	35077	Receptor of activated protein C kinase 1 OS=Mus musculus OX=10090 GN=Rack1 PE=1 SV=3
211	485	O70400|PDLI1_MOUSE	193.11	44	39	25	44	44	33	44	14351000	6942100	10069000	40834000	37653000	9069900	7	7	7	12	11	7	9	13	Deamidation (NQ); Oxidation (M)	35774	PDZ and LIM domain protein 1 OS=Mus musculus OX=10090 GN=Pdlim1 PE=1 SV=4
224	446	P97351|RS3A_MOUSE	190.35	38	14	21	29	17	28	30	10605000	13168000	15039000	21791000	10723000	13849000	13	13	4	11	14	4	9	18	Deamidation (NQ)	29885	40S ribosomal protein S3a OS=Mus musculus OX=10090 GN=Rps3a PE=1 SV=3
164	399	P57776|EF1D_MOUSE	187.41	33	22	27	30	25	29	33	40657000	18720000	23854000	57973000	37238000	24752000	8	8	7	11	17	10	9	14	Deamidation (NQ); Oxidation (M)	31293	Elongation factor 1-delta OS=Mus musculus OX=10090 GN=Eef1d PE=1 SV=3
288	507	P63325|RS10_MOUSE	186.24	48	15	33	48	15	34	33	9232900	8017700	6726600	13729000	17451000	8298400	10	10	4	10	10	4	9	12		18916	40S ribosomal protein S10 OS=Mus musculus OX=10090 GN=Rps10 PE=1 SV=1
251	857	P47962|RL5_MOUSE	157.39	18	18	18	18	18	18	13	25698000	9176100	10079000	33217000	14598000	5368800	6	6	7	9	11	7	9	9	Deamidation (NQ); Oxidation (M)	34401	60S ribosomal protein L5 OS=Mus musculus OX=10090 GN=Rpl5 PE=1 SV=3
350	704	P61358|RL27_MOUSE	155.5	49	32	36	43	32	49	49	40107000	17104000	6722700	30980000	32567000	10489000	8	8	5	8	8	3	9	10		15798	60S ribosomal protein L27 OS=Mus musculus OX=10090 GN=Rpl27 PE=1 SV=2
15	1	Q99PV0|PRP8_MOUSE	346.69	32	16	27	27	16	6	6	63866000	58805000	60908000	100710000	4394500	2261200	64	64	32	88	94	31	10	9	Deamidation (NQ); Oxidation (M)	273615	Pre-mRNA-processing-splicing factor 8 OS=Mus musculus OX=10090 GN=Prpf8 PE=1 SV=2
39	42	P63038|CH60_MOUSE	300.13	56	35	47	51	40	23	39	61358000	50667000	92808000	216610000	19013000	27127000	33	33	17	44	66	25	10	31	Deamidation (NQ); Oxidation (M)	60956	60 kDa heat shock protein mitochondrial OS=Mus musculus OX=10090 GN=Hspd1 PE=1 SV=1
53	53	Q9D0E1|HNRPM_MOUSE	260.08	40	26	28	38	27	16	23	58630000	62644000	49337000	119120000	8376800	9561500	24	24	21	38	47	16	10	19	Deamidation (NQ); Oxidation (M)	77649	Heterogeneous nuclear ribonucleoprotein M OS=Mus musculus OX=10090 GN=Hnrnpm PE=1 SV=3
89	56	Q61316|HSP74_MOUSE	258.28	47	15	35	35	23	15	23	20902000	17250000	21622000	43607000	11905000	10681000	29	27	9	28	31	16	10	19	Deamidation (NQ); Oxidation (M)	94133	Heat shock 70 kDa protein 4 OS=Mus musculus OX=10090 GN=Hspa4 PE=1 SV=1
134	76	P23116|EIF3A_MOUSE	233.68	22	9	17	15	7	12	11	14913000	11929000	11607000	11077000	11916000	7419300	23	23	9	18	23	6	10	20	Deamidation (NQ)	161936	Eukaryotic translation initiation factor 3 subunit A OS=Mus musculus OX=10090 GN=Eif3a PE=1 SV=5
140	143	Q60864|STIP1_MOUSE	229.08	36	22	29	34	22	20	32	19916000	8074100	10101000	39601000	15625000	7871200	19	19	9	13	23	9	10	17	Deamidation (NQ)	62582	Stress-induced-phosphoprotein 1 OS=Mus musculus OX=10090 GN=Stip1 PE=1 SV=1
167	96	Q3U1J4|DDB1_MOUSE	224.55	25	8	14	19	12	13	14	9897500	8777600	14258000	26993000	8526200	6487400	19	19	6	13	21	10	10	13	Deamidation (NQ)	126853	DNA damage-binding protein 1 OS=Mus musculus OX=10090 GN=Ddb1 PE=1 SV=2
81	100	P31977|EZRI_RAT	224.49	45	23	35	44	26	13	37	13763000	9896600	20932000	28958000	17740000	10475000	22	13	10	24	38	13	10	25	Deamidation (NQ); Oxidation (M)	69391	Ezrin OS=Rattus norvegicus OX=10116 GN=Ezr PE=1 SV=3
81	101	P26040|EZRI_MOUSE	224.49	45	23	35	44	26	13	37	13763000	9896600	20932000	28958000	17740000	10475000	22	13	10	24	38	13	10	25	Deamidation (NQ); Oxidation (M)	69407	Ezrin OS=Mus musculus OX=10090 GN=Ezr PE=1 SV=3
123	126	Q64737|PUR2_MOUSE	220.78	22	17	15	20	13	12	16	22715000	10099000	12870000	6300400	9883800	9754300	15	15	13	15	22	9	10	22	Deamidation (NQ); Oxidation (M)	107503	Trifunctional purine biosynthetic protein adenosine-3 OS=Mus musculus OX=10090 GN=Gart PE=1 SV=3
137	132	Q922B2|SYDC_MOUSE	219.89	51	21	28	37	25	28	38	10955000	6666900	7832400	12590000	9959600	8234000	20	20	8	13	20	12	10	20	Deamidation (NQ)	57147	Aspartate--tRNA ligase cytoplasmic OS=Mus musculus OX=10090 GN=Dars PE=1 SV=2
84	94	P80318|TCPG_MOUSE	217.6	38	17	38	38	14	22	38	39167000	43904000	48577000	24979000	32095000	46641000	18	18	11	30	29	6	10	31	Deamidation (NQ); Oxidation (M)	60630	T-complex protein 1 subunit gamma OS=Mus musculus OX=10090 GN=Cct3 PE=1 SV=1
147	127	P27773|PDIA3_MOUSE	214.6	45	18	24	38	19	26	36	8628000	4877200	11168000	14619000	8701400	7456100	19	19	7	11	26	6	10	15		56678	Protein disulfide-isomerase A3 OS=Mus musculus OX=10090 GN=Pdia3 PE=1 SV=2
185	135	Q8BGQ7|SYAC_MOUSE	214.07	23	9	13	20	3	11	15	375770	3597800	4207800		2272000	3920200	16	9	5	11	21	2	10	16		106908	Alanine--tRNA ligase cytoplasmic OS=Mus musculus OX=10090 GN=Aars PE=1 SV=1
223	396	P58771|TPM1_MOUSE	201.72	44	21	21	34	24	33	32	5092100	557540	2158200	3095100	5696900	1164500	12	8	4	9	13	5	10	16	Deamidation (NQ)	32681	Tropomyosin alpha-1 chain OS=Mus musculus OX=10090 GN=Tpm1 PE=1 SV=1
193	159	Q8JZQ9|EIF3B_MOUSE	201.59	28	14	18	17	10	14	21	11137000	9527500	8534000	7451300	6616900	7237400	14	14	7	17	14	4	10	14	Deamidation (NQ)	91370	Eukaryotic translation initiation factor 3 subunit B OS=Mus musculus OX=10090 GN=Eif3b PE=1 SV=1
189	742	P62754|RS6_MOUSE	191.66	31	13	22	22	26	19	19	16697000	15094000	18837000	45307000	29234000	23122000	9	9	5	12	14	9	10	13	Oxidation (M)	28681	40S ribosomal protein S6 OS=Mus musculus OX=10090 GN=Rps6 PE=1 SV=1
209	169	Q5SF07|IF2B2_MOUSE	190.49	28	12	24	10	10	19	24	5072500	6431700	2867000	5625700	8894800	7934800	12	11	5	13	9	5	10	17	Deamidation (NQ)	65584	Insulin-like growth factor 2 mRNA-binding protein 2 OS=Mus musculus OX=10090 GN=Igf2bp2 PE=1 SV=1
169	241	P50580|PA2G4_MOUSE	189.77	40	15	32	32	24	23	29	22604000	14226000	18331000	24322000	12163000	7532600	14	14	4	19	19	6	10	15	Deamidation (NQ)	43699	Proliferation-associated protein 2G4 OS=Mus musculus OX=10090 GN=Pa2g4 PE=1 SV=3
229	598	P51410|RL9_MOUSE	178.38	48	10	35	39	10	37	39	15780000	20736000	24751000	12510000	27657000	23417000	9	9	1	11	16	4	10	16	Deamidation (NQ)	21881	60S ribosomal protein L9 OS=Mus musculus OX=10090 GN=Rpl9 PE=2 SV=2
172	301	Q60932|VDAC1_MOUSE	178	48	32	36	42	35	48	46	10084000	3135500	7485500	20018000	9261700	5173500	10	9	7	10	18	9	10	15	Deamidation (NQ)	32351	Voltage-dependent anion-selective channel protein 1 OS=Mus musculus OX=10090 GN=Vdac1 PE=1 SV=3
280	797	Q60817|NACA_MOUSE	152.81	50	26	26	26	14	49	26	21324000	6220900	8254400	21989000	19656000	9641900	6	6	4	8	9	3	10	13	Deamidation (NQ)	23384	Nascent polypeptide-associated complex subunit alpha OS=Mus musculus OX=10090 GN=Naca PE=1 SV=1
161	593	P27323|HS901_ARATH	141.78	12	4	9	8	4	6	6		1281200					7	1	5	12	17	8	10	23	Deamidation (NQ)	80636	Heat shock protein 90-1 OS=Arabidopsis thaliana OX=3702 GN=HSP90-1 PE=1 SV=3
199	852	O03986|HS904_ARATH	119.44	8	5	8	7	5	8	8	22608000	10017000	9690100	20348000	15730000	14998000	5	1	6	9	12	7	10	22	Deamidation (NQ); Oxidation (M)	80141	Heat shock protein 90-4 OS=Arabidopsis thaliana OX=3702 GN=HSP90-4 PE=1 SV=1
199	856	P55737|HS902_ARATH	119.44	8	5	8	7	5	8	8	22608000	10017000	9690100	20348000	15730000	14998000	5	1	6	9	12	7	10	22	Deamidation (NQ); Oxidation (M)	80064	Heat shock protein 90-2 OS=Arabidopsis thaliana OX=3702 GN=HSP90-2 PE=1 SV=1
199	859	P51818|HS903_ARATH	119.44	8	5	8	7	5	8	8	22608000	10017000	9690100	20348000	15730000	14998000	5	1	6	9	12	7	10	22	Deamidation (NQ); Oxidation (M)	80052	Heat shock protein 90-3 OS=Arabidopsis thaliana OX=3702 GN=HSP90-3 PE=1 SV=2
52	264	Q8R081|HNRPL_MOUSE	259.7	41	40	26	41	38	19	23	111910000	40450000	57293000	142730000	19852000	13226000	16	16	26	29	38	22	11	21	Deamidation (NQ); Oxidation (M)	63964	Heterogeneous nuclear ribonucleoprotein L OS=Mus musculus OX=10090 GN=Hnrnpl PE=1 SV=2
91	62	P14733|LMNB1_MOUSE	249.94	48	28	35	35	21	23	32	20442000	20107000	12860000	14228000	21197000	18963000	26	26	12	26	25	10	11	27	Deamidation (NQ)	66786	Lamin-B1 OS=Mus musculus OX=10090 GN=Lmnb1 PE=1 SV=3
114	189	P80317|TCPZ_MOUSE	218.07	30	23	27	28	17	21	25	35214000	19228000	24870000	37236000	21278000	23675000	14	14	11	20	24	8	11	25	Deamidation (NQ); Oxidation (M)	58004	T-complex protein 1 subunit zeta OS=Mus musculus OX=10090 GN=Cct6a PE=1 SV=3
118	339	Q9Z204|HNRPC_MOUSE	201.13	40	35	39	37	26	19	29	64669000	28048000	44558000	70725000	22923000	15676000	14	14	9	24	25	6	11	23	Deamidation (NQ); Oxidation (M)	34385	Heterogeneous nuclear ribonucleoproteins C1/C2 OS=Mus musculus OX=10090 GN=Hnrnpc PE=1 SV=1
195	635	P62242|RS8_MOUSE	158.9	29	25	25	28	25	29	25	35384000	22699000	23395000	53061000	39144000	28526000	6	6	5	9	17	4	11	14	Deamidation (NQ)	24205	40S ribosomal protein S8 OS=Mus musculus OX=10090 GN=Rps8 PE=1 SV=2
45	328	Q61937|NPM_MOUSE	261.17	55	32	42	36	45	24	36	116980000	85528000	114080000	91068000	69928000	92455000	15	15	16	40	41	13	12	38	Deamidation (NQ); Oxidation (M)	32560	Nucleophosmin OS=Mus musculus OX=10090 GN=Npm1 PE=1 SV=1
130	46	Q61879|MYH10_MOUSE	260.2	21	6	12	9	7	10	16	2678100	4241400	2440900	2034500	5274900	7605000	29	22	7	18	13	11	12	27	Deamidation (NQ)	228994	Myosin-10 OS=Mus musculus OX=10090 GN=Myh10 PE=1 SV=2
107	32	Q7TPR4|ACTN1_MOUSE	252.93	39	21	27	32	15	16	21	8182400	4216800	6776700	12191000	4843700	3121800	24	15	12	20	31	8	12	15	Deamidation (NQ)	103068	Alpha-actinin-1 OS=Mus musculus OX=10090 GN=Actn1 PE=1 SV=1
59	146	P20152|VIME_MOUSE	252.44	51	4	29	6	4	37	26	13557000	409220000	129860000	1291600	11561000	7155300	25	25	12	64	41	1	12	14	Deamidation (NQ); Oxidation (M)	53688	Vimentin OS=Mus musculus OX=10090 GN=Vim PE=1 SV=3
111	302	P06733|ENOA_HUMAN	248.7	33	25	31	25	22	22	22		5599900					16	2	15	15	22	14	12	17	Deamidation (NQ)	47169	Alpha-enolase OS=Homo sapiens OX=9606 GN=ENO1 PE=1 SV=2
99	66	P42932|TCPQ_MOUSE	244.62	45	26	31	39	26	28	28	56502000	26623000	31191000	73792000	43139000	26287000	20	20	12	20	31	11	12	21	Deamidation (NQ)	59556	T-complex protein 1 subunit theta OS=Mus musculus OX=10090 GN=Cct8 PE=1 SV=3
145	144	P80313|TCPH_MOUSE	221.61	38	10	21	33	19	22	31	16012000	8253600	15615000	17378000	19082000	9867200	21	21	5	14	21	6	12	18	Deamidation (NQ)	59652	T-complex protein 1 subunit eta OS=Mus musculus OX=10090 GN=Cct7 PE=1 SV=1
108	190	P09411|PGK1_MOUSE	220.68	49	36	31	34	31	39	33	30265000	41078000	39217000	39115000	28070000	24878000	14	14	12	19	26	9	12	24	Deamidation (NQ); Oxidation (M)	44550	Phosphoglycerate kinase 1 OS=Mus musculus OX=10090 GN=Pgk1 PE=1 SV=4
90	387	P17742|PPIA_MOUSE	206.77	62	41	41	57	40	35	48	162390000	147880000	208420000	480160000	95606000	88232000	12	11	13	25	31	12	12	22	Deamidation (NQ); Oxidation (M)	17971	Peptidyl-prolyl cis-trans isomerase A OS=Mus musculus OX=10090 GN=Ppia PE=1 SV=2
104	556	Q8R1M2|H2AJ_MOUSE	182.51	54	44	43	54	44	43	44	36493000	19099000	18583000	75495000	26726000	27102000	12	2	9	21	28	13	12	24	Deamidation (NQ)	14045	Histone H2A.J OS=Mus musculus OX=10090 GN=H2afj PE=1 SV=1
104	571	Q8CGP6|H2A1H_MOUSE	182.51	55	45	43	55	45	43	45	36493000	19099000	18583000	75495000	26726000	27102000	12	2	9	21	28	13	12	24	Deamidation (NQ)	13950	Histone H2A type 1-H OS=Mus musculus OX=10090 GN=Hist1h2ah PE=1 SV=3
104	572	Q8BFU2|H2A3_MOUSE	182.51	54	44	42	54	44	42	44	36493000	19099000	18583000	75495000	26726000	27102000	12	2	9	21	28	13	12	24	Deamidation (NQ)	14121	Histone H2A type 3 OS=Mus musculus OX=10090 GN=Hist3h2a PE=1 SV=3
104	573	Q8CGP5|H2A1F_MOUSE	182.51	54	44	42	54	44	42	44	36493000	19099000	18583000	75495000	26726000	27102000	12	2	9	21	28	13	12	24	Deamidation (NQ)	14162	Histone H2A type 1-F OS=Mus musculus OX=10090 GN=Hist1h2af PE=1 SV=3
104	574	C0HKE7|H2A1N_MOUSE	182.51	54	44	42	54	44	42	44	36493000	19099000	18583000	75495000	26726000	27102000	12	2	9	21	28	13	12	24	Deamidation (NQ)	14135	Histone H2A type 1-N OS=Mus musculus OX=10090 GN=Hist1h2an PE=1 SV=1
104	575	P04908|H2A1B_HUMAN	182.51	54	44	42	54	44	42	44	36493000	19099000	18583000	75495000	26726000	27102000	12	2	9	21	28	13	12	24	Deamidation (NQ)	14135	Histone H2A type 1-B/E OS=Homo sapiens OX=9606 GN=HIST1H2AB PE=1 SV=2
104	576	Q93077|H2A1C_HUMAN	182.51	54	44	42	54	44	42	44	36493000	19099000	18583000	75495000	26726000	27102000	12	2	9	21	28	13	12	24	Deamidation (NQ)	14105	Histone H2A type 1-C OS=Homo sapiens OX=9606 GN=HIST1H2AC PE=1 SV=3
104	577	Q7L7L0|H2A3_HUMAN	182.51	54	44	42	54	44	42	44	36493000	19099000	18583000	75495000	26726000	27102000	12	2	9	21	28	13	12	24	Deamidation (NQ)	14121	Histone H2A type 3 OS=Homo sapiens OX=9606 GN=HIST3H2A PE=1 SV=3
104	578	C0HKE5|H2A1G_MOUSE	182.51	54	44	42	54	44	42	44	36493000	19099000	18583000	75495000	26726000	27102000	12	2	9	21	28	13	12	24	Deamidation (NQ)	14135	Histone H2A type 1-G OS=Mus musculus OX=10090 GN=Hist1h2ag PE=1 SV=1
104	579	C0HKE1|H2A1B_MOUSE	182.51	54	44	42	54	44	42	44	36493000	19099000	18583000	75495000	26726000	27102000	12	2	9	21	28	13	12	24	Deamidation (NQ)	14135	Histone H2A type 1-B OS=Mus musculus OX=10090 GN=Hist1h2ab PE=1 SV=1
104	580	C0HKE9|H2A1P_MOUSE	182.51	54	44	42	54	44	42	44	36493000	19099000	18583000	75495000	26726000	27102000	12	2	9	21	28	13	12	24	Deamidation (NQ)	14135	Histone H2A type 1-P OS=Mus musculus OX=10090 GN=Hist1h2ap PE=1 SV=1
104	581	C0HKE3|H2A1D_MOUSE	182.51	54	44	42	54	44	42	44	36493000	19099000	18583000	75495000	26726000	27102000	12	2	9	21	28	13	12	24	Deamidation (NQ)	14135	Histone H2A type 1-D OS=Mus musculus OX=10090 GN=Hist1h2ad PE=1 SV=1
104	582	Q8CGP7|H2A1K_MOUSE	182.51	54	44	42	54	44	42	44	36493000	19099000	18583000	75495000	26726000	27102000	12	2	9	21	28	13	12	24	Deamidation (NQ)	14150	Histone H2A type 1-K OS=Mus musculus OX=10090 GN=Hist1h2ak PE=1 SV=3
104	583	C0HKE2|H2A1C_MOUSE	182.51	54	44	42	54	44	42	44	36493000	19099000	18583000	75495000	26726000	27102000	12	2	9	21	28	13	12	24	Deamidation (NQ)	14135	Histone H2A type 1-C OS=Mus musculus OX=10090 GN=Hist1h2ac PE=1 SV=1
104	584	C0HKE6|H2A1I_MOUSE	182.51	54	44	42	54	44	42	44	36493000	19099000	18583000	75495000	26726000	27102000	12	2	9	21	28	13	12	24	Deamidation (NQ)	14135	Histone H2A type 1-I OS=Mus musculus OX=10090 GN=Hist1h2ai PE=1 SV=1
104	585	C0HKE4|H2A1E_MOUSE	182.51	54	44	42	54	44	42	44	36493000	19099000	18583000	75495000	26726000	27102000	12	2	9	21	28	13	12	24	Deamidation (NQ)	14135	Histone H2A type 1-E OS=Mus musculus OX=10090 GN=Hist1h2ae PE=1 SV=1
104	586	C0HKE8|H2A1O_MOUSE	182.51	54	44	42	54	44	42	44	36493000	19099000	18583000	75495000	26726000	27102000	12	2	9	21	28	13	12	24	Deamidation (NQ)	14135	Histone H2A type 1-O OS=Mus musculus OX=10090 GN=Hist1h2ao PE=1 SV=1
21	82	P61979|HNRPK_MOUSE	293.13	54	30	43	54	46	25	43	158700000	122310000	158770000	193400000	32521000	42281000	24	24	28	60	70	28	13	42	Deamidation (NQ)	50976	Heterogeneous nuclear ribonucleoprotein K OS=Mus musculus OX=10090 GN=Hnrnpk PE=1 SV=1
144	55	P26039|TLN1_MOUSE	256.28	14	7	7	6	7	8	8	7410100	4675000	3742200	10302000	8315100	5954800	22	22	10	13	10	10	13	20	Deamidation (NQ)	269819	Talin-1 OS=Mus musculus OX=10090 GN=Tln1 PE=1 SV=2
47	324	Q8BG05|ROA3_MOUSE	254.97	28	28	28	28	26	26	28	268670000	114650000	189230000	344440000	71045000	39161000	17	15	21	36	43	16	13	28		39652	Heterogeneous nuclear ribonucleoprotein A3 OS=Mus musculus OX=10090 GN=Hnrnpa3 PE=1 SV=1
76	61	P29341|PABP1_MOUSE	254.9	47	30	28	23	22	20	32	33926000	21635000	17646000	35845000	35812000	21243000	25	25	21	25	25	12	13	29	Deamidation (NQ)	70671	Polyadenylate-binding protein 1 OS=Mus musculus OX=10090 GN=Pabpc1 PE=1 SV=2
70	79	Q03265|ATPA_MOUSE	245.7	47	33	36	42	36	26	36	41295000	29564000	25238000	74188000	34922000	35133000	23	23	16	22	33	17	13	32	Deamidation (NQ); Oxidation (M)	59753	ATP synthase subunit alpha mitochondrial OS=Mus musculus OX=10090 GN=Atp5f1a PE=1 SV=1
126	270	Q8BP47|SYNC_MOUSE	231.44	29	24	23	27	17	26	20	14016000	10432000	16609000	12005000	18093000	9142700	15	15	10	19	24	7	13	15	Deamidation (NQ); Oxidation (M)	64279	Asparagine--tRNA ligase cytoplasmic OS=Mus musculus OX=10090 GN=Nars PE=1 SV=2
93	217	P80315|TCPD_MOUSE	215.54	35	30	29	30	21	18	32	52289000	31976000	27391000	56755000	22141000	33898000	13	12	13	23	22	12	13	24	Deamidation (NQ); Oxidation (M)	58066	T-complex protein 1 subunit delta OS=Mus musculus OX=10090 GN=Cct4 PE=1 SV=3
78	179	Q99K48|NONO_MOUSE	214.89	41	33	33	38	36	25	34	78003000	30456000	33112000	51850000	16249000	10684000	14	13	19	28	30	15	13	17	Deamidation (NQ); Oxidation (M)	54541	Non-POU domain-containing octamer-binding protein OS=Mus musculus OX=10090 GN=Nono PE=1 SV=3
98	371	P35700|PRDX1_MOUSE	198.07	45	30	45	45	35	37	45	16647000	25304000	32398000	75685000	20528000	26170000	14	12	5	26	30	8	13	30	Deamidation (NQ)	22176	Peroxiredoxin-1 OS=Mus musculus OX=10090 GN=Prdx1 PE=1 SV=1
263	183	P19001|K1C19_MOUSE	195.65	44	25	11	7	11	30	38	4492200	226280	0	2673100	9976500	6450600	15	10	8	3	5	3	13	17	Deamidation (NQ)	44542	Keratin type I cytoskeletal 19 OS=Mus musculus OX=10090 GN=Krt19 PE=1 SV=1
154	272	Q9D8N0|EF1G_MOUSE	191.18	32	18	16	25	17	26	19	37973000	28367000	33086000	110470000	55723000	28674000	14	14	8	15	17	8	13	16	Deamidation (NQ)	50061	Elongation factor 1-gamma OS=Mus musculus OX=10090 GN=Eef1g PE=1 SV=3
133	345	P60335|PCBP1_MOUSE	190.99	43	25	28	36	35	13	15	27676000	10487000	14396000	39079000	558070	3001800	9	7	11	17	18	14	13	12	Deamidation (NQ); Oxidation (M)	37498	Poly(rC)-binding protein 1 OS=Mus musculus OX=10090 GN=Pcbp1 PE=1 SV=1
218	1103	P62264|RS14_MOUSE	171.03	34	26	33	33	24	26	26	7594700	5007900	9827500	38264000	26085000	10049000	8	8	4	7	15	7	13	14		16273	40S ribosomal protein S14 OS=Mus musculus OX=10090 GN=Rps14 PE=1 SV=3
31	45	Q61656|DDX5_MOUSE	266.44	46	27	43	42	37	17	34	84118000	68756000	79143000	138140000	15269000	13875000	30	24	19	56	71	25	14	33	Deamidation (NQ); Oxidation (M)	69290	Probable ATP-dependent RNA helicase DDX5 OS=Mus musculus OX=10090 GN=Ddx5 PE=1 SV=2
51	109	Q91VC3|IF4A3_MOUSE	252.54	51	32	42	49	35	30	30	109520000	73325000	65941000	126780000	14670000	13137000	21	17	21	38	45	19	14	19	Deamidation (NQ); Oxidation (M)	46840	Eukaryotic initiation factor 4A-III OS=Mus musculus OX=10090 GN=Eif4a3 PE=1 SV=3
64	105	Q922F4|TBB6_MOUSE	246.48	47	25	42	37	20	29	41	5734700	3418200	3239600	5929300	6956700	5191200	17	6	12	37	36	7	14	32	Deamidation (NQ); Oxidation (M)	50090	Tubulin beta-6 chain OS=Mus musculus OX=10090 GN=Tubb6 PE=1 SV=1
117	209	P08113|ENPL_MOUSE	221.88	29	8	19	25	15	21	25	3098500	3588900	6247600	13163000	11745000	8168100	17	15	9	16	24	9	14	28	Deamidation (NQ)	92476	Endoplasmin OS=Mus musculus OX=10090 GN=Hsp90b1 PE=1 SV=2
120	257	P50247|SAHH_MOUSE	205.15	31	27	21	28	22	20	20	31154000	15221000	27902000	33344000	18828000	6642900	14	11	12	16	25	10	14	13	Deamidation (NQ)	47688	Adenosylhomocysteinase OS=Mus musculus OX=10090 GN=Ahcy PE=1 SV=3
12	228	P49312|ROA1_MOUSE	298.92	59	52	52	59	52	33	38	219410000	149250000	234410000	301930000	49312000	71184000	31	27	36	75	91	31	15	42	Deamidation (NQ); Oxidation (M)	34196	Heterogeneous nuclear ribonucleoprotein A1 OS=Mus musculus OX=10090 GN=Hnrnpa1 PE=1 SV=2
12	229	P09867|ROA1_BOVIN	298.92	59	52	52	59	52	33	38	219410000	149250000	234410000	301930000	49312000	71184000	31	27	36	75	91	31	15	42	Deamidation (NQ); Oxidation (M)	34196	Heterogeneous nuclear ribonucleoprotein A1 OS=Bos taurus OX=9913 GN=HNRNPA1 PE=1 SV=2
42	30	P56480|ATPB_MOUSE	257.02	62	42	56	54	39	37	52	64045000	37635000	65483000	78865000	42067000	159540000	20	18	26	37	44	18	15	42	Deamidation (NQ); Oxidation (M)	56301	ATP synthase subunit beta mitochondrial OS=Mus musculus OX=10090 GN=Atp5f1b PE=1 SV=2
50	88	Q8VEK3|HNRPU_MOUSE	255.58	33	21	20	29	21	15	20	152450000	68610000	79465000	227430000	33936000	34675000	24	24	26	31	39	18	15	25	Deamidation (NQ); Oxidation (M)	87918	Heterogeneous nuclear ribonucleoprotein U OS=Mus musculus OX=10090 GN=Hnrnpu PE=1 SV=1
75	315	P05064|ALDOA_MOUSE	228.2	43	29	32	43	25	30	30	83338000	55993000	54152000	47061000	40197000	43753000	13	12	17	25	29	10	15	25	Deamidation (NQ); Oxidation (M)	39356	Fructose-bisphosphate aldolase A OS=Mus musculus OX=10090 GN=Aldoa PE=1 SV=2
131	377	P27659|RL3_MOUSE	211.21	27	14	23	23	16	19	23	12227000	10655000	15319000	17356000	19494000	16113000	11	11	9	17	19	8	15	16	Deamidation (NQ); Oxidation (M)	46110	60S ribosomal protein L3 OS=Mus musculus OX=10090 GN=Rpl3 PE=1 SV=3
100	329	Q61990|PCBP2_MOUSE	192.94	39	24	39	35	20	25	27	44336000	15396000	21167000	17266000	1392600	5893100	9	7	13	24	24	10	15	15	Deamidation (NQ); Oxidation (M)	38222	Poly(rC)-binding protein 2 OS=Mus musculus OX=10090 GN=Pcbp2 PE=1 SV=1
71	73	Q01853|TERA_MOUSE	251.33	35	18	26	33	16	17	23	21102000	20527000	26669000	32883000	20633000	22411000	23	22	12	25	44	9	16	27	Deamidation (NQ); Oxidation (M)	89322	Transitional endoplasmic reticulum ATPase OS=Mus musculus OX=10090 GN=Vcp PE=1 SV=4
71	74	P55072|TERA_HUMAN	251.33	35	18	26	33	16	17	23	21102000	20527000	26669000	32883000	20633000	22411000	23	22	12	25	44	9	16	27	Deamidation (NQ); Oxidation (M)	89322	Transitional endoplasmic reticulum ATPase OS=Homo sapiens OX=9606 GN=VCP PE=1 SV=4
83	153	P80316|TCPE_MOUSE	249.65	35	22	25	25	24	25	33	24233000	15706000	26484000	72464000	21187000	20480000	19	19	9	16	33	12	16	34	Deamidation (NQ); Oxidation (M)	59624	T-complex protein 1 subunit epsilon OS=Mus musculus OX=10090 GN=Cct5 PE=1 SV=1
61	84	P20029|BIP_MOUSE	239.29	40	26	33	38	22	25	35	26393000	16013000	23638000	36757000	25586000	22371000	22	19	13	27	43	11	16	36	Deamidation (NQ)	72422	Endoplasmic reticulum chaperone BiP OS=Mus musculus OX=10090 GN=Hspa5 PE=1 SV=3
80	347	P14206|RSSA_MOUSE	225.13	43	33	38	42	40	41	40	94744000	81010000	65919000	124290000	56801000	78448000	15	15	11	28	22	15	17	27	Deamidation (NQ); Oxidation (M)	32838	40S ribosomal protein SA OS=Mus musculus OX=10090 GN=Rpsa PE=1 SV=4
33	59	P09405|NUCL_MOUSE	290.6	34	24	32	32	23	25	32	156770000	81160000	74275000	86384000	73858000	52455000	26	26	17	48	57	13	18	50	Deamidation (NQ)	76723	Nucleolin OS=Mus musculus OX=10090 GN=Ncl PE=1 SV=2
66	35	Q8CGC7|SYEP_MOUSE	273.68	25	13	18	17	8	16	20	26739000	19102000	19666000	12927000	16637000	17013000	28	28	13	30	31	8	18	38		170078	Bifunctional glutamate/proline--tRNA ligase OS=Mus musculus OX=10090 GN=Eprs PE=1 SV=4
44	48	P80314|TCPB_MOUSE	264.06	52	38	39	46	34	39	44	44421000	38026000	65661000	50427000	40410000	46188000	25	25	17	36	44	16	19	41	Deamidation (NQ); Oxidation (M)	57477	T-complex protein 1 subunit beta OS=Mus musculus OX=10090 GN=Cct2 PE=1 SV=4
41	97	Q9CWF2|TBB2B_MOUSE	260.2	52	37	34	47	35	42	50	685500		2019700	889150	1032700	1003200	21	4	16	42	43	15	19	49	Deamidation (NQ); Oxidation (M)	49953	Tubulin beta-2B chain OS=Mus musculus OX=10090 GN=Tubb2b PE=1 SV=1
58	89	P11983|TCPA_MOUSE	233.12	39	27	31	37	25	33	35	26179000	29807000	35182000	36560000	21424000	33283000	17	15	11	25	39	13	19	36	Deamidation (NQ); Oxidation (M)	60449	T-complex protein 1 subunit alpha OS=Mus musculus OX=10090 GN=Tcp1 PE=1 SV=3
48	512	Q8NT02|Jena_	180.45	45	43	45	44	43	43	42	630360000	259120000	239240000	670910000	456030000	257320000	17	17	17	37	34	16	19	38	Deamidation (NQ); Oxidation (M)	13966	K16R Jena_ K16R
48	513	Q8NT03|Jena_K16Q	180.45	45	43	45	44	43	43	42	630360000	259120000	239240000	670910000	456030000	257320000	17	17	17	37	34	16	19	38	Deamidation (NQ); Oxidation (M)	13938	Jena_K16Q
48	514	Q8NT01|Jena_Protein	180.45	45	43	45	44	43	43	42	630360000	259120000	239240000	670910000	456030000	257320000	17	17	17	37	34	16	19	38	Deamidation (NQ); Oxidation (M)	13938	Jena_Protein
48	537	P62806|H4_MOUSE	180.45	55	52	55	53	52	52	51	630360000	259120000	239240000	670910000	456030000	257320000	17	17	17	37	34	16	19	38	Deamidation (NQ); Oxidation (M)	11367	Histone H4 OS=Mus musculus OX=10090 GN=Hist1h4a PE=1 SV=2
48	538	P62805|H4_HUMAN	180.45	55	52	55	53	52	52	51	630360000	259120000	239240000	670910000	456030000	257320000	17	17	17	37	34	16	19	38	Deamidation (NQ); Oxidation (M)	11367	Histone H4 OS=Homo sapiens OX=9606 GN=HIST1H4A PE=1 SV=2
25	28	Q62318|TIF1B_MOUSE	287.82	39	34	33	34	28	24	25	170050000	88730000	89989000	201240000	26340000	21020000	28	28	38	55	57	31	20	29	Deamidation (NQ); Oxidation (M)	88847	Transcription intermediary factor 1-beta OS=Mus musculus OX=10090 GN=Trim28 PE=1 SV=3
55	20	P57780|ACTN4_MOUSE	275.7	51	29	36	36	23	31	28	18232000	12744000	11631000	30727000	21856000	9855400	33	24	18	31	34	15	20	28	Deamidation (NQ)	104977	Alpha-actinin-4 OS=Mus musculus OX=10090 GN=Actn4 PE=1 SV=1
60	31	P38647|GRP75_MOUSE	266.04	44	24	33	38	26	24	37	33215000	16058000	29370000	48901000	26383000	23235000	24	23	13	26	35	14	20	33	Deamidation (NQ); Oxidation (M)	73461	Stress-70 protein mitochondrial OS=Mus musculus OX=10090 GN=Hspa9 PE=1 SV=3
40	29	Q91V92|ACLY_MOUSE	262	47	20	30	35	23	23	34	40483000	34050000	45772000	81894000	29186000	35034000	35	35	21	37	47	22	20	42	Deamidation (NQ); Oxidation (M)	119728	ATP-citrate synthase OS=Mus musculus OX=10090 GN=Acly PE=1 SV=1
43	488	P04406|G3P_HUMAN	248.82	41	23	41	41	23	23	23		15971000	1014300				15	3	20	49	37	20	20	29	Deamidation (NQ); Oxidation (M)	36053	Glyceraldehyde-3-phosphate dehydrogenase OS=Homo sapiens OX=9606 GN=GAPDH PE=1 SV=3
97	247	P62908|RS3_MOUSE	226.34	66	38	51	58	41	53	49	83943000	46997000	50303000	105820000	96907000	49555000	20	20	8	26	24	11	20	20	Oxidation (M)	26674	40S ribosomal protein S3 OS=Mus musculus OX=10090 GN=Rps3 PE=1 SV=1
17	67	P99024|TBB5_MOUSE	275.81	54	44	54	54	40	44	53	56814000	39409000	46502000	87626000	23468000	51972000	23	5	21	63	65	19	21	62	Deamidation (NQ); Oxidation (M)	49671	Tubulin beta-5 chain OS=Mus musculus OX=10090 GN=Tubb5 PE=1 SV=1
30	140	P14618|KPYM_HUMAN	263.83	40	23	37	29	23	28	27		1015700					23	1	19	55	53	18	21	50	Deamidation (NQ); Oxidation (M)	57937	Pyruvate kinase PKM OS=Homo sapiens OX=9606 GN=PKM PE=1 SV=4
37	294	Q8BFZ3|ACTBL_MOUSE	250.04	37	22	25	31	17	20	22	1321400	904400					24	2	20	49	47	20	21	37	Deamidation (NQ); Oxidation (M)	42004	Beta-actin-like protein 2 OS=Mus musculus OX=10090 GN=Actbl2 PE=1 SV=1
49	913	Q8CGP2|H2B1P_MOUSE	171.97	45	27	37	37	27	45	39	261940000	162550000	168630000	156180000	167250000	130080000	11	10	17	35	37	13	21	37	Deamidation (NQ); Oxidation (M)	13992	Histone H2B type 1-P OS=Mus musculus OX=10090 GN=Hist1h2bp PE=1 SV=3
49	917	Q99879|H2B1M_HUMAN	171.97	45	27	37	37	27	45	39	261940000	162550000	168630000	156180000	167250000	130080000	11	10	17	35	37	13	21	37	Deamidation (NQ); Oxidation (M)	13989	Histone H2B type 1-M OS=Homo sapiens OX=9606 GN=HIST1H2BM PE=1 SV=3
49	930	P10853|H2B1F_MOUSE	171.97	45	27	37	37	27	45	39	261940000	162550000	168630000	156180000	167250000	130080000	11	10	17	35	37	13	21	37	Deamidation (NQ); Oxidation (M)	13936	Histone H2B type 1-F/J/L OS=Mus musculus OX=10090 GN=Hist1h2bf PE=1 SV=2
49	931	P62807|H2B1C_HUMAN	171.97	45	27	37	37	27	45	39	261940000	162550000	168630000	156180000	167250000	130080000	11	10	17	35	37	13	21	37	Deamidation (NQ); Oxidation (M)	13906	Histone H2B type 1-C/E/F/G/I OS=Homo sapiens OX=9606 GN=HIST1H2BC PE=1 SV=4
49	932	Q64478|H2B1H_MOUSE	171.97	45	27	37	37	27	45	39	261940000	162550000	168630000	156180000	167250000	130080000	11	10	17	35	37	13	21	37	Deamidation (NQ); Oxidation (M)	13920	Histone H2B type 1-H OS=Mus musculus OX=10090 GN=Hist1h2bh PE=1 SV=3
49	933	Q6ZWY9|H2B1C_MOUSE	171.97	45	27	37	37	27	45	39	261940000	162550000	168630000	156180000	167250000	130080000	11	10	17	35	37	13	21	37	Deamidation (NQ); Oxidation (M)	13906	Histone H2B type 1-C/E/G OS=Mus musculus OX=10090 GN=Hist1h2bc PE=1 SV=3
49	944	P10854|H2B1M_MOUSE	171.97	45	27	37	37	27	45	39	261940000	162550000	168630000	156180000	167250000	130080000	11	10	17	35	37	13	21	37	Deamidation (NQ); Oxidation (M)	13936	Histone H2B type 1-M OS=Mus musculus OX=10090 GN=Hist1h2bm PE=1 SV=2
49	945	Q99880|H2B1L_HUMAN	171.97	45	27	37	37	27	45	39	261940000	162550000	168630000	156180000	167250000	130080000	11	10	17	35	37	13	21	37	Deamidation (NQ); Oxidation (M)	13952	Histone H2B type 1-L OS=Homo sapiens OX=9606 GN=HIST1H2BL PE=1 SV=3
49	946	P58876|H2B1D_HUMAN	171.97	45	27	37	37	27	45	39	261940000	162550000	168630000	156180000	167250000	130080000	11	10	17	35	37	13	21	37	Deamidation (NQ); Oxidation (M)	13936	Histone H2B type 1-D OS=Homo sapiens OX=9606 GN=HIST1H2BD PE=1 SV=2
49	947	Q99877|H2B1N_HUMAN	171.97	45	27	37	37	27	45	39	261940000	162550000	168630000	156180000	167250000	130080000	11	10	17	35	37	13	21	37	Deamidation (NQ); Oxidation (M)	13922	Histone H2B type 1-N OS=Homo sapiens OX=9606 GN=HIST1H2BN PE=1 SV=3
49	948	Q93079|H2B1H_HUMAN	171.97	45	27	37	37	27	45	39	261940000	162550000	168630000	156180000	167250000	130080000	11	10	17	35	37	13	21	37	Deamidation (NQ); Oxidation (M)	13892	Histone H2B type 1-H OS=Homo sapiens OX=9606 GN=HIST1H2BH PE=1 SV=3
49	949	Q64525|H2B2B_MOUSE	171.97	45	27	37	37	27	45	39	261940000	162550000	168630000	156180000	167250000	130080000	11	10	17	35	37	13	21	37	Deamidation (NQ); Oxidation (M)	13920	Histone H2B type 2-B OS=Mus musculus OX=10090 GN=Hist2h2bb PE=1 SV=3
49	950	Q64475|H2B1B_MOUSE	171.97	45	27	37	37	27	45	39	261940000	162550000	168630000	156180000	167250000	130080000	11	10	17	35	37	13	21	37	Deamidation (NQ); Oxidation (M)	13952	Histone H2B type 1-B OS=Mus musculus OX=10090 GN=Hist1h2bb PE=1 SV=3
49	953	Q8CGP1|H2B1K_MOUSE	171.97	45	27	37	37	27	45	39	261940000	162550000	168630000	156180000	167250000	130080000	11	10	17	35	37	13	21	37	Deamidation (NQ); Oxidation (M)	13920	Histone H2B type 1-K OS=Mus musculus OX=10090 GN=Hist1h2bk PE=1 SV=3
49	954	O60814|H2B1K_HUMAN	171.97	45	27	37	37	27	45	39	261940000	162550000	168630000	156180000	167250000	130080000	11	10	17	35	37	13	21	37	Deamidation (NQ); Oxidation (M)	13890	Histone H2B type 1-K OS=Homo sapiens OX=9606 GN=HIST1H2BK PE=1 SV=3
11	131	O88569|ROA2_MOUSE	312.65	64	61	64	64	60	50	53	145830000	263530000	217750000	330270000	32745000	80059000	31	29	30	82	78	38	22	53	Deamidation (NQ); Oxidation (M)	37403	Heterogeneous nuclear ribonucleoproteins A2/B1 OS=Mus musculus OX=10090 GN=Hnrnpa2b1 PE=1 SV=2
29	86	P60843|IF4A1_MOUSE	265.11	51	45	46	50	44	42	49	78195000	35960000	50916000	104590000	54333000	33967000	22	11	21	47	66	21	22	49	Deamidation (NQ); Oxidation (M)	46154	Eukaryotic initiation factor 4A-I OS=Mus musculus OX=10090 GN=Eif4a1 PE=1 SV=1
26	49	P17182|ENOA_MOUSE	312.07	62	53	57	62	53	59	61	59598000	65150000	86526000	95050000	56835000	42845000	29	15	28	42	64	27	23	49	Deamidation (NQ); Oxidation (M)	47141	Alpha-enolase OS=Mus musculus OX=10090 GN=Eno1 PE=1 SV=3
54	19	Q8VHX6|FLNC_MOUSE	283.24	19	6	9	14	8	12	11	8499900	11091000	11780000	23329000	26970000	14392000	37	32	11	21	40	13	23	41	Deamidation (NQ)	291117	Filamin-C OS=Mus musculus OX=10090 GN=Flnc PE=1 SV=3
57	57	O88477|IF2B1_MOUSE	246.72	44	29	31	34	28	34	32	22408000	10785000	11967000	42926000	23781000	14276000	24	4	14	30	29	16	23	35	Deamidation (NQ); Oxidation (M)	63451	Insulin-like growth factor 2 mRNA-binding protein 1 OS=Mus musculus OX=10090 GN=Igf2bp1 PE=1 SV=1
38	214	P68368|TBA4A_MOUSE	244.31	39	30	38	38	29	33	36		1446800	1555800			546930	18	1	21	35	42	15	23	57	Deamidation (NQ); Oxidation (M)	49924	Tubulin alpha-4A chain OS=Mus musculus OX=10090 GN=Tuba4a PE=1 SV=1
27	99	P68033|ACTC_MOUSE	286.45	58	37	45	52	38	34	41	36892000	32387000	35006000	39601000	37501000	10401000	36	9	24	53	69	24	24	44	Deamidation (NQ); Oxidation (M)	42019	Actin alpha cardiac muscle 1 OS=Mus musculus OX=10090 GN=Actc1 PE=1 SV=1
23	68	P68372|TBB4B_MOUSE	277.31	54	48	50	54	44	48	53	45190000	15485000	26272000	45408000	19236000	19738000	22	3	24	55	60	18	24	58	Deamidation (NQ); Oxidation (M)	49831	Tubulin beta-4B chain OS=Mus musculus OX=10090 GN=Tubb4b PE=1 SV=1
32	44	P58252|EF2_MOUSE	267.04	35	25	26	28	22	24	27	81428000	48614000	65691000	156530000	80431000	56995000	30	29	20	41	54	20	24	54	Deamidation (NQ); Oxidation (M)	95314	Elongation factor 2 OS=Mus musculus OX=10090 GN=Eef2 PE=1 SV=2
24	17	Q80X90|FLNB_MOUSE	317.76	29	17	18	20	15	15	20	54953000	33201000	29279000	68554000	32507000	35568000	45	41	27	42	53	23	26	63	Deamidation (NQ); Oxidation (M)	277822	Filamin-B OS=Mus musculus OX=10090 GN=Flnb PE=1 SV=3
103	50	Q9DCV7|K2C7_MOUSE	273.62	62	36	26	31	19	51	56	3353400	2866100	3552700	982800	17406000	19110000	25	18	11	9	14	4	26	40	Deamidation (NQ); Oxidation (M)	50709	Keratin type II cytoskeletal 7 OS=Mus musculus OX=10090 GN=Krt7 PE=1 SV=1
18	12	Q68FD5|CLH1_MOUSE	304.21	31	17	24	22	14	17	25	40951000	40849000	43004000	70126000	44785000	42239000	44	44	20	58	55	20	29	67	Deamidation (NQ)	191555	Clathrin heavy chain 1 OS=Mus musculus OX=10090 GN=Cltc PE=1 SV=3
36	2	Q9QXS1|PLEC_MOUSE	335.74	25	6	11	10	6	9	15	13614000	15007000	13327000	20083000	28054000	19118000	78	78	16	37	40	17	30	62	Deamidation (NQ); Oxidation (M)	534193	Plectin OS=Mus musculus OX=10090 GN=Plec PE=1 SV=3
10	27	P52480|KPYM_MOUSE	307.12	52	39	49	46	39	43	44	136770000	100100000	92668000	139250000	91494000	100950000	31	9	30	80	80	30	30	75	Deamidation (NQ); Oxidation (M)	57845	Pyruvate kinase PKM OS=Mus musculus OX=10090 GN=Pkm PE=1 SV=4
56	114	P04264|K2C1_HUMAN	280.53	35	34	22	15	16	24	22	73997000	5986500	2788000	24520000	56167000	21709000	29	18	34	23	13	10	31	38	Deamidation (NQ); Oxidation (M)	66039	Keratin type II cytoskeletal 1 OS=Homo sapiens OX=9606 GN=KRT1 PE=1 SV=6
22	129	P68369|TBA1A_MOUSE	266.49	48	35	44	45	36	43	44				437680			22	1	24	39	52	20	34	77	Deamidation (NQ); Oxidation (M)	50136	Tubulin alpha-1A chain OS=Mus musculus OX=10090 GN=Tuba1a PE=1 SV=1
8	172	P16858|G3P_MOUSE	297.7	59	49	49	54	54	57	49	351210000	218020000	246180000	370610000	179680000	148090000	26	14	39	84	87	40	35	61	Deamidation (NQ); Oxidation (M)	35810	Glyceraldehyde-3-phosphate dehydrogenase OS=Mus musculus OX=10090 GN=Gapdh PE=1 SV=2
19	91	P68373|TBA1C_MOUSE	269.25	52	43	47	47	37	47	44	638650				852160		23	1	26	42	53	20	35	77	Deamidation (NQ); Oxidation (M)	49909	Tubulin alpha-1C chain OS=Mus musculus OX=10090 GN=Tuba1c PE=1 SV=1
14	11	P35579|MYH9_HUMAN	323.72	30	15	23	23	15	22	25		4284700	139900				51	4	20	59	56	24	38	67	Deamidation (NQ); Oxidation (M)	226530	Myosin-9 OS=Homo sapiens OX=9606 GN=MYH9 PE=1 SV=4
35	43	P11679|K2C8_MOUSE	280.14	57	31	43	52	20	48	53	7856800	22974000	15584000	4943700	88748000	84931000	37	19	11	30	43	8	40	71	Deamidation (NQ); Oxidation (M)	54565	Keratin type II cytoskeletal 8 OS=Mus musculus OX=10090 GN=Krt8 PE=1 SV=4
13	116	P62630|EF1A1_RAT	267.39	42	35	39	40	37	37	40	413330000	276350000	327830000	721550000	418060000	251950000	28	28	30	50	67	31	41	57	Deamidation (NQ); Oxidation (M)	50114	Elongation factor 1-alpha 1 OS=Rattus norvegicus OX=10116 GN=Eef1a1 PE=2 SV=1
13	117	P10126|EF1A1_MOUSE	267.39	42	35	39	40	37	37	40	413330000	276350000	327830000	721550000	418060000	251950000	28	28	30	50	67	31	41	57	Deamidation (NQ); Oxidation (M)	50114	Elongation factor 1-alpha 1 OS=Mus musculus OX=10090 GN=Eef1a1 PE=1 SV=3
13	118	P68104|EF1A1_HUMAN	267.39	42	35	39	40	37	37	40	413330000	276350000	327830000	721550000	418060000	251950000	28	28	30	50	67	31	41	57	Deamidation (NQ); Oxidation (M)	50141	Elongation factor 1-alpha 1 OS=Homo sapiens OX=9606 GN=EEF1A1 PE=1 SV=1
9	18	P19096|FAS_MOUSE	326.28	33	17	19	26	17	19	23	66351000	43584000	63619000	97535000	62626000	58076000	62	62	34	67	83	30	44	74	Deamidation (NQ)	272426	Fatty acid synthase OS=Mus musculus OX=10090 GN=Fasn PE=1 SV=2
16	26	P05784|K1C18_MOUSE	312.64	67	48	60	64	43	60	67	58941000	32992000	33286000	58761000	223800000	158750000	30	28	26	33	38	18	46	92	Deamidation (NQ); Oxidation (M)	47538	Keratin type I cytoskeletal 18 OS=Mus musculus OX=10090 GN=Krt18 PE=1 SV=5
7	10	Q8VDD5|MYH9_MOUSE	345.53	40	21	30	31	21	29	33	24703000	14853000	18430000	29539000	32239000	20687000	69	21	28	77	81	33	52	93	Deamidation (NQ); Oxidation (M)	226370	Myosin-9 OS=Mus musculus OX=10090 GN=Myh9 PE=1 SV=4
4	7	P07901|HS90A_MOUSE	322.74	50	36	48	50	33	39	41	44243000	26898000	26149000	112220000	47088000	20150000	46	8	42	100	139	50	57	116	Deamidation (NQ); Oxidation (M)	84788	Heat shock protein HSP 90-alpha OS=Mus musculus OX=10090 GN=Hsp90aa1 PE=1 SV=4
5	37	P60712|ACTB_BOVIN	354.89	83	52	56	80	58	53	57	101540000	93524000	113130000	315770000	108980000	77199000	57	19	60	114	121	59	59	103	Deamidation (NQ); Oxidation (M)	41737	Actin cytoplasmic 1 OS=Bos taurus OX=9913 GN=ACTB PE=1 SV=1
5	38	P60709|ACTB_HUMAN	354.89	83	52	56	80	58	53	57	101540000	93524000	113130000	315770000	108980000	77199000	57	19	60	114	121	59	59	103	Deamidation (NQ); Oxidation (M)	41737	Actin cytoplasmic 1 OS=Homo sapiens OX=9606 GN=ACTB PE=1 SV=1
5	39	P63258|ACTG_BOVIN	354.89	83	52	56	80	58	53	57	101540000	93524000	113130000	315770000	108980000	77199000	57	19	60	114	121	59	59	103	Deamidation (NQ); Oxidation (M)	41793	Actin cytoplasmic 2 OS=Bos taurus OX=9913 GN=ACTG1 PE=1 SV=1
5	40	P63260|ACTG_MOUSE	354.89	83	52	56	80	58	53	57	101540000	93524000	113130000	315770000	108980000	77199000	57	19	60	114	121	59	59	103	Deamidation (NQ); Oxidation (M)	41793	Actin cytoplasmic 2 OS=Mus musculus OX=10090 GN=Actg1 PE=1 SV=1
5	41	P60710|ACTB_MOUSE	354.89	83	52	56	80	58	53	57	101540000	93524000	113130000	315770000	108980000	77199000	57	19	60	114	121	59	59	103	Deamidation (NQ); Oxidation (M)	41737	Actin cytoplasmic 1 OS=Mus musculus OX=10090 GN=Actb PE=1 SV=1
2	4	P63017|HSP7C_MOUSE	312.57	52	41	46	47	42	41	44	576790000	310620000	370680000	857220000	428660000	264040000	36	27	53	107	139	51	60	122	Deamidation (NQ); Oxidation (M)	70871	Heat shock cognate 71 kDa protein OS=Mus musculus OX=10090 GN=Hspa8 PE=1 SV=1
2	5	P11142|HSP7C_HUMAN	312.57	52	41	46	47	42	41	44	576790000	310620000	370680000	857220000	428660000	264040000	36	27	53	107	139	51	60	122	Deamidation (NQ); Oxidation (M)	70898	Heat shock cognate 71 kDa protein OS=Homo sapiens OX=9606 GN=HSPA8 PE=1 SV=1
1	3	P11499|HS90B_MOUSE	333.55	60	43	49	54	43	49	54	179490000	113670000	133620000	303560000	174010000	132190000	53	30	49	109	127	49	68	137	Deamidation (NQ); Oxidation (M)	83281	Heat shock protein HSP 90-beta OS=Mus musculus OX=10090 GN=Hsp90ab1 PE=1 SV=3

## Sheet: None_or_enriched
Protein Group	Protein ID	Accession	-10lgP	Coverage (%)	Coverage (%) TS_cell_RIME_R3	Coverage (%) TS_cell_RIME_R4	Coverage (%) TS_cell_RIME_R1	Coverage (%) TS_cell_RIME_R2	Coverage (%) TS_cell_IgG_R1	Coverage (%) TS_cell_IgG_R2	Area TS_cell_RIME_R3	Area TS_cell_RIME_R4	Area TS_cell_RIME_R1	Area TS_cell_RIME_R2	Area TS_cell_IgG_R1	Area TS_cell_IgG_R2	#Peptides	#Unique	#Spec TS_cell_RIME_R3	#Spec TS_cell_RIME_R4	#Spec TS_cell_RIME_R1	#Spec TS_cell_RIME_R2	#Spec TS_cell_IgG_R1	#Spec TS_cell_IgG_R2	PTM	Avg. Mass	Description
28	63	O54839|EOMES_MOUSE	291.92	43	37	40	42	38	0	0	70255000	38658000	59271000	115800000			32	16	44	58	86	46	0	0	Deamidation (NQ); Oxidation (M)	74801	Eomesodermin homolog OS=Mus musculus OX=10090 GN=Eomes PE=1 SV=3
198	243	Q60598|SRC8_MOUSE	242.07	29	21	23	17	21	0	0	26668000	16925000	12096000	26223000			18	18	12	21	17	10	0	0	Deamidation (NQ); Oxidation (M)	61250	Src substrate cortactin OS=Mus musculus OX=10090 GN=Cttn PE=1 SV=2
187	208	B2RY56|RBM25_MOUSE	237.15	23	18	17	20	14	0	0	23487000	16372000	15680000	40699000			21	21	11	16	25	11	0	0	Deamidation (NQ); Oxidation (M)	99552	RNA-binding protein 25 OS=Mus musculus OX=10090 GN=Rbm25 PE=1 SV=2
77	205	O95936|EOMES_HUMAN	233.28	32	22	24	26	26	0	0	193350		771800	180880			19	3	29	28	48	25	0	0	Deamidation (NQ); Oxidation (M)	72732	Eomesodermin homolog OS=Homo sapiens OX=9606 GN=EOMES PE=1 SV=3
149	87	Q9CSN1|SNW1_MOUSE	232.54	43	21	37	41	20	0	3	12352000	21714000	17118000	33692000		389840	16	16	9	27	30	11	0	1	Deamidation (NQ); Oxidation (M)	61476	SNW domain-containing protein 1 OS=Mus musculus OX=10090 GN=Snw1 PE=1 SV=3
482	175	Q8BX22|SALL4_MOUSE	209.28	24	11	2	20	14	0	0	4559300	427660	5181000	6801100			12	12	5	2	13	8	0	0	Deamidation (NQ)	113110	Sal-like protein 4 OS=Mus musculus OX=10090 GN=Sall4 PE=1 SV=2
308	202	Q99MR6|SRRT_MOUSE	202.13	26	5	12	25	8	0	0	1462400	10745000	13628000	11995000			13	13	2	13	22	6	0	0	Deamidation (NQ)	100452	Serrate RNA effector molecule homolog OS=Mus musculus OX=10090 GN=Srrt PE=1 SV=1
379	187	P63154|CRNL1_MOUSE	201.46	28	12	20	12	16	0	0	7857300	8530700	2435800	21077000			16	16	7	13	8	9	0	0	Deamidation (NQ)	83416	Crooked neck-like protein 1 OS=Mus musculus OX=10090 GN=Crnkl1 PE=1 SV=1
480	154	A2BH40|ARI1A_MOUSE	197.26	12	6	3	7	3	0	0	5689000	2148500	3650100	6188700			14	14	7	5	11	4	0	0	Deamidation (NQ)	242089	AT-rich interactive domain-containing protein 1A OS=Mus musculus OX=10090 GN=Arid1a PE=1 SV=1
331	286	Q0VBL3|RBM15_MOUSE	191.69	18	9	16	15	9	0	0	9344300	9267200	8605800	5835200			11	11	5	14	14	6	0	0	Deamidation (NQ)	105722	RNA-binding protein 15 OS=Mus musculus OX=10090 GN=Rbm15 PE=1 SV=1
677	392	Q99LI5|ZN281_MOUSE	191.23	18	5	7	14	5	0	0	2028700	1351100	4536300	1910300			8	8	2	5	6	3	0	0		96685	Zinc finger protein 281 OS=Mus musculus OX=10090 GN=Znf281 PE=1 SV=1
357	178	A2A4P0|DHX8_MOUSE	188.23	20	9	6	15	9	0	0	4757300	3378300	6614300	11749000			17	16	7	9	18	8	0	0	Deamidation (NQ)	142571	ATP-dependent RNA helicase DHX8 OS=Mus musculus OX=10090 GN=Dhx8 PE=2 SV=1
470	292	Q61466|SMRD1_MOUSE	187.56	36	21	28	23	5	0	0	2759800	3724800	1930200	2939400			11	10	6	9	9	3	0	0	Deamidation (NQ)	58245	SWI/SNF-related matrix-associated actin-dependent regulator of chromatin subfamily D member 1 OS=Mus musculus OX=10090 GN=Smarcd1 PE=1 SV=3
365	196	Q8CGF7|TCRG1_MOUSE	186.25	16	3	8	14	5	0	1	3785900	16475000	7827000	5346800		281730	16	16	3	13	19	5	0	1	Deamidation (NQ)	123788	Transcription elongation regulator 1 OS=Mus musculus OX=10090 GN=Tcerg1 PE=1 SV=2
521	185	A2AQ25|SKT_MOUSE	184.11	11	4	6	5	7	0	0	4422500	3267400	1666200	3419200			11	11	5	7	6	6	0	0	Deamidation (NQ)	213035	Sickle tail protein OS=Mus musculus OX=10090 GN=Skt PE=1 SV=1
564	395	Q8C854|MYEF2_MOUSE	184	22	3	16	20	2	0	2	124870	5744100	4565300	3739700		451750	10	10	1	9	10	1	0	1		63295	Myelin expression factor 2 OS=Mus musculus OX=10090 GN=Myef2 PE=1 SV=1
522	278	Q80X82|SYMPK_MOUSE	183.28	14	6	7	10	5	0	0	4007400	1841400	4002300	3897900			10	10	5	7	9	3	0	0	Deamidation (NQ)	142283	Symplekin OS=Mus musculus OX=10090 GN=Sympk PE=1 SV=1
413	404	Q61539|ERR2_MOUSE	181.41	28	16	22	28	11	0	0	10313000	8148700	9392200	9147300			7	7	5	11	12	4	0	0	Deamidation (NQ)	48328	Steroid hormone receptor ERR2 OS=Mus musculus OX=10090 GN=Esrrb PE=1 SV=2
421	349	Q9DAW6|PRP4_MOUSE	176.33	26	6	22	24	9	0	5	1693700	4322200	10537000	13049000		513300	10	10	2	10	16	3	0	1	Deamidation (NQ)	58370	U4/U6 small nuclear ribonucleoprotein Prp4 OS=Mus musculus OX=10090 GN=Prpf4 PE=1 SV=1
340	253	Q61136|PRP4B_MOUSE	172.54	15	11	10	10	10	0	0	10275000	5908900	3899700	21577000			13	13	8	13	11	9	0	0		116976	Serine/threonine-protein kinase PRP4 homolog OS=Mus musculus OX=10090 GN=Prpf4b PE=1 SV=3
455	428	Q61312|AP2C_MOUSE	168.1	32	18	16	22	27	0	4	3368800	4277400	8106500	9810800		224250	9	9	5	6	11	5	0	1		49137	Transcription factor AP-2 gamma OS=Mus musculus OX=10090 GN=Tfap2c PE=1 SV=2
369	304	Q08122|TLE3_MOUSE	166.48	24	14	15	24	10	0	0	26604000	8388200	13187000	10117000			10	10	7	11	16	4	0	0	Deamidation (NQ)	83447	Transducin-like enhancer protein 3 OS=Mus musculus OX=10090 GN=Tle3 PE=1 SV=3
800	367	Q3UIL6|PKHA7_MOUSE	165.54	15	9	7	2	3	0	0	4277900	741940	406050	1095100			8	8	4	4	2	2	0	0		126742	Pleckstrin homology domain-containing family A member 7 OS=Mus musculus OX=10090 GN=Plekha7 PE=1 SV=2
552	552	Q9D824|FIP1_MOUSE	165.49	20	11	17	20	9	0	6	7134500	3657900	6398600	5059800		323320	6	6	4	6	9	2	0	1		64959	Pre-mRNA 3'-end-processing factor FIP1 OS=Mus musculus OX=10090 GN=Fip1l1 PE=1 SV=1
471	490	Q8BHS3|RBM22_MOUSE	164.71	20	17	17	20	17	0	5	7097600	3624200	4516700	17418000		173930	8	8	5	6	11	6	0	1	Deamidation (NQ)	46896	Pre-mRNA-splicing factor RBM22 OS=Mus musculus OX=10090 GN=Rbm22 PE=1 SV=1
884	413	Q6PAL7|AHDC1_MOUSE	163.19	9	6	1	3	1	0	0	2430000	188710	725940	618080			8	8	5	1	2	1	0	0		168080	AT-hook DNA-binding motif-containing protein 1 OS=Mus musculus OX=10090 GN=Ahdc1 PE=1 SV=1
645	419	Q923D5|WBP11_MOUSE	162.59	20	6	9	17	3	0	0	2169600	2576000	3023100	2528900			8	8	2	6	8	2	0	0		69875	WW domain-binding protein 11 OS=Mus musculus OX=10090 GN=Wbp11 PE=1 SV=2
613	296	Q9CU62|SMC1A_MOUSE	161.91	17	5	9	9	6	0	1	4854400	1543800	1651000	3994800		172460	14	14	4	7	7	4	0	1		143235	Structural maintenance of chromosomes protein 1A OS=Mus musculus OX=10090 GN=Smc1a PE=1 SV=4
440	885	P68037|UB2L3_MOUSE	159.74	55	29	46	55	46	0	0	3475800	1990400	2907400	3947800			6	6	3	9	13	4	0	0	Deamidation (NQ)	17862	Ubiquitin-conjugating enzyme E2 L3 OS=Mus musculus OX=10090 GN=Ube2l3 PE=1 SV=1
548	420	Q8CGZ0|CHERP_MOUSE	159.7	15	6	6	10	6	0	1	5940200	3917400	1980800	4311800		212730	10	10	4	6	8	4	0	1	Deamidation (NQ)	106169	Calcium homeostasis endoplasmic reticulum protein OS=Mus musculus OX=10090 GN=Cherp PE=1 SV=1
454	647	Q9CWL8|CTBL1_MOUSE	159.2	13	11	10	13	12	0	0	4140900	1888200	3024100	5812400			7	7	6	5	9	7	0	0	Deamidation (NQ)	64980	Beta-catenin-like protein 1 OS=Mus musculus OX=10090 GN=Ctnnbl1 PE=1 SV=1
692	402	Q9DBR1|XRN2_MOUSE	153.9	15	3	10	9	7	0	0	2768700	2168300	1802500	3069600			8	8	2	6	5	3	0	0		108687	5'-3' exoribonuclease 2 OS=Mus musculus OX=10090 GN=Xrn2 PE=1 SV=1
615	317	P97868|RBBP6_MOUSE	153.78	8	2	4	4	3	0	0	1575200	1185800	1123200	2357000			9	9	3	5	5	4	0	0		199586	E3 ubiquitin-protein ligase RBBP6 OS=Mus musculus OX=10090 GN=Rbbp6 PE=1 SV=5
600	342	Q8JZX4|SPF45_MOUSE	149.89	36	10	18	21	7	0	0	5093700	3084800	4501100	5227400			9	9	2	7	8	2	0	0		45304	Splicing factor 45 OS=Mus musculus OX=10090 GN=Rbm17 PE=1 SV=1
649	322	Q6ZQ88|KDM1A_MOUSE	149.62	20	7	7	18	6	0	0	2615600	1723900	2879300	1609700			10	10	5	4	10	2	0	0	Deamidation (NQ)	92851	Lysine-specific histone demethylase 1A OS=Mus musculus OX=10090 GN=Kdm1a PE=1 SV=2
733	776	Q12824|SNF5_HUMAN	147.61	17	13	12	17	9	0	0	2047900	1452200	2435400	1932900			4	4	3	3	6	2	0	0		44141	SWI/SNF-related matrix-associated actin-dependent regulator of chromatin subfamily B member 1 OS=Homo sapiens OX=9606 GN=SMARCB1 PE=1 SV=2
851	516	O35218|CPSF2_MOUSE	145.27	14	0	5	5	5	0	0		931960	2266400	1504800			7	7	0	3	5	2	0	0		88383	Cleavage and polyadenylation specificity factor subunit 2 OS=Mus musculus OX=10090 GN=Cpsf2 PE=1 SV=1
771	719	Q9D0D5|T2EA_MOUSE	141.24	25	20	10	5	20	0	0	1533900	1376900	773020	1933800			5	5	4	3	5	3	0	0		49593	General transcription factor IIE subunit 1 OS=Mus musculus OX=10090 GN=Gtf2e1 PE=1 SV=1
920	554	Q65Z40|WAPL_MOUSE	140.97	11	2	2	4	7	0	0	416380	644710	3078200	2365900			7	7	1	2	3	4	0	0	Deamidation (NQ)	134069	Wings apart-like protein homolog OS=Mus musculus OX=10090 GN=Wapl PE=1 SV=2
832	820	O88271|CFDP1_MOUSE	140.08	30	13	15	23	5	0	0	2089900	986290	2787300	575470			5	5	2	3	5	1	0	0		32921	Craniofacial development protein 1 OS=Mus musculus OX=10090 GN=Cfdp1 PE=1 SV=1
680	568	Q8CEC6|PPWD1_MOUSE	139	16	9	9	9	12	0	0	2023800	1021700	2574000	5416000			6	6	3	4	5	4	0	0		73385	Peptidylprolyl isomerase domain and WD repeat-containing protein 1 OS=Mus musculus OX=10090 GN=Ppwd1 PE=1 SV=2
668	398	Q99PP7|TRI33_MOUSE	137.86	10	4	6	5	3	0	0	1096400	3132800	3251400	1740000			8	6	3	7	6	2	0	0	Deamidation (NQ)	123843	E3 ubiquitin-protein ligase TRIM33 OS=Mus musculus OX=10090 GN=Trim33 PE=1 SV=2
944	922	P28659|CELF1_MOUSE	137.78	15	4	6	6	5	0	0	1080200	1704700	614830	1537100			6	6	2	5	2	1	0	0	Deamidation (NQ)	52107	CUGBP Elav-like family member 1 OS=Mus musculus OX=10090 GN=Celf1 PE=1 SV=2
972	732	Q6NZF1|ZC11A_MOUSE	137.78	14	6	4	4	8	0	0	958740	545100	865840	1754700			6	6	2	2	3	3	0	0		86492	Zinc finger CCCH domain-containing protein 11A OS=Mus musculus OX=10090 GN=Zc3h11a PE=1 SV=1
634	1018	Q9CQF3|CPSF5_MOUSE	135.79	29	15	18	26	15	0	0	2840000	4609100	1851000	6790500			6	6	2	5	6	4	0	0		26240	Cleavage and polyadenylation specificity factor subunit 5 OS=Mus musculus OX=10090 GN=Nudt21 PE=1 SV=1
635	692	Q9CYI4|LUC7L_MOUSE	134.94	15	4	13	15	4	0	0	2520000	4207400	6179000	7253500			5	3	1	6	8	2	0	0	Deamidation (NQ)	43934	Putative RNA-binding protein Luc7-like 1 OS=Mus musculus OX=10090 GN=Luc7l PE=1 SV=2
629	400	Q9ERA6|TFP11_MOUSE	134.64	15	6	9	5	11	0	0	2534400	1621700	431710	9861700			10	10	4	5	2	6	0	0		96305	Tuftelin-interacting protein 11 OS=Mus musculus OX=10090 GN=Tfip11 PE=1 SV=1
1272	1061	O35317|PBX3_MOUSE	134.13	13	3	0	3	6	0	0	496820		187850	349080			3	3	1	0	1	1	0	0		47204	Pre-B-cell leukemia transcription factor 3 OS=Mus musculus OX=10090 GN=Pbx3 PE=2 SV=1
1035	702	Q8CIM8|INT4_MOUSE	133.69	10	0	4	6	6	0	0		437910	712270	2073200			5	5	0	2	3	2	0	0		108193	Integrator complex subunit 4 OS=Mus musculus OX=10090 GN=Ints4 PE=1 SV=1
976	535	Q9ES00|UBE4B_MOUSE	133.05	11	6	2	3	4	0	0	1640700	331740	184080	4436200			7	7	3	2	2	3	0	0		133317	Ubiquitin conjugation factor E4 B OS=Mus musculus OX=10090 GN=Ube4b PE=1 SV=3
731	875	Q3UYV9|NCBP1_MOUSE	132.82	8	5	4	6	5	0	0	3080100	1193400	1646300	7842000			5	5	3	3	4	3	0	0		91927	Nuclear cap-binding protein subunit 1 OS=Mus musculus OX=10090 GN=Ncbp1 PE=1 SV=2
817	691	Q9DBE9|SPB1_MOUSE	132.77	11	5	7	7	5	0	3	1925800	810500	646380	697230		254820	5	5	2	3	3	2	0	1		95532	pre-rRNA 2'-O-ribose RNA methyltransferase FTSJ3 OS=Mus musculus OX=10090 GN=Ftsj3 PE=1 SV=1
929	747	Q9JLI8|SART3_MOUSE	132.68	6	3	1	1	5	0	1	1125900	336080	187480	2585900		137710	4	4	3	1	1	3	0	1		109619	Squamous cell carcinoma antigen recognized by T-cells 3 OS=Mus musculus OX=10090 GN=Sart3 PE=1 SV=1
720	597	O88466|ZN106_MOUSE	132.38	7	7	3	1	5	0	0	4467800	1639400	500030	1945500			6	6	6	5	1	4	0	0	Deamidation (NQ)	208963	Zinc finger protein 106 OS=Mus musculus OX=10090 GN=Znf106 PE=1 SV=3
971	1015	Q689Z5|SBNO1_MOUSE	132.25	5	2	4	4	1	0	0	852830	772240	861040	954740			4	4	2	3	3	1	0	0		153737	Protein strawberry notch homolog 1 OS=Mus musculus OX=10090 GN=Sbno1 PE=1 SV=2
723	615	Q5DTW2|SMBT2_MOUSE	131.57	11	3	7	9	3	0	0	2044500	2010600	2668900	1830100			6	6	2	5	5	2	0	0		105981	Scm-like with four MBT domains protein 2 OS=Mus musculus OX=10090 GN=Sfmbt2 PE=1 SV=2
755	773	Q5SFM8|RBM27_MOUSE	131.56	11	5	4	10	6	0	0	3138200	2023400	2197200	6740200			5	5	3	3	5	3	0	0	Deamidation (NQ)	118551	RNA-binding protein 27 OS=Mus musculus OX=10090 GN=Rbm27 PE=1 SV=3
693	590	Q99LI7|CSTF3_MOUSE	130.81	16	7	16	9	5	0	0	3651700	3137700	1292300	2807100			5	5	4	5	4	2	0	0	Deamidation (NQ)	82877	Cleavage stimulation factor subunit 3 OS=Mus musculus OX=10090 GN=Cstf3 PE=1 SV=1
801	619	Q8VHR5|P66B_MOUSE	130.39	17	10	6	6	13	0	0	2572100	801910	838670	6601000			5	5	3	2	2	4	0	0		65411	Transcriptional repressor p66-beta OS=Mus musculus OX=10090 GN=Gatad2b PE=1 SV=1
770	1026	Q0P678|ZCH18_MOUSE	128.23	6	5	5	6	5	0	0	4607500	2085900	2186300	4906600			3	3	2	4	5	2	0	0		105694	Zinc finger CCCH domain-containing protein 18 OS=Mus musculus OX=10090 GN=Zc3h18 PE=1 SV=1
964	1134	Q9D6L8|PPIL3_MOUSE	126.91	35	14	12	35	35	0	0	507130	409830	1317500	3015300			3	3	1	1	3	3	0	0	Deamidation (NQ)	18128	Peptidyl-prolyl cis-trans isomerase-like 3 OS=Mus musculus OX=10090 GN=Ppil3 PE=1 SV=1
921	794	A2AIV2|VIR_MOUSE	126.67	4	1	2	1	2	0	0	1303200	1306500	0	1039800			4	4	1	5	2	2	0	0		201438	Protein virilizer homolog OS=Mus musculus OX=10090 GN=Virma PE=1 SV=1
893	629	Q8CH02|SUGP1_MOUSE	126.52	12	7	2	6	5	0	0	1579000	247590	707100	1615800			5	5	3	1	3	2	0	0		72649	SURP and G-patch domain-containing protein 1 OS=Mus musculus OX=10090 GN=Sugp1 PE=1 SV=1
928	1012	Q5SUQ9|CTC1_MOUSE	126.42	5	3	3	5	2	0	0	1654800	393700	935140	1732800			3	3	2	2	3	1	0	0		134028	CST complex subunit CTC1 OS=Mus musculus OX=10090 GN=Ctc1 PE=1 SV=2
1033	899	Q99JR8|SMRD2_MOUSE	126.28	15	0	3	7	7	0	0			1515600	3684700			4	3	0	1	4	2	0	0		59085	SWI/SNF-related matrix-associated actin-dependent regulator of chromatin subfamily D member 2 OS=Mus musculus OX=10090 GN=Smarcd2 PE=1 SV=2
724	778	Q9EPU4|CPSF1_MOUSE	124.46	4	1	3	4	1	0	0	245680	1174000	2176600	450530			4	4	1	3	8	1	0	0		160818	Cleavage and polyadenylation specificity factor subunit 1 OS=Mus musculus OX=10090 GN=Cpsf1 PE=1 SV=1
902	625	Q3U319|BRE1B_MOUSE	123.55	9	2	3	5	2	0	0	365810	653780	707540	133330			5	4	2	3	4	1	0	0	Deamidation (NQ)	113967	E3 ubiquitin-protein ligase BRE1B OS=Mus musculus OX=10090 GN=Rnf40 PE=1 SV=2
1085	956	O88532|ZFR_MOUSE	123.37	6	3	1	0	4	0	0	2189700	390610		989040			4	4	3	1	0	2	0	0	Deamidation (NQ)	116859	Zinc finger RNA-binding protein OS=Mus musculus OX=10090 GN=Zfr PE=1 SV=2
844	648	Q5DTM8|BRE1A_MOUSE	122.1	12	5	5	5	5	0	0	1042900	281720	238030	1298900			7	6	2	5	6	2	0	0		113520	E3 ubiquitin-protein ligase BRE1A OS=Mus musculus OX=10090 GN=Rnf20 PE=1 SV=2
926	681	Q9QXK7|CPSF3_MOUSE	120.24	16	9	4	2	6	0	0	1449500	792060	613310	1614500			5	5	3	1	2	2	0	0	Deamidation (NQ)	77505	Cleavage and polyadenylation specificity factor subunit 3 OS=Mus musculus OX=10090 GN=Cpsf3 PE=1 SV=2
996	731	P59328|WDHD1_MOUSE	120.21	7	2	3	6	1	0	0	635570	374660	1211500	2499700			5	5	1	2	4	1	0	0		124254	WD repeat and HMG-box DNA-binding protein 1 OS=Mus musculus OX=10090 GN=Wdhd1 PE=1 SV=2
566	909	P63163|RSMN_MOUSE	119.34	30	23	15	19	18	0	0	7349200	5004800	5799100	11413000			8	8	5	6	8	4	0	0		24614	Small nuclear ribonucleoprotein-associated protein N OS=Mus musculus OX=10090 GN=Snrpn PE=1 SV=1
886	712	O09000|NCOA3_MOUSE	118.48	5	4	1	2	2	0	0	1213100	174490	549490	1531500			5	5	4	1	2	2	0	0	Deamidation (NQ)	151573	Nuclear receptor coactivator 3 OS=Mus musculus OX=10090 GN=Ncoa3 PE=1 SV=2
987	965	Q9CYA6|ZCHC8_MOUSE	118.1	10	5	3	4	5	0	0	494600	209360	493800	776600			4	4	2	1	2	2	0	0		78026	Zinc finger CCHC domain-containing protein 8 OS=Mus musculus OX=10090 GN=Zcchc8 PE=1 SV=3
1102	1032	Q8CCF0|PRP31_MOUSE	116.58	12	5	8	10	0	0	0	1249500	958790	1248700				3	3	1	2	2	0	0	0		55430	U4/U6 small nuclear ribonucleoprotein Prp31 OS=Mus musculus OX=10090 GN=Prpf31 PE=1 SV=3
890	780	Q9DC48|PRP17_MOUSE	115.51	21	6	7	8	11	0	0	1349800	659930	717290	4325700			6	6	2	2	2	3	0	0		65461	Pre-mRNA-processing factor 17 OS=Mus musculus OX=10090 GN=Cdc40 PE=2 SV=1
827	682	Q8BZR9|NCBP3_MOUSE	114.93	16	12	4	15	2	0	0	6761900	378900	1625200	2204800			6	6	5	2	5	1	0	0		70043	Nuclear cap-binding protein subunit 3 OS=Mus musculus OX=10090 GN=Ncbp3 PE=1 SV=1
867	728	Q8K2T8|PAF1_MOUSE	114.84	15	2	10	10	7	0	0	496630	1511500	1518800	1012100			6	6	1	4	5	2	0	0		60518	RNA polymerase II-associated factor 1 homolog OS=Mus musculus OX=10090 GN=Paf1 PE=1 SV=1
873	889	Q91XI1|DUS3L_MOUSE	114.27	11	10	8	5	3	0	0	2497900	874630	859120	1631000			4	4	4	3	3	1	0	0		71079	tRNA-dihydrouridine(47) synthase [NAD(P)(+)]-like OS=Mus musculus OX=10090 GN=Dus3l PE=1 SV=1
924	991	O54774|AP3D1_MOUSE	114.19	4	2	4	3	2	0	0	588740	796590	727650	670710			3	3	1	4	2	1	0	0		135081	AP-3 complex subunit delta-1 OS=Mus musculus OX=10090 GN=Ap3d1 PE=1 SV=1
954	1044	Q4FZY0|EFHD2_RAT	113.78	18	18	7	10	13	0	0	1697500	171820	332670	4103500			4	4	3	1	2	3	0	0		26759	EF-hand domain-containing protein D2 OS=Rattus norvegicus OX=10116 GN=Efhd2 PE=1 SV=1
1091	919	Q9CS00|CATIN_MOUSE	112.97	8	2	4	2	2	0	0	412390	641910	158190	728490			4	4	1	2	1	1	0	0		90662	Cactin OS=Mus musculus OX=10090 GN=Cactin PE=1 SV=2
889	827	Q91VN6|DDX41_MOUSE	112.75	13	2	6	10	3	0	0	961030	3094000	3143700	315300			5	5	1	3	5	1	0	0		69820	Probable ATP-dependent RNA helicase DDX41 OS=Mus musculus OX=10090 GN=Ddx41 PE=1 SV=2
1002	1460	P22518|CLK1_MOUSE	112.15	7	3	3	7	4	0	0	1929600	457100	1064200	4339900			2	2	1	1	4	1	0	0		57093	Dual specificity protein kinase CLK1 OS=Mus musculus OX=10090 GN=Clk1 PE=1 SV=2
1070	990	Q80Y81|RNZ2_MOUSE	111.75	9	3	6	4	0	0	0	213710	1201600	1136000				4	4	1	3	3	0	0	0		92719	Zinc phosphodiesterase ELAC protein 2 OS=Mus musculus OX=10090 GN=Elac2 PE=1 SV=1
861	697	Q9CXG3|PPIL4_MOUSE	111.17	16	0	3	12	7	0	0		436370	1838400	921760			5	5	0	2	7	2	0	0		57230	Peptidyl-prolyl cis-trans isomerase-like 4 OS=Mus musculus OX=10090 GN=Ppil4 PE=1 SV=2
1005	1241	Q91X20|ASH2L_MOUSE	110.68	10	3	7	10	3	0	0	739220	208820	1052000	622170			3	3	1	2	4	1	0	0		68250	Set1/Ash2 histone methyltransferase complex subunit ASH2 OS=Mus musculus OX=10090 GN=Ash2l PE=1 SV=1
1005	1243	Q9UBL3|ASH2L_HUMAN	110.68	10	3	7	10	3	0	0	739220	208820	1052000	622170			3	3	1	2	4	1	0	0		68723	Set1/Ash2 histone methyltransferase complex subunit ASH2 OS=Homo sapiens OX=9606 GN=ASH2L PE=1 SV=1
1034	967	Q8BZ47|ZN609_MOUSE	109.96	5	5	0	4	3	0	0	2708800		516290	2491700			3	3	3	0	2	2	0	0	Deamidation (NQ)	151116	Zinc finger protein 609 OS=Mus musculus OX=10090 GN=Znf609 PE=1 SV=2
744	1095	Q91VJ5|PQBP1_MOUSE	109.66	26	26	7	26	26	0	0	5055600	478960	2812600	9648200			3	3	4	1	5	3	0	0		30597	Polyglutamine-binding protein 1 OS=Mus musculus OX=10090 GN=Pqbp1 PE=1 SV=1
1184	1139	Q64674|SPEE_MOUSE	109.5	16	6	0	8	8	0	0	221220		614340	281370			4	4	1	0	2	1	0	0		33995	Spermidine synthase OS=Mus musculus OX=10090 GN=Srm PE=1 SV=1
981	1167	Q8CH25|SLTM_MOUSE	108.81	4	2	2	3	2	0	0	1144200	2286000	1592700	1036600			3	3	1	2	4	1	0	0	Deamidation (NQ)	116920	SAFB-like transcription modulator OS=Mus musculus OX=10090 GN=Sltm PE=1 SV=1
974	968	Q68FH0|PKP4_MOUSE	108.6	4	3	3	0	2	0	0	1748300	1373100		774420			3	3	2	4	0	1	0	0	Deamidation (NQ)	131551	Plakophilin-4 OS=Mus musculus OX=10090 GN=Pkp4 PE=1 SV=1
1039	847	Q99LD4|CSN1_MOUSE	108.51	14	10	2	5	3	0	0	1122600000	0	384460	1306100			4	4	2	1	3	1	0	0	Deamidation (NQ)	53442	COP9 signalosome complex subunit 1 OS=Mus musculus OX=10090 GN=Gps1 PE=1 SV=1
1353	1482	Q9Z0H1|WDR46_MOUSE	108.36	6	0	4	3	0	0	0		324110	143470				2	2	0	1	1	0	0	0		69048	WD repeat-containing protein 46 OS=Mus musculus OX=10090 GN=Wdr46 PE=2 SV=1
883	1279	A2A3V1|AK17B_MOUSE	107.49	5	4	5	2	4	0	0	1322000	1049300	671930	1079500			3	3	2	5	2	2	0	0		111066	A-kinase anchor protein 17B OS=Mus musculus OX=10090 GN=Akap17b PE=1 SV=2
1031	995	B2RWS6|EP300_MOUSE	107.11	3	0	1	3	1	0	0		162460	579570	891050			4	2	0	2	4	1	0	0		263302	Histone acetyltransferase p300 OS=Mus musculus OX=10090 GN=Ep300 PE=1 SV=2
1107	1107	Q9WV03|FA50A_MOUSE	106.32	16	0	8	16	4	0	0		873720	2331600	2172400			3	3	0	4	5	1	0	0		40252	Protein FAM50A OS=Mus musculus OX=10090 GN=Fam50a PE=1 SV=1
1146	1547	Q6NZB0|DNJC8_MOUSE	105.65	13	0	6	13	6	0	0		149510	465400	2649800			2	2	0	1	2	2	0	0	Deamidation (NQ)	29813	DnaJ homolog subfamily C member 8 OS=Mus musculus OX=10090 GN=Dnajc8 PE=1 SV=2
891	779	Q8JZM7|CDC73_MOUSE	105.53	19	5	3	18	5	0	0	1787100	201130	2644900	2239300			7	7	2	1	9	2	0	0	Deamidation (NQ)	60577	Parafibromin OS=Mus musculus OX=10090 GN=Cdc73 PE=1 SV=1
1240	998	Q62417|SRBS1_MOUSE	105.18	4	3	1	0	0	0	0	1025100	332460					3	3	2	1	0	0	0	0		143070	Sorbin and SH3 domain-containing protein 1 OS=Mus musculus OX=10090 GN=Sorbs1 PE=1 SV=2
1318	1955	Q9R0P4|SMAP_MOUSE	104.63	25	25	0	0	13	0	0	983720			687410			2	2	2	0	0	1	0	0		20046	Small acidic protein OS=Mus musculus OX=10090 GN=Smap PE=1 SV=1
772	825	Q91W39|NCOA5_MOUSE	103.82	15	11	5	5	15	0	0	1628600	1086900	1165500	5606100			4	4	2	2	4	4	0	0		65319	Nuclear receptor coactivator 5 OS=Mus musculus OX=10090 GN=Ncoa5 PE=1 SV=1
1010	1566	Q8R409|HEXI1_MOUSE	103.79	11	7	11	7	11	0	0	1064800	735680	553810	4257800			2	2	2	2	1	2	0	0	Deamidation (NQ)	40243	Protein HEXIM1 OS=Mus musculus OX=10090 GN=Hexim1 PE=1 SV=1
658	695	P24788|CD11B_MOUSE	103.77	9	0	6	9	2	0	0		3532900	4437700	2290000			5	5	0	5	10	2	0	0		91514	Cyclin-dependent kinase 11B OS=Mus musculus OX=10090 GN=Cdk11b PE=1 SV=2
1238	1213	O55111|DSG2_MOUSE	102.85	6	4	1	0	2	0	0	637070	84751		189240			4	4	2	1	0	1	0	0		122385	Desmoglein-2 OS=Mus musculus OX=10090 GN=Dsg2 PE=1 SV=3
1342	1287	G5E870|TRIPC_MOUSE	102.71	3	0	0	1	2	0	0			295300	839590			3	3	0	0	1	2	0	0		224126	E3 ubiquitin-protein ligase TRIP12 OS=Mus musculus OX=10090 GN=Trip12 PE=1 SV=1
1432	1351	P52651|RHOX5_MOUSE	102.24	29	6	0	10	13	0	0	259850		336220	1072900			3	3	1	0	1	1	0	0	Deamidation (NQ)	23045	Homeobox protein Rhox5 OS=Mus musculus OX=10090 GN=Rhox5 PE=2 SV=1
998	1221	Q9D6T0|NOSIP_MOUSE	100.54	20	12	11	15	7	0	0	1418500	1389600	1418400	2924800			4	4	2	2	4	1	0	0		33209	Nitric oxide synthase-interacting protein OS=Mus musculus OX=10090 GN=Nosip PE=1 SV=1
1250	1332	P47941|CRKL_MOUSE	100.38	14	5	5	0	8	0	0	862910	462660		508320			2	2	1	1	0	1	0	0		33830	Crk-like protein OS=Mus musculus OX=10090 GN=Crkl PE=1 SV=2
917	863	Q3TKY6|CWC27_MOUSE	99.77	15	10	10	2	10	0	0	3967900	1123000	386580	2081200			4	4	2	4	1	2	0	0	Deamidation (NQ)	53543	Spliceosome-associated protein CWC27 homolog OS=Mus musculus OX=10090 GN=Cwc27 PE=1 SV=1
1193	1252	Q5NCR9|NSRP1_MOUSE	99.45	8	4	0	6	6	0	0	900270		381290	1564800			3	3	1	0	2	2	0	0		63799	Nuclear speckle splicing regulatory protein 1 OS=Mus musculus OX=10090 GN=Nsrp1 PE=1 SV=1
1247	1343	Q62520|ZIC2_MOUSE	98.42	8	0	4	8	0	0	0		819910	1300800				2	2	0	1	2	0	0	0	Deamidation (NQ)	54954	Zinc finger protein ZIC 2 OS=Mus musculus OX=10090 GN=Zic2 PE=1 SV=2
1110	1428	Q64378|FKBP5_MOUSE	97.78	9	0	9	9	0	0	0		523640	1515000				2	2	0	2	3	0	0	0		50966	Peptidyl-prolyl cis-trans isomerase FKBP5 OS=Mus musculus OX=10090 GN=Fkbp5 PE=1 SV=1
993	1152	P19426|NELFE_MOUSE	97.55	19	5	9	14	5	0	0	524770	573990	378360	2261100			4	4	1	2	4	1	0	0	Oxidation (M)	42554	Negative elongation factor E OS=Mus musculus OX=10090 GN=Nelfe PE=1 SV=2
1198	1193	Q06180|PTN2_MOUSE	96.87	13	5	5	3	0	0	0	523210	230620	206260				3	3	2	1	1	0	0	0		47360	Tyrosine-protein phosphatase non-receptor type 2 OS=Mus musculus OX=10090 GN=Ptpn2 PE=1 SV=2
1285	1206	Q8K4P0|WDR33_MOUSE	95.87	5	0	0	2	3	0	0			320010	2809200			3	3	0	0	1	2	0	0		145267	pre-mRNA 3' end processing protein WDR33 OS=Mus musculus OX=10090 GN=Wdr33 PE=1 SV=1
1057	1227	P54729|NUB1_MOUSE	94.91	8	3	5	2	5	0	0	402430	644910	299520	706870			4	4	1	2	1	2	0	0		70307	NEDD8 ultimate buster 1 OS=Mus musculus OX=10090 GN=Nub1 PE=1 SV=2
956	1235	E9Q5K9|YTDC1_MOUSE	94.71	5	4	4	3	4	0	0	1890400	1979500	460960	3463800			3	3	2	3	2	2	0	0	Deamidation (NQ)	85649	YTH domain-containing protein 1 OS=Mus musculus OX=10090 GN=Ythdc1 PE=1 SV=2
1319	1956	Q9CY73|RM44_MOUSE	94.18	13	6	7	7	0	0	0	928200	241830	191850				2	2	1	1	1	0	0	0		37527	39S ribosomal protein L44 mitochondrial OS=Mus musculus OX=10090 GN=Mrpl44 PE=1 SV=3
1092	1276	Q921U8|SMTN_MOUSE	94.13	6	4	2	6	0	0	0	1430200	377570	694000				3	3	2	1	3	0	0	0		100289	Smoothelin OS=Mus musculus OX=10090 GN=Smtn PE=1 SV=2
848	817	Q8R3N6|THOC1_MOUSE	93.76	9	5	4	4	2	0	0	683150	1009000	1820400	2032200			4	4	2	4	4	1	0	0		75436	THO complex subunit 1 OS=Mus musculus OX=10090 GN=Thoc1 PE=1 SV=1
1120	1491	Q8BKT7|THOC5_MOUSE	92.57	5	2	2	5	2	0	0	524220	419130	416170	691450			2	2	1	1	2	1	0	0		78686	THO complex subunit 5 homolog OS=Mus musculus OX=10090 GN=Thoc5 PE=1 SV=2
1349	1250	Q8BHB4|WDR3_MOUSE	92.09	6	0	4	1	0	0	0		233400	36702				3	3	0	2	2	0	0	0		105775	WD repeat-containing protein 3 OS=Mus musculus OX=10090 GN=Wdr3 PE=1 SV=1
946	1098	A2RTL5|RSRC2_MOUSE	91.93	12	0	12	12	6	0	0		1401100	1340300	2038700			3	3	0	4	4	1	0	0		43877	Arginine/serine-rich coiled-coil protein 2 OS=Mus musculus OX=10090 GN=Rsrc2 PE=2 SV=1
963	918	P62915|TF2B_MOUSE	91.78	19	4	15	14	6	0	0	436470	1167900	1976200	1431400			4	4	1	3	3	1	0	0		34819	Transcription initiation factor IIB OS=Mus musculus OX=10090 GN=Gtf2b PE=1 SV=1
1046	1381	Q6PGG6|GNL3L_MOUSE	91.69	7	3	7	3	7	0	0	668990	631710	282420	1082400			2	2	1	2	1	2	0	0		65195	Guanine nucleotide-binding protein-like 3-like protein OS=Mus musculus OX=10090 GN=Gnl3l PE=1 SV=1
1106	1461	Q6PGH1|BUD31_MOUSE	91.25	21	14	7	7	14	0	0	661820	390370	2034400	1075900			2	2	1	1	2	1	0	0		17000	Protein BUD31 homolog OS=Mus musculus OX=10090 GN=Bud31 PE=1 SV=2
1248	1735	Q62176|RBM38_MOUSE	90.15	8	8	8	0	8	0	0	908420	332510		1023000			1	1	1	2	0	1	0	0		25364	RNA-binding protein 38 OS=Mus musculus OX=10090 GN=Rbm38 PE=1 SV=2
1132	960	Q04692|SMRCD_MOUSE	90	9	0	4	6	2	0	0		586830	1120400	140650			5	5	0	3	3	1	0	0		116451	SWI/SNF-related matrix-associated actin-dependent regulator of chromatin subfamily A containing DEAD/H box 1 OS=Mus musculus OX=10090 GN=Smarcad1 PE=1 SV=2
1041	867	P59242|CING_MOUSE	89.64	5	3	1	1	3	0	0	1612100	168090	155420	848230			4	4	2	1	1	2	0	0	Deamidation (NQ)	136447	Cingulin OS=Mus musculus OX=10090 GN=Cgn PE=1 SV=1
1160	1282	Q9JKC8|AP3M1_MOUSE	89.5	14	11	3	6	5	0	0	1495500	100880	169360	1007000			3	3	2	1	1	1	0	0		46936	AP-3 complex subunit mu-1 OS=Mus musculus OX=10090 GN=Ap3m1 PE=1 SV=1
1360	1690	P49135|ERCC3_MOUSE	89.26	3	0	3	3	0	0	0		343560	304680				1	1	0	1	1	0	0	0		89127	General transcription and DNA repair factor IIH helicase subunit XPB OS=Mus musculus OX=10090 GN=Ercc3 PE=2 SV=1
1008	1153	Q91YE7|RBM5_MOUSE	89.06	5	2	3	5	2	0	0	523740	669410	671350	1215900			3	3	1	2	3	1	0	0		92311	RNA-binding protein 5 OS=Mus musculus OX=10090 GN=Rbm5 PE=1 SV=1
940	1055	Q6P5G6|UBXN7_MOUSE	88.91	11	7	4	7	4	0	0	1140400	101520	630510	956240			3	3	2	2	3	1	0	0	Deamidation (NQ)	52164	UBX domain-containing protein 7 OS=Mus musculus OX=10090 GN=Ubxn7 PE=1 SV=2
1157	1350	Q9EPQ8|TCF20_MOUSE	87.26	2	2	0	1	1	0	0	505220		201070	326740			2	2	2	0	1	1	0	0		215681	Transcription factor 20 OS=Mus musculus OX=10090 GN=Tcf20 PE=1 SV=3
1246	1194	Q8K2Z4|CND1_MOUSE	87.24	4	1	0	1	1	0	0	232890		684320	227280			3	3	1	0	1	1	0	0		155664	Condensin complex subunit 1 OS=Mus musculus OX=10090 GN=Ncapd2 PE=1 SV=2
1152	962	P70227|ITPR3_MOUSE	86.9	3	1	0	2	1	0	0	464520		585580	635310			5	5	2	0	3	1	0	0		304273	Inositol 1 4 5-trisphosphate receptor type 3 OS=Mus musculus OX=10090 GN=Itpr3 PE=1 SV=3
1173	1732	Q9JJ66|CDC20_MOUSE	86.64	5	5	5	5	5	0	0	625580	271060	347700	948500			1	1	1	1	1	1	0	0		54816	Cell division cycle protein 20 homolog OS=Mus musculus OX=10090 GN=Cdc20 PE=1 SV=2
959	983	Q8VE97|SRSF4_MOUSE	85.88	8	3	4	4	3	0	0	126200	643930	592380	820720			4	3	1	3	3	1	0	0	Deamidation (NQ)	55979	Serine/arginine-rich splicing factor 4 OS=Mus musculus OX=10090 GN=Srsf4 PE=2 SV=1
1357	1322	P58501|PAXB1_MOUSE	85.77	3	0	1	0	2	0	0		457890		321710			2	2	0	1	0	1	0	0		104836	PAX3- and PAX7-binding protein 1 OS=Mus musculus OX=10090 GN=Paxbp1 PE=1 SV=3
1416	1640	Q86U44|MTA70_HUMAN	85.67	6	0	3	4	0	0	0		181790	0				2	2	0	1	1	0	0	0		64474	N6-adenosine-methyltransferase catalytic subunit OS=Homo sapiens OX=9606 GN=METTL3 PE=1 SV=2
1416	1647	Q8C3P7|MTA70_MOUSE	85.67	6	0	3	4	0	0	0		181790	0				2	2	0	1	1	0	0	0		64616	N6-adenosine-methyltransferase subunit METTL3 OS=Mus musculus OX=10090 GN=Mettl3 PE=1 SV=2
1251	1413	P47809|MP2K4_MOUSE	85.45	10	0	6	10	0	0	0		326730	539650				2	2	0	1	2	0	0	0		44114	Dual specificity mitogen-activated protein kinase kinase 4 OS=Mus musculus OX=10090 GN=Map2k4 PE=1 SV=2
1359	1676	Q6ZPZ3|ZC3H4_MOUSE	84.54	2	2	0	0	2	0	0	359770			270100			1	1	1	0	0	1	0	0		140967	Zinc finger CCCH domain-containing protein 4 OS=Mus musculus OX=10090 GN=Zc3h4 PE=1 SV=2
1225	1944	Q9QZV9|NXT1_MOUSE	84	26	26	0	0	26	0	0	832440			1525800			2	2	2	0	0	2	0	0		15847	NTF2-related export protein 1 OS=Mus musculus OX=10090 GN=Nxt1 PE=1 SV=2
1104	1028	Q8BZH4|POGZ_MOUSE	83.94	3	2	1	1	1	0	0	990350	268130	606540	692060			3	3	2	1	1	1	0	0		154909	Pogo transposable element with ZNF domain OS=Mus musculus OX=10090 GN=Pogz PE=1 SV=2
1234	1349	Q6P5B0|RRP12_MOUSE	82.84	3	3	0	0	1	0	0	521700			372900			2	2	2	0	0	1	0	0		143131	RRP12-like protein OS=Mus musculus OX=10090 GN=Rrp12 PE=1 SV=1
1161	1296	Q8BIQ5|CSTF2_MOUSE	82.67	10	5	0	10	5	0	0	2232500		1579500	3371800			3	3	1	0	3	1	0	0		61341	Cleavage stimulation factor subunit 2 OS=Mus musculus OX=10090 GN=Cstf2 PE=1 SV=2
1179	1416	Q8BH74|NU107_MOUSE	81.94	3	0	3	2	0	0	0		493210	254560				2	2	0	3	1	0	0	0	Deamidation (NQ)	106717	Nuclear pore complex protein Nup107 OS=Mus musculus OX=10090 GN=Nup107 PE=1 SV=1
1154	1305	Q8K298|ANLN_MOUSE	81.77	3	1	2	3	0	0	0	1070700	280230	1064200				2	2	1	1	2	0	0	0		122794	Anillin OS=Mus musculus OX=10090 GN=Anln PE=1 SV=2
1153	1154	P45481|CBP_MOUSE	80.86	2	1	0	1	1	0	0	425470			307420			4	2	1	1	2	1	0	0		265491	CREB-binding protein OS=Mus musculus OX=10090 GN=Crebbp PE=1 SV=3
1090	1357	P33174|KIF4_MOUSE	80.2	3	1	1	3	1	0	0	557990	295630	520810	681940			2	2	1	1	2	1	0	0		139519	Chromosome-associated kinesin KIF4 OS=Mus musculus OX=10090 GN=Kif4 PE=1 SV=3
1071	1196	Q7TNV0|DEK_MOUSE	79.89	10	4	7	7	0	0	0	217610	686370	1167000				3	3	1	2	3	0	0	0		43159	Protein DEK OS=Mus musculus OX=10090 GN=Dek PE=1 SV=1
1338	1320	P14824|ANXA6_MOUSE	79.23	6	0	2	3	0	0	0		313000	173480				2	2	0	1	1	0	0	0		75885	Annexin A6 OS=Mus musculus OX=10090 GN=Anxa6 PE=1 SV=3
1223	1483	Q80UW8|RPAB1_MOUSE	79.03	20	0	20	7	0	0	0		1023200	1357800				2	2	0	2	2	0	0	0	Deamidation (NQ)	24570	DNA-directed RNA polymerases I II and III subunit RPABC1 OS=Mus musculus OX=10090 GN=Polr2e PE=1 SV=1
1113	1127	O70551|SRPK1_MOUSE	78.97	8	0	0	8	5	0	0			1401100	2198100			3	3	0	0	4	2	0	0		73089	SRSF protein kinase 1 OS=Mus musculus OX=10090 GN=Srpk1 PE=1 SV=2
1171	1346	Q61216|MRE11_MOUSE	78.82	4	0	2	4	0	0	0		184990	1232000				2	2	0	1	3	0	0	0		80223	Double-strand break repair protein MRE11 OS=Mus musculus OX=10090 GN=Mre11 PE=1 SV=1
1204	1588	P21952|PO3F1_MOUSE	78.5	10	4	0	10	4	0	0	614550		997610	962980			2	2	1	0	2	1	0	0		45324	POU domain class 3 transcription factor 1 OS=Mus musculus OX=10090 GN=Pou3f1 PE=1 SV=1
1209	1499	Q8BJ05|ZC3HE_MOUSE	78.43	6	4	2	0	4	0	0	1121700	133790		1901200			3	3	2	1	0	2	0	0		82409	Zinc finger CCCH domain-containing protein 14 OS=Mus musculus OX=10090 GN=Zc3h14 PE=1 SV=1
1098	1244	Q8C5N3|CWC22_MOUSE	77.65	5	1	4	3	3	0	0	687300	724780	1144800	8126700			3	3	1	2	2	2	0	0		104774	Pre-mRNA-splicing factor CWC22 homolog OS=Mus musculus OX=10090 GN=Cwc22 PE=1 SV=1
1341	1272	Q6P5D8|SMHD1_MOUSE	77.59	3	2	0	1	1	0	0	491330		336800	695770			4	4	2	0	1	2	0	0		225646	Structural maintenance of chromosomes flexible hinge domain-containing protein 1 OS=Mus musculus OX=10090 GN=Smchd1 PE=1 SV=2
1387	1387	Q8BH69|SPS1_MOUSE	77.24	12	0	12	0	0	0	0		839680					2	2	0	2	0	0	0	0		42907	Selenide water dikinase 1 OS=Mus musculus OX=10090 GN=Sephs1 PE=1 SV=1
1255	1490	Q8BHJ9|SLU7_MOUSE	77.02	9	4	0	5	4	0	0	735710		471260	1202200			2	2	1	0	1	1	0	0		68080	Pre-mRNA-splicing factor SLU7 OS=Mus musculus OX=10090 GN=Slu7 PE=1 SV=1
1188	1297	Q8K2F0|BRD3_MOUSE	76.77	6	5	0	0	6	0	0	312150			1133800			3	2	2	0	0	3	0	0		79762	Bromodomain-containing protein 3 OS=Mus musculus OX=10090 GN=Brd3 PE=1 SV=2
1237	1579	Q63617|HYOU1_RAT	76.69	2	2	2	0	2	0	0	0	237160		307310			1	1	1	1	0	1	0	0		111289	Hypoxia up-regulated protein 1 OS=Rattus norvegicus OX=10116 GN=Hyou1 PE=1 SV=1
1237	1580	Q9JKR6|HYOU1_MOUSE	76.69	2	2	2	0	2	0	0	0	237160		307310			1	1	1	1	0	1	0	0		111181	Hypoxia up-regulated protein 1 OS=Mus musculus OX=10090 GN=Hyou1 PE=1 SV=1
1003	1480	Q61103|REQU_MOUSE	76.61	8	8	4	4	4	0	0	3084100	1929600	2298800	2395200			2	2	2	2	2	1	0	0		44230	Zinc finger protein ubi-d4 OS=Mus musculus OX=10090 GN=Dpf2 PE=1 SV=1
1559	1741	Q9Z1J1|TF7L1_MOUSE	75.71	4	0	0	0	4	0	0				230510			1	1	0	0	0	1	0	0		62298	Transcription factor 7-like 1 OS=Mus musculus OX=10090 GN=Tcf7l1 PE=1 SV=2
1128	1619	P08003|PDIA4_MOUSE	74.72	5	5	2	5	0	0	0	2003100	116350	323960				2	2	2	1	2	0	0	0		71982	Protein disulfide-isomerase A4 OS=Mus musculus OX=10090 GN=Pdia4 PE=1 SV=3
1199	1225	Q9EQM6|DGCR8_MOUSE	74.28	6	2	0	3	3	0	0	301980		389120	3114200			3	3	1	0	1	2	0	0		86321	Microprocessor complex subunit DGCR8 OS=Mus musculus OX=10090 GN=Dgcr8 PE=1 SV=2
1129	1682	Q8VDP2|CX056_MOUSE	73.9	15	6	15	15	6	0	0	1551900	724430	680550	2418100			2	2	1	2	3	1	0	0		25594	UPF0428 protein CXorf56 homolog OS=Mus musculus OX=10090 PE=1 SV=1
1229	2618	Q9JHS9|CWC15_MOUSE	73.51	10	10	10	10	0	0	0	357070	404290	191520				1	1	1	2	1	0	0	0	Deamidation (NQ)	26624	Spliceosome-associated protein CWC15 homolog OS=Mus musculus OX=10090 GN=Cwc15 PE=1 SV=1
1302	2077	Q3UQA7|SELH_MOUSE	73.18	22	22	22	0	0	0	0	0	582080					1	1	1	2	0	0	0	0		12974	Selenoprotein H OS=Mus musculus OX=10090 GN=Selenoh PE=1 SV=2
1440	1918	Q8VBT9|ASPC1_MOUSE	72.97	4	4	0	0	4	0	0	257870			366240			1	1	1	0	0	1	0	0		59796	Tether containing UBX domain for GLUT4 OS=Mus musculus OX=10090 GN=Aspscr1 PE=1 SV=1
1137	1799	Q9DBR0|AKAP8_MOUSE	72.87	8	5	2	8	5	0	0	1530100	0	1034200	2561200			3	3	1	1	3	1	0	0		76294	A-kinase anchor protein 8 OS=Mus musculus OX=10090 GN=Akap8 PE=1 SV=1
1201	1467	Q03160|GRB7_MOUSE	72.86	7	0	3	7	0	0	0		523690	507670				2	2	0	2	2	0	0	0	Deamidation (NQ)	59959	Growth factor receptor-bound protein 7 OS=Mus musculus OX=10090 GN=Grb7 PE=1 SV=1
1340	1330	A5YKK6|CNOT1_HUMAN	72.81	1	0	1	0	0	0	0		437370					2	2	0	2	0	0	0	0		266937	CCR4-NOT transcription complex subunit 1 OS=Homo sapiens OX=9606 GN=CNOT1 PE=1 SV=2
1340	1331	Q6ZQ08|CNOT1_MOUSE	72.81	1	0	1	0	0	0	0		437370					2	2	0	2	0	0	0	0		266805	CCR4-NOT transcription complex subunit 1 OS=Mus musculus OX=10090 GN=Cnot1 PE=1 SV=2
1393	1451	P09450|JUNB_MOUSE	72.71	16	7	0	9	7	0	0	318930		385370	888630			3	3	1	0	2	1	0	0		35765	Transcription factor jun-B OS=Mus musculus OX=10090 GN=Junb PE=1 SV=1
1252	1232	O95373|IPO7_HUMAN	72.7	5	0	1	4	2	0	0		118430	652010	951680			3	3	0	1	2	1	0	0		119516	Importin-7 OS=Homo sapiens OX=9606 GN=IPO7 PE=1 SV=1
1252	1233	Q9EPL8|IPO7_MOUSE	72.7	5	0	1	4	2	0	0		118430	652010	951680			3	3	0	1	2	1	0	0		119486	Importin-7 OS=Mus musculus OX=10090 GN=Ipo7 PE=1 SV=2
1374	1379	F7BJB9|MORC3_MOUSE	72.66	7	7	0	0	0	0	0	737260						3	3	3	0	0	0	0	0		106522	MORC family CW-type zinc finger protein 3 OS=Mus musculus OX=10090 GN=Morc3 PE=1 SV=1
1317	1821	Q3TX08|TRM1_MOUSE	72.38	6	3	0	3	0	0	0	0		411320				2	2	1	0	2	0	0	0		72350	tRNA (guanine(26)-N(2))-dimethyltransferase OS=Mus musculus OX=10090 GN=Trmt1 PE=1 SV=2
1322	2494	Q8R344|CCD12_MOUSE	72.14	15	0	15	15	0	0	0		633680	510330				2	2	0	2	1	0	0	0		18891	Coiled-coil domain-containing protein 12 OS=Mus musculus OX=10090 GN=Ccdc12 PE=1 SV=2
1215	1583	O88874|CCNK_MOUSE	71.95	8	0	3	8	3	0	0		436610	912490	1116900			2	2	0	1	2	1	0	0		61363	Cyclin-K OS=Mus musculus OX=10090 GN=Ccnk PE=1 SV=3
1141	1228	Q9CSU0|RPR1B_MOUSE	71.93	13	0	10	8	0	0	0		945520	1132400				3	3	0	2	3	0	0	0		36884	Regulation of nuclear pre-mRNA domain-containing protein 1B OS=Mus musculus OX=10090 GN=Rprd1b PE=1 SV=2
1100	1433	Q64127|TIF1A_MOUSE	71.78	4	1	2	1	1	0	0				274150			3	1	1	3	1	1	0	0	Deamidation (NQ)	116657	Transcription intermediary factor 1-alpha OS=Mus musculus OX=10090 GN=Trim24 PE=1 SV=1
[truncated: 381 more rows]

## Sheet: Duplicates removed
Protein Group	Protein ID	Accession	-10lgP	Coverage (%)	Coverage (%) TS_cell_RIME_R3	Coverage (%) TS_cell_RIME_R4	Coverage (%) TS_cell_RIME_R1	Coverage (%) TS_cell_RIME_R2	Coverage (%) TS_cell_IgG_R1	Coverage (%) TS_cell_IgG_R2	Area TS_cell_RIME_R3	Area TS_cell_RIME_R4	Area TS_cell_RIME_R1	Area TS_cell_RIME_R2	Area TS_cell_IgG_R1	Area TS_cell_IgG_R2	#Peptides	#Unique	#Spec TS_cell_RIME_R3	#Spec TS_cell_RIME_R4	#Spec TS_cell_RIME_R1	#Spec TS_cell_RIME_R2	#Spec TS_cell_IgG_R1	#Spec TS_cell_IgG_R2	PTM	Avg. Mass	Description
[truncated: 534 more rows]

[truncated: 2 more sheets: Eomes, Highlighted Proteins enriched]
