# Supplementary material for: Eomesodermin in conjunction with the BAF complex promotes expansion and invasion of the trophectoderm lineage
Source: Nat Commun. 2025 May 31;16:5079. doi: 10.1038/s41467-025-60417-w (PMC12126495; doi:10.1038/s41467-025-60417-w)
Supplement: Supplementary file 4 — Supplementary Data 2 [file 41467_2025_60417_MOESM4_ESM.xlsx]

## Sheet: RIME 1&2 vs IgG
#NAME?	Difference	Accession	Symbol color	Symbol type	Symbol size	Show label	RIME_3	RIME_4	RIME_1	RIME_2	IgG_1	IgG_2
3.65375	0.51053	O35218|CPSF2_MOUSE	Color2 [DarkGray]	1	4		-7.2866	-6.59634	-6.12078	-6.13517	-6.63603	-6.64099
3.41053	-0.967389	P12970|RL7A_MOUSE	Color2 [DarkGray]	1	4		-3.04682	-2.62139	-3.56087	-3.57526	-2.61834	-2.58301
3.37023	3.13977	Q3TKT4|SMCA4_MOUSE	Color2 [DarkGray]	1	4		-5.42188	-5.31195	-5.02082	-5.00278	-8.21579	-8.08735
3.16219	2.65241	P39447|ZO1_MOUSE	Color2 [DarkGray]	1	4		-4.08347	-4.56612	-4.62822	-4.57444	-7.31796	-7.18952
3.07472	-0.602585	Q8VDD5|MYH9_MOUSE	Color2 [DarkGray]	1	4		-3.74118	-3.27136	-3.4597	-3.44762	-2.83466	-2.86749
3.04892	-2.83288	Q9JHJ0|TMOD3_MOUSE	Color2 [DarkGray]	1	4		-8.35476	-6.01949	-8.72983	-8.84039	-6.01645	-5.888
2.97589	1.98606	Q9CSH3|RRP44_MOUSE	Color2 [DarkGray]	1	4		-5.17009	-6.1597	-5.42111	-5.4355	-7.47858	-7.35014
2.9488	4.3171	Q9CSN1|SNW1_MOUSE	Color2 [DarkGray]	1	4		-3.49802	-2.90267	-3.01208	-3.15199	-7.27221	-7.52607
2.91971	2.58478	Q6P4T2|U520_MOUSE	Color2 [DarkGray]	1	4		-3.65994	-3.24016	-3.4847	-3.60342	-6.06155	-6.19614
2.79008	6.72754	O95936|EOMES_HUMAN	Color2 [DarkGray]	1	4		-2.05253	-3.09277	-2.57657	-2.21013	-8.92089	-9.32089
2.68265	2.30683	O35286|DHX15_MOUSE	Color2 [DarkGray]	1	4		-3.2339	-3.36553	-3.315	-3.47694	-5.6355	-5.77009
2.67354	1.40109	Q3TWW8|SRSF6_MOUSE	Color2 [DarkGray]	1	4		-2.69039	-2.754	-2.94141	-2.9558	-4.41392	-4.28548
2.64952	1.92329	P26369|U2AF2_MOUSE	Color2 [DarkGray]	1	4		-2.56103	-2.87257	-3.07508	-2.95197	-4.86952	-5.00411
2.5939	2.66105	Q62383|SPT6H_MOUSE	Color2 [DarkGray]	1	4		-5.1933	-6.54548	-5.70736	-5.49935	-8.34979	-8.17902
2.5937	-0.919355	Q8K3W0|BABA2_MOUSE	Color2 [DarkGray]	1	4		-6.17043	-7.16004	-8.93159	-8.89748	-8.03844	-7.95192
2.58858	5.8189	O54839|EOMES_MOUSE	Color2 [DarkGray]	1	4		-1.49155	-2.08261	-1.77574	-1.3709	-7.60828	-7.17616
2.57356	1.61757	O09061|PSB1_MOUSE	Color2 [DarkGray]	1	4		-3.86197	-4.85158	-3.69795	-3.80544	-5.43349	-5.30505
2.57356	1.61757	Q99LC2|CSTF1_MOUSE	Color2 [DarkGray]	1	4		-3.73743	-3.72704	-4.57341	-4.68091	-6.30896	-6.18051
2.56864	1.31906	P35222|CTNB1_HUMAN	Color2 [DarkGray]	1	4		-4.1438	-4.32605	-4.30735	-4.27992	-5.5454	-5.67999
2.56864	1.31906	Q02248|CTNB1_MOUSE	Color2 [DarkGray]	1	4		-4.14336	-4.32561	-4.30692	-4.27948	-5.54496	-5.67955
2.5614	2.99655	Q9CWH0|DPPA2_MOUSE	Color2 [DarkGray]	1	4		-4.81837	-9.93538	-6.06939	-5.76185	-8.87889	-8.94544
2.55149	-0.259871	P24547|IMDH2_MOUSE	Color2 [DarkGray]	1	4		-4.52857	-6.51818	-4.45767	-4.47205	-4.19321	-4.21677
2.55065	1.27854	P57784|RU2A_MOUSE	Color2 [DarkGray]	1	4		-3.55163	-3.73388	-3.21769	-3.17318	-4.53819	-4.40975
2.40414	2.0508	Q8CCS6|PABP2_MOUSE	Color2 [DarkGray]	1	4		-4.73932	-5.14397	-4.66842	-4.6828	-6.85537	-6.59744
2.38725	-0.617169	P21107|TPM3_MOUSE	Color2 [DarkGray]	1	4		-4.18516	-3.3003	-3.32071	-3.39168	-2.75669	-2.72135
2.36981	0.986056	P56546|CTBP2_MOUSE	Color2 [DarkGray]	1	4		-4.33944	-4.74408	-4.26853	-4.28291	-5.326	-5.19756
2.36981	0.986056	P62137|PP1A_MOUSE	Color2 [DarkGray]	1	4		-4.37139	-4.62403	-4.88544	-4.89983	-5.94291	-5.81447
2.36981	0.986056	Q6J1H4|UTF1_MOUSE	Color2 [DarkGray]	1	4		-3.59025	-5.90179	-4.84127	-4.85566	-5.89874	-5.7703
2.36981	0.986056	P23492|PNPH_MOUSE	Color2 [DarkGray]	1	4		-4.73843	-5.72804	-4.66752	-4.68191	-5.72499	-5.59655
2.36598	1.75318	Q6NVF9|CPSF6_MOUSE	Color2 [DarkGray]	1	4		-5.02741	-4.79463	-4.69347	-4.55585	-6.28519	-6.47049
2.3523	0.571278	O89112|LANC1_MOUSE	Color2 [DarkGray]	1	4		-8.54342	-9.17043	-7.47976	-7.40623	-8.02466	-8.00388
2.33106	2.09078	Q6PDQ2|CHD4_MOUSE	Color2 [DarkGray]	1	4		-4.68516	-5.1602	-4.53408	-4.5291	-6.47908	-6.76567
2.27094	4.05624	Q91VJ5|PQBP1_MOUSE	Color2 [DarkGray]	1	4		-3.66131	-6.65092	-4.59041	-4.01983	-8.27481	-8.44791
2.22517	2.78014	Q6A068|CDC5L_MOUSE	Color2 [DarkGray]	1	4		-2.55209	-2.99421	-3.146	-2.73658	-5.65413	-5.78872
2.21024	1.72877	Q91WJ8|FUBP1_MOUSE	Color2 [DarkGray]	1	4		-3.50294	-3.81448	-3.68357	-3.44642	-5.22647	-5.36106
2.20829	-0.635758	P35579|MYH9_HUMAN	Color2 [DarkGray]	1	4		-4.22762	-3.65652	-3.99322	-3.90807	-3.28819	-3.34158
2.17432	2.94816	Q80X82|SYMPK_MOUSE	Color2 [DarkGray]	1	4		-5.55668	-6.06087	-5.95971	-6.23713	-9.24541	-8.84776
2.11484	2.64104	Q8CE96|TRM6_MOUSE	Color2 [DarkGray]	1	4		-6.77643	-7.51049	-6.7719	-6.46436	-9.43386	-9.08446
2.11318	-1.48954	P05784|K1C18_MOUSE	Color2 [DarkGray]	1	4		-1.59656	-2.24222	-2.3001	-2.07056	-0.760005	-0.631561
2.09885	1.70254	O35326|SRSF5_MOUSE	Color2 [DarkGray]	1	4		-4.09015	-3.66472	-3.75621	-4.03362	-5.66167	-5.53323
2.09885	1.70254	Q09167|SRSF5_RAT	Color2 [DarkGray]	1	4		-4.09015	-3.66472	-3.75621	-4.03362	-5.66167	-5.53323
2.09885	1.70254	Q13243|SRSF5_HUMAN	Color2 [DarkGray]	1	4		-4.10746	-3.68203	-3.77352	-4.05094	-5.67899	-5.55054
2.0786	3.02979	Q9DCD2|SYF1_MOUSE	Color2 [DarkGray]	1	4		-4.56232	-4.4524	-4.53324	-3.99123	-7.35624	-7.2278
2.07649	3.9254	Q9CQF3|CPSF5_MOUSE	Color2 [DarkGray]	1	4		-4.43969	-4.10737	-4.10575	-3.38317	-7.6877	-7.65203
2.05486	0.291535	P26041|MOES_MOUSE	Color2 [DarkGray]	1	4		-4.00115	-3.89122	-3.8896	-3.94463	-4.21011	-4.20719
2.05395	1.17736	O08810|U5S1_MOUSE	Color2 [DarkGray]	1	4		-3.32902	-2.9036	-3.16501	-2.98299	-4.31559	-4.18714
2.05064	2.68701	E9QAT4|SC16A_MOUSE	Color2 [DarkGray]	1	4		-7.65547	-9.06224	-6.2572	-6.28325	-8.70238	-9.21209
2.04785	5.59171	P68037|UB2L3_MOUSE	Color2 [DarkGray]	1	4		-3.29985	-2.7045	-2.4354	-2.82829	-7.72831	-8.71879
2.03437	2.08304	P08003|PDIA4_MOUSE	Color2 [DarkGray]	1	4		-5.89556	-7.88517	-7.14658	-7.1081	-9.00968	-9.41109
1.99167	1.41211	P26231|CTNA1_MOUSE	Color2 [DarkGray]	1	4		-3.46449	-3.2317	-3.16297	-3.31486	-4.77298	-4.52906
1.99028	4.7762	Q9CWL8|CTBL1_MOUSE	Color2 [DarkGray]	1	4		-4.16296	-5.4156	-4.82901	-3.88404	-9.01581	-9.24963
1.98424	1.02699	Q99J77|SIAS_MOUSE	Color2 [DarkGray]	1	4		-7.75478	-5.45343	-4.97788	-4.99226	-6.11722	-5.90691
1.98003	-1.66787	Q9JLQ0|CD2AP_MOUSE	Color2 [DarkGray]	1	4		-6.86452	-7.85413	-7.56571	-7.76479	-5.85709	-6.13768
1.97153	-1.46739	Q99JX4|EIF3M_MOUSE	Color2 [DarkGray]	1	4		-4.551	-6.12557	-5.80202	-6.07944	-4.53756	-4.40912
1.96407	1.95379	Q9QZQ1|AFAD_MOUSE	Color2 [DarkGray]	1	4		-4.41597	-5.23566	-5.57953	-5.18952	-7.40253	-7.27409
1.95942	-0.900756	Q9QXS1|PLEC_MOUSE	Color2 [DarkGray]	1	4		-5.78721	-5.56737	-5.7163	-5.64323	-4.86688	-4.69113
1.94563	2.14048	Q8CH18|CCAR1_MOUSE	Color2 [DarkGray]	1	4		-5.18608	-5.76065	-5.85214	-5.39259	-7.75761	-7.76808
1.89478	3.83628	P97496|SMRC1_MOUSE	Color2 [DarkGray]	1	4		-4.85986	-4.56936	-4.2178	-4.28877	-7.65378	-8.52534
1.88558	3.69211	Q8JZX4|SPF45_MOUSE	Color2 [DarkGray]	1	4		-5.22756	-4.40981	-4.47858	-5.17104	-8.26982	-8.76401
1.86821	3.65418	Q8BHS3|RBM22_MOUSE	Color2 [DarkGray]	1	4		-3.95546	-4.68203	-4.06898	-3.6359	-7.87773	-7.13551
1.86293	3.0155	Q810A7|DDX42_MOUSE	Color2 [DarkGray]	1	4		-4.228	-4.06561	-4.00509	-4.01947	-7.38449	-6.67108
1.86269	2.78062	Q9Z315|SNUT1_MOUSE	Color2 [DarkGray]	1	4		-4.06204	-4.41422	-4.89802	-4.36809	-7.21853	-7.60883
1.84211	2.81373	Q52KI8|SRRM1_MOUSE	Color2 [DarkGray]	1	4		-4.88064	-4.45521	-4.90927	-4.23915	-7.45216	-7.32372
1.83653	-1.75429	Q9Z0H1|WDR46_MOUSE	Color2 [DarkGray]	1	4		-6.90612	-7.82513	-8.08654	-7.66099	-6.09567	-6.1433
1.83385	-2.28241	Q9DCV7|K2C7_MOUSE	Color2 [DarkGray]	1	4		-2.93073	-4.20985	-3.83383	-4.33364	-1.67629	-1.92636
1.81823	3.08028	Q6PGH1|BUD31_MOUSE	Color2 [DarkGray]	1	4		-4.81346	-5.80307	-5.06448	-4.75693	-7.63899	-8.34299
1.81656	-0.824688	P58771|TPM1_MOUSE	Color2 [DarkGray]	1	4		-3.75637	-3.57606	-3.30696	-3.37792	-2.42101	-2.61449
1.81497	1.3958	Q9CWK3|CD2B2_MOUSE	Color2 [DarkGray]	1	4		-5.96226	-6.95187	-6.21328	-5.90573	-7.53829	-7.37233
1.8094	1.77854	Q02257|PLAK_MOUSE	Color2 [DarkGray]	1	4		-4.08004	-4.48469	-5.00913	-5.43856	-7.0666	-6.93816
1.80329	-1.20435	P07724|ALBU_MOUSE	Color2 [DarkGray]	1	4		-6.82808	-5.01034	-5.49414	-5.77156	-4.49272	-4.36428
1.80228	0.532611	P35979|RL12_MOUSE	Color2 [DarkGray]	1	4		-2.8802	-3.28485	-2.8093	-2.82368	-3.28181	-3.4164
1.79153	2.72401	Q9Z1M8|RED_MOUSE	Color2 [DarkGray]	1	4		-3.44004	-3.58165	-4.1061	-3.53552	-6.74853	-6.3411
1.76592	1.90695	Q91V81|RBM42_MOUSE	Color2 [DarkGray]	1	4		-7.49546	-7.174	-5.43698	-5.30975	-7.03551	-7.52513
1.76416	1.26627	Q99JR8|SMRD2_MOUSE	Color2 [DarkGray]	1	4		-7.58664	-7.60032	-5.86174	-5.55419	-7.04266	-6.9058
1.75461	1.05243	Q9R0P5|DEST_MOUSE	Color2 [DarkGray]	1	4		-6.72462	-3.34181	-4.60322	-4.88064	-5.76652	-5.82219
1.74724	0.617573	Q5SWD9|TSR1_MOUSE	Color2 [DarkGray]	1	4		-5.2512	-5.07089	-5.50222	-5.60972	-6.23777	-6.10932
1.74724	0.617573	P19157|GSTP1_MOUSE	Color2 [DarkGray]	1	4		-2.7023	-3.69191	-2.53828	-2.64577	-3.27382	-3.14538
1.73991	2.7808	Q61312|AP2C_MOUSE	Color2 [DarkGray]	1	4		-4.0228	-4.74938	-4.13632	-3.96628	-6.46136	-7.20285
1.73165	1.81853	Q8WN70|BABA2_SAGOE	Color2 [DarkGray]	1	4		-6.17066	-7.16027	-6.79657	-7.29583	-8.89268	-8.83678
1.72961	-0.604819	P08113|ENPL_MOUSE	Color2 [DarkGray]	1	4		-4.08708	-4.24661	-3.92306	-4.03055	-3.43621	-3.30777
1.72374	-0.382427	O88544|CSN4_MOUSE	Color2 [DarkGray]	1	4		-4.6735	-4.44072	-4.70213	-4.61698	-4.24503	-4.30923
1.71988	0.567805	P70372|ELAV1_MOUSE	Color2 [DarkGray]	1	4		-3.31771	-3.08493	-2.76138	-2.84615	-3.30428	-3.43887
1.71524	3.11757	Q91ZW3|SMCA5_MOUSE	Color2 [DarkGray]	1	4		-5.33039	-5.472	-4.90334	-5.01083	-7.63888	-8.51043
1.71495	2.8321	Q6PDM2|SRSF1_MOUSE	Color2 [DarkGray]	1	4		-1.52015	-1.15221	-1.21658	-2.0042	-4.50671	-4.37827
1.70614	1.179	Q8BK67|RCC2_MOUSE	Color2 [DarkGray]	1	4		-4.21098	-4.06309	-3.97658	-3.66903	-4.93451	-5.0691
1.69696	1.91005	Q3UKJ7|SMU1_MOUSE	Color2 [DarkGray]	1	4		-2.57259	-3.03864	-2.91672	-2.9311	-4.55915	-5.10878
1.69186	-0.467389	Q9CR57|RL14_MOUSE	Color2 [DarkGray]	1	4		-3.69954	-3.95219	-4.2136	-4.22798	-3.68611	-3.8207
1.68963	3.24154	Q8K4Z5|SF3A1_MOUSE	Color2 [DarkGray]	1	4		-4.60937	-4.59898	-4.19743	-4.55285	-7.1809	-8.05245
1.68305	3.16034	Q99LI5|ZN281_MOUSE	Color2 [DarkGray]	1	4		-6.32121	-5.9889	-5.98727	-5.67973	-8.55772	-9.42996
1.67447	0.521251	Q9QUR6|PPCE_MOUSE	Color2 [DarkGray]	1	4		-6.06142	-5.24367	-5.50509	-5.41994	-6.04798	-5.91954
1.66578	1.72877	Q9CQL1|MGN2_MOUSE	Color2 [DarkGray]	1	4		-3.23628	-3.81085	-3.26491	-2.76472	-4.80781	-4.67936
1.66578	1.72877	P61327|MGN_MOUSE	Color2 [DarkGray]	1	4		-3.24235	-3.81692	-3.27097	-2.77079	-4.81387	-4.68543
1.63611	0.817459	Q9D0E1|HNRPM_MOUSE	Color2 [DarkGray]	1	4		-2.61257	-2.74657	-2.70132	-2.94837	-3.66952	-3.61508
1.63111	1.83628	Q3U0V1|FUBP2_MOUSE	Color2 [DarkGray]	1	4		-2.74065	-3.02399	-2.9542	-2.61013	-4.39018	-4.8467
1.6276	-2.51429	O54825|BYST_MOUSE	Color2 [DarkGray]	1	4		-6.3636	-9.17268	-8.7649	-9.41127	-6.35017	-6.79742
1.62368	2.77854	Q6PE01|SNR40_MOUSE	Color2 [DarkGray]	1	4		-4.02157	-4.20382	-3.68763	-3.64312	-6.00813	-6.87969
1.61542	2.78056	P19426|NELFE_MOUSE	Color2 [DarkGray]	1	4		-6.13722	-6.12683	-5.38824	-6.08069	-8.78815	-8.24189
1.61437	2.91005	Q9QX47|SON_MOUSE	Color2 [DarkGray]	1	4		-6.77937	-6.18402	-6.44543	-6.13789	-8.76593	-9.63749
1.61363	1.45661	Q60972|RBBP4_MOUSE	Color2 [DarkGray]	1	4		-3.30058	-3.70523	-3.5516	-3.6591	-5.28714	-4.83677
1.61178	1.75897	P21952|PO3F1_MOUSE	Color2 [DarkGray]	1	4		-6.2282	-7.5722	-6.47922	-6.17167	-7.8502	-8.31863
1.6112	-2.1022	Q6PAL7|AHDC1_MOUSE	Color2 [DarkGray]	1	4		-5.79707	-9.10861	-8.37002	-8.06248	-5.81633	-6.41177
1.60383	2.36027	Q9JIW5|SMAD9_MOUSE	Color2 [DarkGray]	1	4		-7.59973	-6.31956	-7.58097	-6.82236	-9.5758	-9.54807
1.60312	-0.478749	P97807|FUMH_MOUSE	Color2 [DarkGray]	1	4		-4.16846	-5.48	-4.93405	-4.8489	-4.47695	-4.34851
1.59465	3.04379	Q6NV83|SR140_MOUSE	Color2 [DarkGray]	1	4		-4.15239	-4.51397	-4.54092	-3.85486	-7.59839	-6.88498
1.58955	-0.359883	P62192|PRS4_MOUSE	Color2 [DarkGray]	1	4		-4.02421	-3.87632	-3.89672	-3.96769	-3.52535	-3.6193
1.58069	-0.465958	P11499|HS90B_MOUSE	Color2 [DarkGray]	1	4		-1.4912	-1.32733	-1.36825	-1.43468	-1.00501	-0.865997
1.57983	1.86914	Q9CRA8|EXOS5_MOUSE	Color2 [DarkGray]	1	4		-7.36276	-6.37061	-6.63202	-7.16042	-8.60447	-8.92626
1.57127	-0.848019	P68373|TBA1C_MOUSE	Color2 [DarkGray]	1	4		-1.66678	-1.96451	-1.89032	-1.98877	-1.2245	-0.958555
1.57032	1.53284	Q5DTM8|BRE1A_MOUSE	Color2 [DarkGray]	1	4		-6.5528	-6.22048	-6.21886	-6.49627	-7.67454	-8.10627
1.5691	3.57421	Q06185|ATP5I_MOUSE	Color2 [DarkGray]	1	4		-3.76794	-9.81762	-4.01896	-3.71142	-6.86028	-8.01851
1.55833	2.30012	Q8VE97|SRSF4_MOUSE	Color2 [DarkGray]	1	4		-6.53281	-5.93745	-6.19887	-6.47629	-8.27254	-9.00284
1.53069	-1.85293	P63001|RAC1_MOUSE	Color2 [DarkGray]	1	4		-5.1489	-6.13851	-5.39992	-5.86345	-3.5505	-4.00702
1.52998	-3.01697	P53994|RAB2A_MOUSE	Color2 [DarkGray]	1	4		-7.6518	-6.27314	-8.74905	-7.69664	-5.27009	-5.14165
1.52917	-2.32852	Q6P4S8|INT1_MOUSE	Color2 [DarkGray]	1	4		-7.83059	-7.42245	-8.91463	-8.18978	-6.4144	-6.03296
1.52558	-3.58701	Q99ME9|NOG1_MOUSE	Color2 [DarkGray]	1	4		-8.66593	-8.88391	-11.1242	-9.85762	-6.92421	-6.88359
1.52424	-2.11541	P19001|K1C19_MOUSE	Color2 [DarkGray]	1	4		-3.20309	-5.60774	-5.13218	-4.5616	-2.48921	-2.97375
1.52284	1.5386	Q99KP6|PRP19_MOUSE	Color2 [DarkGray]	1	4		-1.92865	-2.45882	-2.3052	-1.99766	-3.91521	-3.46484
1.52284	1.5386	Q9JMJ4|PRP19_RAT	Color2 [DarkGray]	1	4		-1.92865	-2.45882	-2.3052	-1.99766	-3.91521	-3.46484
1.51004	1.52816	Q6NS46|RRP5_MOUSE	Color2 [DarkGray]	1	4		-8.42489	-9.4145	-5.79049	-6.2457	-7.39184	-7.70067
1.50685	-2.38211	Q8BMP6|GCP60_MOUSE	Color2 [DarkGray]	1	4		-7.83706	-9.6652	-8.53578	-8.61931	-6.62379	-5.76708
1.49799	-1.57994	P97470|PP4C_MOUSE	Color2 [DarkGray]	1	4		-5.85857	-5.26322	-7.10959	-7.65928	-5.8923	-5.71669
1.49761	0.794392	Q60973|RBBP7_MOUSE	Color2 [DarkGray]	1	4		-2.8452	-3.04631	-3.03209	-3.07818	-3.70623	-3.99283
1.48845	3.75995	A2A4P0|DHX8_MOUSE	Color2 [DarkGray]	1	4		-5.07418	-5.70122	-4.96263	-4.82501	-7.96257	-9.34496
1.48555	-1.94203	A5YKK6|CNOT1_HUMAN	Color2 [DarkGray]	1	4		-8.12107	-8.77596	-8.86386	-8.4332	-6.99504	-6.41797
1.48497	-0.773107	Q6ZWN5|RS9_MOUSE	Color2 [DarkGray]	1	4		-3.22367	-3.40592	-3.47469	-3.58219	-2.88831	-2.62236
1.47657	2.93327	Q8QZS1|HIBCH_MOUSE	Color2 [DarkGray]	1	4		-7.81926	-7.37656	-5.81959	-5.94448	-8.26913	-9.36149
1.47482	-0.840849	P68369|TBA1A_MOUSE	Color2 [DarkGray]	1	4		-1.78881	-2.07798	-1.92435	-1.99532	-1.27287	-0.965102
1.46452	2.42302	Q5SFM8|RBM27_MOUSE	Color2 [DarkGray]	1	4		-6.0304	-7.02	-6.54445	-5.97387	-9.04403	-8.32032
1.46133	3.33628	A2AR02|PPIG_MOUSE	Color2 [DarkGray]	1	4		-4.86882	-4.85843	-4.74133	-3.81229	-7.17731	-8.04886
1.45863	2.2785	Q9D824|FIP1_MOUSE	Color2 [DarkGray]	1	4		-4.74745	-5.1521	-4.82855	-5.69093	-7.47091	-7.60557
1.45829	2.57102	C0HKD9|MFA1B_MOUSE	Color2 [DarkGray]	1	4		-4.10323	-4.60741	-4.50625	-4.04671	-6.41172	-7.28328
1.45829	2.57102	C0HKD8|MFA1A_MOUSE	Color2 [DarkGray]	1	4		-4.10323	-4.60741	-4.50625	-4.04671	-6.41172	-7.28328
1.45599	-0.38975	P38647|GRP75_MOUSE	Color2 [DarkGray]	1	4		-3.22446	-3.21407	-3.04664	-3.06102	-2.58954	-2.73863
1.45318	4.34629	Q61539|ERR2_MOUSE	Color2 [DarkGray]	1	4		-3.99885	-3.85096	-3.98684	-4.26426	-7.6454	-9.29828
1.44837	1.27854	Q921M3|SF3B3_MOUSE	Color2 [DarkGray]	1	4		-3.48675	-3.75389	-3.73777	-3.35984	-4.98788	-4.66679
1.44799	1.00657	Q52KE7|CCNL1_MOUSE	Color2 [DarkGray]	1	4		-6.63608	-7.62569	-8.04346	-8.15407	-9.29265	-8.91803
1.44773	2.99056	Q61136|PRP4B_MOUSE	Color2 [DarkGray]	1	4		-4.59606	-4.88523	-5.38765	-4.36962	-8.14813	-7.59025
1.44583	0.486056	Q9CZN7|GLYM_MOUSE	Color2 [DarkGray]	1	4		-4.2052	-4.34681	-3.97079	-4.14868	-4.51369	-4.57789
1.43739	1.31373	P56959|FUS_MOUSE	Color2 [DarkGray]	1	4		-3.27506	-3.4346	-3.30369	-2.8035	-4.43155	-4.30311
1.43622	-0.947068	Q9JIK5|DDX21_MOUSE	Color2 [DarkGray]	1	4		-5.27367	-5.09336	-5.5247	-5.63219	-4.45288	-4.80987
1.42503	1.24799	Q99PU8|DHX30_MOUSE	Color2 [DarkGray]	1	4		-6.30895	-8.81013	-7.31713	-7.764	-8.89846	-8.67865
1.42194	3.00362	P70460|VASP_MOUSE	Color2 [DarkGray]	1	4		-7.12806	-9.68639	-5.70192	-6.85219	-9.1043	-9.45703
1.42171	-0.520847	Q93079|H2B1H_HUMAN	Color2 [DarkGray]	1	4		-0.434713	-0.382503	-0.563745	-0.765214	-0.116422	-0.170843
1.42171	-0.520847	P62807|H2B1C_HUMAN	Color2 [DarkGray]	1	4		-0.436166	-0.383956	-0.565198	-0.766667	-0.117876	-0.172296
1.42171	-0.520847	Q6ZWY9|H2B1C_MOUSE	Color2 [DarkGray]	1	4		-0.436166	-0.383956	-0.565198	-0.766667	-0.117876	-0.172296
1.42171	-0.520847	Q99879|H2B1M_HUMAN	Color2 [DarkGray]	1	4		-0.444752	-0.392541	-0.573783	-0.775253	-0.126461	-0.180881
1.42171	-0.520847	Q64478|H2B1H_MOUSE	Color2 [DarkGray]	1	4		-0.437618	-0.385408	-0.56665	-0.768119	-0.119327	-0.173748
1.42171	-0.520847	Q64525|H2B2B_MOUSE	Color2 [DarkGray]	1	4		-0.437618	-0.385408	-0.56665	-0.768119	-0.119327	-0.173748
1.42171	-0.520847	Q8CGP1|H2B1K_MOUSE	Color2 [DarkGray]	1	4		-0.437618	-0.385408	-0.56665	-0.768119	-0.119327	-0.173748
1.42171	-0.520847	P10853|H2B1F_MOUSE	Color2 [DarkGray]	1	4		-0.439276	-0.387065	-0.568307	-0.769776	-0.120985	-0.175405
1.42171	-0.520847	P10854|H2B1M_MOUSE	Color2 [DarkGray]	1	4		-0.439276	-0.387065	-0.568307	-0.769776	-0.120985	-0.175405
1.42171	-0.520847	P58876|H2B1D_HUMAN	Color2 [DarkGray]	1	4		-0.439276	-0.387065	-0.568307	-0.769776	-0.120985	-0.175405
1.42171	-0.520847	Q8CGP2|H2B1P_MOUSE	Color2 [DarkGray]	1	4		-0.445061	-0.392851	-0.574093	-0.775562	-0.12677	-0.181191
1.42171	-0.520847	Q99877|H2B1N_HUMAN	Color2 [DarkGray]	1	4		-0.437825	-0.385615	-0.566857	-0.768326	-0.119535	-0.173955
1.42171	-0.520847	O60814|H2B1K_HUMAN	Color2 [DarkGray]	1	4		-0.434506	-0.382295	-0.563537	-0.765006	-0.116215	-0.170635
1.42171	-0.520847	Q99880|H2B1L_HUMAN	Color2 [DarkGray]	1	4		-0.440931	-0.38872	-0.569963	-0.771432	-0.12264	-0.17706
1.42171	-0.520847	Q64475|H2B1B_MOUSE	Color2 [DarkGray]	1	4		-0.440931	-0.38872	-0.569963	-0.771432	-0.12264	-0.17706
1.41503	2.36882	Q8BTI8|SRRM2_MOUSE	Color2 [DarkGray]	1	4		-3.72033	-4.16451	-4.18081	-3.7858	-5.91635	-6.78791
1.41057	1.27532	P49718|MCM5_MOUSE	Color2 [DarkGray]	1	4		-4.50461	-5.27182	-4.53324	-4.03305	-5.49117	-5.62576
1.40514	0.65194	Q922S8|KIF2C_MOUSE	Color2 [DarkGray]	1	4		-6.10457	-8.05697	-6.73342	-6.91307	-7.37673	-7.57364
1.40129	1.33997	Q569Z6|TR150_MOUSE	Color2 [DarkGray]	1	4		-4.16133	-3.82901	-3.92692	-3.61938	-4.88486	-5.34138
1.39937	1.75222	Q9D5V5|CUL5_MOUSE	Color2 [DarkGray]	1	4		-7.23338	-7.22955	-7.70801	-7.17685	-9.43879	-8.95051
1.39821	2.41005	Q9D554|SF3A3_MOUSE	Color2 [DarkGray]	1	4		-4.01981	-4.13495	-3.85579	-3.37832	-5.59133	-6.46289
1.39244	2.20254	Q7TNC4|LC7L2_MOUSE	Color2 [DarkGray]	1	4		-4.68276	-4.25734	-4.34882	-4.62624	-6.25429	-7.12585
1.39152	1.96779	Q64012|RALY_MOUSE	Color2 [DarkGray]	1	4		-3.45666	-3.76819	-3.32917	-4.1371	-5.76515	-5.6367
1.39098	-1.13368	Q5SF07|IF2B2_MOUSE	Color2 [DarkGray]	1	4		-4.43934	-4.05044	-4.84236	-4.38282	-3.4259	-3.53192
1.38841	0.613413	Q9CT10|RANB3_MOUSE	Color2 [DarkGray]	1	4		-6.44224	-7.43185	-6.60005	-6.38572	-7.03631	-7.17629
1.38324	1.22877	A2A432|CUL4B_MOUSE	Color2 [DarkGray]	1	4		-5.19456	-5.18417	-4.96016	-5.45997	-6.50306	-6.37461
1.36946	2.82057	Q99NB9|SF3B1_MOUSE	Color2 [DarkGray]	1	4		-3.52168	-3.44418	-3.4371	-3.27251	-5.57863	-6.77212
1.36871	2.63977	Q99M28|RNPS1_MOUSE	Color2 [DarkGray]	1	4		-2.65233	-3.00451	-2.61385	-2.59581	-5.80882	-4.68038
1.36446	-0.932195	Q9CPR4|RL17_MOUSE	Color2 [DarkGray]	1	4		-3.14708	-3.81476	-3.59075	-3.5056	-2.81172	-2.42024
1.36186	2.90946	Q8BX22|SALL4_MOUSE	Color2 [DarkGray]	1	4		-5.22565	-7.53719	-5.09816	-4.49105	-8.25293	-7.15521
1.35969	-1.30865	Q60817|NACA_MOUSE	Color2 [DarkGray]	1	4		-3.27344	-3.26305	-3.35454	-3.63196	-1.93808	-2.43112
1.35687	0.870396	O43681|ASNA_HUMAN	Color2 [DarkGray]	1	4		-7.19742	-8.7599	-6.25474	-5.9472	-7.08089	-6.86184
1.35611	-1.09891	Q9JHU4|DYHC1_MOUSE	Color2 [DarkGray]	1	4		-7.19645	-7.77102	-7.86251	-7.40296	-6.59805	-6.46961
1.35599	1.34148	Q9D787|PPIL2_MOUSE	Color2 [DarkGray]	1	4		-5.02526	-6.59983	-5.53932	-5.5537	-6.59679	-7.17918
1.35548	-0.967389	Q64521|GPDM_MOUSE	Color2 [DarkGray]	1	4		-7.06502	-7.05463	-7.31605	-7.0085	-6.05159	-6.33818
1.35548	-0.96739	Q9D6Z1|NOP56_MOUSE	Color2 [DarkGray]	1	4		-5.73642	-5.72603	-6.98744	-6.67989	-5.72298	-6.00957
1.34976	-0.286104	P62849|RS24_MOUSE	Color2 [DarkGray]	1	4		-2.67301	-3.07765	-2.92403	-3.03152	-2.65957	-2.72377
1.34913	-0.382427	P54823|DDX6_MOUSE	Color2 [DarkGray]	1	4		-4.90104	-4.66826	-4.73702	-4.84452	-4.47257	-4.34412
1.34852	0.910054	Q9R1P4|PSA1_MOUSE	Color2 [DarkGray]	1	4		-3.61093	-4.60054	-3.69203	-3.96945	-4.5975	-4.88409
1.34793	-0.759871	P60867|RS20_MOUSE	Color2 [DarkGray]	1	4		-2.46724	-2.6495	-3.71827	-3.41072	-2.86885	-2.7404
1.34519	3.01436	Q61466|SMRD1_MOUSE	Color2 [DarkGray]	1	4		-4.00509	-4.40974	-4.67115	-4.94857	-7.17559	-8.47286
1.3433	-0.940226	O95373|IPO7_HUMAN	Color2 [DarkGray]	1	4		-7.1403	-8.61666	-7.87808	-7.57053	-6.64494	-6.92321
1.34317	-0.697105	Q9CZM2|RL15_MOUSE	Color2 [DarkGray]	1	4		-2.99778	-3.13939	-3.57073	-3.26318	-2.72131	-2.71839
1.34006	0.596039	O35737|HNRH1_MOUSE	Color2 [DarkGray]	1	4		-2.34655	-2.20688	-2.55318	-2.70507	-3.33311	-3.11721
1.33548	0.883685	Q9QWT9|KIFC1_MOUSE	Color2 [DarkGray]	1	4		-6.93843	-8.86324	-7.18945	-6.8819	-8.04218	-7.79655
1.33496	3.64875	Q9DAW6|PRP4_MOUSE	Color2 [DarkGray]	1	4		-5.59315	-4.26083	-3.84417	-4.95166	-8.64207	-7.45127
1.33434	-3.02446	Q3URU2|PEG3_MOUSE	Color2 [DarkGray]	1	4		-8.20925	-10.1103	-9.49679	-8.15273	-5.85794	-5.74267
1.32561	2.22877	Q4FK66|PR38A_MOUSE	Color2 [DarkGray]	1	4		-3.95239	-4.35703	-4.39605	-3.89586	-5.93895	-6.81051
1.31883	-1.17491	Q8CGK3|LONM_MOUSE	Color2 [DarkGray]	1	4		-6.45178	-8.44139	-7.11784	-7.39525	-5.85338	-6.3099
1.31688	-1.73955	Q9WUA2|SYFB_MOUSE	Color2 [DarkGray]	1	4		-6.76375	-6.1684	-6.01477	-6.70723	-4.42838	-4.81451
1.31608	2.33356	Q99PV0|PRP8_MOUSE	Color2 [DarkGray]	1	4		-3.822	-3.35218	-3.51843	-3.81128	-5.48663	-6.51019
1.31424	2.2531	Q8CH02|SUGP1_MOUSE	Color2 [DarkGray]	1	4		-5.3239	-7.89847	-6.57492	-5.85234	-8.09954	-8.83393
1.30697	2.44906	P09803|CADH1_MOUSE	Color2 [DarkGray]	1	4		-3.88504	-4.16415	-4.34756	-4.28795	-7.33103	-6.20259
1.29959	4.07302	Q569Z5|DDX46_MOUSE	Color2 [DarkGray]	1	4		-3.79452	-4.13205	-3.60497	-3.29742	-6.58844	-8.45999
1.29218	0.930509	Q6PAM1|TXLNA_MOUSE	Color2 [DarkGray]	1	4		-6.68875	-8.48654	-5.47157	-5.8896	-6.67531	-6.54687
1.28644	0.812094	P40142|TKT_MOUSE	Color2 [DarkGray]	1	4		-3.22064	-3.33578	-2.92735	-3.28965	-3.98482	-3.85637
1.28421	-0.955352	Q91VK1|BZW2_MOUSE	Color2 [DarkGray]	1	4		-6.31285	-7.30246	-7.56387	-7.71565	-6.47075	-6.89807
1.27686	-0.917621	P35980|RL18_MOUSE	Color2 [DarkGray]	1	4		-3.57699	-2.98164	-3.09105	-3.52047	-2.34116	-2.43511
1.27622	1.27854	P54276|MSH6_MOUSE	Color2 [DarkGray]	1	4		-4.96519	-5.36984	-5.30932	-5.90867	-6.95176	-6.82331
1.26625	2.27661	Q8K019|BCLF1_MOUSE	Color2 [DarkGray]	1	4		-2.86898	-3.7997	-3.6175	-2.93799	-5.11858	-5.99013
1.25739	-1.89718	P62867|RS30_MUSSI	Color2 [DarkGray]	1	4		-3.45891	-3.44852	-3.70994	-4.52501	-2.44548	-1.99511
1.25674	-1.44619	O35643|AP1B1_MOUSE	Color2 [DarkGray]	1	4		-7.42553	-7.41514	-7.67655	-8.32662	-6.4121	-6.69869
1.25299	-0.619392	P54775|PRS6B_MOUSE	Color2 [DarkGray]	1	4		-3.4857	-3.58222	-4.37415	-4.65157	-3.95769	-3.82924
1.25299	-0.619392	Q63570|PRS6B_RAT	Color2 [DarkGray]	1	4		-3.4857	-3.58222	-4.37415	-4.65157	-3.95769	-3.82924
1.24807	2.20334	Q8R3N6|THOC1_MOUSE	Color2 [DarkGray]	1	4		-5.96317	-5.95278	-6.2142	-6.90665	-8.34014	-9.1874
1.24621	-1.59868	Q3THK3|T2FA_MOUSE	Color2 [DarkGray]	1	4		-7.99818	-7.55458	-7.81599	-8.50375	-6.76137	-6.36101
1.2454	1.11757	Q8VEE4|RFA1_MOUSE	Color2 [DarkGray]	1	4		-3.37586	-4.65498	-4.08631	-3.60884	-4.82186	-5.10845
1.24046	1.65916	Q8BIQ5|CSTF2_MOUSE	Color2 [DarkGray]	1	4		-6.66477	-7.76188	-6.33083	-6.60825	-7.73656	-8.52083
1.23945	-0.947068	Q9CQR2|RS21_MOUSE	Color2 [DarkGray]	1	4		-2.33338	-2.90796	-2.58441	-2.86182	-1.58298	-1.96911
1.23483	3.3468	Q9Z0H3|SNF5_MOUSE	Color2 [DarkGray]	1	4		-4.60508	-5.59469	-4.8561	-5.13352	-7.50807	-9.17514
1.23169	-1.04339	P62983|RS27A_MOUSE	Color2 [DarkGray]	1	4		-4.89199	-4.29663	-4.55805	-4.83546	-3.87855	-3.42818
1.23169	-1.04339	P0CG49|UBB_MOUSE	Color2 [DarkGray]	1	4		-5.82903	-5.23368	-5.49509	-5.77251	-4.81559	-4.36522
1.23169	-1.04339	P62984|RL40_MOUSE	Color2 [DarkGray]	1	4		-4.60648	-4.01113	-4.27254	-4.54996	-3.59305	-3.14268
1.23169	-1.04339	P0CG50|UBC_MOUSE	Color2 [DarkGray]	1	4		-7.09319	-6.49784	-6.75925	-7.03667	-6.07975	-5.62938
1.22583	-1.46739	P97379|G3BP2_MOUSE	Color2 [DarkGray]	1	4		-6.48323	-5.15091	-5.73425	-6.42671	-4.46979	-4.75639
1.22478	1.69162	P28659|CELF1_MOUSE	Color2 [DarkGray]	1	4		-5.4294	-5.09708	-6.68042	-6.37288	-7.81398	-8.62255
1.22447	2.78643	Q12824|SNF5_HUMAN	Color2 [DarkGray]	1	4		-4.60508	-5.59469	-4.8561	-5.13352	-7.08211	-8.48038
1.22433	1.7875	Q61033|LAP2A_MOUSE	Color2 [DarkGray]	1	4		-3.37308	-3.55533	-3.45417	-3.73159	-4.9446	-5.81616
1.22323	-0.891388	P63325|RS10_MOUSE	Color2 [DarkGray]	1	4		-2.96753	-2.63521	-2.89662	-2.91101	-1.78417	-2.24069
1.22295	3.03832	Q9QXA5|LSM4_MOUSE	Color2 [DarkGray]	1	4		-4.64018	-5.62979	-5.56804	-4.58365	-7.51076	-8.71757
1.22217	0.808768	A2BH40|ARI1A_MOUSE	Color2 [DarkGray]	1	4		-5.83803	-7.31307	-6.43698	-6.58887	-7.1286	-7.51477
1.22176	1.13858	Q8CHW4|EI2BE_MOUSE	Color2 [DarkGray]	1	4		-8.95876	-8.03908	-7.0069	-6.43104	-7.80752	-7.90759
1.21861	2.29132	Q0VBL3|RBM15_MOUSE	Color2 [DarkGray]	1	4		-5.1282	-4.63238	-4.89379	-4.80864	-7.73147	-6.55361
1.21364	-2.85354	P51587|BRCA2_HUMAN	Color2 [DarkGray]	1	4		-6.60301	-10.3013	-10.5627	-9.16317	-6.76883	-7.25
1.21275	0.9005	P17225|PTBP1_MOUSE	Color2 [DarkGray]	1	4		-2.54561	-2.53522	-2.30478	-2.5822	-3.53217	-3.1558
1.20795	0.796019	Q61656|DDX5_MOUSE	Color2 [DarkGray]	1	4		-2.59264	-2.02282	-1.94184	-2.14019	-3.01978	-2.65429
1.20667	-0.604281	Q8VHX6|FLNC_MOUSE	Color2 [DarkGray]	1	4		-5.45202	-5.50874	-4.84054	-5.15449	-4.37445	-4.41202
1.20346	-0.417621	P47911|RL6_MOUSE	Color2 [DarkGray]	1	4		-3.47059	-3.78212	-3.23618	-3.41406	-2.97172	-2.84328
1.20187	3.22481	Q08122|TLE3_MOUSE	Color2 [DarkGray]	1	4		-4.30143	-4.63896	-4.3598	-5.05226	-7.15585	-8.70584
1.19887	1.93357	Q61103|REQU_MOUSE	Color2 [DarkGray]	1	4		-5.19295	-6.18256	-6.44397	-6.13643	-7.73657	-8.71096
1.19598	2.4783	P63280|UBC9_MOUSE	Color2 [DarkGray]	1	4		-7.46658	-5.84478	-6.1475	-4.83996	-7.90477	-8.03928
1.19435	1.32509	Q6PFR5|TRA2A_MOUSE	Color2 [DarkGray]	1	4		-4.74017	-3.92243	-3.99119	-4.68365	-5.72673	-5.59829
1.19397	0.893844	Q64213|SF01_MOUSE	Color2 [DarkGray]	1	4		-3.86356	-4.04581	-3.65515	-3.80704	-4.85012	-4.39975
1.19221	2.19622	Q8CGZ0|CHERP_MOUSE	Color2 [DarkGray]	1	4		-5.45621	-5.86086	-5.70723	-5.39969	-7.18503	-8.31433
1.18864	4.60567	Q60598|SRC8_MOUSE	Color2 [DarkGray]	1	4		-3.07767	-3.25992	-3.82619	-3.28418	-6.95817	-9.36354
1.18746	2.84394	P63154|CRNL1_MOUSE	Color2 [DarkGray]	1	4		-4.30089	-4.39742	-5.35927	-3.8818	-7.65294	-7.276
1.18094	-0.395194	Q9D8E6|RL4_MOUSE	Color2 [DarkGray]	1	4		-3.70034	-3.46756	-3.3664	-3.42142	-3.10194	-2.89549
1.1802	2.21999	Q9M9W3|PP19_ARATH	Color2 [DarkGray]	1	4		-5.89596	-10.346	-7.11259	-6.63017	-8.54127	-9.64147
1.17773	1.41005	Q8QZY9|SF3B4_MOUSE	Color2 [DarkGray]	1	4		-4.61209	-4.37931	-4.27815	-4.55557	-6.18361	-5.47021
1.17541	1.32509	Q8VH51|RBM39_MOUSE	Color2 [DarkGray]	1	4		-4.03359	-3.70127	-3.86958	-3.97707	-5.60512	-4.89171
1.17519	-2.6622	Q3UGC7|EI3JA_MOUSE	Color2 [DarkGray]	1	4		-7.66589	-10.9546	-9.26487	-8.1062	-5.58755	-6.45911
1.17215	-0.368385	P19096|FAS_MOUSE	Color2 [DarkGray]	1	4		-3.72825	-3.73923	-3.6917	-3.8523	-3.34285	-3.46438
1.17165	-1.91354	O35704|SPTC1_MOUSE	Color2 [DarkGray]	1	4		-7.30527	-8.77424	-7.64384	-8.58928	-6.42776	-5.97828
1.17163	0.745107	Q99JN2|KLH22_MOUSE	Color2 [DarkGray]	1	4		-10.077	-7.87924	-6.76953	-6.83311	-7.3451	-7.74775
1.16988	-0.941156	P97351|RS3A_MOUSE	Color2 [DarkGray]	1	4		-3.62734	-3.15752	-3.07101	-3.57082	-2.44398	-2.31554
1.16566	1.41005	Q9CW03|SMC3_MOUSE	Color2 [DarkGray]	1	4		-5.28625	-6.27586	-5.95231	-5.22973	-6.85778	-7.14437
1.16457	1.4688	Q9DC71|RT15_MOUSE	Color2 [DarkGray]	1	4		-6.79624	-10.5264	-6.8579	-7.38985	-8.89865	-8.28669
1.16415	1.29241	Q38RX1|COX2_PRAJA	Color2 [DarkGray]	1	4		-8.08778	-6.41193	-6.2577	-5.61703	-7.07235	-7.38721
1.16001	-2.23531	A2A8Z1|OSBL9_MOUSE	Color2 [DarkGray]	1	4		-8.46972	-6.96189	-9.03454	-8.49651	-7.08949	-5.97093
1.15967	1.96096	Q62203|SF3A2_MOUSE	Color2 [DarkGray]	1	4		-4.78232	-8.55113	-6.03334	-5.31076	-8.04062	-7.2254
1.15772	2.23272	P51943|CCNA2_MOUSE	Color2 [DarkGray]	1	4		-7.64961	-7.27843	-6.48168	-6.07026	-7.92199	-9.09538
1.15481	-1.25987	Q61171|PRDX2_MOUSE	Color2 [DarkGray]	1	4		-4.17086	-2.99054	-4.42188	-5.11434	-3.57246	-3.44402
1.14855	1.4622	Q61074|PPM1G_MOUSE	Color2 [DarkGray]	1	4		-5.60197	-6.59158	-5.53106	-5.54545	-6.58853	-7.41238
1.14755	-3.523	P18525|HVM54_MOUSE	Color2 [DarkGray]	1	4		-6.96176	-5.40177	-8.4927	-6.63733	-4.39872	-3.68532
1.14621	1.61872	Q9JHS9|CWC15_MOUSE	Color2 [DarkGray]	1	4		-5.46065	-5.45026	-6.71167	-7.56803	-8.59754	-8.9196
1.14582	1.59812	Q91X20|ASH2L_MOUSE	Color2 [DarkGray]	1	4		-6.81875	-6.80836	-6.06977	-6.76223	-7.72376	-8.30447
1.14496	-1.62835	Q6IFZ6|K2C1B_MOUSE	Color2 [DarkGray]	1	4		-5.6652	-6.06984	-5.91622	-6.60867	-4.32983	-4.93835
1.14206	-1.27715	Q7TNM2|TRI46_MOUSE	Color2 [DarkGray]	1	4		-8.43757	-7.09813	-8.66515	-7.95089	-7.09509	-6.96664
1.1387	1.22949	A2RTL5|RSRC2_MOUSE	Color2 [DarkGray]	1	4		-7.45485	-5.171	-5.43241	-6.12486	-7.0648	-6.95147
1.13571	0.897082	P31266|SUH_MOUSE	Color2 [DarkGray]	1	4		-7.68999	-7.58688	-6.84829	-6.77735	-7.96441	-7.45539
1.13471	-1.03798	Q80X85|RT07_MOUSE	Color2 [DarkGray]	1	4		-5.53659	-6.5262	-6.78761	-6.20621	-5.52315	-5.39471
1.12667	2.6143	Q8CHY6|P66A_MOUSE	Color2 [DarkGray]	1	4		-3.79926	-7.78887	-5.24292	-4.15777	-6.78582	-7.84348
1.12468	1.97318	Q9D6T0|NOSIP_MOUSE	Color2 [DarkGray]	1	4		-4.7795	-5.76911	-5.03052	-5.72297	-7.8069	-6.89295
1.12013	1.85407	Q8L5U0|CSN4_ARATH	Color2 [DarkGray]	1	4		-6.67085	-9.41512	-6.46749	-6.51543	-7.80417	-8.8869
1.11859	1.77854	Q99JX7|NXF1_MOUSE	Color2 [DarkGray]	1	4		-5.27648	-5.85106	-5.79054	-5.21996	-6.84801	-7.71957
1.11859	1.77854	Q9DB77|QCR2_MOUSE	Color2 [DarkGray]	1	4		-6.318	-9.27707	-5.2471	-4.67652	-6.30457	-7.17612
1.11747	1.48606	Q9R1T2|SAE1_MOUSE	Color2 [DarkGray]	1	4		-5.99727	-5.40192	-4.92636	-4.94075	-5.98383	-6.85539
1.11747	1.48606	O70435|PSA3_MOUSE	Color2 [DarkGray]	1	4		-5.55407	-6.54368	-4.48316	-4.49754	-5.54063	-6.41219
1.11535	-2.73372	Q9CR88|RT14_MOUSE	Color2 [DarkGray]	1	4		-6.26683	-5.61478	-9.19449	-7.6363	-5.88007	-5.48329
1.1134	-0.824245	P20761|IGG2B_RAT	Color2 [DarkGray]	1	4		-7.96584	-7.54241	-7.29544	-7.76095	-6.63408	-6.77382
1.11308	1.87052	Q922U1|PRPF3_MOUSE	Color2 [DarkGray]	1	4		-5.00128	-4.66896	-4.93037	-4.3598	-6.98784	-6.04336
1.11167	-0.674908	Q9EQH3|VPS35_MOUSE	Color2 [DarkGray]	1	4		-6.24505	-7.23466	-6.91111	-7.18853	-6.23161	-6.51821
1.11079	1.02076	Q91YR1|TWF1_MOUSE	Color2 [DarkGray]	1	4		-6.05077	-9.87802	-6.30179	-5.99425	-7.42868	-6.90889
1.11051	2.05589	Q8CEC6|PPWD1_MOUSE	Color2 [DarkGray]	1	4		-5.33844	-5.91302	-5.8525	-4.86688	-7.05876	-7.77241
1.10539	-0.678808	Q8R3C0|MCMBP_MOUSE	Color2 [DarkGray]	1	4		-6.39277	-7.90327	-7.16468	-7.45779	-6.49308	-6.77178
1.09582	4.06687	Q99MR6|SRRT_MOUSE	Color2 [DarkGray]	1	4		-6.37636	-4.66553	-4.16795	-4.73487	-7.32469	-9.71187
1.09518	-0.904624	Q62261|SPTB2_MOUSE	Color2 [DarkGray]	1	4		-7.82519	-8.8148	-7.26886	-6.76867	-6.0044	-6.22388
1.08991	2.6676	Q9D6L8|PPIL3_MOUSE	Color2 [DarkGray]	1	4		-4.90614	-5.89575	-4.5722	-3.26466	-7.0658	-6.10625
1.08971	1.34729	O70133|DHX9_MOUSE	Color2 [DarkGray]	1	4		-4.36478	-4.18447	-4.03084	-4.43379	-5.93631	-5.2229
1.08528	-1.08346	Q08288|LYAR_MOUSE	Color2 [DarkGray]	1	4		-7.71624	-6.16635	-7.42777	-6.7664	-5.99238	-6.03486
1.08239	1.46779	P30999|CTND1_MOUSE	Color2 [DarkGray]	1	4		-3.53232	-4.62146	-4.98979	-4.21276	-5.84081	-6.29733
1.08218	1.42329	O55201|SPT5H_MOUSE	Color2 [DarkGray]	1	4		-4.31892	-4.63046	-4.24801	-4.12489	-6.04245	-5.17704
1.07805	-0.578586	P62082|RS7_MOUSE	Color2 [DarkGray]	1	4		-2.60877	-2.86141	-3.12282	-3.13721	-2.37294	-2.72992
1.07658	-0.467389	P43277|H13_MOUSE	Color2 [DarkGray]	1	4		-3.60701	-2.27469	-2.63564	-2.81352	-2.37118	-2.1432
1.07503	-1.76479	P04264|K2C1_HUMAN	Color2 [DarkGray]	1	4		-1.68378	-3.23729	-4.32182	-3.39279	-1.80361	-2.38143
1.07419	0.986056	Q9Z0U1|ZO2_MOUSE	Color2 [DarkGray]	1	4		-5.17753	-4.35979	-4.55409	-4.38405	-5.74906	-5.16119
1.07251	2.93903	Q9CYI4|LUC7L_MOUSE	Color2 [DarkGray]	1	4		-6.18326	-4.58791	-4.43428	-5.12674	-6.87361	-8.56546
1.06863	-1.12835	P47738|ALDH2_MOUSE	Color2 [DarkGray]	1	4		-4.96218	-5.95179	-5.79816	-6.49062	-4.94874	-5.08333
1.06621	1.57102	Q924C1|XPO5_MOUSE	Color2 [DarkGray]	1	4		-5.82374	-6.006	-5.90484	-5.44529	-6.81031	-7.68186
1.06563	-2.2257	F4K0J3|KN4C_ARATH	Color2 [DarkGray]	1	4		-6.57704	-8.89913	-9.16054	-8.16742	-5.94706	-6.92951
1.06495	2.69339	Q61545|EWS_MOUSE	Color2 [DarkGray]	1	4		-4.23826	-6.22787	-5.26689	-4.44478	-6.80979	-8.28866
1.0644	0.74909	O09106|HDAC1_MOUSE	Color2 [DarkGray]	1	4		-4.92436	-4.329	-4.59042	-4.4528	-5.49588	-5.04551
1.06374	-0.967389	O35593|PSDE_MOUSE	Color2 [DarkGray]	1	4		-4.25277	-4.50542	-4.76683	-4.78121	-3.50237	-4.11089
1.06176	-0.585299	Q68FD5|CLH1_MOUSE	Color2 [DarkGray]	1	4		-3.98568	-3.43924	-3.77727	-3.92916	-3.43619	-3.09964
1.05516	-1.06371	P61982|1433G_MOUSE	Color2 [DarkGray]	1	4		-4.54888	-3.53849	-3.99254	-4.49235	-2.95048	-3.407
1.05516	-1.06371	O09167|RL21_MOUSE	Color2 [DarkGray]	1	4		-3.35531	-3.92988	-3.38394	-3.88375	-2.34188	-2.79839
1.05505	-0.493623	Q99KJ8|DCTN2_MOUSE	Color2 [DarkGray]	1	4		-5.18926	-5.17887	-4.85532	-4.54777	-4.17582	-4.24002
1.04766	1.65979	Q9CZU3|MTREX_MOUSE	Color2 [DarkGray]	1	4		-6.60418	-6.59379	-5.68528	-6.54766	-8.09022	-7.4623
1.04646	1.02293	Q9WVG6|CARM1_MOUSE	Color2 [DarkGray]	1	4		-6.76719	-6.7568	-6.43325	-7.03621	-7.89	-7.62531
1.04602	0.974872	Q9Z2X1|HNRPF_MOUSE	Color2 [DarkGray]	1	4		-1.99314	-2.42332	-2.49208	-2.86261	-3.9057	-3.39874
1.04524	-1.12835	P61358|RL27_MOUSE	Color2 [DarkGray]	1	4		-2.38574	-2.69727	-2.95869	-3.06618	-1.5243	-2.24386
1.04419	1.52841	Q9JIX8|ACINU_MOUSE	Color2 [DarkGray]	1	4		-5.63978	-4.7814	-5.12527	-5.32023	-6.26746	-7.23487
1.04284	0.789897	P97310|MCM2_MOUSE	Color2 [DarkGray]	1	4		-4.07758	-4.30165	-4.06557	-4.02106	-4.57872	-5.0877
1.04281	1.16499	Q9Z108|STAU1_MOUSE	Color2 [DarkGray]	1	4		-6.47888	-7.46849	-7.17585	-6.42235	-7.96973	-7.95844
1.04267	4.30659	P63163|RSMN_MOUSE	Color2 [DarkGray]	1	4		-3.02547	-3.75205	-3.59842	-3.29088	-6.36663	-9.13586
1.03946	-2.04885	Q9Z0X1|AIFM1_MOUSE	Color2 [DarkGray]	1	4		-7.35545	-6.77665	-8.03806	-8.30205	-6.7736	-5.46881
1.03666	2.42478	Q91W39|NCOA5_MOUSE	Color2 [DarkGray]	1	4		-5.75542	-6.74503	-6.00645	-4.6989	-8.22213	-7.33278
1.0359	0.667341	Q91VC3|IF4A3_MOUSE	Color2 [DarkGray]	1	4		-1.88335	-2.01734	-2.03483	-1.97121	-2.45487	-2.88586
1.03514	-0.403961	P80316|TCPE_MOUSE	Color2 [DarkGray]	1	4		-3.45389	-3.61342	-2.83044	-2.98233	-2.61038	-2.39447
1.02825	-1.69761	P11679|K2C8_MOUSE	Color2 [DarkGray]	1	4		-3.03647	-2.57862	-2.32066	-3.43938	-1.16053	-1.20427
1.02387	3.06498	Q7TNE3|SPAG7_MOUSE	Color2 [DarkGray]	1	4		-5.42204	-6.41165	-6.67307	-5.36552	-8.30578	-9.86276
1.02002	-0.674908	F6ZDS4|TPR_MOUSE	Color2 [DarkGray]	1	4		-6.50203	-7.00622	-6.75306	-7.18248	-6.22556	-6.36015
1.0194	1.14702	P54923|ADPRH_MOUSE	Color2 [DarkGray]	1	4		-3.72844	-4.45502	-3.3945	-3.67192	-5.03694	-4.32353
1.01585	1.54379	Q62376|RU17_MOUSE	Color2 [DarkGray]	1	4		-3.42621	-3.71538	-3.97679	-3.04776	-4.82781	-5.28433
1.01458	-0.70353	P68368|TBA4A_MOUSE	Color2 [DarkGray]	1	4		-1.97534	-2.22798	-2.22636	-2.40424	-1.83066	-1.39289
1.01401	-0.379104	Q8NT02|Jena_	Color2 [DarkGray]	1	4		-0.442378	-0.309997	-0.6934	-0.473318	-0.268477	-0.140033
1.01401	-0.379104	Q8NT03|Jena_K16Q	Color2 [DarkGray]	1	4		-0.439483	-0.307102	-0.690505	-0.470423	-0.265582	-0.137138
1.01401	-0.379104	Q8NT01|Jena_Protein	Color2 [DarkGray]	1	4		-0.439483	-0.307102	-0.690505	-0.470423	-0.265582	-0.137138
1.01401	-0.379104	P62806|H4_MOUSE	Color2 [DarkGray]	1	4		-0.14531	-0.0129296	-0.396333	-0.176251	0.0285904	0.157034
1.01401	-0.379104	P62805|H4_HUMAN	Color2 [DarkGray]	1	4		-0.14531	-0.0129296	-0.396333	-0.176251	0.0285904	0.157034
1.01082	-2.42192	Q91X52|DCXR_MOUSE	Color2 [DarkGray]	1	4		-7.64576	-6.40188	-8.75489	-8.50182	-5.39883	-7.01404
1.01046	-1.51394	Q6PDI5|ECM29_MOUSE	Color2 [DarkGray]	1	4		-6.45159	-6.80096	-7.3254	-8.33979	-6.38287	-6.25443
1.01036	1.97083	O88545|CSN6_MOUSE	Color2 [DarkGray]	1	4		-5.8911	-5.88071	-5.55716	-4.24962	-6.99922	-6.74922
1.00986	1.75126	Q91VR5|DDX1_MOUSE	Color2 [DarkGray]	1	4		-6.09232	-4.76	-5.17341	-6.03579	-7.76128	-6.95044
1.00654	-1.34751	Q921M7|FA49B_MOUSE	Color2 [DarkGray]	1	4		-6.19011	-6.9163	-7.17771	-6.69279	-5.97564	-5.19984
1.00322	-0.869429	P51818|HS903_ARATH	Color2 [DarkGray]	1	4		-4.4639	-4.86854	-4.71492	-4.18498	-3.7135	-3.44755
1.00322	-0.869429	O03986|HS904_ARATH	Color2 [DarkGray]	1	4		-4.4655	-4.87015	-4.71652	-4.18658	-3.7151	-3.44915
1.00322	-0.869429	P55737|HS902_ARATH	Color2 [DarkGray]	1	4		-4.46411	-4.86876	-4.71514	-4.1852	-3.71371	-3.44776
0.995073	-0.356193	Q922D8|C1TC_MOUSE	Color2 [DarkGray]	1	4		-5.06513	-4.56931	-4.39015	-4.52318	-4.2037	-3.99725
0.993276	0.517262	Q61316|HSP74_MOUSE	Color2 [DarkGray]	1	4		-4.1127	-3.46488	-3.57945	-3.2261	-3.94726	-3.89281
0.990043	0.752897	Q8R081|HNRPL_MOUSE	Color2 [DarkGray]	1	4		-2.02474	-2.85681	-2.72828	-2.20923	-3.25231	-3.19098
0.986789	0.412107	P26043|RADI_MOUSE	Color2 [DarkGray]	1	4		-3.82493	-3.81454	-3.61652	-3.76841	-4.22653	-3.98261
0.986555	1.32509	Q9WUK4|RFC2_MOUSE	Color2 [DarkGray]	1	4		-6.00119	-5.9908	-5.25221	-4.94466	-5.98775	-6.85931
0.984264	-2.14826	Q9JIY0|PKHO1_MOUSE	Color2 [DarkGray]	1	4		-6.22071	-7.23907	-8.88794	-7.45546	-5.7959	-6.25097
0.983887	2.17681	Q6NZF1|ZC11A_MOUSE	Color2 [DarkGray]	1	4		-6.16049	-7.1501	-6.82655	-5.519	-8.7408	-7.95836
0.980804	1.42479	Q9WU84|CCS_MOUSE	Color2 [DarkGray]	1	4		-5.57959	-7.85978	-6.00793	-6.89877	-7.64929	-8.107
0.974289	3.07136	Q9D287|SPF27_MOUSE	Color2 [DarkGray]	1	4		-4.43368	-3.42329	-3.51478	-3.05523	-7.42094	-5.2918
0.974189	3.32896	P52651|RHOX5_MOUSE	Color2 [DarkGray]	1	4		-5.25238	-8.11781	-6.5034	-5.19585	-8.19555	-10.1616
0.96706	-0.553922	P27323|HS901_ARATH	Color2 [DarkGray]	1	4		-4.73742	-4.46399	-4.22291	-4.00282	-3.72398	-3.3939
0.964791	1.85274	O55128|SAP18_MOUSE	Color2 [DarkGray]	1	4		-4.86309	-3.8527	-3.79218	-4.80657	-6.58303	-5.72121
0.961864	-0.390913	P11983|TCPA_MOUSE	Color2 [DarkGray]	1	4		-3.18421	-2.98939	-2.60926	-2.88668	-2.38228	-2.33184
0.953537	0.906483	P49312|ROA1_MOUSE	Color2 [DarkGray]	1	4		-0.651824	-0.58254	-0.564977	-0.811031	-1.90142	-1.28755
0.953537	0.906483	P09867|ROA1_BOVIN	Color2 [DarkGray]	1	4		-0.651824	-0.58254	-0.564977	-0.811031	-1.90142	-1.28755
0.952426	2.11223	Q99KI3|EMC3_MOUSE	Color2 [DarkGray]	1	4		-5.86787	-7.8308	-7.08024	-5.5754	-8.61142	-8.26868
0.952124	2.14134	Q8VBV7|CSN8_MOUSE	Color2 [DarkGray]	1	4		-8.01366	-6.26829	-6.51655	-5.209	-8.43437	-7.57386
0.951534	1.13143	Q9WVM1|RGAP1_MOUSE	Color2 [DarkGray]	1	4		-6.11594	-7.84816	-7.10957	-6.4989	-8.21506	-7.65628
0.950799	1.55481	Q9R0U0|SRS10_MOUSE	Color2 [DarkGray]	1	4		-4.69413	-2.9833	-3.48572	-3.63761	-5.68069	-4.55225
0.950443	1.12162	Q8R1Q8|DC1L1_MOUSE	Color2 [DarkGray]	1	4		-6.54908	-7.04401	-7.23758	-6.49256	-8.16009	-7.81329
0.950173	2.06663	Q8BZA9|TIGAR_MOUSE	Color2 [DarkGray]	1	4		-5.59345	-9.38355	-7.00421	-5.53692	-8.52528	-8.14911
0.949541	-1.25987	Q9JKX6|NUDT5_MOUSE	Color2 [DarkGray]	1	4		-3.72503	-5.2996	-5.56102	-5.25347	-3.7116	-4.58315
0.948549	1.55005	P59328|WDHD1_MOUSE	Color2 [DarkGray]	1	4		-7.68314	-7.67275	-6.93416	-7.62662	-9.28239	-8.3785
0.947807	-1.6284	Q9D1A2|CNDP2_MOUSE	Color2 [DarkGray]	1	4		-6.13604	-7.43717	-7.69858	-7.29802	-6.43412	-5.30568
0.947696	2.67531	Q922V4|PLRG1_MOUSE	Color2 [DarkGray]	1	4		-4.23539	-4.377	-4.1079	-3.50079	-5.54388	-7.41543
0.947157	-0.360327	P05064|ALDOA_MOUSE	Color2 [DarkGray]	1	4		-1.93704	-2.37026	-2.41755	-2.64606	-2.10418	-2.23877
0.945891	1.4427	P47856|GFPT1_MOUSE	Color2 [DarkGray]	1	4		-7.02133	-6.01094	-5.75059	-6.29412	-7.00789	-7.92221
0.945388	2.92331	Q9D753|EXOS8_MOUSE	Color2 [DarkGray]	1	4		-5.63043	-7.85524	-7.32756	-5.57391	-8.74627	-10.0018
0.944555	0.62611	Q9CX86|ROA0_MOUSE	Color2 [DarkGray]	1	4		-2.85079	-3.47783	-2.82171	-3.2797	-3.64471	-3.70891
0.944495	1.53261	Q924K8|MTA3_MOUSE	Color2 [DarkGray]	1	4		-3.98639	-4.78335	-4.4598	-3.73722	-5.19534	-6.0669
0.94308	1.93676	Q923D4|SF3B5_MOUSE	Color2 [DarkGray]	1	4		-8.27507	-9.09754	-5.31601	-4.00847	-6.89276	-6.30524
0.940317	2.25366	P09450|JUNB_MOUSE	Color2 [DarkGray]	1	4		-5.88647	-6.17801	-6.13749	-5.82995	-7.41443	-9.06033
0.940068	1.03115	P63038|CH60_MOUSE	Color2 [DarkGray]	1	4		-2.56823	-2.18587	-1.86232	-1.95531	-3.32033	-2.55961
0.939743	2.36803	Q99N93|RM16_MOUSE	Color2 [DarkGray]	1	4		-7.83982	-6.5638	-6.34052	-7.23308	-8.39595	-9.91372
0.936738	-0.674908	Q6ZWV7|RL35_MOUSE	Color2 [DarkGray]	1	4		-2.58924	-3.99389	-3.03291	-3.53272	-2.5758	-2.64
0.936737	-0.674908	Q9QYB1|CLIC4_MOUSE	Color2 [DarkGray]	1	4		-3.98547	-3.97508	-4.0141	-4.51391	-3.55699	-3.62119
0.934821	-0.906736	Q8CGC7|SYEP_MOUSE	Color2 [DarkGray]	1	4		-4.43561	-4.21877	-4.43287	-5.07952	-3.95269	-3.74624
0.933438	1.19012	Q9DBY8|NVL_MOUSE	Color2 [DarkGray]	1	4		-6.28787	-8.27748	-6.53889	-5.64639	-7.27443	-7.29108
0.931088	-0.174908	P17879|HS71B_MOUSE	Color2 [DarkGray]	1	4		-3.8589	-4.14807	-4.10992	-3.99502	-3.84546	-3.90966
0.931087	-0.174908	Q61696|HS71A_MOUSE	Color2 [DarkGray]	1	4		-3.8569	-4.14607	-4.10793	-3.99303	-3.84347	-3.90767
0.928121	-0.835872	Q8JZQ9|EIF3B_MOUSE	Color2 [DarkGray]	1	4		-4.43229	-4.14179	-4.68331	-5.18312	-3.90428	-4.29041
0.925225	-0.967389	Q5XJY5|COPD_MOUSE	Color2 [DarkGray]	1	4		-7.69455	-6.5543	-6.23075	-5.50817	-4.96629	-4.83785
0.923482	-0.652364	Q8VDJ3|VIGLN_MOUSE	Color2 [DarkGray]	1	4		-4.70319	-5.6928	-5.4237	-5.49467	-5.05233	-4.56131
0.921077	-0.513944	Q61699|HS105_MOUSE	Color2 [DarkGray]	1	4		-5.7321	-4.72171	-4.56808	-4.93861	-4.30362	-4.17518
0.917281	1.17056	Q06330|SUH_HUMAN	Color2 [DarkGray]	1	4		-6.49613	-7.51358	-6.77499	-5.91889	-7.65291	-7.38209
0.916102	3.15063	B2RY56|RBM25_MOUSE	Color2 [DarkGray]	1	4		-3.90394	-4.35298	-3.97054	-3.84742	-5.85079	-8.26842
0.913446	1.61757	Q8VDH1|FBX21_MOUSE	Color2 [DarkGray]	1	4		-5.89938	-6.30403	-6.1504	-5.2579	-6.88594	-7.7575
0.913446	1.61757	Q3THK7|GUAA_MOUSE	Color2 [DarkGray]	1	4		-4.66567	-5.16985	-5.23862	-4.34612	-5.97416	-6.84572
0.913446	1.61757	P28352|APEX1_MOUSE	Color2 [DarkGray]	1	4		-5.87533	-4.54302	-5.12636	-4.23385	-5.8619	-6.73345
0.910967	0.910054	P11031|TCP4_MOUSE	Color2 [DarkGray]	1	4		-2.99173	-2.98134	-2.24275	-2.93521	-3.56326	-3.43481
0.908765	1.91005	O35691|PININ_MOUSE	Color2 [DarkGray]	1	4		-4.50623	-4.38037	-4.17229	-4.44971	-5.4928	-6.94932
0.903762	1.51327	Q8CAY6|THIC_MOUSE	Color2 [DarkGray]	1	4		-6.09399	-5.49864	-5.02309	-5.03747	-7.13498	-5.95211
0.903264	0.593387	Q91XI1|DUS3L_MOUSE	Color2 [DarkGray]	1	4		-4.87735	-6.28199	-6.5434	-6.82082	-7.08942	-7.46159
0.90257	3.57069	Q8VDP2|CX056_MOUSE	Color2 [DarkGray]	1	4		-5.40373	-5.39334	-5.06979	-5.34721	-7.3881	-10.1703
0.901329	1.67595	Q99KR7|PPIF_MOUSE	Color2 [DarkGray]	1	4		-5.16807	-9.34406	-6.4191	-5.11155	-7.37322	-7.50933
0.900813	-2.32969	Q63932|MP2K2_MOUSE	Color2 [DarkGray]	1	4		-8.31105	-8.99475	-8.80133	-9.77577	-6.18511	-7.7326
0.898735	0.423291	Q99L45|IF2B_MOUSE	Color2 [DarkGray]	1	4		-3.39245	-3.38206	-3.769	-3.59896	-3.96397	-4.25057
0.897606	-0.889932	Q8BGH2|SAM50_MOUSE	Color2 [DarkGray]	1	4		-8.19912	-7.41226	-7.80327	-7.83725	-6.57987	-7.28078
0.894577	2.25027	Q8K2T8|PAF1_MOUSE	Color2 [DarkGray]	1	4		-6.64529	-5.6349	-5.57438	-5.58876	-8.72278	-6.94089
0.894013	-0.324688	P09411|PGK1_MOUSE	Color2 [DarkGray]	1	4		-2.61838	-2.94503	-2.75393	-2.9769	-2.60495	-2.4765
0.892397	0.923291	Q9QUR7|PIN1_MOUSE	Color2 [DarkGray]	1	4		-2.60335	-2.45545	-2.71686	-2.54682	-3.91184	-3.19843
0.888443	-0.904624	Q61584|FXR1_MOUSE	Color2 [DarkGray]	1	4		-4.97813	-5.96774	-5.64419	-4.92161	-4.37973	-4.37682
0.884457	2.48281	Q9DB15|RM12_MOUSE	Color2 [DarkGray]	1	4		-5.16615	-8.68699	-4.83221	-4.10963	-7.88318	-6.02427
0.881893	1.41005	Q8R326|PSPC1_MOUSE	Color2 [DarkGray]	1	4		-4.28078	-4.59232	-4.6838	-4.54619	-6.58927	-5.46083
0.881056	3.5251	P35282|RAB21_MOUSE	Color2 [DarkGray]	1	4		-8.56984	-9.8938	-5.80668	-5.26079	-10.4551	-7.66258
0.877165	0.996071	Q8C0I1|ADAS_MOUSE	Color2 [DarkGray]	1	4		-9.30064	-6.87918	-6.55563	-7.28864	-8.08872	-7.74769
0.876171	0.410054	Q9D662|SC23B_MOUSE	Color2 [DarkGray]	1	4		-6.15957	-6.56422	-5.82563	-5.51809	-6.14613	-6.01769
0.871852	-2.65194	Q3V1H1|CKAP2_MOUSE	Color2 [DarkGray]	1	4		-8.48194	-9.46325	-8.04107	-9.55572	-6.92258	-5.37034
0.867821	2.01276	Q9CYG7|TOM34_MOUSE	Color2 [DarkGray]	1	4		-5.8252	-5.81481	-5.07623	-5.76868	-8.1871	-6.68332
0.865649	1.74625	Q9CYA6|ZCHC8_MOUSE	Color2 [DarkGray]	1	4		-6.01188	-8.00149	-7.2629	-5.95535	-8.05279	-8.65797
0.865136	3.82821	Q99KG3|RBM10_MOUSE	Color2 [DarkGray]	1	4		-4.24947	-5.40901	-5.67042	-4.36287	-7.40596	-10.2838
0.861864	-0.533336	Q8K363|DDX18_MOUSE	Color2 [DarkGray]	1	4		-6.3834	-7.92858	-8.18999	-8.60999	-7.93622	-7.79709
0.860809	1.25823	A8Y5H7|S14L1_MOUSE	Color2 [DarkGray]	1	4		-6.47772	-8.0593	-8.32071	-7.33238	-9.25507	-8.91448
0.857828	-1.00046	P18155|MTDC_MOUSE	Color2 [DarkGray]	1	4		-7.54822	-5.95832	-7.29343	-8.07911	-6.54479	-6.82683
0.856895	1.7444	Q8QZT1|THIL_MOUSE	Color2 [DarkGray]	1	4		-6.21194	-7.53995	-6.22497	-6.15541	-8.66249	-7.20669
0.851763	-3.81953	Q8HZR5|K2C7_POTTR	Color2 [DarkGray]	1	4		-5.46168	-6.45129	-6.12774	-9.30208	-3.64089	-4.14987
0.85093	1.79825	Q61550|RAD21_MOUSE	Color2 [DarkGray]	1	4		-6.89758	-7.88719	-6.56364	-6.84106	-9.24549	-7.7557
0.848627	0.277382	Q8VEK3|HNRPU_MOUSE	Color2 [DarkGray]	1	4		-2.48364	-3.21949	-3.1497	-2.95763	-3.26375	-3.39834
0.847009	-1.55547	Q8K2Z4|CND1_MOUSE	Color2 [DarkGray]	1	4		-8.00829	-9.47727	-9.25931	-7.95176	-6.96625	-7.13389
0.846323	1.51681	Q9EST5|AN32B_MOUSE	Color2 [DarkGray]	1	4		-3.68386	-5.67347	-4.93488	-4.04238	-6.46891	-5.54198
0.844948	1.00832	O35345|IMA7_MOUSE	Color2 [DarkGray]	1	4		-5.63202	-6.03667	-5.88304	-6.5755	-6.98505	-7.49014
0.843228	0.0724743	P17742|PPIA_MOUSE	Color2 [DarkGray]	1	4		-1.19315	-1.23935	-1.19042	-1.25211	-1.29519	-1.29228
0.842332	-1.17491	P01834|IGKC_HUMAN	Color2 [DarkGray]	1	4		-2.69746	-4.27203	-3.53345	-2.64094	-1.68402	-2.14054
0.840514	-2.42091	Q9SVM8|RBG2_ARATH	Color2 [DarkGray]	1	4		-5.42306	-5.68848	-9.0649	-8.65369	-5.42345	-7.45331
0.839125	-2.15196	Q9QYJ3|DNJB1_MOUSE	Color2 [DarkGray]	1	4		-5.98025	-8.74272	-8.75273	-7.59197	-6.73726	-5.30352
0.839016	-0.96739	Q91WQ3|SYYC_MOUSE	Color2 [DarkGray]	1	4		-6.6112	-5.60081	-5.86222	-6.55468	-5.0128	-5.46932
0.839016	-0.967389	O08807|PRDX4_MOUSE	Color2 [DarkGray]	1	4		-5.68265	-5.0873	-3.93368	-4.62613	-3.08426	-3.54077
0.838122	1.21385	Q80XP8|FA76B_MOUSE	Color2 [DarkGray]	1	4		-6.82185	-7.80977	-5.40129	-5.93835	-6.43717	-7.33017
0.836775	-0.835872	P51410|RL9_MOUSE	Color2 [DarkGray]	1	4		-5.1776	-2.70778	-2.42862	-3.12108	-1.84224	-2.03572
0.835204	1.38973	Q921F4|HNRLL_MOUSE	Color2 [DarkGray]	1	4		-4.40688	-5.71842	-5.17248	-4.35036	-5.71537	-6.58693
0.832047	0.62868	Q62318|TIF1B_MOUSE	Color2 [DarkGray]	1	4		-1.95132	-2.40749	-2.61738	-2.18853	-2.86388	-3.19938
0.830965	-0.513944	O70194|EIF3D_MOUSE	Color2 [DarkGray]	1	4		-4.14078	-5.39343	-4.51734	-4.3473	-3.71231	-4.12443
0.830519	1.43808	Q9JHW4|SELB_MOUSE	Color2 [DarkGray]	1	4		-6.71556	-9.05085	-6.76752	-7.41675	-9.0633	-7.99713
0.828876	-1.04339	Q8BJ71|NUP93_MOUSE	Color2 [DarkGray]	1	4		-5.26951	-7.25911	-6.93556	-6.21298	-5.25607	-5.8057
0.827062	-0.610306	O88844|IDHC_MOUSE	Color2 [DarkGray]	1	4		-7.45585	-8.69999	-8.10919	-7.8074	-7.56731	-7.12866
0.826786	1.19357	Q62093|SRSF2_MOUSE	Color2 [DarkGray]	1	4		-3.07513	-3.38667	-3.32615	-2.75558	-3.79866	-4.67022
0.825422	-0.525128	Q8R1B4|EIF3C_MOUSE	Color2 [DarkGray]	1	4		-4.64016	-4.85216	-5.11358	-4.80603	-4.26416	-4.6052
0.824872	1.53223	P19137|LAMA1_MOUSE	Color2 [DarkGray]	1	4		-5.7972	-8.11712	-7.80094	-7.76531	-8.64507	-9.98563
0.823977	1.55691	A2AQ25|SKT_MOUSE	Color2 [DarkGray]	1	4		-6.13901	-6.6432	-7.127	-5.81946	-8.22505	-7.83522
0.823937	-0.786104	Q62448|IF4G2_MOUSE	Color2 [DarkGray]	1	4		-7.3999	-6.06758	-6.329	-5.75842	-5.06454	-5.45067
0.819294	0.606108	Q8VEH5|EPMIP_MOUSE	Color2 [DarkGray]	1	4		-7.33672	-7.84686	-8.62046	-9.15308	-9.46861	-9.51715
0.803687	2.31449	Q9CWZ7|SNAG_MOUSE	Color2 [DarkGray]	1	4		-8.83054	-6.46237	-7.86614	-5.78766	-9.03238	-9.25041
0.803147	0.431589	Q9Z1N5|DX39B_MOUSE	Color2 [DarkGray]	1	4		-3.75677	-3.16142	-3.50529	-3.11529	-3.74334	-3.74042
0.79912	-1.01716	B2RQC6|PYR1_MOUSE	Color2 [DarkGray]	1	4		-6.06724	-5.94138	-6.09587	-7.01072	-5.46885	-5.60344
0.796831	0.969845	Q9Z1X4|ILF3_MOUSE	Color2 [DarkGray]	1	4		-4.72631	-5.71592	-5.10286	-5.25475	-5.71287	-6.58443
0.796677	2.15525	P48036|ANXA5_MOUSE	Color2 [DarkGray]	1	4		-5.88595	-5.29059	-4.81504	-4.24446	-7.62594	-5.74407
0.796585	-0.57234	O88477|IF2B1_MOUSE	Color2 [DarkGray]	1	4		-2.90621	-2.79628	-3.10661	-2.65704	-2.17657	-2.4424
0.789072	1.65943	Q9JKF7|RM39_MOUSE	Color2 [DarkGray]	1	4		-5.99462	-6.98422	-6.24564	-4.93809	-7.64986	-6.85274
0.788955	2.69807	Q91YR7|PRP6_MOUSE	Color2 [DarkGray]	1	4		-4.46371	-4.20539	-4.19117	-4.59983	-5.86531	-8.32183
0.78832	2.01756	P24788|CD11B_MOUSE	Color2 [DarkGray]	1	4		-6.17233	-5.9096	-5.17101	-6.18539	-6.91388	-8.47764
0.786859	-2.9297	Q61655|DD19A_MOUSE	Color2 [DarkGray]	1	4		-6.95087	-7.79613	-7.73011	-10.3472	-6.46565	-5.75225
0.786466	0.986056	P49722|PSA2_MOUSE	Color2 [DarkGray]	1	4		-3.83741	-4.82702	-4.35147	-3.78089	-5.40894	-4.69553
0.785968	0.284327	Q8BG05|ROA3_MOUSE	Color2 [DarkGray]	1	4		-1.643	-1.855	-1.86007	-1.97879	-2.32144	-2.08608
0.78366	0.936288	P62918|RL8_MOUSE	Color2 [DarkGray]	1	4		-4.53464	-4.93928	-3.9783	-4.47811	-5.5212	-4.80779
0.783659	0.936288	Q9QYI3|DNJC7_MOUSE	Color2 [DarkGray]	1	4		-4.54556	-5.21324	-4.98923	-5.48904	-6.53212	-5.81872
0.783267	-1.05458	P62492|RB11A_MOUSE	Color2 [DarkGray]	1	4		-8.1477	-6.32406	-6.58547	-7.03727	-5.32101	-6.19257
0.782551	-1.03245	Q9SIP0|RAA5D_ARATH	Color2 [DarkGray]	1	4		-6.70323	-6.3221	-6.58352	-6.99106	-5.31906	-6.19062
0.781262	-1.01618	Q9LH50|RAA4D_ARATH	Color2 [DarkGray]	1	4		-7.55551	-6.34321	-6.60462	-6.97962	-5.34016	-6.21172
0.780664	1.39368	Q99JB2|STML2_MOUSE	Color2 [DarkGray]	1	4		-5.98846	-6.97807	-5.23949	-4.93194	-7.1122	-5.84658
0.778351	-0.710103	P06151|LDHA_MOUSE	Color2 [DarkGray]	1	4		-3.91578	-3.09803	-3.84487	-4.27429	-3.09499	-3.60397
0.778302	-0.993663	Q99LC5|ETFA_MOUSE	Color2 [DarkGray]	1	4		-5.85565	-11.2311	-7.10667	-7.43664	-5.84221	-6.71377
0.777542	1.41005	Q9R1C7|PR40A_MOUSE	Color2 [DarkGray]	1	4		-4.90233	-4.89194	-5.15335	-5.84581	-7.47386	-6.34541
0.777117	-1.13985	Q922K7|NOP2_MOUSE	Color2 [DarkGray]	1	4		-7.19295	-7.15443	-7.41584	-8.03819	-6.15138	-7.02294
0.776892	0.652344	Q8BL97|SRSF7_MOUSE	Color2 [DarkGray]	1	4		-2.6717	-2.6613	-2.83525	-2.29324	-3.0733	-3.35989
0.776307	-1.14558	Q9D8U8|SNX5_MOUSE	Color2 [DarkGray]	1	4		-6.27434	-7.26395	-7.52536	-8.15916	-6.2609	-7.13246
0.775299	0.825092	Q9DBJ1|PGAM1_MOUSE	Color2 [DarkGray]	1	4		-3.99063	-3.98024	-4.24165	-3.51907	-4.56216	-4.84875
0.77504	-0.607824	Q64442|DHSO_MOUSE	Color2 [DarkGray]	1	4		-5.98334	-5.97295	-6.23437	-6.79265	-5.96991	-5.84146
0.774716	1.35172	Q6ZQ08|CNOT1_MOUSE	Color2 [DarkGray]	1	4		-7.55037	-8.77525	-7.63696	-6.3816	-8.47133	-8.25067
0.772953	-0.967389	Q91W50|CSDE1_MOUSE	Color2 [DarkGray]	1	4		-7.19834	-6.60298	-6.8644	-7.14181	-5.59994	-6.47149
0.772176	-1.58405	Q8CHI8|EP400_MOUSE	Color2 [DarkGray]	1	4		-7.72158	-10.5041	-8.63604	-9.06684	-7.9855	-6.54929
0.769173	1.44783	Q9CXG3|PPIL4_MOUSE	Color2 [DarkGray]	1	4		-7.36775	-6.5543	-5.00836	-5.50817	-6.06469	-7.34751
0.76561	2.50646	Q9D358|PPAC_MOUSE	Color2 [DarkGray]	1	4		-3.32626	-5.90084	-3.84032	-3.26974	-4.89779	-7.2252
0.764197	1.08204	Q91YE7|RBM5_MOUSE	Color2 [DarkGray]	1	4		-7.25442	-7.24403	-6.92048	-7.1979	-8.64069	-7.64178
0.762939	-0.509834	Q91YQ5|RPN1_MOUSE	Color2 [DarkGray]	1	4		-4.01726	-5.4923	-4.61621	-4.18313	-4.00382	-3.77584
0.762217	2.31564	Q80VD1|FA98B_MOUSE	Color2 [DarkGray]	1	4		-4.64403	-7.2186	-5.89505	-6.17247	-7.2454	-9.45339
0.761552	0.578185	Q501J6|DDX17_MOUSE	Color2 [DarkGray]	1	4		-2.90391	-2.93932	-2.76262	-3.04003	-3.72055	-3.23847
0.760644	-0.434071	P80317|TCPZ_MOUSE	Color2 [DarkGray]	1	4		-3.12464	-3.25176	-3.25013	-3.52755	-3.11121	-2.79834
0.760252	0.498081	O88569|ROA2_MOUSE	Color2 [DarkGray]	1	4		-1.04419	-0.583133	-0.916696	-0.646626	-1.47821	-1.08128
0.758497	1.85436	Q6ZQ88|KDM1A_MOUSE	Color2 [DarkGray]	1	4		-4.94091	-6.25245	-5.19193	-6.20632	-6.81474	-8.29224
0.75785	1.01235	P40201|CHD1_MOUSE	Color2 [DarkGray]	1	4		-5.79837	-9.33314	-8.00959	-7.28701	-8.33009	-8.9912
0.756642	-1.24818	Q9CQM5|TXD17_MOUSE	Color2 [DarkGray]	1	4		-4.53489	-5.5245	-5.78592	-6.62492	-4.52146	-5.39301
0.756055	-0.674908	P51150|RAB7A_MOUSE	Color2 [DarkGray]	1	4		-3.27997	-3.68462	-3.72364	-3.63848	-2.68157	-3.33073
0.755896	-1.19471	Q9ESX5|DKC1_MOUSE	Color2 [DarkGray]	1	4		-6.55648	-7.63887	-7.82004	-7.32548	-5.85382	-6.90229
0.755818	1.78035	Q6NZB0|DNJC8_MOUSE	Color2 [DarkGray]	1	4		-7.18542	-6.61347	-5.87489	-4.56734	-7.56613	-6.4368
0.754912	3.17756	Q2VPQ9|EAF6_MOUSE	Color2 [DarkGray]	1	4		-7.11876	-8.30538	-7.39282	-5.1057	-10.4642	-8.38947
0.75225	1.57825	Q8BHK9|ERC6L_MOUSE	Color2 [DarkGray]	1	4		-7.84342	-8.002	-8.12166	-7.7869	-8.78094	-10.2841
0.751481	1.6007	P49919|CDN1C_MOUSE	Color2 [DarkGray]	1	4		-7.79771	-7.89571	-7.38285	-5.89336	-8.47688	-8.00072
0.750563	1.96638	P48432|SOX2_MOUSE	Color2 [DarkGray]	1	4		-7.00449	-5.8222	-6.08362	-4.77607	-8.10173	-6.69071
0.750352	2.72225	O54833|CSK22_MOUSE	Color2 [DarkGray]	1	4		-5.09109	-5.0807	-4.75715	-6.03457	-9.28701	-6.94921
0.749975	-0.902905	Q5FWK3|RHG01_MOUSE	Color2 [DarkGray]	1	4		-8.64174	-7.37127	-7.63268	-7.78113	-6.36822	-7.23978
0.748508	3.89416	P62305|RUXE_MOUSE	Color2 [DarkGray]	1	4		-4.15949	-3.56413	-2.82555	-4.10296	-5.55747	-9.15937
0.744308	-0.891459	Q99K28|ARFG2_MOUSE	Color2 [DarkGray]	1	4		-8.52269	-7.53828	-7.7997	-7.92525	-6.53524	-7.40679
0.74321	-0.467389	P16627|HS71L_MOUSE	Color2 [DarkGray]	1	4		-4.28338	-4.27299	-4.41893	-4.81182	-4.26995	-4.02603
0.741688	2.30585	Q9Z130|HNRDL_MOUSE	Color2 [DarkGray]	1	4		-3.20966	-3.78423	-3.58621	-4.15314	-7.28327	-5.06778
0.738103	-2.67853	Q8C0E2|VP26B_MOUSE	Color2 [DarkGray]	1	4		-7.66958	-7.00562	-8.82889	-6.79802	-6.00258	-4.26726
0.73731	1.67504	Q9DBR0|AKAP8_MOUSE	Color2 [DarkGray]	1	4		-6.97949	-7.9691	-6.64555	-6.92297	-7.6346	-9.284
0.73574	-1.55988	Q8VE62|PAIP1_MOUSE	Color2 [DarkGray]	1	4		-6.24018	-8.14189	-8.87014	-7.57466	-6.22674	-7.0983
0.735692	2.0819	Q3UYV9|NCBP1_MOUSE	Color2 [DarkGray]	1	4		-5.66345	-6.65306	-6.49943	-5.60693	-7.19345	-9.07671
0.734794	1.85445	P61087|UBE2K_MOUSE	Color2 [DarkGray]	1	4		-8.03453	-9.47643	-6.77276	-5.15535	-8.27668	-7.36033
0.73147	0.617573	P62827|RAN_MOUSE	Color2 [DarkGray]	1	4		-2.7512	-2.62533	-2.26526	-2.69468	-3.32273	-2.87235
0.731399	1.1199	Q9DBE9|SPB1_MOUSE	Color2 [DarkGray]	1	4		-6.30391	-6.70855	-6.96997	-6.24738	-7.29512	-8.16203
0.728042	1.11757	Q8BGT7|SPF30_MOUSE	Color2 [DarkGray]	1	4		-4.46762	-5.45723	-5.13368	-4.4111	-5.45419	-6.32574
0.728042	1.11757	Q9CQD1|RAB5A_MOUSE	Color2 [DarkGray]	1	4		-5.28665	-6.27626	-4.95271	-4.23013	-5.27321	-6.14477
0.727402	0.456609	Q9CWJ9|PUR9_MOUSE	Color2 [DarkGray]	1	4		-6.73088	-5.72049	-4.9819	-5.08939	-5.71744	-5.26707
0.72644	0.910054	O35226|PSMD4_MOUSE	Color2 [DarkGray]	1	4		-5.07309	-6.0627	-4.73915	-4.43161	-5.05966	-5.93121
0.72644	0.910055	P13864|DNMT1_MOUSE	Color2 [DarkGray]	1	4		-8.24317	-7.23278	-6.90923	-6.60169	-7.22974	-8.1013
0.726403	1.84295	Q6ZWY6|U2D2B_MOUSE	Color2 [DarkGray]	1	4		-6.76278	-7.45344	-5.03525	-6.26752	-6.78989	-8.19878
0.725768	-1.49661	Q9WV60|GSK3B_MOUSE	Color2 [DarkGray]	1	4		-9.44198	-8.66666	-8.75971	-7.37048	-6.25822	-6.87875
0.72563	1.47051	Q99PW4|PRPK_MOUSE	Color2 [DarkGray]	1	4		-8.48714	-6.81708	-6.7528	-5.44526	-7.93226	-7.20682
0.722605	1.0483	Q3UJB9|EDC4_MOUSE	Color2 [DarkGray]	1	4		-7.9785	-9.66849	-7.66379	-7.04129	-7.96506	-8.83662
0.722375	-0.563712	P80313|TCPH_MOUSE	Color2 [DarkGray]	1	4		-4.30256	-3.80675	-3.4832	-3.98301	-3.02609	-3.31269
0.720838	1.52875	Q9CQJ4|RING2_MOUSE	Color2 [DarkGray]	1	4		-5.95954	-8.55464	-6.21056	-5.90301	-8.35341	-6.81766
0.719897	-1.39889	Q9LK99|RAA1G_ARATH	Color2 [DarkGray]	1	4		-8.11568	-6.31748	-6.57889	-7.7193	-5.31443	-6.18599
0.718192	0.693575	P13020|GELS_MOUSE	Color2 [DarkGray]	1	4		-5.15129	-4.97097	-5.08038	-5.09476	-6.13785	-5.42444
0.718192	0.693575	Q9WVE8|PACN2_MOUSE	Color2 [DarkGray]	1	4		-6.52904	-6.51865	-5.45813	-5.47252	-6.5156	-5.8022
0.717085	-1.07241	Q3TLP5|ECHD2_MOUSE	Color2 [DarkGray]	1	4		-9.53087	-8.08984	-6.97033	-7.26379	-5.51188	-6.57743
0.716162	-0.835872	P35550|FBRL_MOUSE	Color2 [DarkGray]	1	4		-3.82642	-3.49411	-3.90752	-4.7699	-3.49106	-3.51462
0.714683	1.61606	O88271|CFDP1_MOUSE	Color2 [DarkGray]	1	4		-4.76693	-5.17158	-4.69602	-5.71041	-6.15481	-7.48374
0.713813	1.96779	Q9R190|MTA2_MOUSE	Color2 [DarkGray]	1	4		-3.95539	-4.77507	-4.50597	-5.3139	-5.94195	-7.81351
0.712075	0.864501	Q7TT37|ELP1_MOUSE	Color2 [DarkGray]	1	4		-7.79798	-8.94041	-7.61686	-7.40042	-7.93736	-8.80892
0.710697	-0.198039	P63017|HSP7C_MOUSE	Color2 [DarkGray]	1	4		-1.1452	-1.12126	-1.0052	-1.14417	-0.95279	-0.8005
0.710697	-0.198039	P11142|HSP7C_HUMAN	Color2 [DarkGray]	1	4		-1.14575	-1.12181	-1.00575	-1.14472	-0.95334	-0.801049
0.710333	1.42297	Q6P5C5|SMUG1_MOUSE	Color2 [DarkGray]	1	4		-8.15713	-11.1725	-6.91502	-6.7647	-7.52553	-9.00012
0.710024	1.90938	Q9ER69|FL2D_MOUSE	Color2 [DarkGray]	1	4		-7.99565	-7.18083	-6.44224	-4.54973	-7.09794	-7.7128
0.709213	-0.674908	P24369|PPIB_MOUSE	Color2 [DarkGray]	1	4		-4.2936	-3.96128	-4.54462	-5.23708	-4.28016	-4.15172
0.707838	2.47851	Q8VEJ4|NLE1_MOUSE	Color2 [DarkGray]	1	4		-6.45756	-7.44717	-5.38665	-4.81607	-8.84408	-6.31568
0.707278	1.9245	Q8C854|MYEF2_MOUSE	Color2 [DarkGray]	1	4		-6.71001	-4.5297	-4.63911	-6.65349	-7.57346	-7.56813
0.70666	-1.92419	Q9CPW4|ARPC5_MOUSE	Color2 [DarkGray]	1	4		-8.46326	-7.47774	-7.63043	-7.70906	-4.7383	-6.75281
0.706562	0.92313	O35493|CLK4_MOUSE	Color2 [DarkGray]	1	4		-6.56759	-7.5572	-5.81861	-6.51107	-6.75023	-7.42571
0.701756	-1.32469	Q7TPV4|MBB1A_MOUSE	Color2 [DarkGray]	1	4		-4.97426	-4.96387	-5.52485	-6.91774	-4.96083	-4.83238
0.701728	1.7725	P32067|LA_MOUSE	Color2 [DarkGray]	1	4		-3.71864	-3.29321	-3.46716	-3.43973	-4.29017	-6.16172
0.701591	-0.306425	P58252|EF2_MOUSE	Color2 [DarkGray]	1	4		-2.97868	-2.93267	-2.79674	-2.92216	-2.70221	-2.40384
0.697964	-0.25091	Q64737|PUR2_MOUSE	Color2 [DarkGray]	1	4		-3.77379	-4.55695	-4.26582	-4.24778	-4.13886	-3.87292
0.693848	0.825092	Q6A4J8|UBP7_MOUSE	Color2 [DarkGray]	1	4		-5.73134	-5.72095	-5.81243	-5.67482	-6.13294	-7.00449
0.693398	-1.32537	Q7JJ13|BRD2_MOUSE	Color2 [DarkGray]	1	4		-7.34512	-8.17613	-8.43755	-7.13	-6.18358	-6.73323
0.691889	1.79033	Q92599|SEPT8_HUMAN	Color2 [DarkGray]	1	4		-6.52705	-7.51666	-5.77807	-5.26144	-8.235	-6.38517
0.690768	-1.63177	Q9R0I7|YLPM1_MOUSE	Color2 [DarkGray]	1	4		-7.10181	-8.53817	-8.25434	-6.59174	-6.07019	-5.51235
0.689389	-0.809918	O88746|TOM1_MOUSE	Color2 [DarkGray]	1	4		-5.48954	-9.35	-7.74056	-7.70304	-6.4761	-7.34766
0.689117	-1.52568	Q9SN35|RAA1D_ARATH	Color2 [DarkGray]	1	4		-5.64733	-6.29273	-6.55414	-7.94814	-5.28968	-6.16124
0.68899	-0.388027	Q80X90|FLNB_MOUSE	Color2 [DarkGray]	1	4		-4.08912	-4.4413	-4.36711	-4.26393	-4.13013	-3.72485
0.688131	3.55394	P48428|TBCA_MOUSE	Color2 [DarkGray]	1	4		-7.56701	-3.38893	-2.32842	-4.3428	-8.52166	-5.25744
0.686737	1.88973	P62315|SMD1_MOUSE	Color2 [DarkGray]	1	4		-2.87243	-4.447	-2.90106	-2.07894	-3.44396	-5.31551
0.684374	-1.54618	Q6P1B1|XPP1_MOUSE	Color2 [DarkGray]	1	4		-7.51838	-8.3958	-8.09785	-9.53285	-6.83339	-7.70494
0.681179	-2.25987	O88342|WDR1_MOUSE	Color2 [DarkGray]	1	4		-4.45733	-5.44694	-8.03028	-5.72273	-4.18086	-5.05241
0.678735	1.71209	Q8R574|KPRB_MOUSE	Color2 [DarkGray]	1	4		-8.38174	-7.06896	-7.74474	-6.02283	-8.22335	-8.9684
0.677374	0.747032	P61979|HNRPK_MOUSE	Color2 [DarkGray]	1	4		-1.59039	-1.48046	-1.51948	-1.53386	-2.68386	-1.86354
0.675135	-0.271231	Q9WU78|PDC6I_MOUSE	Color2 [DarkGray]	1	4		-5.72635	-5.49357	-5.75498	-5.66983	-5.29788	-5.58447
0.674673	2.43245	P39748|FEN1_HUMAN	Color2 [DarkGray]	1	4		-4.55358	-5.12815	-5.38956	-4.08202	-8.33983	-5.99666
0.674029	-0.713154	Q99LH1|NOG2_MOUSE	Color2 [DarkGray]	1	4		-6.80795	-8.09664	-8.35806	-8.66037	-7.43247	-8.15966
0.673057	-2.23371	Q3V1V3|ESF1_MOUSE	Color2 [DarkGray]	1	4		-7.34141	-6.93527	-9.97523	-7.51389	-6.61762	-6.40408
0.671815	-0.578585	P07356|ANXA2_MOUSE	Color2 [DarkGray]	1	4		-2.99936	-3.40401	-3.34349	-3.94284	-3.17857	-2.95059
0.671112	2.24475	Q8VBV3|EXOS2_MOUSE	Color2 [DarkGray]	1	4		-6.60317	-8.62432	-7.00523	-4.69769	-8.56494	-7.62748
0.66783	-0.339709	P29341|PABP1_MOUSE	Color2 [DarkGray]	1	4		-2.47672	-3.21479	-3.47621	-3.22756	-3.15516	-2.86918
0.667626	-0.278631	P45481|CBP_MOUSE	Color2 [DarkGray]	1	4		-8.77851	-9.76812	-9.02954	-8.72199	-8.62002	-8.57424
0.665291	-1.17491	O08585|CLCA_MOUSE	Color2 [DarkGray]	1	4		-3.81933	-5.3939	-5.07035	-5.34777	-3.39085	-4.67745
0.664905	0.778537	Q8C2Q3|RBM14_MOUSE	Color2 [DarkGray]	1	4		-4.25891	-4.66356	-4.50994	-4.46543	-4.83044	-5.702
0.66405	0.177518	P16858|G3P_MOUSE	Color2 [DarkGray]	1	4		-0.602882	-0.485577	-0.696363	-0.509834	-0.745565	-0.815667
0.663873	0.419654	Q8BGS0|MAK16_MOUSE	Color2 [DarkGray]	1	4		-8.28869	-6.85249	-7.1139	-7.49935	-7.86181	-7.59075
0.663039	1.16289	Q91WE2|PIP30_MOUSE	Color2 [DarkGray]	1	4		-5.56907	-6.88408	-6.8201	-5.51255	-7.32884	-7.32958
0.659768	0.636341	Q6ZQL4|WDR43_MOUSE	Color2 [DarkGray]	1	4		-8.89956	-8.95071	-6.62818	-5.93618	-7.0168	-6.82024
0.655246	-0.247932	P80314|TCPB_MOUSE	Color2 [DarkGray]	1	4		-2.48344	-2.39059	-2.3625	-2.51438	-2.30954	-2.07147
0.651289	0.532611	P14602|HSPB1_MOUSE	Color2 [DarkGray]	1	4		-2.66547	-2.78061	-2.6941	-3.19391	-3.65203	-3.3012
0.647165	0.656316	Q8BP48|MAP11_MOUSE	Color2 [DarkGray]	1	4		-7.08334	-6.14926	-5.82571	-6.36637	-6.48694	-7.01777
0.644109	0.934182	Q3UEB3|PUF60_MOUSE	Color2 [DarkGray]	1	4		-2.8315	-3.38054	-3.64195	-2.99737	-3.81807	-4.68962
0.64404	2.09548	Q9CWZ3|RBM8A_MOUSE	Color2 [DarkGray]	1	4		-4.03989	-4.0295	-4.29091	-3.98337	-5.02646	-7.4388
0.640251	-2.38123	Q8BMK4|CKAP4_MOUSE	Color2 [DarkGray]	1	4		-6.42564	-7.46386	-9.38211	-8.07814	-5.12064	-7.57715
0.638606	0.812094	Q6PB66|LPPRC_MOUSE	Color2 [DarkGray]	1	4		-6.01706	-5.54724	-5.80865	-5.63861	-7.00363	-6.06783
0.637527	0.715772	Q9JIF0|ANM1_MOUSE	Color2 [DarkGray]	1	4		-2.96329	-2.9529	-2.9248	-3.75476	-4.11977	-3.99133
0.636287	-3.04806	Q6ZWY3|RS27L_MOUSE	Color2 [DarkGray]	1	4		-2.38546	-1.96003	-3.22145	-6.75331	-1.63506	-2.24358
0.635948	0.617573	Q9CQV8|1433B_MOUSE	Color2 [DarkGray]	1	4		-3.53777	-4.52738	-3.61887	-3.48125	-4.52434	-3.81093
0.634004	-1.67675	P01867|IGG2B_MOUSE	Color2 [DarkGray]	1	4		-8.68935	-9.28318	-9.18145	-7.40452	-6.18046	-7.05201
0.633075	1.07035	Q8BK72|RT27_MOUSE	Color2 [DarkGray]	1	4		-9.02536	-9.02169	-7.55532	-7.64688	-9.30248	-8.04041
0.631499	0.567805	Q9D2G2|ODO2_MOUSE	Color2 [DarkGray]	1	4		-4.75559	-5.33017	-4.78422	-4.28403	-5.32712	-4.87675
0.63134	0.354539	P99027|RLA2_MOUSE	Color2 [DarkGray]	1	4		-2.68341	-2.67302	-2.19747	-1.88993	-2.25494	-2.54153
0.630021	0.617573	O54941|SMCE1_MOUSE	Color2 [DarkGray]	1	4		-4.26943	-5.25904	-4.93549	-4.21291	-5.25599	-5.12755
0.630021	0.617573	P97377|CDK2_MOUSE	Color2 [DarkGray]	1	4		-5.01058	-6.00019	-5.67664	-4.95406	-5.99715	-5.8687
0.630021	0.617573	P24941|CDK2_HUMAN	Color2 [DarkGray]	1	4		-4.81048	-5.80009	-5.47654	-4.75396	-5.79705	-5.6686
0.630021	0.617573	Q60931|VDAC3_MOUSE	Color2 [DarkGray]	1	4		-4.66865	-5.0733	-5.33471	-4.61213	-5.65521	-5.52677
0.628846	1.18675	Q8CG46|SMC5_MOUSE	Color2 [DarkGray]	1	4		-5.55159	-8.72474	-7.95114	-7.07728	-9.25623	-8.14569
0.627967	4.01311	Q62189|SNRPA_MOUSE	Color2 [DarkGray]	1	4		-3.39661	-5.70815	-4.64763	-3.34009	-5.7051	-10.3088
0.627816	-1.8282	Q0WQN4|RAA6B_ARATH	Color2 [DarkGray]	1	4		-6.3118	-6.39463	-6.65605	-8.65509	-5.39159	-6.26314
0.627498	-0.743933	Q91YM4|FAKD4_MOUSE	Color2 [DarkGray]	1	4		-7.38943	-7.87574	-8.13715	-7.96766	-6.87269	-7.74425
0.627161	-0.878941	Q63850|NUP62_MOUSE	Color2 [DarkGray]	1	4		-8.72312	-7.60173	-7.71186	-6.66246	-6.29748	-6.31896
0.624958	-1.76291	P47758|SRPRB_MOUSE	Color2 [DarkGray]	1	4		-4.61249	-5.6021	-7.99983	-6.0107	-5.59906	-4.88565
0.623577	1.11757	Q8VDW0|DX39A_MOUSE	Color2 [DarkGray]	1	4		-3.34267	-2.80872	-3.42377	-2.28615	-4.32924	-3.61583
0.622241	2.14136	Q8BG81|PDIP3_MOUSE	Color2 [DarkGray]	1	4		-4.25372	-5.65837	-5.91978	-4.1972	-6.24028	-8.15942
0.622231	3.04553	P63158|HMGB1_MOUSE	Color2 [DarkGray]	1	4		-2.36372	-3.76837	-3.80739	-1.98527	-4.35028	-7.53344
0.620816	1.80513	Q8CGB3|UACA_MOUSE	Color2 [DarkGray]	1	4		-8.05523	-8.1845	-8.30625	-7.69681	-8.76051	-10.8528
0.619986	1.31378	O08553|DPYL2_MOUSE	Color2 [DarkGray]	1	4		-7.46868	-7.67625	-7.84639	-7.48145	-9.75062	-8.20479
0.615335	-1.08462	Q99J47|DRS7B_MOUSE	Color2 [DarkGray]	1	4		-5.85474	-5.84435	-8.69547	-7.53813	-7.35149	-6.71286
0.615075	-3.78779	P62862|RS30_MOUSE	Color2 [DarkGray]	1	4		-3.45891	-3.44852	-3.70994	-8.30622	-2.44548	-1.99511
0.613823	3.14722	P09429|HMGB1_HUMAN	Color2 [DarkGray]	1	4		-2.36372	-3.76837	-3.80739	-1.98527	-4.35028	-7.73681
0.613725	-2.0844	P58044|IDI1_MOUSE	Color2 [DarkGray]	1	4		-7.39693	-8.09272	-7.29255	-9.81713	-6.64039	-6.3005
0.61261	-0.372872	P50580|PA2G4_MOUSE	Color2 [DarkGray]	1	4		-4.17552	-2.9172	-3.17862	-3.53404	-2.84016	-3.12675
0.612301	-0.439649	Q9CWF2|TBB2B_MOUSE	Color2 [DarkGray]	1	4		-2.36849	-1.96579	-2.19325	-2.40508	-2.10713	-1.6119
0.611829	-1.26566	O08547|SC22B_MOUSE	Color2 [DarkGray]	1	4		-6.99297	-4.34444	-5.60585	-6.15788	-5.34139	-3.89102
0.610646	-0.76457	P62242|RS8_MOUSE	Color2 [DarkGray]	1	4		-3.0013	-3.14291	-2.48679	-3.2667	-1.85036	-2.37399
0.610194	2.71968	P29595|NEDD8_MOUSE	Color2 [DarkGray]	1	4		-2.30646	-3.29607	-3.55748	-3.8349	-8.0822	-4.74954
0.609387	-2.48547	Q99P72|RTN4_MOUSE	Color2 [DarkGray]	1	4		-7.39515	-8.81007	-10.7142	-7.65375	-6.69758	-6.69948
0.609291	-1.50663	O70279|ESS2_MOUSE	Color2 [DarkGray]	1	4		-9.70616	-7.4327	-8.92955	-7.43356	-6.12608	-7.22377
0.608941	0.311856	P63242|IF5A1_MOUSE	Color2 [DarkGray]	1	4		-2.21417	-2.78874	-1.88023	-2.15764	-2.46376	-2.19782
0.608694	4.89178	P62317|SMD2_MOUSE	Color2 [DarkGray]	1	4		-3.48376	-2.15145	-2.03435	-2.84228	-10.3183	-4.34188
0.605258	1.61757	Q8K1J6|TRNT1_MOUSE	Color2 [DarkGray]	1	4		-4.78185	-5.77146	-5.03288	-4.31029	-5.35338	-7.22494
0.604579	-0.722445	Q91VE6|MK67I_MOUSE	Color2 [DarkGray]	1	4		-5.9065	-5.89611	-7.15752	-6.94505	-5.89306	-6.76462
0.603087	1.08683	Q8BZX4|SREK1_MOUSE	Color2 [DarkGray]	1	4		-5.55287	-6.54248	-6.80389	-5.49635	-7.06292	-7.41099
0.603046	0.847749	P46379|BAG6_HUMAN	Color2 [DarkGray]	1	4		-7.62576	-8.61537	-7.29182	-6.99266	-8.4961	-7.48388
0.601295	-0.719451	Q96RP9|EFGM_HUMAN	Color2 [DarkGray]	1	4		-5.12455	-8.09882	-8.36024	-8.14178	-7.09578	-7.96733
0.600734	-3.71696	P62751|RL23A_MOUSE	Color2 [DarkGray]	1	4		-4.87126	-3.86087	-3.80036	-8.43941	-2.5359	-2.26995
0.596172	1.21156	Q61216|MRE11_MOUSE	Color2 [DarkGray]	1	4		-8.67089	-8.04155	-6.718	-7.04649	-8.83934	-7.34828
0.595732	1.29587	P37913|DNLI1_MOUSE	Color2 [DarkGray]	1	4		-7.59302	-7.69531	-8.72947	-7.34599	-8.89856	-9.76864
0.595603	0.797663	Q9CPT3|NANP_MOUSE	Color2 [DarkGray]	1	4		-7.14684	-10.1575	-6.77444	-7.31476	-7.41784	-8.2667
0.594715	0.637894	P84104|SRSF3_MOUSE	Color2 [DarkGray]	1	4		-1.99876	-1.74045	-2.07986	-1.35728	-2.17797	-2.53496
0.594546	2.19418	Q8CGF7|TCRG1_MOUSE	Color2 [DarkGray]	1	4		-6.09276	-4.96689	-4.68082	-5.29927	-5.8326	-8.53584
0.594278	-1.42679	P63323|RS12_MOUSE	Color2 [DarkGray]	1	4		-7.40913	-3.57607	-4.25252	-6.03369	-3.57302	-3.85962
0.593069	0.490681	O54984|ASNA_MOUSE	Color2 [DarkGray]	1	4		-7.25863	-6.71429	-6.25586	-5.94831	-6.32258	-6.86295
0.591357	2.13615	Q99JF5|MVD1_MOUSE	Color2 [DarkGray]	1	4		-8.92406	-6.82758	-6.43881	-5.91769	-6.98211	-9.64668
0.591304	0.918071	Q8BKT7|THOC5_MOUSE	Color2 [DarkGray]	1	4		-7.02403	-8.01364	-7.27505	-6.96751	-8.60221	-7.47649
0.590892	1.17223	Q9EPL8|IPO7_MOUSE	Color2 [DarkGray]	1	4		-8.71217	-8.6163	-7.87771	-7.57017	-9.62571	-8.16663
0.59042	-0.481397	Q9D8N0|EF1G_MOUSE	Color2 [DarkGray]	1	4		-3.37161	-3.45433	-3.53517	-3.31509	-2.65773	-3.22973
0.589232	-2.51743	Q8BMS1|ECHA_MOUSE	Color2 [DarkGray]	1	4		-8.69374	-8.0849	-7.34631	-8.44735	-6.88797	-3.87083
0.586176	2.10224	Q9UBL3|ASH2L_HUMAN	Color2 [DarkGray]	1	4		-6.82871	-6.81832	-6.07974	-6.77219	-7.22506	-9.83135
0.582971	-1.24713	Q07832|PLK1_MOUSE	Color2 [DarkGray]	1	4		-5.81983	-6.80944	-8.07085	-7.56291	-5.80639	-7.33311
0.582573	0.243342	Q61029|LAP2B_MOUSE	Color2 [DarkGray]	1	4		-4.05864	-3.66974	-4.30967	-4.00212	-4.36714	-4.43134
0.582433	1.91005	Q8CFQ3|AQR_MOUSE	Color2 [DarkGray]	1	4		-7.13787	-7.54252	-7.80393	-5.49638	-8.12443	-8.99599
0.582276	-0.806425	Q9EPU0|RENT1_MOUSE	Color2 [DarkGray]	1	4		-4.67981	-7.08445	-6.6089	-6.03832	-5.08141	-5.95296
0.582275	-0.806425	Q16695|H31T_HUMAN	Color2 [DarkGray]	1	4		-3.68093	-2.86319	-3.61003	-3.03945	-2.08254	-2.95409
0.582275	-0.806425	P59169|H33_ARATH	Color2 [DarkGray]	1	4		-3.67141	-2.85367	-3.60051	-3.02993	-2.07302	-2.94457
0.582275	-0.806425	P84233|H32_XENLA	Color2 [DarkGray]	1	4		-3.66973	-2.85198	-3.59882	-3.02824	-2.07133	-2.94288
0.582275	-0.806425	P84228|H32_MOUSE	Color2 [DarkGray]	1	4		-3.66973	-2.85198	-3.59882	-3.02824	-2.07133	-2.94288
0.582275	-0.806425	Q6LBE8|H32_MUSPA	Color2 [DarkGray]	1	4		-3.66973	-2.85198	-3.59882	-3.02824	-2.07133	-2.94288
0.582275	-0.806425	Q71DI3|H32_HUMAN	Color2 [DarkGray]	1	4		-3.66973	-2.85198	-3.59882	-3.02824	-2.07133	-2.94288
0.582275	-0.806425	P84244|H33_MOUSE	Color2 [DarkGray]	1	4		-3.66409	-2.84635	-3.59319	-3.02261	-2.06569	-2.93725
0.582275	-0.806425	P68433|H31_MOUSE	Color2 [DarkGray]	1	4		-3.67123	-2.85348	-3.60032	-3.02974	-2.07283	-2.94438
0.582275	-0.806425	Q6LBF0|H31_MUSPA	Color2 [DarkGray]	1	4		-3.67123	-2.85348	-3.60032	-3.02974	-2.07283	-2.94438
0.582275	-0.806425	P68431|H31_HUMAN	Color2 [DarkGray]	1	4		-3.67123	-2.85348	-3.60032	-3.02974	-2.07283	-2.94438
0.582275	-0.806425	P02301|H3C_MOUSE	Color2 [DarkGray]	1	4		-3.66287	-2.84512	-3.59196	-3.02138	-2.06447	-2.93602
0.581527	-1.80435	Q921Y2|IMP3_MOUSE	Color2 [DarkGray]	1	4		-5.17073	-6.16034	-8.89459	-6.56944	-5.82648	-6.02885
0.581089	2.21684	P61079|UB2D3_MOUSE	Color2 [DarkGray]	1	4		-7.36734	-7.60463	-5.03767	-7.56914	-7.84439	-9.19611
0.577571	0.923447	Q8BMI0|FBX38_MOUSE	Color2 [DarkGray]	1	4		-6.04064	-7.59807	-8.54057	-7.73479	-9.50777	-8.61448
0.577545	-0.933109	Q60692|PSB6_MOUSE	Color2 [DarkGray]	1	4		-5.39156	-5.38117	-5.64258	-6.85144	-5.37812	-5.24968
0.5765	2.872	Q923D5|WBP11_MOUSE	Color2 [DarkGray]	1	4		-5.8527	-5.25735	-5.10372	-5.79618	-6.47984	-10.1641
0.576036	2.52088	Q9WV03|FA50A_MOUSE	Color2 [DarkGray]	1	4		-7.77643	-5.04659	-4.98608	-6.00046	-9.58068	-6.44762
0.575604	1.76987	Q8R409|HEXI1_MOUSE	Color2 [DarkGray]	1	4		-5.05666	-6.04627	-7.30768	-5.00014	-7.83809	-8.00948
0.575587	-0.525128	P35700|PRDX1_MOUSE	Color2 [DarkGray]	1	4		-2.87499	-1.48609	-1.54105	-2.1404	-1.48304	-1.14815
0.574986	2.14266	Q3TKY6|CWC27_MOUSE	Color2 [DarkGray]	1	4		-5.46862	-5.45823	-7.71964	-5.4121	-7.91167	-9.50539
0.573009	0.514348	Q8CDN6|TXNL1_MOUSE	Color2 [DarkGray]	1	4		-4.15168	-3.55632	-3.28722	-3.68012	-3.7232	-4.27283
0.57296	0.486056	Q9R0P3|ESTD_MOUSE	Color2 [DarkGray]	1	4		-4.11004	-4.36269	-4.6241	-4.05352	-4.68157	-4.96816
0.570388	1.15861	Q9Z2I8|SUCB2_MOUSE	Color2 [DarkGray]	1	4		-6.27566	-7.26131	-7.52669	-6.21914	-7.6351	-8.42795
0.569663	2.48542	Q99LD4|CSN1_MOUSE	Color2 [DarkGray]	1	4		-5.4659	-7.45551	-6.13196	-6.40937	-7.11964	-10.3925
0.567867	-1.50949	Q62417|SRBS1_MOUSE	Color2 [DarkGray]	1	4		-6.88657	-8.87618	-8.75767	-6.92349	-6.73154	-5.93064
0.567864	1.97622	Q8JZM7|CDC73_MOUSE	Color2 [DarkGray]	1	4		-5.64669	-7.6363	-4.72779	-5.59017	-5.89806	-8.37234
0.566124	-1.203	Q6P5B0|RRP12_MOUSE	Color2 [DarkGray]	1	4		-6.88719	-7.79333	-9.37626	-7.83066	-7.19336	-7.60756
0.564894	0.752897	P62996|TRA2B_MOUSE	Color2 [DarkGray]	1	4		-3.47729	-3.20386	-2.80231	-3.74269	-4.20082	-3.84998
0.564579	-1.46739	Q9WV55|VAPA_MOUSE	Color2 [DarkGray]	1	4		-4.52586	-6.51547	-6.77688	-5.46934	-3.92746	-5.38398
0.564409	0.986056	Q9JIH2|NUP50_MOUSE	Color2 [DarkGray]	1	4		-3.76995	-5.02259	-5.28401	-4.29839	-5.34148	-6.21303
0.564409	0.986056	Q91VI7|RINI_MOUSE	Color2 [DarkGray]	1	4		-4.36456	-7.35417	-5.29365	-4.30804	-5.35112	-6.22268
0.563633	0.481922	Q8VIJ6|SFPQ_MOUSE	Color2 [DarkGray]	1	4		-3.50386	-3.09492	-3.35633	-3.32181	-4.1425	-3.49948
0.563241	-1.04339	P11404|FABPH_MOUSE	Color2 [DarkGray]	1	4		-3.03041	-4.60498	-4.28143	-3.55885	-2.28001	-3.47349
0.563118	-1.17491	Q9EQK5|MVP_MOUSE	Color2 [DarkGray]	1	4		-7.30981	-8.39231	-8.56084	-7.25329	-6.29638	-7.16793
0.562786	0.423052	Q61024|ASNS_MOUSE	Color2 [DarkGray]	1	4		-4.73236	-4.02153	-3.59106	-4.09087	-4.39699	-4.13105
0.561774	1.17606	P04184|KITH_MOUSE	Color2 [DarkGray]	1	4		-5.41395	-5.40356	-5.66497	-7.22432	-7.50362	-7.73779
0.560024	1.41005	Q8BMD7|MORC4_MOUSE	Color2 [DarkGray]	1	4		-5.86541	-6.43998	-6.11643	-5.80889	-6.43693	-8.30849
0.560024	1.41005	Q8C570|RAE1L_MOUSE	Color2 [DarkGray]	1	4		-5.08231	-4.75	-4.74837	-4.44083	-5.06888	-6.94043
0.560024	1.41005	P70296|PEBP1_MOUSE	Color2 [DarkGray]	1	4		-5.10658	-5.09619	-3.77264	-3.4651	-4.09315	-5.9647
0.559713	-0.828856	Q62523|ZYX_MOUSE	Color2 [DarkGray]	1	4		-7.35293	-8.47465	-7.01485	-8.11162	-6.63252	-6.83624
0.559661	-1.66702	P24270|CATA_MOUSE	Color2 [DarkGray]	1	4		-6.62795	-6.61756	-8.27823	-6.57142	-5.02955	-6.48607
0.558687	1.04538	Q920B9|SP16H_MOUSE	Color2 [DarkGray]	1	4		-4.46085	-4.53293	-4.63387	-4.25233	-4.80999	-6.16697
0.558402	0.825092	P70318|TIAR_MOUSE	Color2 [DarkGray]	1	4		-6.16525	-4.83293	-5.41627	-6.10873	-6.15181	-7.02337
0.558171	-1.21864	Q60631|GRB2_MOUSE	Color2 [DarkGray]	1	4		-7.83483	-6.37313	-8.96442	-7.37519	-6.73923	-7.16311
0.557957	1.06342	Q9D0R8|LSM12_MOUSE	Color2 [DarkGray]	1	4		-6.61636	-7.64642	-6.41671	-5.62774	-6.4858	-7.68548
0.555537	0.986056	A2ADY9|DDI2_MOUSE	Color2 [DarkGray]	1	4		-5.20467	-5.60932	-5.13377	-6.14815	-6.19124	-7.06279
0.555393	1.191	Q99LI7|CSTF3_MOUSE	Color2 [DarkGray]	1	4		-5.09889	-5.76658	-6.34992	-6.04237	-8.18026	-6.59402
0.55352	0.582379	P49717|MCM4_MOUSE	Color2 [DarkGray]	1	4		-6.32197	-4.98966	-4.25107	-4.94352	-4.98661	-5.37274
0.553012	1.26233	O08528|HXK2_MOUSE	Color2 [DarkGray]	1	4		-7.75499	-5.81061	-5.19756	-5.34944	-7.39253	-5.67912
0.5527	1.14281	Q8BU11|TOX4_MOUSE	Color2 [DarkGray]	1	4		-6.76954	-7.75914	-8.02056	-6.71301	-8.08586	-8.93334
0.550878	-1.30389	Q7TNG5|EMAL2_MOUSE	Color2 [DarkGray]	1	4		-6.15751	-7.85994	-8.12135	-8.1599	-5.94503	-7.72845
0.55036	-0.674908	Q78JW9|UBFD1_MOUSE	Color2 [DarkGray]	1	4		-4.46811	-7.04268	-6.30409	-5.99655	-5.03963	-5.91119
0.55036	-0.674908	A0M8Q6|IGLC7_HUMAN	Color2 [DarkGray]	1	4		-4.21836	-4.20797	-4.46938	-4.16184	-3.20492	-4.07648
0.55036	-0.674908	P70441|NHRF1_MOUSE	Color2 [DarkGray]	1	4		-5.99652	-6.98613	-6.24754	-5.94	-4.98309	-5.85464
0.550359	-0.674908	P61924|COPZ1_MOUSE	Color2 [DarkGray]	1	4		-5.06213	-5.05174	-5.31316	-5.00561	-4.0487	-4.92025
0.550359	-0.674908	P0DOY2|IGLC2_HUMAN	Color2 [DarkGray]	1	4		-4.22348	-4.21309	-4.4745	-4.16696	-3.21004	-4.0816
0.550359	-0.674908	Q62446|FKBP3_MOUSE	Color2 [DarkGray]	1	4		-8.54909	-5.36798	-5.62939	-5.32184	-4.36493	-5.23649
0.550359	-0.674908	P0DOY3|IGLC3_HUMAN	Color2 [DarkGray]	1	4		-4.2199	-4.20951	-4.47092	-4.16337	-3.20646	-4.07802
0.550359	-0.674908	P17095|HMGA1_MOUSE	Color2 [DarkGray]	1	4		-4.26379	-5.2534	-4.51481	-4.20726	-3.25035	-4.12191
0.547475	0.766664	Q99KV1|DJB11_MOUSE	Color2 [DarkGray]	1	4		-6.0678	-6.43985	-6.91171	-6.01128	-7.50357	-6.95274
0.546772	0.72877	Q5SUR0|PUR4_MOUSE	Color2 [DarkGray]	1	4		-7.90221	-6.30685	-6.34587	-6.84568	-6.88877	-7.76033
0.546742	1.52195	Q62188|DPYL3_MOUSE	Color2 [DarkGray]	1	4		-8.98403	-7.66831	-5.95591	-7.52346	-7.56419	-8.95908
0.546475	-0.806426	Q99LE6|ABCF2_MOUSE	Color2 [DarkGray]	1	4		-7.14902	-5.88115	-5.82064	-6.83502	-5.29315	-5.74966
0.545492	1.08057	Q6ZQ38|CAND1_MOUSE	Color2 [DarkGray]	1	4		-5.49504	-4.80657	-4.82006	-5.17548	-6.80353	-5.35316
0.544753	-1.17491	Q98TR3|RENT1_TAKRU	Color2 [DarkGray]	1	4		-5.33881	-7.65034	-7.32679	-6.60421	-5.06234	-6.51885
0.544389	0.825092	P45376|ALDR_MOUSE	Color2 [DarkGray]	1	4		-4.88514	-5.28979	-5.13616	-4.24365	-5.8717	-5.1583
0.544323	0.401094	Q01320|TOP2A_MOUSE	Color2 [DarkGray]	1	4		-4.25197	-4.50461	-4.23996	-4.78041	-4.9755	-4.84706
0.543879	-0.571683	P62264|RS14_MOUSE	Color2 [DarkGray]	1	4		-2.7504	-2.93266	-2.09453	-1.88652	-1.03653	-1.80117
0.543782	-0.84448	Q9JKR6|HYOU1_MOUSE	Color2 [DarkGray]	1	4		-7.52276	-8.51237	-7.17276	-7.46624	-7.04172	-5.90832
0.543114	-1.06522	Q9D0R2|SYTC_MOUSE	Color2 [DarkGray]	1	4		-7.10721	-6.09682	-6.35823	-7.8313	-6.09377	-5.96533
0.542795	1.09671	Q6PDG5|SMRC2_MOUSE	Color2 [DarkGray]	1	4		-7.77697	-7.18162	-6.44303	-7.72045	-7.76354	-8.59337
0.541012	-1.02264	Q91YE6|IPO9_MOUSE	Color2 [DarkGray]	1	4		-7.50677	-8.57423	-8.83564	-7.5281	-6.87571	-7.44274
0.53667	-0.551996	Q9Z204|HNRPC_MOUSE	Color2 [DarkGray]	1	4		-2.65978	-2.23435	-2.43687	-3.18822	-2.35683	-2.16426
0.534222	1.22877	Q5SUF2|LC7L3_MOUSE	Color2 [DarkGray]	1	4		-6.41109	-4.4007	-4.85476	-6.35457	-6.39766	-7.26921
0.532557	1.13366	Q6NZB1|ANM6_MOUSE	Color2 [DarkGray]	1	4		-5.1137	-7.57536	-7.53919	-6.05718	-8.24056	-7.62313
0.532238	-1.20199	Q9JJY4|DDX20_MOUSE	Color2 [DarkGray]	1	4		-7.245	-7.59055	-9.63144	-8.3084	-7.23156	-8.3043
0.531998	-0.299175	P14733|LMNB1_MOUSE	Color2 [DarkGray]	1	4		-3.20251	-3.07664	-3.39463	-3.40902	-3.3146	-2.8907
0.53112	-1.45994	Q9JHS4|CLPX_MOUSE	Color2 [DarkGray]	1	4		-7.63963	-7.82891	-8.58484	-6.60633	-5.82586	-6.44543
0.530678	-1.4447	Q62407|SPEG_MOUSE	Color2 [DarkGray]	1	4		-9.38585	-9.60797	-10.446	-9.13847	-7.55594	-9.13915
0.529103	-1.25271	Q8BYA0|TBCD_MOUSE	Color2 [DarkGray]	1	4		-7.78475	-8.98476	-8.52472	-7.72823	-6.07456	-7.67296
0.528268	0.893844	Q61881|MCM7_MOUSE	Color2 [DarkGray]	1	4		-5.48463	-4.88928	-3.86119	-5.01307	-5.05616	-5.60579
0.528169	1.93738	Q5DTW2|SMBT2_MOUSE	Color2 [DarkGray]	1	4		-6.45366	-6.12134	-6.38275	-6.39713	-6.94391	-9.71073
0.527933	3.67737	P84089|ERH_MOUSE	Color2 [DarkGray]	1	4		-3.34176	-2.74641	-3.27086	-3.28524	-4.32833	-9.5825
0.527021	0.632872	Q9WV32|ARC1B_MOUSE	Color2 [DarkGray]	1	4		-4.50083	-6.07541	-5.75186	-5.99868	-6.07236	-6.94392
0.525656	0.431589	O35129|PHB2_MOUSE	Color2 [DarkGray]	1	4		-3.46134	-3.07244	-2.94683	-3.14179	-3.76983	-3.18196
0.525504	-1.06371	P14131|RS16_MOUSE	Color2 [DarkGray]	1	4		-2.76557	-2.43325	-2.20924	-3.70905	-1.75213	-2.03873
0.52404	2.69341	P31786|ACBP_MOUSE	Color2 [DarkGray]	1	4		-7.64164	-4.03753	-4.29894	-3.9914	-8.77113	-4.90604
0.52399	-2.44418	Q9EPQ8|TCF20_MOUSE	Color2 [DarkGray]	1	4		-7.47875	-9.42745	-9.72977	-8.42223	-4.99836	-8.26527
0.523246	-0.340445	Q3TLH4|PRC2C_MOUSE	Color2 [DarkGray]	1	4		-9.00626	-8.55058	-7.39238	-7.88249	-7.28359	-7.31039
0.523238	-1.07992	Q60596|XRCC1_MOUSE	Color2 [DarkGray]	1	4		-6.83391	-7.38587	-9.26957	-7.71937	-7.48727	-7.34183
0.52266	1.58562	Q9D0D5|T2EA_MOUSE	Color2 [DarkGray]	1	4		-4.35806	-5.76271	-5.28715	-4.71657	-5.47927	-7.69569
0.522541	0.149638	P68033|ACTC_MOUSE	Color2 [DarkGray]	1	4		-1.534	-1.38065	-1.26146	-1.47748	-1.52056	-1.51765
0.521889	-0.786104	P04104|K2C1_MOUSE	Color2 [DarkGray]	1	4		-4.43982	-5.1664	-5.42781	-5.12027	-3.94096	-5.03491
0.521861	1.86856	P62915|TF2B_MOUSE	Color2 [DarkGray]	1	4		-5.8478	-5.25244	-5.51386	-5.79127	-6.17764	-8.8646
0.521854	1.12552	Q99JF8|PSIP1_MOUSE	Color2 [DarkGray]	1	4		-6.62558	-7.61519	-5.8766	-6.56906	-6.61214	-8.08455
0.521057	-0.764897	Q61879|MYH10_MOUSE	Color2 [DarkGray]	1	4		-5.7578	-5.38484	-6.11574	-5.04921	-4.96676	-4.66839
0.520498	-1.52718	P35601|RFC1_MOUSE	Color2 [DarkGray]	1	4		-7.37462	-9.74759	-8.95412	-6.74291	-6.37264	-6.27003
0.520397	-1.42343	P53350|PLK1_HUMAN	Color2 [DarkGray]	1	4		-5.81886	-7.80847	-8.06988	-8.42128	-5.80542	-7.83889
0.520178	1.19707	Q65Z40|WAPL_MOUSE	Color2 [DarkGray]	1	4		-7.79283	-7.78244	-7.45889	-5.7363	-7.90311	-7.68622
0.520045	-3.25496	P62274|RS29_MOUSE	Color2 [DarkGray]	1	4		-2.46519	-2.86984	-3.13125	-7.83182	-2.45176	-2.00139
0.519702	-1.53248	Q99PL5|RRBP1_MOUSE	Color2 [DarkGray]	1	4		-7.1596	-8.14921	-9.41063	-7.23326	-6.56121	-7.01772
0.518496	-0.442574	P23116|EIF3A_MOUSE	Color2 [DarkGray]	1	4		-4.89535	-4.88496	-4.79273	-5.42379	-4.72991	-4.60147
0.517262	0.532611	Q60597|ODO1_MOUSE	Color2 [DarkGray]	1	4		-5.26762	-6.25723	-5.84057	-5.53303	-6.57611	-5.86271
0.517236	0.24909	Q9DCL9|PUR6_MOUSE	Color2 [DarkGray]	1	4		-3.95884	-3.81094	-3.94683	-3.63928	-3.9454	-4.13889
0.51615	-1.33587	Q810D6|GRWD1_MOUSE	Color2 [DarkGray]	1	4		-5.34728	-6.33689	-7.59831	-6.29076	-6.33385	-4.88348
0.515419	-0.543391	P63276|RS17_MOUSE	Color2 [DarkGray]	1	4		-1.87507	-2.2126	-2.34848	-3.04094	-2.34706	-1.95558
0.514447	-0.295412	P80315|TCPD_MOUSE	Color2 [DarkGray]	1	4		-2.88518	-3.05166	-3.37721	-2.94413	-2.87174	-2.85877
0.514418	1.92863	Q8BX10|PGAM5_MOUSE	Color2 [DarkGray]	1	4		-7.79854	-7.88908	-8.23211	-5.6692	-9.47795	-8.28061
0.512981	2.63686	Q9CWV6|PKRI1_MOUSE	Color2 [DarkGray]	1	4		-7.90062	-10.065	-8.58405	-5.0952	-8.62933	-10.3236
0.512769	0.617573	P56399|UBP5_MOUSE	Color2 [DarkGray]	1	4		-6.30844	-6.29805	-5.38954	-6.25192	-6.29501	-6.5816
0.51273	-2.32609	Q9JK81|MYG1_MOUSE	Color2 [DarkGray]	1	4		-6.14293	-7.85024	-10.756	-7.70285	-6.1295	-7.67723
0.511373	0.744574	P52624|UPP1_MOUSE	Color2 [DarkGray]	1	4		-8.92115	-8.3923	-7.06812	-6.46385	-7.96933	-7.05179
0.511238	-0.823833	Q6WKZ8|UBR2_MOUSE	Color2 [DarkGray]	1	4		-5.68682	-8.35334	-7.61476	-8.30721	-6.63741	-7.63689
0.509487	0.617573	Q99K85|SERC_MOUSE	Color2 [DarkGray]	1	4		-6.06488	-6.05449	-5.73094	-6.00836	-6.05145	-6.923
0.509487	0.617573	P11365|GAG_IPMA	Color2 [DarkGray]	1	4		-7.24316	-6.64781	-6.90922	-7.18664	-7.22972	-8.10128
0.509019	0.193575	P51859|HDGF_MOUSE	Color2 [DarkGray]	1	4		-3.11935	-3.84593	-3.37038	-3.38476	-3.42785	-3.71444
0.508773	1.6196	Q8R3N1|NOP14_MOUSE	Color2 [DarkGray]	1	4		-7.51259	-8.34159	-6.6109	-7.17769	-9.68101	-7.34678
0.506242	-0.306425	Q9Z2U1|PSA5_MOUSE	Color2 [DarkGray]	1	4		-3.8641	-4.85371	-4.37815	-4.39254	-3.85066	-4.30718
0.506241	-0.306425	Q9CPQ8|ATP5L_MOUSE	Color2 [DarkGray]	1	4		-4.24012	-3.64476	-3.16921	-3.18359	-2.64172	-3.09824
0.505314	1.41313	O88874|CCNK_MOUSE	Color2 [DarkGray]	1	4		-7.24201	-7.6549	-6.91631	-6.60877	-7.13182	-9.21952
0.503976	1.00704	Q9D5T0|ATAD1_MOUSE	Color2 [DarkGray]	1	4		-8.8908	-10.427	-6.78209	-6.01799	-8.057	-6.75715
0.503097	0.48499	Q91VD9|NDUS1_MOUSE	Color2 [DarkGray]	1	4		-8.85697	-8.20078	-8.29492	-8.99999	-9.22194	-9.04295
0.501552	1.83041	Q62018|CTR9_MOUSE	Color2 [DarkGray]	1	4		-6.7857	-7.19034	-6.71479	-7.72917	-7.77226	-10.3325
0.501258	1.78178	P62627|DLRB1_MOUSE	Color2 [DarkGray]	1	4		-5.9966	-5.17372	-5.43514	-6.31471	-6.38971	-8.92369
0.499076	1.91005	P43247|MSH2_MOUSE	Color2 [DarkGray]	1	4		-5.42853	-6.09621	-5.09459	-4.78704	-5.41509	-8.28665
0.499013	0.298858	Q9WTM5|RUVB2_MOUSE	Color2 [DarkGray]	1	4		-3.59426	-2.9989	-2.89775	-3.34509	-3.38818	-3.45238
0.498015	1.28877	Q9JKY5|HIP1R_MOUSE	Color2 [DarkGray]	1	4		-8.031	-8.72626	-6.42693	-8.34258	-8.86297	-8.48409
0.497758	-0.859815	P61967|AP1S1_MOUSE	Color2 [DarkGray]	1	4		-4.9535	-5.94311	-8.14021	-7.52371	-7.54637	-6.39791
0.497573	0.672537	P39749|FEN1_MOUSE	Color2 [DarkGray]	1	4		-4.54413	-5.53374	-5.79515	-6.07257	-6.11565	-7.09714
0.496933	-0.882427	P62843|RS15_MOUSE	Color2 [DarkGray]	1	4		-7.53468	-3.22149	-4.48291	-3.76032	-3.80341	-2.67497
0.496933	-0.882427	P62846|RS15_CHICK	Color2 [DarkGray]	1	4		-8.79905	-3.22149	-4.48291	-3.76032	-3.80341	-2.67497
0.496901	-0.696343	E9QA62|LMOD3_MOUSE	Color2 [DarkGray]	1	4		-6.76357	-8.64311	-8.41084	-7.35341	-7.18165	-7.18991
0.495856	-0.868023	P45952|ACADM_MOUSE	Color2 [DarkGray]	1	4		-4.93681	-7.25417	-9.35545	-8.67574	-7.58125	-8.7139
0.494996	-0.792647	O55143|AT2A2_MOUSE	Color2 [DarkGray]	1	4		-6.5697	-7.55931	-6.4988	-7.26323	-6.55626	-5.62047
0.493598	1.05481	P08775|RPB1_MOUSE	Color2 [DarkGray]	1	4		-8.4887	-7.47831	-6.28029	-7.43218	-8.47526	-7.34682
0.491467	-3.40958	Q62426|CYTB_MOUSE	Color2 [DarkGray]	1	4		-4.19145	-5.18106	-4.44247	-9.60427	-3.17801	-4.04957
0.490463	0.101362	Q64523|H2A2C_MOUSE	Color2 [DarkGray]	1	4		-1.53211	-1.43426	-1.3237	-1.47559	-1.51868	-1.48334
0.490463	0.101362	Q16777|H2A2C_HUMAN	Color2 [DarkGray]	1	4		-1.53211	-1.43426	-1.3237	-1.47559	-1.51868	-1.48334
0.490462	0.101362	Q6GSS7|H2A2A_MOUSE	Color2 [DarkGray]	1	4		-1.54311	-1.44525	-1.3347	-1.48658	-1.52967	-1.49433
0.490462	0.101362	Q6FI13|H2A2A_HUMAN	Color2 [DarkGray]	1	4		-1.54311	-1.44525	-1.3347	-1.48658	-1.52967	-1.49433
0.490354	0.986056	P24452|CAPG_MOUSE	Color2 [DarkGray]	1	4		-6.02025	-5.00986	-3.94934	-4.96372	-6.00681	-4.87837
0.490064	-0.967389	P54822|PUR8_MOUSE	Color2 [DarkGray]	1	4		-8.04066	-5.49344	-7.75486	-6.44731	-6.4904	-5.77699
0.489814	-0.864164	P26039|TLN1_MOUSE	Color2 [DarkGray]	1	4		-5.47991	-6.09101	-6.73094	-5.42339	-5.08797	-5.33803
0.489204	1.68704	Q05816|FABP5_MOUSE	Color2 [DarkGray]	1	4		-4.646	-5.63561	-6.62665	-4.58948	-6.48565	-8.10455
0.488811	1.16044	P62838|UB2D2_MOUSE	Color2 [DarkGray]	1	4		-7.57467	-8.29001	-5.04181	-6.78465	-6.86675	-7.28059
0.488176	1.11757	Q8R2U0|SEH1_MOUSE	Color2 [DarkGray]	1	4		-4.45482	-6.02939	-5.70584	-3.98326	-6.02635	-5.8979
0.487893	0.449313	Q8BLN5|ERG7_MOUSE	Color2 [DarkGray]	1	4		-8.57152	-8.09309	-7.3545	-7.04696	-7.33849	-7.9616
0.48747	-0.50439	P27659|RL3_MOUSE	Color2 [DarkGray]	1	4		-3.08308	-3.15515	-3.2561	-3.19648	-2.33267	-3.11112
0.487288	-1.61195	Q8BHN3|GANAB_MOUSE	Color2 [DarkGray]	1	4		-7.22489	-7.93188	-8.71728	-8.66003	-5.82904	-8.32438
0.486792	-0.476697	O70400|PDLI1_MOUSE	Color2 [DarkGray]	1	4		-3.07948	-3.29148	-3.67842	-3.02296	-2.70347	-3.04451
0.486378	-1.12232	P14148|RL7_MOUSE	Color2 [DarkGray]	1	4		-3.6996	-2.60175	-2.95063	-4.64308	-2.87881	-2.47026
0.483384	0.643807	P03975|IGEB_MOUSE	Color2 [DarkGray]	1	4		-5.11251	-5.68708	-5.14114	-4.64095	-5.09907	-5.97063
0.482676	1.02125	Q9WVA3|BUB3_MOUSE	Color2 [DarkGray]	1	4		-4.34873	-3.9233	-4.01479	-3.06981	-3.92026	-5.20685
0.482184	2.59191	O55234|PSB5_MOUSE	Color2 [DarkGray]	1	4		-4.5605	-6.55011	-4.00417	-4.50398	-8.85831	-4.83366
0.481893	1.22684	P97868|RBBP6_MOUSE	Color2 [DarkGray]	1	4		-6.7819	-7.03454	-7.29595	-6.31034	-7.20567	-8.85431
0.481888	-1.29803	Q8BWW4|LARP4_MOUSE	Color2 [DarkGray]	1	4		-7.04364	-8.93066	-7.86797	-8.66007	-6.03021	-7.90176
0.481774	1.2384	O88532|ZFR_MOUSE	Color2 [DarkGray]	1	4		-6.00966	-8.58423	-8.41721	-6.5381	-8.47625	-8.95585
0.48077	1.84806	P68254|1433T_MOUSE	Color2 [DarkGray]	1	4		-5.52186	-4.51147	-4.77289	-3.88038	-7.55436	-4.79502
0.480478	1.49908	Q1HFZ0|NSUN2_MOUSE	Color2 [DarkGray]	1	4		-4.55807	-4.96272	-4.5867	-4.76459	-7.3483	-5.00116
0.478567	-1.04539	P52479|UBP10_MOUSE	Color2 [DarkGray]	1	4		-6.15844	-8.15891	-8.42032	-6.78901	-6.6761	-6.44246
0.478149	1.53469	Q9DBG7|SRPRA_MOUSE	Color2 [DarkGray]	1	4		-6.84749	-6.8371	-7.09851	-7.61007	-10.0724	-7.70561
0.478073	0.444632	P02469|LAMB1_MOUSE	Color2 [DarkGray]	1	4		-8.3487	-9.33831	-8.18202	-8.29218	-8.33526	-9.0282
0.477905	-1.13114	P17427|AP2A2_MOUSE	Color2 [DarkGray]	1	4		-7.42666	-8.41626	-8.67768	-7.37013	-7.50076	-6.28478
0.477126	-0.184125	Q8BG30|NELFA_MOUSE	Color2 [DarkGray]	1	4		-4.6842	-7.56322	-7.82464	-7.62617	-7.43478	-7.64777
0.474511	0.582379	O08583|THOC4_MOUSE	Color2 [DarkGray]	1	4		-2.01824	-2.56039	-2.72869	-2.09922	-2.65688	-3.33579
0.473857	0.728769	Q60737|CSK21_MOUSE	Color2 [DarkGray]	1	4		-3.63717	-4.21175	-3.6658	-4.58065	-5.2087	-4.49529
0.472776	0.904603	P13899|POLG_TMEVD	Color2 [DarkGray]	1	4		-4.20745	-8.50999	-7.93662	-7.98161	-8.14242	-9.58501
0.472016	-0.602149	O88491|NSD1_MOUSE	Color2 [DarkGray]	1	4		-8.87616	-6.62621	-8.57739	-8.79292	-7.6141	-8.55191
0.471125	0.561468	Q8K310|MATR3_MOUSE	Color2 [DarkGray]	1	4		-4.48286	-4.27983	-4.45378	-4.2337	-4.46943	-5.34098
0.470783	1.59164	Q7TQI3|OTUB1_MOUSE	Color2 [DarkGray]	1	4		-7.53363	-5.09735	-4.6218	-5.63618	-7.89043	-5.55082
0.470406	-0.467389	P52432|RPAC1_MOUSE	Color2 [DarkGray]	1	4		-6.01535	-5.00496	-5.26637	-5.95883	-5.00191	-5.28851
0.470122	-0.94211	P39054|DYN2_MOUSE	Color2 [DarkGray]	1	4		-8.52228	-7.33245	-7.0089	-8.47499	-6.98367	-6.61599
0.469752	1.33613	Q9D0B0|SRSF9_MOUSE	Color2 [DarkGray]	1	4		-4.4075	-4.07518	-3.85117	-4.35098	-4.39406	-6.48034
0.46825	-0.502584	Q9CZD3|GARS_MOUSE	Color2 [DarkGray]	1	4		-4.0814	-5.07101	-5.33242	-4.70295	-4.26061	-4.76959
0.467596	1.01755	Q9DCE5|PK1IP_MOUSE	Color2 [DarkGray]	1	4		-6.23244	-6.32906	-7.37331	-7.68503	-9.35239	-7.74105
0.467592	0.316383	P31977|EZRI_RAT	Color2 [DarkGray]	1	4		-3.52074	-3.24732	-2.84577	-3.08571	-3.50731	-3.05693
0.467592	0.316383	P26040|EZRI_MOUSE	Color2 [DarkGray]	1	4		-3.52107	-3.24765	-2.8461	-3.08604	-3.50764	-3.05727
0.464852	1.85811	Q3UDE2|TTL12_MOUSE	Color2 [DarkGray]	1	4		-7.62808	-7.92589	-7.42414	-5.49417	-9.47503	-7.15952
0.464432	-0.335872	P62852|RS25_MOUSE	Color2 [DarkGray]	1	4		-4.50651	-3.91116	-3.75754	-3.44999	-3.49308	-3.04271
0.463478	-2.13015	P62889|RL30_MOUSE	Color2 [DarkGray]	1	4		-8.79507	-4.39187	-4.06832	-6.51925	-4.38882	-1.93845
0.462801	0.402885	P97452|BOP1_MOUSE	Color2 [DarkGray]	1	4		-5.50816	-8.08273	-7.34414	-6.809	-7.28937	-7.66954
0.462785	1.88792	Q9CWW6|PIN4_MOUSE	Color2 [DarkGray]	1	4		-4.51416	-5.50377	-3.76518	-4.45763	-4.50072	-7.49793
0.462252	-0.376364	Q61191|HCFC1_MOUSE	Color2 [DarkGray]	1	4		-7.44322	-7.84787	-8.69425	-8.3867	-8.42979	-7.89844
0.461751	-0.985652	Q3THE2|ML12B_MOUSE	Color2 [DarkGray]	1	4		-2.22454	-2.21415	-2.58247	-3.97537	-2.69653	-1.89001
0.461577	-0.583052	P68040|RACK1_MOUSE	Color2 [DarkGray]	1	4		-3.05109	-2.84806	-2.58591	-3.21696	-2.67509	-1.96168
0.461012	-0.138945	P07901|HS90A_MOUSE	Color2 [DarkGray]	1	4		-1.73946	-1.47754	-1.26386	-1.4314	-1.28546	-1.13192
0.460609	-2.63237	P62858|RS28_MOUSE	Color2 [DarkGray]	1	4		-3.69703	-2.36471	-2.94805	-7.2335	-2.6836	-2.23322
0.460482	-0.850644	Q3UQS8|RBM20_MOUSE	Color2 [DarkGray]	1	4		-7.74974	-7.73935	-9.00076	-7.69321	-7.7363	-7.25639
0.460341	0.873873	P97386|DNLI3_MOUSE	Color2 [DarkGray]	1	4		-7.54709	-6.95174	-7.21315	-5.81238	-7.53366	-7.23962
0.459672	-1.81942	P10922|H10_MOUSE	Color2 [DarkGray]	1	4		-5.10873	-6.09834	-5.35975	-8.34123	-5.09529	-4.96685
0.459111	-0.357972	P68372|TBB4B_MOUSE	Color2 [DarkGray]	1	4		-1.78	-1.57322	-1.7091	-2.13852	-1.76657	-1.3651
0.458737	-0.647643	Q9JMD3|STA10_MOUSE	Color2 [DarkGray]	1	4		-8.3485	-6.75785	-7.01927	-6.83374	-5.75481	-6.80291
0.458697	-0.798168	Q8BNU0|ARMC6_MOUSE	Color2 [DarkGray]	1	4		-5.08415	-8.43911	-7.64045	-6.3329	-6.2419	-6.13512
0.458408	0.542702	Q8R4X3|RBM12_MOUSE	Color2 [DarkGray]	1	4		-7.7983	-8.39926	-7.66067	-7.58183	-7.71942	-8.60848
0.457991	1.61309	Q8R3G1|PP1R8_MOUSE	Color2 [DarkGray]	1	4		-4.99383	-5.39848	-6.24485	-4.35234	-5.98039	-7.84299
0.457956	0.958302	Q9QWV9|CCNT1_MOUSE	Color2 [DarkGray]	1	4		-5.4737	-7.04828	-6.72473	-7.00214	-7.04523	-8.59824
0.45571	0.847758	Q6PB97|FXL19_MOUSE	Color2 [DarkGray]	1	4		-6.93131	-7.55405	-6.59737	-7.203	-7.11552	-8.38036
0.453477	-0.467389	P62900|RL31_MOUSE	Color2 [DarkGray]	1	4		-7.00756	-2.76254	-3.83131	-3.52377	-3.56685	-2.85345
0.452197	1.81373	E9Q7G0|NUMA1_MOUSE	Color2 [DarkGray]	1	4		-6.60636	-8.59597	-6.68746	-5.74248	-6.59292	-9.46448
0.450559	-0.195593	Q9D0F3|LMAN1_MOUSE	Color2 [DarkGray]	1	4		-6.57872	-5.90216	-7.82974	-7.75321	-7.75492	-7.43684
0.449356	-0.242373	P57780|ACTN4_MOUSE	Color2 [DarkGray]	1	4		-3.27	-3.47534	-3.60348	-3.47651	-3.10456	-3.49069
0.449038	-0.921576	Q9EQ61|PESC_MOUSE	Color2 [DarkGray]	1	4		-6.80912	-7.79873	-8.06014	-8.75572	-6.79569	-8.17703
0.446194	0.117573	Q9QZD9|EIF3I_MOUSE	Color2 [DarkGray]	1	4		-3.59235	-3.90389	-3.58034	-3.53583	-3.57891	-3.7724
0.445738	-1.08422	Q66JS6|EI3JB_MOUSE	Color2 [DarkGray]	1	4		-8.00664	-7.4935	-6.30843	-7.9206	-5.59452	-6.46607
0.445481	0.325092	Q60930|VDAC2_MOUSE	Color2 [DarkGray]	1	4		-4.71391	-4.38159	-3.643	-3.65738	-3.70047	-4.2501
0.445388	-1.23158	Q38S08|COX2_HYLPR	Color2 [DarkGray]	1	4		-8.7193	-6.40976	-7.79603	-8.55282	-5.97233	-7.91336
0.444875	0.728769	Q9CZU6|CISY_MOUSE	Color2 [DarkGray]	1	4		-5.41912	-7.40873	-4.86279	-5.3626	-6.40568	-5.27724
0.444598	1.02216	Q91VM9|IPYR2_MOUSE	Color2 [DarkGray]	1	4		-7.59538	-8.2452	-7.2293	-6.98789	-7.27317	-8.98835
0.44423	-2.15427	P47757|CAPZB_MOUSE	Color2 [DarkGray]	1	4		-4.69616	-5.1008	-4.94718	-8.59836	-4.68272	-4.55428
0.443731	0.338031	Q99K48|NONO_MOUSE	Color2 [DarkGray]	1	4		-2.24734	-2.67752	-2.83939	-2.53185	-2.78139	-3.26592
0.443218	-0.259986	P62630|EF1A1_RAT	Color2 [DarkGray]	1	4		-1.46624	-1.71889	-1.55807	-1.36242	-1.00215	-1.39837
0.443218	-0.259986	P10126|EF1A1_MOUSE	Color2 [DarkGray]	1	4		-1.46624	-1.71889	-1.55807	-1.36242	-1.00215	-1.39837
0.443218	-0.259986	P68104|EF1A1_HUMAN	Color2 [DarkGray]	1	4		-1.46702	-1.71967	-1.55885	-1.36319	-1.00292	-1.39914
0.441636	1.20662	Q9EPU4|CPSF1_MOUSE	Color2 [DarkGray]	1	4		-8.05528	-7.45993	-6.3063	-7.99876	-8.94459	-7.77371
0.441102	-2.37355	Q3TSG4|ALKB5_MOUSE	Color2 [DarkGray]	1	4		-8.32583	-7.18845	-9.72684	-6.83951	-4.48741	-7.33184
0.440999	1.44797	O89086|RBM3_MOUSE	Color2 [DarkGray]	1	4		-4.77954	-4.76915	-4.03056	-4.72302	-7.01185	-4.63766
0.440107	0.1334	P17182|ENOA_MOUSE	Color2 [DarkGray]	1	4		-1.47755	-1.8822	-1.53593	-1.47349	-1.74791	-1.52831
0.438741	1.19826	O35317|PBX3_MOUSE	Color2 [DarkGray]	1	4		-6.28683	-7.23596	-7.53785	-6.23031	-8.87621	-7.28847
0.438176	-2.08062	Q3UFB2|BCD1_MOUSE	Color2 [DarkGray]	1	4		-7.56264	-7.68426	-6.85058	-9.16925	-4.56814	-7.29045
0.43811	1.55226	Q9QXE7|TBL1X_MOUSE	Color2 [DarkGray]	1	4		-4.9689	-7.05063	-6.80489	-5.49734	-6.54043	-8.86632
0.437104	-0.354856	Q8QZY1|EIF3L_MOUSE	Color2 [DarkGray]	1	4		-3.78373	-4.3139	-4.71282	-4.14224	-3.96293	-4.18241
0.435144	1.14164	Q4FZY0|EFHD2_RAT	Color2 [DarkGray]	1	4		-3.88298	-6.45756	-5.71897	-3.82646	-5.63127	-6.19745
0.43428	0.622257	Q9D7H3|RTCA_MOUSE	Color2 [DarkGray]	1	4		-6.02076	-7.05966	-7.27178	-7.93883	-7.80366	-8.65147
0.433903	1.94321	P35278|RAB5C_MOUSE	Color2 [DarkGray]	1	4		-7.04004	-4.67982	-5.52619	-4.21865	-5.26173	-8.36952
0.433896	1.21045	Q9Z1T1|AP3B1_MOUSE	Color2 [DarkGray]	1	4		-7.66546	-8.65506	-5.65316	-7.60893	-8.22428	-7.45871
0.433677	1.65537	P83917|CBX1_MOUSE	Color2 [DarkGray]	1	4		-3.56178	-3.55139	-3.39777	-4.09022	-6.79387	-4.00487
0.431793	1.60656	P60122|RUVB1_MOUSE	Color2 [DarkGray]	1	4		-3.05408	-2.72177	-2.92659	-3.99756	-6.36258	-3.7747
0.431793	1.60656	P60123|RUVB1_RAT	Color2 [DarkGray]	1	4		-3.05408	-2.72177	-2.92659	-3.99756	-6.36258	-3.7747
0.431242	1.09021	Q9DC48|PRP17_MOUSE	Color2 [DarkGray]	1	4		-5.75856	-6.74817	-7.00958	-5.11707	-7.25299	-7.05409
0.4291	0.449726	Q9D0L8|MCES_MOUSE	Color2 [DarkGray]	1	4		-7.59258	-5.86646	-5.71284	-6.40529	-6.69765	-6.31993
0.426604	-2.77609	O55142|RL35A_MOUSE	Color2 [DarkGray]	1	4		-4.37607	-2.36568	-4.62709	-9.52191	-4.36263	-4.23419
0.425687	0.436323	Q99PP7|TRI33_MOUSE	Color2 [DarkGray]	1	4		-6.0934	-5.86062	-6.34442	-6.62184	-7.27924	-6.55967
0.425634	-2.03332	A0A1P8AUY4|MDN1_ARATH	Color2 [DarkGray]	1	4		-6.58215	-7.86211	-11.2342	-8.14615	-6.73718	-8.57648
0.424997	0.778537	Q01768|NDKB_MOUSE	Color2 [DarkGray]	1	4		-1.67401	-1.74608	-2.18807	-1.08698	-2.8305	-2.00162
0.424791	-0.704355	Q9CXW3|CYBP_MOUSE	Color2 [DarkGray]	1	4		-3.13253	-4.12214	-4.70548	-3.81297	-3.11909	-3.99065
0.42444	-1.70436	P46061|RAGP1_MOUSE	Color2 [DarkGray]	1	4		-5.13042	-5.70499	-7.9664	-5.0739	-4.38002	-5.25157
0.424242	1.1173	P47809|MP2K4_MOUSE	Color2 [DarkGray]	1	4		-5.63231	-7.17877	-6.44018	-5.70973	-8.11312	-6.27139
0.423733	-0.782247	O09000|NCOA3_MOUSE	Color2 [DarkGray]	1	4		-5.96986	-8.95947	-8.22089	-6.91334	-7.01885	-6.55089
0.422137	-1.19584	Q6DRA6|H2B2D_HUMAN	Color2 [DarkGray]	1	4		-5.86893	-4.30201	-6.14838	-8.22624	-6.22745	-5.75548
0.419317	0.486056	Q60760|GRB10_MOUSE	Color2 [DarkGray]	1	4		-6.86728	-7.85689	-5.79638	-5.81076	-5.85385	-6.7254
0.419115	-0.728766	Q922X9|ANM7_MOUSE	Color2 [DarkGray]	1	4		-8.35486	-7.48974	-8.26797	-6.96043	-6.88338	-6.88749
0.419054	2.02413	Q9CS42|PRPS2_MOUSE	Color2 [DarkGray]	1	4		-5.84643	-6.83604	-7.22969	-4.78991	-6.68854	-9.37933
0.418728	-0.237674	P43274|H14_MOUSE	Color2 [DarkGray]	1	4		-4.18392	-2.47309	-2.97551	-2.80547	-2.84855	-2.45707
0.41851	0.438346	Q78PY7|SND1_MOUSE	Color2 [DarkGray]	1	4		-4.22974	-5.06734	-4.95025	-4.17322	-5.0643	-4.93585
0.418455	0.467524	Q91VU7|PUS7_MOUSE	Color2 [DarkGray]	1	4		-5.95083	-6.94043	-6.61688	-5.8943	-6.93739	-6.50885
0.416393	1.39692	Q8VHR5|P66B_MOUSE	Color2 [DarkGray]	1	4		-5.17249	-6.74706	-7.00848	-4.70093	-6.74263	-7.76063
0.415674	-0.598907	P53026|RL10A_MOUSE	Color2 [DarkGray]	1	4		-3.78003	-3.3546	-4.03105	-2.98654	-2.7666	-3.05319
0.415645	-0.612143	Q99PT1|GDIR1_MOUSE	Color2 [DarkGray]	1	4		-2.95293	-3.09455	-3.71853	-2.63338	-2.45407	-2.67355
0.412391	1.66567	F4JZY1|CIP1_ARATH	Color2 [DarkGray]	1	4		-8.71168	-9.22321	-9.04952	-9.08207	-9.21387	-12.2491
0.41153	1.38791	Q8R554|OTU7A_MOUSE	Color2 [DarkGray]	1	4		-7.87153	-8.03756	-8.63232	-6.65145	-9.82016	-8.23942
0.410003	-0.684612	Q6ZPZ3|ZC3H4_MOUSE	Color2 [DarkGray]	1	4		-7.86521	-6.66012	-8.29149	-7.80869	-6.78651	-7.94444
0.409537	-0.57796	P9WMJ9|DNAK_MYCTU	Color2 [DarkGray]	1	4		-6.78844	-7.77805	-7.95081	-7.80536	-6.775	-7.82525
0.409121	-1.49192	O70591|PFD2_MOUSE	Color2 [DarkGray]	1	4		-7.48348	-4.76297	-4.43942	-6.93582	-4.75992	-3.63148
0.40894	-1.13971	Q8BGQ7|SYAC_MOUSE	Color2 [DarkGray]	1	4		-5.14429	-4.9964	-4.32492	-6.4097	-4.13086	-4.32434
0.408736	-1.40161	Q9R1P0|PSA4_MOUSE	Color2 [DarkGray]	1	4		-4.60722	-5.59683	-5.27328	-7.58907	-5.59378	-4.46534
0.408303	-0.335872	P40124|CAP1_MOUSE	Color2 [DarkGray]	1	4		-4.41431	-5.082	-4.66534	-4.77283	-4.07895	-4.68747
0.407163	1.31976	Q8VI24|SATB2_MOUSE	Color2 [DarkGray]	1	4		-6.21983	-8.08296	-6.34437	-6.77971	-6.6841	-9.0795
0.406187	0.867835	Q3UA37|QRIC1_MOUSE	Color2 [DarkGray]	1	4		-7.16156	-8.15117	-7.41258	-7.41663	-9.08475	-7.48013
0.405598	-0.795967	A2AIV2|VIR_MOUSE	Color2 [DarkGray]	1	4		-8.38019	-7.04787	-8.63121	-7.32366	-6.84148	-7.52146
0.404961	-2.12592	P97315|CSRP1_MOUSE	Color2 [DarkGray]	1	4		-3.08938	-4.07898	-4.01847	-7.93488	-4.07594	-3.62557
0.404738	1.11757	Q9D1J3|SARNP_MOUSE	Color2 [DarkGray]	1	4		-3.28261	-4.68725	-4.53363	-3.64112	-4.26917	-6.14073
0.404019	-0.251449	Q9JM76|ARPC3_MOUSE	Color2 [DarkGray]	1	4		-8.14773	-6.07491	-6.33633	-6.49351	-6.38351	-5.94342
0.403876	2.11563	P63168|DYL1_MOUSE	Color2 [DarkGray]	1	4		-9.04627	-5.08939	-5.3508	-4.04326	-8.66741	-4.9579
0.403789	2.14447	Q9DCT8|CRIP2_MOUSE	Color2 [DarkGray]	1	4		-4.23233	-5.22194	-5.48335	-4.17581	-8.85765	-5.09045
0.40315	2.31428	Q9CQI3|GMFB_MOUSE	Color2 [DarkGray]	1	4		-4.78976	-7.10781	-6.04078	-4.73323	-9.7547	-5.64788
0.402637	-0.244072	P14618|KPYM_HUMAN	Color2 [DarkGray]	1	4		-2.33448	-1.79066	-2.10551	-2.35596	-2.17665	-1.79667
0.40261	0.456609	Q9CXY6|ILF2_MOUSE	Color2 [DarkGray]	1	4		-5.15434	-4.33659	-4.8204	-4.09782	-5.1409	-4.69053
0.401881	1.62988	Q6PB44|PTN23_MOUSE	Color2 [DarkGray]	1	4		-6.40539	-9.24866	-8.51007	-5.59296	-8.24561	-9.11717
0.40157	-0.589946	Q922F4|TBB6_MOUSE	Color2 [DarkGray]	1	4		-2.78748	-2.1526	-2.45354	-3.50857	-2.55165	-2.23056
0.400353	-0.775924	Q8BZ47|ZN609_MOUSE	Color2 [DarkGray]	1	4		-6.38054	-6.98478	-8.21653	-6.90898	-7.10558	-6.46808
0.400112	1.40449	Q9D0M1|KPRA_MOUSE	Color2 [DarkGray]	1	4		-7.71609	-7.0169	-6.27831	-4.97077	-8.17265	-5.88541
0.400107	-0.474639	P62908|RS3_MOUSE	Color2 [DarkGray]	1	4		-2.46336	-1.75253	-2.12942	-1.9474	-1.12799	-1.99955
0.399676	-1.04339	Q60865|CAPR1_MOUSE	Color2 [DarkGray]	1	4		-7.01452	-6.41917	-5.09562	-6.958	-4.67915	-5.28768
0.397922	-0.784797	Q9ERU9|RBP2_MOUSE	Color2 [DarkGray]	1	4		-7.55518	-8.54479	-9.39116	-7.98146	-8.1267	-7.67633
0.396981	0.840736	Q9QYJ0|DNJA2_MOUSE	Color2 [DarkGray]	1	4		-5.94018	-7.23118	-6.49259	-5.18505	-6.22813	-7.13098
0.396074	-0.412922	P14206|RSSA_MOUSE	Color2 [DarkGray]	1	4		-2.30386	-1.94554	-2.55488	-1.79988	-1.66239	-1.86652
0.39588	0.758772	Q9QXB9|DRG2_MOUSE	Color2 [DarkGray]	1	4		-5.07359	-10.1558	-5.73965	-6.01707	-7.34255	-5.93171
0.395606	-0.967389	Q9ER72|SYCC_MOUSE	Color2 [DarkGray]	1	4		-7.29372	-7.28333	-7.54474	-6.2372	-5.28029	-6.56688
0.395393	-2.55176	Q91ZU6|DYST_MOUSE	Color2 [DarkGray]	1	4		-10.4303	-8.33202	-11.6813	-6.86143	-6.94649	-6.49276
0.395202	0.986056	Q9CZ44|NSF1C_MOUSE	Color2 [DarkGray]	1	4		-6.07331	-5.06291	-5.0024	-5.01678	-5.05987	-6.93143
0.395072	1.24133	Q8VCK3|TBG2_MOUSE	Color2 [DarkGray]	1	4		-8.71259	-6.39148	-7.65289	-6.34534	-9.22091	-7.25999
0.394354	1.26762	Q61183|PAPOA_MOUSE	Color2 [DarkGray]	1	4		-5.85918	-8.07858	-8.30408	-7.21936	-10.1059	-7.95275
0.393917	-0.271231	Q9JJI8|RL38_MOUSE	Color2 [DarkGray]	1	4		-1.17736	-1.16697	-2.20599	-1.7058	-1.74888	-1.62044
0.393802	0.825092	Q8BHD7|PTBP3_MOUSE	Color2 [DarkGray]	1	4		-5.5513	-5.95594	-6.80232	-5.49477	-6.53786	-7.40942
0.393802	0.825092	Q8CIN4|PAK2_MOUSE	Color2 [DarkGray]	1	4		-5.58223	-6.57184	-6.83325	-5.52571	-6.5688	-7.44035
0.393586	-0.174908	Q505F5|LRC47_MOUSE	Color2 [DarkGray]	1	4		-6.71672	-6.70633	-6.96774	-6.6602	-6.70329	-6.57484
0.393586	-0.174908	Q61686|CBX5_MOUSE	Color2 [DarkGray]	1	4		-5.19757	-6.18718	-5.44859	-5.14105	-5.18413	-5.05569
0.393586	-0.174908	P62774|MTPN_MOUSE	Color2 [DarkGray]	1	4		-4.41092	-4.40053	-4.66195	-4.3544	-4.39749	-4.26904
0.393586	-0.174908	O35685|NUDC_MOUSE	Color2 [DarkGray]	1	4		-3.98745	-4.65513	-3.91654	-3.609	-3.65209	-3.52364
0.393585	-0.174908	Q925I1|ATAD3_MOUSE	Color2 [DarkGray]	1	4		-6.78652	-7.46823	-6.03754	-5.72999	-5.77308	-5.64464
0.393585	-0.174908	O70378|EMC8_MOUSE	Color2 [DarkGray]	1	4		-5.27122	-6.26083	-5.52224	-5.2147	-5.25778	-5.12934
0.393585	-0.174908	Q7TQH0|ATX2L_MOUSE	Color2 [DarkGray]	1	4		-6.51584	-6.92049	-7.76686	-7.45932	-7.5024	-7.37396
0.393585	-0.174908	P10711|TCEA1_MOUSE	Color2 [DarkGray]	1	4		-5.80836	-4.79797	-6.05938	-5.75183	-5.79492	-5.66648
0.393585	-0.174908	Q9D0T1|NH2L1_MOUSE	Color2 [DarkGray]	1	4		-4.55117	-3.95582	-4.80219	-4.49465	-4.53773	-4.40929
0.393585	-0.174908	P47955|RLA1_MOUSE	Color2 [DarkGray]	1	4		-4.24642	-4.23603	-4.49744	-4.18989	-4.23298	-4.10454
0.393585	-0.174908	P61957|SUMO2_MOUSE	Color2 [DarkGray]	1	4		-4.16841	-4.15802	-4.41943	-4.11188	-4.15497	-4.02653
0.393585	-0.174908	Q9Z172|SUMO3_MOUSE	Color2 [DarkGray]	1	4		-4.36175	-4.35136	-4.61277	-4.30523	-4.34831	-4.21987
0.392204	-0.750149	Q3URQ0|TEX10_MOUSE	Color2 [DarkGray]	1	4		-6.39746	-8.43272	-7.15633	-6.65299	-6.826	-5.48302
0.391979	1.70225	Q38S05|COX2_LEGFO	Color2 [DarkGray]	1	4		-8.5626	-6.41293	-9.05805	-5.88067	-9.52795	-8.81528
0.391802	0.637485	Q03160|GRB7_MOUSE	Color2 [DarkGray]	1	4		-6.9617	-6.62151	-6.88292	-6.89559	-6.91677	-8.13671
0.390994	1.81138	P11798|KCC2A_MOUSE	Color2 [DarkGray]	1	4		-6.48395	-9.07357	-7.81806	-6.42743	-7.34271	-10.5255
0.389408	1.79796	Q62241|RU1C_MOUSE	Color2 [DarkGray]	1	4		-6.37965	-7.063	-4.51008	-7.40792	-6.81077	-8.70316
0.389356	-0.887026	Q3UMC0|AFG2H_MOUSE	Color2 [DarkGray]	1	4		-7.06376	-7.31932	-6.99577	-8.20134	-7.31627	-6.10678
0.388963	1.63579	Q99K30|ES8L2_MOUSE	Color2 [DarkGray]	1	4		-4.76564	-5.07718	-4.87916	-6.03105	-8.55802	-5.62376
0.388468	1.5571	Q9D7X3|DUS3_MOUSE	Color2 [DarkGray]	1	4		-4.08157	-5.07118	-6.40745	-5.02505	-8.60701	-5.93969
0.387302	1.60025	Q80UW8|RPAB1_MOUSE	Color2 [DarkGray]	1	4		-7.54442	-5.33443	-5.59584	-8.63353	-9.01485	-8.41502
0.386371	1.50366	Q8BH74|NU107_MOUSE	Color2 [DarkGray]	1	4		-5.33447	-6.86829	-8.71466	-6.10523	-8.26272	-9.5645
0.386325	2.04275	P12815|PDCD6_MOUSE	Color2 [DarkGray]	1	4		-5.17668	-3.16629	-3.10577	-5.12015	-7.8616	-4.44983
0.385777	1.6356	Q9CQE8|RTRAF_MOUSE	Color2 [DarkGray]	1	4		-5.54116	-4.20884	-5.20722	-5.48464	-8.56377	-5.39928
0.384836	-0.674908	Q8BMF4|ODP2_MOUSE	Color2 [DarkGray]	1	4		-6.81223	-7.80184	-8.06325	-6.7557	-6.79879	-6.67035
0.384836	-0.674908	P37040|NCPR_MOUSE	Color2 [DarkGray]	1	4		-8.44001	-6.39825	-8.24463	-6.93708	-6.98017	-6.85172
0.384836	-0.674908	Q6P9P6|KIF11_MOUSE	Color2 [DarkGray]	1	4		-7.60895	-7.59856	-8.85998	-7.55243	-7.59552	-7.46707
0.384836	-0.674908	P16045|LEG1_MOUSE	Color2 [DarkGray]	1	4		-3.61994	-5.60955	-5.87096	-4.56342	-4.6065	-4.47806
0.384836	-0.674908	Q99P88|NU155_MOUSE	Color2 [DarkGray]	1	4		-8.00321	-7.66231	-9.25423	-7.94668	-7.98977	-7.86133
0.384836	-0.674908	P06801|MAOX_MOUSE	Color2 [DarkGray]	1	4		-6.72496	-7.71457	-7.97598	-6.66843	-6.71152	-6.58308
0.384253	-0.610464	Q3UQA7|SELH_MOUSE	Color2 [DarkGray]	1	4		-4.42355	-4.41315	-6.65086	-6.49838	-5.37401	-6.5543
0.383469	2.23418	Q9D883|U2AF1_MOUSE	Color2 [DarkGray]	1	4		-3.93882	-3.51339	-3.60488	-5.46726	-8.74356	-4.79694
0.382305	1.39723	Q7TNP2|2AAB_MOUSE	Color2 [DarkGray]	1	4		-7.51123	-6.75855	-7.01997	-7.17839	-7.13017	-9.86265
0.380169	-1.30855	Q68FH0|PKP4_MOUSE	Color2 [DarkGray]	1	4		-6.76547	-6.75508	-9.4569	-7.70895	-8.22116	-6.3276
0.378678	-0.953671	Q9DBD5|PELP1_MOUSE	Color2 [DarkGray]	1	4		-6.86853	-8.59572	-8.8605	-8.18422	-6.68887	-8.44851
0.378596	0.956907	Q9WTX8|MD1L1_MOUSE	Color2 [DarkGray]	1	4		-7.11041	-8.72128	-6.50259	-6.20099	-6.37484	-8.24256
0.37611	-0.513944	Q9WVJ2|PSD13_MOUSE	Color2 [DarkGray]	1	4		-6.14584	-5.55048	-5.07493	-6.08931	-5.1324	-5.00396
0.376109	-0.513944	P61222|ABCE1_MOUSE	Color2 [DarkGray]	1	4		-5.79883	-6.20348	-5.72792	-6.74231	-5.78539	-5.65695
0.375651	0.950971	P48760|FOLC_MOUSE	Color2 [DarkGray]	1	4		-6.74736	-8.48509	-7.99838	-7.21069	-9.4168	-7.69422
0.375127	-2.05823	Q6ZWU9|RS27_MOUSE	Color2 [DarkGray]	1	4		-3.96799	-2.63567	-2.89708	-7.00004	-2.95455	-2.82611
0.374395	0.73589	Q9EP82|WDR4_MOUSE	Color2 [DarkGray]	1	4		-6.24188	-8.50763	-7.4929	-6.18536	-7.23874	-7.91131
0.373946	1.22877	Q3TIX9|SNUT2_MOUSE	Color2 [DarkGray]	1	4		-4.42967	-4.57128	-5.19527	-5.11011	-5.1532	-7.60972
0.373696	1.69789	Q69ZN7|MYOF_MOUSE	Color2 [DarkGray]	1	4		-8.59217	-9.58178	-8.84319	-5.49365	-8.57874	-9.1539
0.371833	1.51298	Q9ERA6|TFP11_MOUSE	Color2 [DarkGray]	1	4		-5.31553	-5.98321	-7.56655	-4.67405	-7.16108	-8.10548
0.371233	-0.638802	Q8BHB4|WDR3_MOUSE	Color2 [DarkGray]	1	4		-6.45001	-7.44046	-7.70187	-8.98471	-7.65492	-7.75406
0.370399	-0.286104	Q9CXW4|RL11_MOUSE	Color2 [DarkGray]	1	4		-2.74406	-3.73367	-2.99508	-3.4245	-2.73062	-3.11675
0.370111	0.617573	Q9CQ65|MTAP_MOUSE	Color2 [DarkGray]	1	4		-4.68307	-4.67268	-4.93409	-4.04159	-4.66964	-5.54119
0.370111	0.617573	P26883|FKB1A_MOUSE	Color2 [DarkGray]	1	4		-7.38043	-3.70632	-3.55269	-2.66018	-3.28823	-4.15979
0.369594	1.50546	Q9R0P4|SMAP_MOUSE	Color2 [DarkGray]	1	4		-4.05124	-8.98025	-8.029	-4.99471	-7.88984	-8.1448
0.369064	-0.702132	P49588|SYAC_HUMAN	Color2 [DarkGray]	1	4		-5.4649	-5.64715	-5.01548	-6.40837	-4.8665	-5.15309
0.368317	-1.16713	Q8BHJ5|TBL1R_MOUSE	Color2 [DarkGray]	1	4		-6.52459	-8.49746	-8.44231	-9.81402	-6.99568	-8.92639
0.368179	0.228769	P62830|RL23_MOUSE	Color2 [DarkGray]	1	4		-3.03488	-2.43953	-3.06351	-2.97836	-3.02144	-3.47796
0.368179	0.228769	Q8CG47|SMC4_MOUSE	Color2 [DarkGray]	1	4		-6.92463	-7.32927	-6.36829	-6.28314	-6.32623	-6.78275
0.367653	1.57575	Q8CCF0|PRP31_MOUSE	Color2 [DarkGray]	1	4		-6.51859	-6.5082	-6.76961	-7.33075	-7.04919	-10.2027
0.367575	-1.00849	Q91VX2|UBAP2_MOUSE	Color2 [DarkGray]	1	4		-8.54128	-9.68961	-9.05218	-7.5517	-6.59478	-7.99212
0.365842	1.32123	Q9D773|RM02_MOUSE	Color2 [DarkGray]	1	4		-5.78522	-6.77483	-7.03624	-5.7287	-6.52359	-8.88381
0.365321	0.486056	Q9CR16|PPID_MOUSE	Color2 [DarkGray]	1	4		-4.48951	-4.74216	-5.00357	-4.01795	-5.06104	-4.93259
0.364894	0.967673	Q9D0F4|NKAP_MOUSE	Color2 [DarkGray]	1	4		-6.28753	-7.97227	-7.44176	-6.23101	-7.02008	-8.58804
0.364696	0.691817	Q9JKC8|AP3M1_MOUSE	Color2 [DarkGray]	1	4		-5.27862	-7.26823	-7.52964	-6.22209	-7.29463	-7.84073
0.36403	-1.33366	Q8C863|ITCH_MOUSE	Color2 [DarkGray]	1	4		-7.35526	-8.10588	-10.2574	-7.62129	-7.23885	-7.97256
0.363761	-1.01241	Q9D8W5|PSD12_MOUSE	Color2 [DarkGray]	1	4		-5.45105	-5.44066	-5.11711	-7.06953	-5.43762	-4.72421
0.363706	-0.874656	Q8R3F9|STPAP_MOUSE	Color2 [DarkGray]	1	4		-6.94863	-8.27942	-8.54083	-9.66591	-8.92874	-7.52869
0.361727	-0.174908	Q3THS6|METK2_MOUSE	Color2 [DarkGray]	1	4		-4.59023	-4.84287	-4.61886	-4.53371	-4.57679	-4.22596
0.361727	-0.174908	P62280|RS11_HUMAN	Color2 [DarkGray]	1	4		-2.93006	-4.3347	-3.37372	-3.28857	-3.33166	-2.98082
0.361727	-0.174908	P62281|RS11_MOUSE	Color2 [DarkGray]	1	4		-2.93006	-4.3347	-3.37372	-3.28857	-3.33166	-2.98082
0.361453	0.728769	Q9CZ13|QCR1_MOUSE	Color2 [DarkGray]	1	4		-7.87851	-7.43949	-4.89355	-6.39336	-6.43644	-6.308
0.361447	0.798841	Q9JLV6|PNKP_MOUSE	Color2 [DarkGray]	1	4		-5.52948	-7.55413	-6.23058	-7.83443	-8.02523	-7.63746
0.359918	-0.967389	Q8C0C7|SYFA_MOUSE	Color2 [DarkGray]	1	4		-4.989	-6.56358	-6.24003	-5.51744	-3.97557	-5.84712
0.359475	-1.75261	O70311|NMT2_MOUSE	Color2 [DarkGray]	1	4		-6.78202	-6.63409	-9.87974	-6.75911	-5.63104	-7.5026
0.359144	-0.591499	P80318|TCPG_MOUSE	Color2 [DarkGray]	1	4		-3.18852	-2.73067	-3.04099	-4.00647	-3.31259	-2.55188
0.357269	0.975461	Q62520|ZIC2_MOUSE	Color2 [DarkGray]	1	4		-6.58067	-7.49576	-6.75717	-7.21619	-8.95447	-6.96982
0.356442	-1.81471	Q9JMG1|EDF1_MOUSE	Color2 [DarkGray]	1	4		-6.64057	-7.05274	-9.15306	-7.25946	-4.74545	-8.03763
0.356184	0.826221	Q6DN03|H2B2C_HUMAN	Color2 [DarkGray]	1	4		-7.48105	-4.55503	-6.4014	-5.28599	-7.33133	-6.0085
0.355469	0.819965	Q9CY57|CHTOP_MOUSE	Color2 [DarkGray]	1	4		-3.87357	-5.44814	-5.70956	-4.40201	-6.43484	-5.31665
0.355195	0.278537	Q9JKB3|YBOX3_MOUSE	Color2 [DarkGray]	1	4		-5.0045	-5.99411	-4.93359	-4.36301	-4.99106	-4.86262
0.355195	0.278537	O08709|PRDX6_MOUSE	Color2 [DarkGray]	1	4		-2.77742	-3.18207	-3.29148	-2.7209	-3.34895	-3.22051
0.354496	0.486056	P70288|HDAC2_MOUSE	Color2 [DarkGray]	1	4		-7.79505	-5.18294	-5.44435	-6.45873	-6.50182	-6.37337
0.354161	1.17973	Q8BH69|SPS1_MOUSE	Color2 [DarkGray]	1	4		-6.41179	-6.13874	-7.97764	-5.80214	-7.47023	-8.66901
0.353102	-1.61887	Q8BGD9|IF4B_MOUSE	Color2 [DarkGray]	1	4		-6.4904	-7.82078	-8.08219	-8.93193	-5.23277	-8.5436
0.352115	-0.575098	Q91YP3|DEOC_MOUSE	Color2 [DarkGray]	1	4		-7.33253	-9.9856	-7.10527	-7.65555	-7.34832	-6.2623
0.350851	1.29036	Q9D6R2|IDH3A_MOUSE	Color2 [DarkGray]	1	4		-5.03484	-5.43949	-5.7009	-4.97832	-7.95195	-5.308
0.350587	0.532611	Q920E5|FPPS_MOUSE	Color2 [DarkGray]	1	4		-4.06876	-5.05837	-4.73482	-4.01224	-4.47036	-5.34192
0.349255	2.44738	O70551|SRPK1_MOUSE	Color2 [DarkGray]	1	4		-7.11232	-5.79882	-6.1686	-5.86105	-5.85632	-11.0681
0.348825	-0.990496	Q3TIU4|PDE12_MOUSE	Color2 [DarkGray]	1	4		-6.80311	-9.96717	-8.86145	-6.74659	-6.78967	-6.83738
0.347837	1.34146	Q921U8|SMTN_MOUSE	Color2 [DarkGray]	1	4		-6.37401	-8.36362	-7.04007	-9.80856	-9.38262	-10.1489
0.347473	1.63689	P62746|RHOB_MOUSE	Color2 [DarkGray]	1	4		-5.19347	-8.53819	-5.44449	-5.13695	-5.18003	-8.67519
0.347368	-0.882427	P62911|RL32_MOUSE	Color2 [DarkGray]	1	4		-4.71331	-5.70292	-4.37937	-4.65679	-2.69988	-4.57143
0.347118	-1.07892	Q5XJE5|LEO1_MOUSE	Color2 [DarkGray]	1	4		-7.1761	-7.95586	-9.22354	-6.90973	-6.95281	-7.02262
0.346338	-0.585705	O35639|ANXA3_MOUSE	Color2 [DarkGray]	1	4		-7.11732	-7.66792	-7.16225	-8.33921	-7.38898	-6.94107
0.345873	0.769598	P83887|TBG1_MOUSE	Color2 [DarkGray]	1	4		-6.14114	-6.39088	-7.6523	-6.34475	-8.27685	-7.25939
0.345253	-0.655413	P04745|AMY1_HUMAN	Color2 [DarkGray]	1	4		-6.1793	-8.54197	-7.09965	-8.21225	-6.56476	-7.43631
0.344506	-0.612143	Q922Q8|LRC59_MOUSE	Color2 [DarkGray]	1	4		-3.8502	-4.51788	-3.93129	-4.79368	-4.2518	-3.24889
0.344329	2.5891	P60953|CDC42_HUMAN	Color2 [DarkGray]	1	4		-5.136	-8.25712	-4.06509	-5.07947	-9.91362	-4.40915
0.343556	0.325092	O54734|OST48_MOUSE	Color2 [DarkGray]	1	4		-6.34153	-5.74617	-5.59255	-6.28501	-6.32809	-6.19965
0.343556	0.325092	O88291|ZN326_MOUSE	Color2 [DarkGray]	1	4		-5.75335	-7.74296	-6.00437	-6.69682	-6.73991	-6.61147
0.343556	0.325092	Q9JII5|DAZP1_MOUSE	Color2 [DarkGray]	1	4		-6.15942	-5.14903	-5.41044	-6.1029	-6.14598	-6.01754
0.343555	0.325092	Q61301|CTNA2_MOUSE	Color2 [DarkGray]	1	4		-7.44416	-6.84881	-6.69519	-7.38764	-7.43073	-7.30228
0.343241	1.33183	P47941|CRKL_MOUSE	Color2 [DarkGray]	1	4		-5.80622	-6.79583	-8.55276	-5.7497	-8.13605	-8.83007
0.343146	-0.382427	Q9Z1Q9|SYVC_MOUSE	Color2 [DarkGray]	1	4		-5.27253	-5.8471	-5.52355	-6.21601	-5.25909	-5.71561
0.342737	0.913171	Q3UFY7|5NT3B_MOUSE	Color2 [DarkGray]	1	4		-8.63446	-7.50284	-7.0824	-5.26674	-7.48598	-6.6895
0.342645	-1.03614	Q9EQP2|EHD4_MOUSE	Color2 [DarkGray]	1	4		-5.0831	-4.65767	-4.59716	-6.61154	-5.06966	-4.06675
0.342643	1.38089	O70325|GPX4_MOUSE	Color2 [DarkGray]	1	4		-4.20037	-6.18997	-5.45139	-5.14384	-5.18693	-8.17008
0.342236	-0.885741	A2AQ19|RTF1_MOUSE	Color2 [DarkGray]	1	4		-5.92702	-7.13985	-8.43377	-7.0057	-6.18802	-7.47997
0.340767	-1.29119	Q9DCF9|SSRG_MOUSE	Color2 [DarkGray]	1	4		-8.22843	-6.11231	-8.26444	-6.22242	-6.92366	-4.98082
0.340487	-0.893686	Q9D0M3|CY1_MOUSE	Color2 [DarkGray]	1	4		-4.86873	-10.696	-7.11976	-8.07879	-5.8553	-7.55588
0.340245	0.861472	P28740|KIF2A_MOUSE	Color2 [DarkGray]	1	4		-6.04351	-6.03312	-5.70957	-6.98699	-6.51788	-7.90163
0.338362	1.21151	Q08024|PEBB_MOUSE	Color2 [DarkGray]	1	4		-4.18739	-5.177	-5.43841	-5.13087	-5.17395	-7.81835
0.33668	1.03867	Q9DB20|ATPO_MOUSE	Color2 [DarkGray]	1	4		-9.05165	-5.26182	-5.52323	-6.6546	-8.12486	-6.13033
0.33545	1.11757	Q9WTX6|CUL1_MOUSE	Color2 [DarkGray]	1	4		-6.21288	-5.88057	-5.87894	-5.5714	-5.61449	-8.071
0.334801	0.325092	P32921|SYWC_MOUSE	Color2 [DarkGray]	1	4		-6.49041	-4.89506	-4.74144	-4.84893	-5.47698	-4.76357
0.332585	-0.598907	P14211|CALR_MOUSE	Color2 [DarkGray]	1	4		-6.31081	-10.1205	-5.2399	-6.25428	-4.71241	-5.58396
0.332193	0.751815	Q9Z2N8|ACL6A_MOUSE	Color2 [DarkGray]	1	4		-5.29427	-5.28388	-5.22336	-6.23775	-5.81235	-7.15239
0.33131	-0.417622	P16546|SPTN1_MOUSE	Color2 [DarkGray]	1	4		-8.87877	-7.28341	-7.80786	-7.82224	-7.86533	-6.92953
0.33131	-0.417621	O08749|DLDH_MOUSE	Color2 [DarkGray]	1	4		-5.48813	-5.47774	-5.41722	-5.43161	-5.47469	-4.5389
0.33081	-0.259871	Q8BMJ2|SYLC_MOUSE	Color2 [DarkGray]	1	4		-4.98679	-5.1988	-5.04517	-5.4157	-5.19575	-4.74538
0.330735	-0.890695	Q8CHP8|PGP_MOUSE	Color2 [DarkGray]	1	4		-8.19673	-6.82584	-7.08725	-8.90824	-7.51975	-6.69435
0.330368	-0.813207	Q7TQK1|INT7_MOUSE	Color2 [DarkGray]	1	4		-5.29825	-9.14204	-8.71661	-8.33285	-6.81826	-8.60478
0.32967	1.05799	D3YXK2|SAFB1_MOUSE	Color2 [DarkGray]	1	4		-5.85671	-6.43128	-6.37076	-5.80018	-5.98714	-8.29979
0.329217	0.957082	Q9D0Q7|RM45_MOUSE	Color2 [DarkGray]	1	4		-5.87212	-8.16305	-6.12314	-5.8156	-5.85868	-7.99422
0.329123	-0.543391	P47753|CAZA1_MOUSE	Color2 [DarkGray]	1	4		-4.1828	-4.75737	-4.43382	-4.71124	-3.4324	-4.62588
0.328989	0.228769	Q9CQM9|GLRX3_MOUSE	Color2 [DarkGray]	1	4		-3.64354	-4.63315	-4.40914	-4.90895	-4.95203	-4.82359
0.328374	0.825092	P48758|CBR1_MOUSE	Color2 [DarkGray]	1	4		-4.07842	-5.653	-5.32944	-3.60686	-5.64995	-4.93654
0.328302	0.426562	P62259|1433E_MOUSE	Color2 [DarkGray]	1	4		-2.59261	-2.99725	-2.75616	-1.83564	-2.57917	-2.86576
0.325846	1.11757	O09131|GSTO1_MOUSE	Color2 [DarkGray]	1	4		-4.50725	-4.9119	-5.17331	-3.45073	-4.49381	-6.36537
0.32565	1.07258	P51949|MAT1_MOUSE	Color2 [DarkGray]	1	4		-8.57364	-7.74154	-7.14084	-5.83329	-6.52808	-8.59122
0.325492	-1.50921	Q91WT8|RBM47_MOUSE	Color2 [DarkGray]	1	4		-8.87212	-7.717	-10.0749	-6.67087	-6.62085	-7.10647
0.324824	-0.317022	P20029|BIP_MOUSE	Color2 [DarkGray]	1	4		-3.20391	-3.13907	-2.72911	-3.3884	-2.89091	-2.59254
0.324482	0.861767	O35381|AN32A_MOUSE	Color2 [DarkGray]	1	4		-4.56081	-4.96545	-5.81183	-5.50428	-5.54737	-7.49228
0.322483	-1.07594	Q9D868|PPIH_MOUSE	Color2 [DarkGray]	1	4		-5.08101	-5.07062	-6.33203	-8.63703	-6.85601	-5.96118
0.322181	1.33999	Q6PGG6|GNL3L_MOUSE	Color2 [DarkGray]	1	4		-6.75268	-6.74229	-8.00371	-5.69616	-7.16833	-9.21151
0.322057	0.599479	P22518|CLK1_MOUSE	Color2 [DarkGray]	1	4		-6.56124	-7.55085	-5.81226	-6.50471	-7.35444	-6.16149
0.321619	-0.224676	P47963|RL13_MOUSE	Color2 [DarkGray]	1	4		-4.32917	-3.73382	-3.77284	-4.27265	-3.73078	-3.86537
0.321343	0.801516	Q3TW96|UAP1L_MOUSE	Color2 [DarkGray]	1	4		-6.54908	-7.53869	-7.8001	-8.95824	-9.90075	-8.46063
0.321234	-1.67984	Q91V41|RAB14_MOUSE	Color2 [DarkGray]	1	4		-5.30475	-4.7094	-4.97081	-8.84305	-5.29132	-5.16287
0.321231	0.364111	P57746|VATD_MOUSE	Color2 [DarkGray]	1	4		-7.29989	-6.54185	-6.49354	-5.65567	-6.46708	-6.41036
0.321087	0.584982	Q9Z2I9|SUCB1_MOUSE	Color2 [DarkGray]	1	4		-5.95524	-5.80284	-7.62416	-6.43373	-7.93203	-7.29582
0.320683	-0.354135	P46935|NEDD4_MOUSE	Color2 [DarkGray]	1	4		-5.40837	-4.49109	-4.95895	-5.76689	-5.07301	-4.94456
0.320288	-0.71381	Q64127|TIF1A_MOUSE	Color2 [DarkGray]	1	4		-7.59212	-6.99677	-8.84314	-7.5356	-6.97167	-7.97945
0.319662	0.751028	E9Q5F9|SETD2_MOUSE	Color2 [DarkGray]	1	4		-6.57377	-9.29317	-8.59132	-7.82763	-8.17873	-9.74227
0.319496	0.778991	Q6IE82|JADE3_MOUSE	Color2 [DarkGray]	1	4		-6.27219	-8.2618	-7.52322	-7.21567	-7.25876	-9.03811
0.317056	0.673089	P97311|MCM6_MOUSE	Color2 [DarkGray]	1	4		-4.09316	-4.93077	-5.34418	-4.03664	-4.92772	-5.79928
0.316658	-0.475958	F4HRS2|SWTIE_ARATH	Color2 [DarkGray]	1	4		-5.2015	-11.178	-9.02998	-8.60244	-7.82674	-8.85377
0.316611	0.539514	P15532|NDKA_MOUSE	Color2 [DarkGray]	1	4		-1.831	-2.01326	-2.17513	-1.96712	-3.2326	-1.98868
0.316363	-1.39143	O88866|HUNK_MOUSE	Color2 [DarkGray]	1	4		-8.98562	-8.03035	-8.1722	-8.11348	-5.12415	-8.37866
0.31576	-1.74272	O35923|BRCA2_RAT	Color2 [DarkGray]	1	4		-8.97259	-9.77839	-10.517	-6.43313	-6.71366	-6.75104
0.314983	0.0678053	P62855|RS26_MOUSE	Color2 [DarkGray]	1	4		-2.84313	-3.41771	-2.87176	-2.78661	-2.8297	-2.96429
0.314699	0.445896	P19324|SERPH_MOUSE	Color2 [DarkGray]	1	4		-5.94824	-4.67085	-5.1953	-5.20968	-6.17245	-5.12433
0.314553	-0.476485	Q9CXW2|RT22_MOUSE	Color2 [DarkGray]	1	4		-5.09029	-7.0799	-7.34131	-6.63692	-6.07685	-6.94841
0.314395	-1.0245	Q6P8I4|PCNP_MOUSE	Color2 [DarkGray]	1	4		-7.03551	-5.96072	-10.3063	-8.42502	-7.5876	-9.09476
0.313594	-1.30666	P51807|DYLT1_MOUSE	Color2 [DarkGray]	1	4		-7.95555	-8.60371	-4.61891	-7.57487	-4.35445	-5.22601
0.312444	-1.12007	Q9D1L0|CHCH2_MOUSE	Color2 [DarkGray]	1	4		-7.67544	-8.43309	-7.0695	-7.18227	-4.68166	-7.32997
0.311938	-1.30316	Q9WU28|PFD5_MOUSE	Color2 [DarkGray]	1	4		-7.23628	-4.83297	-10.0398	-6.97799	-7.00264	-7.40884
0.309788	1.2922	Q90694|CDC42_CHICK	Color2 [DarkGray]	1	4		-5.13695	-7.35825	-4.06604	-5.08042	-7.32077	-4.4101
0.309692	0.355792	Q99020|ROAA_MOUSE	Color2 [DarkGray]	1	4		-1.86495	-1.85456	-2.11597	-2.03082	-2.85151	-2.00686
0.309171	-0.752237	Q9JMD0|ZN207_MOUSE	Color2 [DarkGray]	1	4		-6.44827	-7.21043	-7.69929	-6.39175	-5.67645	-6.91011
0.308903	-0.382427	Q91VR2|ATPG_MOUSE	Color2 [DarkGray]	1	4		-5.7654	-5.755	-5.43146	-5.70887	-4.75196	-5.62352
0.308903	-0.382427	P16125|LDHB_MOUSE	Color2 [DarkGray]	1	4		-5.91866	-6.90827	-5.58472	-5.86214	-4.90523	-5.77678
0.308903	-0.382427	Q9CWR8|DNM3L_MOUSE	Color2 [DarkGray]	1	4		-6.31075	-7.30036	-5.97681	-6.25422	-5.29731	-6.16887
0.308858	-2.01726	Q78IK2|ATPMD_MOUSE	Color2 [DarkGray]	1	4		-3.4	-9.26258	-7.77821	-7.85413	-3.38657	-8.21125
0.308138	0.577274	Q02614|S30BP_MOUSE	Color2 [DarkGray]	1	4		-7.22368	-6.79592	-7.05733	-7.81072	-8.59168	-7.43091
0.307767	-0.327335	Q8CGY8|OGT1_MOUSE	Color2 [DarkGray]	1	4		-4.42584	-4.19306	-4.75933	-5.53924	-4.77498	-4.86892
0.307241	-0.967389	Q60605|MYL6_MOUSE	Color2 [DarkGray]	1	4		-3.22254	-4.79711	-6.05853	-3.75098	-3.79407	-4.08066
0.306793	-1.05583	P62301|RS13_MOUSE	Color2 [DarkGray]	1	4		-2.83217	-1.82178	-1.55963	-3.77565	-2.23378	-0.989855
0.306022	-1.27111	Q80W03|TOX3_MOUSE	Color2 [DarkGray]	1	4		-6.70725	-7.69686	-7.95827	-6.65073	-4.64648	-7.42031
0.30601	-0.843787	B2RWS6|EP300_MOUSE	Color2 [DarkGray]	1	4		-7.18774	-8.75618	-8.01759	-8.71005	-8.4772	-6.56286
0.305899	-0.24366	O65719|HSP7C_ARATH	Color2 [DarkGray]	1	4		-4.29378	-4.86835	-4.80784	-4.82222	-4.86531	-4.27743
0.305164	-0.063712	Q9QUM9|PSA6_MOUSE	Color2 [DarkGray]	1	4		-4.50062	-3.90527	-3.94429	-3.85914	-3.90222	-3.77378
0.305154	-1.2622	Q99L48|NMD3_MOUSE	Color2 [DarkGray]	1	4		-8.42481	-6.56388	-9.5426	-6.51774	-6.56083	-6.97511
0.304692	-0.467389	P62814|VATB2_MOUSE	Color2 [DarkGray]	1	4		-5.54747	-5.95212	-6.21353	-5.49095	-4.94908	-5.82063
0.30391	-0.706905	Q9CRT8|XPOT_MOUSE	Color2 [DarkGray]	1	4		-6.81553	-8.69831	-8.75488	-7.82601	-8.3052	-6.86188
0.303148	-0.77123	Q8BFR5|EFTU_MOUSE	Color2 [DarkGray]	1	4		-6.35558	-5.76023	-4.79925	-6.29906	-5.34215	-4.2137
0.300344	0.563106	Q08297|RAD51_MOUSE	Color2 [DarkGray]	1	4		-4.93432	-6.92393	-6.18534	-5.87779	-5.92088	-7.26846
0.299448	-1.4438	Q9CYR0|SSBP_MOUSE	Color2 [DarkGray]	1	4		-9.93891	-8.76323	-8.45244	-7.51748	-4.82684	-8.25548
0.299072	0.552567	P41565|IDHG1_RAT	Color2 [DarkGray]	1	4		-6.14725	-7.13686	-6.39827	-6.09073	-6.13381	-7.46032
0.298821	-0.037535	Q8BFZ3|ACTBL_MOUSE	Color2 [DarkGray]	1	4		-1.79652	-1.49335	-1.81488	-1.74	-1.71269	-1.76712
0.298805	-0.887399	Q9D0M0|EXOS7_MOUSE	Color2 [DarkGray]	1	4		-4.74302	-6.70769	-7.39136	-8.79183	-8.04514	-6.36325
0.297988	-0.461126	Q9FJH0|RAA1F_ARATH	Color2 [DarkGray]	1	4		-6.23506	-6.31706	-6.57847	-5.84337	-5.31402	-6.18557
0.296266	0.289897	O70456|1433S_MOUSE	Color2 [DarkGray]	1	4		-3.93316	-4.1858	-3.76914	-3.13967	-3.91972	-3.56889
0.296228	0.742714	P14576|SRP54_MOUSE	Color2 [DarkGray]	1	4		-6.6661	-7.51575	-6.77716	-6.60088	-6.51271	-8.35077
0.295579	2.74362	Q9Y333|LSM2_HUMAN	Color2 [DarkGray]	1	4		-4.16362	-5.15323	-5.41464	-4.1071	-4.15018	-10.8588
0.295556	1.3233	Q6ZWM4|LSM8_MOUSE	Color2 [DarkGray]	1	4		-7.61731	-5.09453	-4.35594	-7.38167	-7.8467	-6.53752
0.293868	1.40945	Q9WUP7|UCHL5_MOUSE	Color2 [DarkGray]	1	4		-4.37434	-5.36395	-5.62537	-4.90278	-4.94587	-8.40119
0.293341	0.910054	Q9JMA1|UBP14_MOUSE	Color2 [DarkGray]	1	4		-5.5334	-7.52301	-6.19946	-4.89192	-5.51996	-7.39152
0.293341	0.910054	Q8CCG4|DPPA4_MOUSE	Color2 [DarkGray]	1	4		-5.75717	-6.74678	-5.42323	-4.11568	-4.74373	-6.61529
0.293159	-0.25091	Q76MZ3|2AAA_MOUSE	Color2 [DarkGray]	1	4		-5.17055	-5.42319	-5.42157	-5.11403	-4.74208	-5.2917
0.292965	-0.956501	Q91WK0|LRRF2_MOUSE	Color2 [DarkGray]	1	4		-5.28512	-8.2437	-7.53614	-9.64329	-7.05624	-8.21019
0.292767	0.532611	O35796|C1QBP_RAT	Color2 [DarkGray]	1	4		-5.68005	-5.0847	-4.93107	-3.62353	-4.66661	-4.95321
0.292767	0.53261	Q5SWU9|ACACA_MOUSE	Color2 [DarkGray]	1	4		-8.77722	-9.76683	-8.02825	-6.7207	-7.76379	-8.05038
0.292177	1.71639	P46467|VPS4B_MOUSE	Color2 [DarkGray]	1	4		-6.35299	-7.3426	-7.60401	-5.29647	-6.33955	-9.99371
0.291828	-0.990712	Q05D44|IF2P_MOUSE	Color2 [DarkGray]	1	4		-7.28442	-7.23515	-6.49656	-8.99055	-6.81706	-6.68862
0.291762	0.435006	O70546|KDM6A_MOUSE	Color2 [DarkGray]	1	4		-8.97574	-9.24201	-8.67311	-7.93957	-8.33367	-9.14902
0.291729	-1.71175	P51660|DHB4_MOUSE	Color2 [DarkGray]	1	4		-7.03855	-6.4432	-10.7321	-7.15084	-6.02511	-8.43429
0.290561	1.8017	P00405|COX2_MOUSE	Color2 [DarkGray]	1	4		-8.30392	-6.41471	-4.45884	-8.52166	-7.25689	-9.32701
0.290066	-1.85846	Q00547|HMMR_MOUSE	Color2 [DarkGray]	1	4		-6.24618	-9.97312	-11.7601	-7.09797	-7.23274	-7.90842
0.289994	0.523645	P46662|MERL_MOUSE	Color2 [DarkGray]	1	4		-5.85065	-6.2553	-6.51671	-5.39702	-6.83722	-6.12381
0.28753	-0.918905	Q8BK64|AHSA1_MOUSE	Color2 [DarkGray]	1	4		-3.97836	-5.383	-6.22938	-8.40983	-5.96492	-6.83648
0.28539	-0.461286	P70336|ROCK2_MOUSE	Color2 [DarkGray]	1	4		-7.94508	-9.0428	-7.88276	-7.77697	-6.77748	-7.95967
0.285009	-0.174908	Q8BJW6|EIF2A_MOUSE	Color2 [DarkGray]	1	4		-4.73505	-6.1397	-5.66414	-5.67853	-5.72161	-5.27124
0.285009	-0.174908	O70503|DHB12_MOUSE	Color2 [DarkGray]	1	4		-5.8446	-4.83421	-4.7737	-4.78808	-4.83117	-4.38079
0.284563	-0.959918	P14115|RL27A_MOUSE	Color2 [DarkGray]	1	4		-5.52155	-4.18419	-5.03056	-7.33317	-4.7661	-5.67779
0.283483	0.683999	Q9CPY7|AMPL_MOUSE	Color2 [DarkGray]	1	4		-7.93958	-8.03441	-7.788	-7.35005	-9.11095	-7.3951
0.28326	-0.743095	Q8BPB0|MOB1B_MOUSE	Color2 [DarkGray]	1	4		-7.96452	-6.3647	-9.65503	-7.81709	-8.27958	-7.70635
0.282297	-0.904096	Q7TPD0|INT3_MOUSE	Color2 [DarkGray]	1	4		-7.69588	-7.82003	-7.8589	-8.24257	-5.98753	-8.30574
0.282159	0.117573	P26516|PSMD7_MOUSE	Color2 [DarkGray]	1	4		-4.33244	-3.90701	-3.58346	-3.86088	-3.90396	-3.77552
0.282159	0.117573	Q9DAW9|CNN3_MOUSE	Color2 [DarkGray]	1	4		-4.32805	-5.90262	-5.57907	-5.85649	-5.89957	-5.77113
0.282159	0.117573	Q9CWS0|DDAH1_MOUSE	Color2 [DarkGray]	1	4		-5.69781	-5.10246	-5.36387	-5.64129	-5.68438	-5.55593
0.282158	0.117573	Q9CZ04|CSN7A_MOUSE	Color2 [DarkGray]	1	4		-5.64362	-6.63323	-5.30968	-5.58709	-5.63018	-5.50174
0.282158	0.117573	Q8CFI7|RPB2_MOUSE	Color2 [DarkGray]	1	4		-7.79111	-7.19576	-7.45717	-7.73459	-7.77768	-7.64923
0.282158	0.117573	O88543|CSN3_MOUSE	Color2 [DarkGray]	1	4		-6.3059	-7.29551	-5.97196	-6.24938	-6.29246	-6.16402
0.282158	0.117573	Q99KI0|ACON_MOUSE	Color2 [DarkGray]	1	4		-7.14324	-7.56823	-6.8093	-7.08672	-7.1298	-7.00136
0.28209	-1.37686	Q9JMH6|TRXR1_MOUSE	Color2 [DarkGray]	1	4		-7.7971	-6.19854	-5.45995	-9.01628	-6.0705	-5.65201
0.280934	0.325092	Q9Z0N1|IF2G_MOUSE	Color2 [DarkGray]	1	4		-3.59293	-3.93046	-3.65131	-3.17384	-3.38685	-4.08848
0.280934	0.325092	P81795|IF2G_RAT	Color2 [DarkGray]	1	4		-3.59333	-4.06836	-3.6517	-3.17423	-3.38724	-4.08888
0.27944	-0.958092	O08759|UBE3A_MOUSE	Color2 [DarkGray]	1	4		-8.08719	-6.3095	-9.0988	-7.31071	-6.36343	-8.12989
0.278695	0.540868	O35864|CSN5_MOUSE	Color2 [DarkGray]	1	4		-5.9567	-8.97396	-7.20772	-5.90017	-7.37481	-6.81482
0.277616	-0.478749	P61161|ARP2_MOUSE	Color2 [DarkGray]	1	4		-4.21016	-3.49933	-3.65383	-4.56868	-3.19673	-4.06828
0.277278	0.808328	Q8CI11|GNL3_MOUSE	Color2 [DarkGray]	1	4		-6.65168	-6.64129	-6.31774	-7.25919	-6.63825	-8.55534
0.276103	1.04478	Q99N94|RM09_MOUSE	Color2 [DarkGray]	1	4		-5.64457	-6.63418	-7.39733	-5.58805	-6.48784	-8.5871
0.275461	0.728769	Q64727|VINC_MOUSE	Color2 [DarkGray]	1	4		-6.59286	-6.99751	-6.03653	-5.53634	-5.57943	-7.45098
0.275461	0.728769	Q04750|TOP1_MOUSE	Color2 [DarkGray]	1	4		-5.23182	-5.41408	-5.67549	-5.1753	-5.21838	-7.08994
0.275085	0.430905	Q9DA19|CIR1_MOUSE	Color2 [DarkGray]	1	4		-7.78504	-8.26239	-7.31004	-6.36541	-6.94343	-7.59383
0.274259	1.49285	Q8R1N0|ZN830_MOUSE	Color2 [DarkGray]	1	4		-5.07146	-7.06107	-9.15883	-6.01494	-7.85593	-10.3035
0.27346	0.395046	P70404|IDHG1_MOUSE	Color2 [DarkGray]	1	4		-6.14503	-7.13464	-6.39605	-6.0885	-6.13159	-7.14306
0.273186	-1.2342	Q7TN75|PEG10_MOUSE	Color2 [DarkGray]	1	4		-6.50537	-10.0895	-8.75639	-5.56744	-5.49194	-6.36349
0.272849	1.4037	Q8CFE3|RCOR1_MOUSE	Color2 [DarkGray]	1	4		-5.44614	-8.6384	-7.69716	-6.38961	-6.68219	-10.212
0.271814	-1.15823	Q99K01|PDXD1_MOUSE	Color2 [DarkGray]	1	4		-8.09287	-11.1203	-10.059	-6.96625	-7.16106	-7.54769
0.271659	-0.45483	Q38S50|COX2_ACOIG	Color2 [DarkGray]	1	4		-9.01368	-6.40149	-7.81506	-8.86584	-8.20005	-7.57118
0.271335	0.468609	P59325|IF5_MOUSE	Color2 [DarkGray]	1	4		-8.23239	-8.53637	-7.59078	-6.96478	-8.2949	-7.19788
0.271015	0.889267	Q3U319|BRE1B_MOUSE	Color2 [DarkGray]	1	4		-6.55847	-6.96311	-6.80949	-7.50194	-9.19368	-6.89629
0.270057	-1.00632	Q6P5D8|SMHD1_MOUSE	Color2 [DarkGray]	1	4		-7.54391	-7.18802	-9.79493	-7.48739	-6.91091	-8.35877
0.270014	-0.64157	O08788|DCTN1_MOUSE	Color2 [DarkGray]	1	4		-8.18049	-9.38115	-9.68762	-8.18508	-7.859	-8.73055
0.269312	1.33464	Q04692|SMRCD_MOUSE	Color2 [DarkGray]	1	4		-8.7817	-6.99422	-7.25563	-7.53305	-6.92324	-10.5347
0.268775	0.822083	Q0P678|ZCH18_MOUSE	Color2 [DarkGray]	1	4		-6.44974	-6.43935	-6.37884	-6.39322	-6.09055	-8.32567
0.268538	0.791699	Q99K43|PRC1_MOUSE	Color2 [DarkGray]	1	4		-6.86124	-7.65505	-6.95146	-6.30339	-6.39188	-8.44638
0.2683	0.506377	Q60668|HNRPD_MOUSE	Color2 [DarkGray]	1	4		-3.40234	-3.07002	-3.0684	-3.34581	-4.3889	-3.03806
0.268292	0.779362	Q9WTP6|KAD2_MOUSE	Color2 [DarkGray]	1	4		-7.53993	-6.22522	-6.70325	-6.46817	-8.4198	-6.31035
0.267983	-0.758266	Q14C51|PTCD3_MOUSE	Color2 [DarkGray]	1	4		-5.80555	-6.41226	-7.25864	-9.14605	-7.02242	-7.86574
0.267854	0.916951	Q80W00|PP1RA_MOUSE	Color2 [DarkGray]	1	4		-6.54687	-8.59371	-7.82153	-6.22976	-6.97809	-8.9071
0.267144	0.342474	P17809|GTR1_MOUSE	Color2 [DarkGray]	1	4		-5.48048	-6.47009	-6.7315	-6.38919	-6.46704	-7.3386
0.2667	0.714659	P83741|WNK1_MOUSE	Color2 [DarkGray]	1	4		-7.39206	-8.02775	-6.94644	-8.64062	-8.01843	-8.99795
0.266249	-0.112143	Q9Z2U0|PSA7_MOUSE	Color2 [DarkGray]	1	4		-3.52586	-3.05604	-3.19192	-2.88437	-2.92746	-2.92455
0.266247	-0.543391	P16460|ASSY_MOUSE	Color2 [DarkGray]	1	4		-4.68282	-5.67243	-5.51881	-4.6263	-3.93242	-5.12591
0.265813	0.37486	P47754|CAZA2_MOUSE	Color2 [DarkGray]	1	4		-3.76894	-4.43663	-3.69804	-4.12746	-4.75551	-3.81971
0.264843	-0.396007	Q9JKY0|CNOT9_MOUSE	Color2 [DarkGray]	1	4		-8.73462	-10.1415	-7.04745	-7.3501	-6.27849	-7.32705
0.263741	-0.291069	Q8BRN9|C2D1B_MOUSE	Color2 [DarkGray]	1	4		-7.26656	-8.25617	-8.00522	-7.21004	-7.25313	-7.37999
0.263741	0.330439	Q8K2B3|SDHA_MOUSE	Color2 [DarkGray]	1	4		-6.90759	-6.8972	-7.15862	-6.85107	-6.90485	-7.76571
0.263188	-0.74184	Q8R2N2|UTP4_MOUSE	Color2 [DarkGray]	1	4		-6.99107	-7.98068	-8.94338	-6.93455	-6.97764	-7.41661
0.262642	-0.48013	Q9Z103|ADNP_MOUSE	Color2 [DarkGray]	1	4		-7.68377	-7.67338	-8.93479	-7.62725	-7.67033	-7.93144
0.261769	0.749894	P60766|CDC42_MOUSE	Color2 [DarkGray]	1	4		-5.136	-9.32424	-4.06509	-5.07947	-6.2352	-4.40915
0.261768	0.956142	Q91Z53|GRHPR_MOUSE	Color2 [DarkGray]	1	4		-7.51538	-7.57827	-7.1198	-6.07729	-8.78014	-6.32924
0.261489	0.759893	P97376|FRG1_MOUSE	Color2 [DarkGray]	1	4		-7.87367	-6.57989	-5.25634	-7.33925	-7.25188	-6.86349
0.261467	0.986056	P17751|TPIS_MOUSE	Color2 [DarkGray]	1	4		-4.14966	-4.72423	-3.66372	-5.6781	-4.72119	-6.59274
0.261144	0.844784	Q9CY73|RM44_MOUSE	Color2 [DarkGray]	1	4		-5.95585	-6.94546	-7.20687	-5.35092	-6.39613	-7.85123
0.261046	0.82594	Q91WN1|DNJC9_MOUSE	Color2 [DarkGray]	1	4		-7.73688	-9.58777	-5.88674	-5.5792	-5.41593	-7.70189
0.259351	-1.46578	P18608|HMGN1_MOUSE	Color2 [DarkGray]	1	4		-6.92988	-5.0593	-6.16001	-6.92944	-3.05625	-7.10163
0.258207	-0.967389	Q9D0K2|SCOT1_MOUSE	Color2 [DarkGray]	1	4		-7.27916	-8.47397	-7.78409	-5.47654	-4.93467	-6.39119
0.257562	-1.35964	P62821|RAB1A_MOUSE	Color2 [DarkGray]	1	4		-5.22922	-3.63386	-3.31031	-7.12711	-3.63082	-4.08734
0.257259	-0.46739	O70310|NMT1_MOUSE	Color2 [DarkGray]	1	4		-6.55605	-5.54566	-5.80707	-5.49952	-4.54261	-5.8292
0.256005	0.325092	Q9DCN2|NB5R3_MOUSE	Color2 [DarkGray]	1	4		-7.63317	-6.80849	-6.0699	-5.76236	-5.80544	-6.677
0.256005	0.325092	Q921H8|THIKA_MOUSE	Color2 [DarkGray]	1	4		-6.18388	-7.17349	-6.43491	-6.12736	-6.17045	-7.042
0.256005	0.325092	Q64105|SPRE_MOUSE	Color2 [DarkGray]	1	4		-4.52731	-6.51692	-5.77833	-5.47079	-5.51387	-6.38543
0.256005	0.325092	Q99MD9|NASP_MOUSE	Color2 [DarkGray]	1	4		-7.11752	-8.25442	-7.36854	-7.061	-7.10408	-7.97564
0.256005	0.325092	P56873|SSA27_MOUSE	Color2 [DarkGray]	1	4		-5.14121	-6.13082	-5.39223	-5.08469	-5.12778	-5.99933
0.256005	0.325092	P03987|IGHG3_MOUSE	Color2 [DarkGray]	1	4		-6.50853	-8.00559	-6.43412	-6.12657	-6.16966	-7.04122
0.256005	0.325092	Q2QL92|TES_MICMU	Color2 [DarkGray]	1	4		-6.3136	-8.24374	-6.56462	-6.25708	-6.30016	-7.17172
0.256005	0.325092	Q8BGS2|BOLA2_MOUSE	Color2 [DarkGray]	1	4		-3.07861	-5.06822	-4.32963	-4.02209	-4.06517	-4.93673
0.255319	0.693575	Q99MN1|SYK_MOUSE	Color2 [DarkGray]	1	4		-4.0027	-6.2147	-5.73915	-4.75354	-6.79662	-5.08322
0.255229	-0.882426	Q38S29|COX2_APOSM	Color2 [DarkGray]	1	4		-8.52572	-6.41493	-9.654	-7.93163	-6.99358	-8.8272
0.254863	-0.271231	Q68FL6|SYMC_MOUSE	Color2 [DarkGray]	1	4		-5.06842	-5.5726	-5.18194	-4.52647	-4.37691	-4.78904
0.254852	0.778537	Q8BKC5|IPO5_MOUSE	Color2 [DarkGray]	1	4		-6.09046	-6.66503	-7.34148	-5.29697	-6.66199	-7.53354
0.254844	-0.653589	Q9CZW5|TOM70_MOUSE	Color2 [DarkGray]	1	4		-7.08565	-7.79434	-7.05575	-8.70557	-6.7913	-7.66285
0.254474	-0.543391	P30681|HMGB2_MOUSE	Color2 [DarkGray]	1	4		-2.99873	-3.50292	-3.57168	-3.67918	-2.30723	-3.85685
0.253956	-0.467389	Q8R010|AIMP2_MOUSE	Color2 [DarkGray]	1	4		-4.87077	-6.86038	-6.1218	-4.81425	-4.85734	-5.14393
0.253956	-0.467389	Q60676|PPP5_MOUSE	Color2 [DarkGray]	1	4		-7.52077	-6.54538	-6.80679	-5.49924	-5.54233	-5.82892
0.253956	-0.467389	P61514|RL37A_MOUSE	Color2 [DarkGray]	1	4		-3.08706	-3.49171	-4.33808	-3.03054	-3.07362	-3.36022
0.253956	-0.467389	P24527|LKHA4_MOUSE	Color2 [DarkGray]	1	4		-6.83558	-6.82519	-7.08661	-5.77906	-5.82215	-6.10874
0.253956	-0.467389	P49442|INPP_MOUSE	Color2 [DarkGray]	1	4		-5.56662	-5.56847	-6.41484	-5.1073	-5.15038	-5.43698
0.252749	-1.02151	O88967|YMEL1_MOUSE	Color2 [DarkGray]	1	4		-8.1961	-8.03804	-8.29945	-8.74858	-8.95442	-6.05058
0.252734	-0.96739	P62717|RL18A_MOUSE	Color2 [DarkGray]	1	4		-4.09978	-12.9734	-6.3508	-5.04326	-3.50138	-5.9579
0.252733	-0.967389	P63005|LIS1_MOUSE	Color2 [DarkGray]	1	4		-6.27042	-7.26003	-7.52144	-6.21389	-4.67202	-7.12854
0.252041	-0.282415	Q8BP47|SYNC_MOUSE	Color2 [DarkGray]	1	4		-3.41034	-3.47395	-3.39833	-3.86839	-3.01839	-3.6835
0.251448	0.988778	Q99KQ4|NAMPT_MOUSE	Color2 [DarkGray]	1	4		-6.87093	-5.92368	-7.77005	-6.46251	-6.83457	-9.37555
0.249149	0.820788	Q4VBE8|WDR18_MOUSE	Color2 [DarkGray]	1	4		-6.28705	-6.27665	-5.53807	-6.23052	-7.84996	-5.5602
0.248178	-0.221463	P63101|1433Z_MOUSE	Color2 [DarkGray]	1	4		-3.19957	-3.34119	-3.6026	-3.14305	-2.9231	-3.37962
0.247925	-0.589946	P19253|RL13A_MOUSE	Color2 [DarkGray]	1	4		-3.69341	-4.26798	-4.94443	-3.63689	-4.26493	-3.13649
0.246764	-0.640773	Q9Y4X5|ARI1_HUMAN	Color2 [DarkGray]	1	4		-6.10418	-7.03164	-7.97967	-8.53319	-6.71522	-8.5161
0.246498	0.635731	P61965|WDR5_MOUSE	Color2 [DarkGray]	1	4		-5.91933	-4.90894	-4.84843	-5.86281	-5.20525	-6.77745
0.244571	0.766051	Q64674|SPEE_MOUSE	Color2 [DarkGray]	1	4		-5.81324	-7.65706	-6.06427	-5.75672	-5.55159	-7.8015
0.243728	1.07447	Q08093|CNN2_MOUSE	Color2 [DarkGray]	1	4		-7.90834	-8.41899	-6.02821	-8.28473	-7.09987	-9.36202
0.243449	0.656574	P67778|PHB_MOUSE	Color2 [DarkGray]	1	4		-3.6242	-3.29188	-2.6273	-3.56768	-4.61077	-2.89736
0.242306	-1.42096	Q9DCC4|P5CR3_MOUSE	Color2 [DarkGray]	1	4		-5.75078	-11.5911	-9.93659	-6.46024	-5.55659	-7.99832
0.241865	0.512154	P32233|DRG1_MOUSE	Color2 [DarkGray]	1	4		-6.06627	-5.47092	-6.31729	-6.00975	-7.42696	-5.92439
0.240626	-0.737674	Q8BFY9|TNPO1_MOUSE	Color2 [DarkGray]	1	4		-7.40346	-6.07114	-5.19505	-7.34694	-5.80506	-5.26158
0.240202	1.23979	Q8N7N5|DCAF8_MOUSE	Color2 [DarkGray]	1	4		-6.77109	-7.7607	-6.0348	-6.43829	-9.3335	-5.61916
0.240169	0.325092	P11103|PARP1_MOUSE	Color2 [DarkGray]	1	4		-4.74009	-5.07763	-4.99112	-5.90596	-5.94905	-5.59821
0.239666	-0.866414	Q3UZ39|LRRF1_MOUSE	Color2 [DarkGray]	1	4		-8.26103	-8.28966	-9.55653	-7.08962	-7.02088	-7.89243
0.23925	-0.439135	P50096|IMDH1_MOUSE	Color2 [DarkGray]	1	4		-7.38279	-7.50426	-7.33337	-6.9832	-6.07856	-7.35974
0.23895	0.532611	Q08943|SSRP1_MOUSE	Color2 [DarkGray]	1	4		-5.47839	-5.2456	-5.31437	-6.00683	-5.46495	-6.92147
0.238346	0.786675	Q14AX6|CDK12_MOUSE	Color2 [DarkGray]	1	4		-6.08073	-8.07034	-6.89602	-7.02421	-6.55473	-8.93885
0.238334	1.37837	Q06180|PTN2_MOUSE	Color2 [DarkGray]	1	4		-5.29159	-7.2812	-7.54261	-6.80093	-6.49149	-10.6088
0.238217	-0.336535	P33174|KIF4_MOUSE	Color2 [DarkGray]	1	4		-7.85031	-8.83992	-8.10133	-7.79379	-7.12377	-8.09828
0.237399	0.823387	Q99J62|RFC4_MOUSE	Color2 [DarkGray]	1	4		-6.04312	-7.03273	-4.97221	-6.96426	-6.02968	-7.55357
0.237229	-0.154587	Q9CZX8|RS19_MOUSE	Color2 [DarkGray]	1	4		-3.14868	-1.81636	-2.3997	-2.09215	-1.91285	-2.26983
0.23697	-1.22329	Q3UJD6|UBP19_MOUSE	Color2 [DarkGray]	1	4		-7.96007	-7.58041	-11.4855	-7.90355	-7.94664	-8.99579
0.236879	1.30817	Q62158|TRI27_MOUSE	Color2 [DarkGray]	1	4		-7.28197	-7.58629	-7.8477	-5.38541	-6.35317	-9.49628
0.236709	-0.174908	P46471|PRS7_MOUSE	Color2 [DarkGray]	1	4		-4.3303	-5.31991	-4.99636	-5.27378	-4.7319	-5.18842
0.236626	-0.913932	P70168|IMB1_MOUSE	Color2 [DarkGray]	1	4		-5.32864	-4.5109	-4.77231	-7.27212	-5.73024	-4.48632
0.236615	0.702536	Q922R8|PDIA6_MOUSE	Color2 [DarkGray]	1	4		-4.31396	-4.98164	-4.39506	-4.67247	-6.30052	-4.17208
0.236458	-0.729072	Q689Z5|SBNO1_MOUSE	Color2 [DarkGray]	1	4		-6.99031	-7.39496	-7.65637	-7.93379	-5.96024	-8.17178
0.235648	0.945289	E9Q5K9|YTDC1_MOUSE	Color2 [DarkGray]	1	4		-6.14636	-6.55101	-7.39738	-6.08984	-6.39524	-8.98256
0.23564	1.05941	Q9CU62|SMC1A_MOUSE	Color2 [DarkGray]	1	4		-5.88823	-6.07049	-6.3319	-5.83171	-5.53607	-8.74635
0.23462	0.465146	Q9ERK4|XPO2_MOUSE	Color2 [DarkGray]	1	4		-4.92835	-4.91796	-4.67687	-5.13486	-4.69252	-6.0495
0.234268	0.202536	P52293|IMA1_MOUSE	Color2 [DarkGray]	1	4		-3.12275	-3.98683	-3.66328	-3.35574	-3.98378	-3.4403
0.233948	-0.53221	Q8CHH9|SEPT8_MOUSE	Color2 [DarkGray]	1	4		-6.36442	-7.35402	-5.61544	-6.52746	-4.85595	-6.22254
0.233545	0.255544	P97855|G3BP1_MOUSE	Color2 [DarkGray]	1	4		-3.25176	-3.82633	-3.42478	-2.66472	-3.40825	-3.19234
0.232754	0.46287	Q9CZI9|AEN_MOUSE	Color2 [DarkGray]	1	4		-8.8141	-6.93706	-7.19847	-8.43443	-8.64448	-7.91416
0.231466	1.55412	A2AN08|UBR4_MOUSE	Color2 [DarkGray]	1	4		-6.94449	-9.12451	-11.1376	-6.37203	-9.87318	-10.7447
0.231397	0.833273	P56960|EXOSX_MOUSE	Color2 [DarkGray]	1	4		-5.38338	-6.78802	-6.6344	-5.74189	-5.80134	-8.2415
0.231304	1.5165	P62715|PP2AB_MOUSE	Color2 [DarkGray]	1	4		-5.87879	-4.54647	-4.32245	-4.82226	-8.44082	-3.73691
0.231188	0.793122	Q8BK63|KC1A_MOUSE	Color2 [DarkGray]	1	4		-6.00825	-4.99786	-7.25927	-6.90794	-9.10174	-6.65171
0.231155	0.456609	O35841|API5_MOUSE	Color2 [DarkGray]	1	4		-3.96847	-3.8426	-3.63453	-4.49691	-3.95503	-5.08962
0.231122	0.903103	Q9JJ66|CDC20_MOUSE	Color2 [DarkGray]	1	4		-6.50252	-7.49213	-7.75354	-6.446	-6.75413	-9.25161
0.230963	0.325092	Q9QZQ8|H2AY_MOUSE	Color2 [DarkGray]	1	4		-5.03833	-6.02794	-5.70439	-4.98181	-6.0249	-5.31149
0.230379	0.691515	Q8BZR9|NCBP3_MOUSE	Color2 [DarkGray]	1	4		-4.53423	-6.84577	-5.78526	-6.79964	-6.02768	-7.94025
0.229585	0.228769	P63028|TCTP_MOUSE	Color2 [DarkGray]	1	4		-4.00858	-3.67626	-3.45225	-3.3671	-3.99515	-3.28174
0.229349	-0.750909	P61255|RL26_MOUSE	Color2 [DarkGray]	1	4		-3.25022	-5.8248	-2.91628	-4.77866	-3.82175	-2.37138
0.22856	1.19278	Q8BSQ9|PB1_MOUSE	Color2 [DarkGray]	1	4		-7.3911	-8.72287	-9.52535	-5.77612	-8.99458	-8.69246
0.227981	0.816434	Q3TX08|TRM1_MOUSE	Color2 [DarkGray]	1	4		-6.90292	-6.81088	-7.15394	-7.49094	-9.4181	-6.85965
0.227835	-1.47593	Q9D1R9|RL34_MOUSE	Color2 [DarkGray]	1	4		-4.45859	-9.03344	-7.82115	-6.10494	-7.65752	-3.31671
0.227702	1.26603	Q91WM3|U3IP2_MOUSE	Color2 [DarkGray]	1	4		-6.4294	-9.54018	-10.2676	-6.37288	-9.11734	-10.0552
0.226703	-0.325493	Q6ZWX6|IF2A_MOUSE	Color2 [DarkGray]	1	4		-2.90024	-2.71993	-2.34391	-3.25876	-2.71688	-2.2348
0.226225	1.8842	P08030|APT_MOUSE	Color2 [DarkGray]	1	4		-5.02787	-6.01748	-5.2789	-4.97135	-4.01444	-10.0042
0.22616	1.22262	O35900|LSM2_MOUSE	Color2 [DarkGray]	1	4		-4.16362	-5.15323	-5.41464	-4.1071	-4.15018	-7.8168
0.226029	1.22104	Q9R1P3|PSB2_MOUSE	Color2 [DarkGray]	1	4		-4.24365	-6.23326	-6.49467	-5.18713	-5.23021	-8.89366
0.225001	0.171031	Q3U1J4|DDB1_MOUSE	Color2 [DarkGray]	1	4		-5.12805	-5.00218	-4.57171	-4.33456	-4.37764	-4.87069
0.224829	0.944809	Q9DBG5|PLIN3_MOUSE	Color2 [DarkGray]	1	4		-6.2886	-8.29889	-7.44664	-7.7062	-7.01457	-10.0279
0.224403	1.39244	Q99NH0|ANR17_MOUSE	Color2 [DarkGray]	1	4		-8.82514	-10.5389	-10.0447	-5.66541	-8.8117	-9.68326
0.223878	0.213896	P62245|RS15A_MOUSE	Color2 [DarkGray]	1	4		-2.03245	-2.14759	-1.86844	-1.97593	-1.79662	-2.47553
0.223199	0.880844	P61961|UFM1_MOUSE	Color2 [DarkGray]	1	4		-3.91471	-3.90432	-3.58077	-3.85819	-6.01278	-3.18787
0.223138	-0.977326	Q8R050|ERF3A_MOUSE	Color2 [DarkGray]	1	4		-6.82668	-6.81629	-5.75577	-8.69692	-6.81324	-5.6848
0.222756	0.219979	Q38RU1|COX2_ZELHI	Color2 [DarkGray]	1	4		-9.23246	-6.41059	-7.38673	-7.951	-7.67324	-8.10445
0.222329	0.456609	Q8VE37|RCC1_MOUSE	Color2 [DarkGray]	1	4		-5.21563	-4.62028	-4.88169	-5.15911	-6.2022	-4.75182
0.222018	0.325092	P08249|MDHM_MOUSE	Color2 [DarkGray]	1	4		-4.88024	-3.54793	-3.22438	-3.82372	-4.28185	-3.41644
0.222018	0.325092	Q9WVA4|TAGL2_MOUSE	Color2 [DarkGray]	1	4		-2.62614	-2.87878	-2.55523	-3.15458	-3.6127	-2.74729
0.222018	0.325092	Q8BG32|PSD11_MOUSE	Color2 [DarkGray]	1	4		-4.70897	-4.11362	-3.63807	-4.23741	-4.69554	-3.83013
0.221781	-0.315134	P09405|NUCL_MOUSE	Color2 [DarkGray]	1	4		-2.90012	-2.39223	-2.40571	-3.23062	-2.80422	-2.20184
0.221436	-0.25091	P62702|RS4X_MOUSE	Color2 [DarkGray]	1	4		-3.02846	-2.79568	-2.47213	-2.97194	-2.79263	-2.14961
0.220966	-0.23955	Q61598|GDIB_MOUSE	Color2 [DarkGray]	1	4		-3.57791	-4.05294	-3.63628	-4.32874	-3.56447	-3.92145
0.220896	-1.0089	Q8N9S3|AHSA2_MOUSE	Color2 [DarkGray]	1	4		-8.86171	-7.98023	-8.51516	-5.90397	-5.20648	-7.19485
0.220578	0.564067	Q9Z0Z7|KLF5_MOUSE	Color2 [DarkGray]	1	4		-7.15089	-7.35234	-6.61376	-5.30621	-7.16948	-5.87862
0.220283	1.45617	Q9CQG2|MET16_MOUSE	Color2 [DarkGray]	1	4		-6.6881	-7.78413	-7.86421	-5.10925	-6.00872	-9.87708
0.220174	0.717752	Q99KH8|STK24_MOUSE	Color2 [DarkGray]	1	4		-7.10129	-6.96702	-8.51232	-6.25305	-7.79212	-8.40876
0.220008	-0.380434	Q8BRT1|CLAP2_MOUSE	Color2 [DarkGray]	1	4		-7.86286	-8.56623	-8.69519	-7.52976	-7.51716	-7.94693
0.219977	-0.576229	O48534|DEXHD_ARATH	Color2 [DarkGray]	1	4		-6.08116	-7.49249	-8.59489	-8.6201	-7.09051	-8.97202
0.219945	0.298858	P14869|RLA0_MOUSE	Color2 [DarkGray]	1	4		-2.36316	-2.28864	-2.31873	-2.59615	-3.22419	-2.2884
0.219101	-0.953902	P70227|ITPR3_MOUSE	Color2 [DarkGray]	1	4		-7.97522	-6.63813	-8.64128	-8.91869	-6.26908	-9.38308
0.219012	0.137894	P0CJ47|ACT3_ARATH	Color2 [DarkGray]	1	4		-4.11136	-3.40053	-3.19245	-3.46987	-3.29056	-3.64755
0.219012	0.137894	P0CJ46|ACT1_ARATH	Color2 [DarkGray]	1	4		-4.11136	-3.40053	-3.19245	-3.46987	-3.29056	-3.64755
0.218487	1.09957	Q9DBZ5|EIF3K_MOUSE	Color2 [DarkGray]	1	4		-6.85129	-4.04254	-3.30396	-5.31834	-6.91039	-3.91105
0.21821	0.7438	Q9ES00|UBE4B_MOUSE	Color2 [DarkGray]	1	4		-6.19975	-7.77432	-8.03573	-6.14323	-7.05782	-8.60874
0.218159	1.20438	Q8K224|NAT10_MOUSE	Color2 [DarkGray]	1	4		-7.57672	-7.25688	-6.98316	-7.99608	-6.77842	-10.6096
0.217389	0.434177	Q8R3Y8|I2BP1_MOUSE	Color2 [DarkGray]	1	4		-9.11536	-7.66399	-7.92541	-6.61786	-7.41239	-7.99923
0.21697	0.698834	O35343|IMA3_MOUSE	Color2 [DarkGray]	1	4		-8.85908	-7.57167	-7.83308	-5.52554	-7.31611	-7.44018
0.216836	-0.46739	Q3U9G9|LBR_MOUSE	Color2 [DarkGray]	1	4		-5.29969	-6.87426	-5.55071	-6.82813	-5.28625	-6.15781
0.215824	0.586195	Q8BTV2|CPSF7_MOUSE	Color2 [DarkGray]	1	4		-5.42674	-6.41635	-6.0928	-5.37022	-5.4133	-7.2221
0.215698	0.995741	O88466|ZN106_MOUSE	Color2 [DarkGray]	1	4		-5.84813	-7.10078	-9.68412	-6.37658	-8.9577	-9.09447
0.215575	0.193575	Q9DBG6|RPN2_MOUSE	Color2 [DarkGray]	1	4		-5.25087	-5.50352	-4.76493	-4.19435	-4.8224	-4.52403
0.214966	0.904692	Q62433|NDRG1_MOUSE	Color2 [DarkGray]	1	4		-6.64802	-7.99038	-6.56	-6.09604	-5.74215	-8.72328
0.213402	-0.382427	Q91WK2|EIF3H_MOUSE	Color2 [DarkGray]	1	4		-6.04185	-4.4465	-4.70791	-5.98533	-5.02841	-4.89997
0.213352	1.2525	P63330|PP2AA_MOUSE	Color2 [DarkGray]	1	4		-5.88012	-4.5478	-4.32379	-4.8236	-7.91414	-3.73824
0.213299	-0.577332	O08915|AIP_MOUSE	Color2 [DarkGray]	1	4		-7.18027	-6.94846	-7.20987	-8.43397	-7.99649	-6.49268
0.213094	-0.683237	Q9CZW4|ACSL3_MOUSE	Color2 [DarkGray]	1	4		-6.5929	-8.04638	-8.30779	-7.00025	-6.02667	-7.91489
0.212273	0.258216	P10630|IF4A2_MOUSE	Color2 [DarkGray]	1	4		-3.26211	-2.55128	-2.38385	-2.88366	-3.24867	-2.53527
0.21216	0.766804	P23475|XRCC6_MOUSE	Color2 [DarkGray]	1	4		-6.8446	-7.83421	-8.09562	-5.78808	-8.29453	-7.12278
0.211638	-0.315783	Q91VN6|DDX41_MOUSE	Color2 [DarkGray]	1	4		-6.85156	-6.25621	-5.78066	-6.79504	-5.80471	-6.13942
0.210741	-1.3497	Q9D880|TIM50_MOUSE	Color2 [DarkGray]	1	4		-6.03982	-10.2533	-10.3908	-6.18667	-6.02638	-7.85167
0.209375	-1.18499	G5E870|TRIPC_MOUSE	Color2 [DarkGray]	1	4		-8.39905	-10.2523	-9.78518	-7.47764	-5.78355	-9.10929
0.208621	0.89205	Q8C7Q4|RBM4_MOUSE	Color2 [DarkGray]	1	4		-5.04954	-6.03915	-7.30057	-4.99302	-6.03611	-8.04158
0.207773	-0.306426	Q80UM3|NAA15_MOUSE	Color2 [DarkGray]	1	4		-6.38365	-6.37326	-6.31274	-7.32713	-6.37021	-6.65681
0.207758	-1.19229	P20152|VIME_MOUSE	Color2 [DarkGray]	1	4		-2.88756	-1.46213	-2.36599	-6.416	-2.87412	-3.52329
0.207074	-0.467389	Q8BVY0|RL1D1_MOUSE	Color2 [DarkGray]	1	4		-5.38195	-5.78659	-5.63297	-6.32542	-4.78355	-6.24007
0.206311	-0.651083	Q8R323|RFC3_MOUSE	Color2 [DarkGray]	1	4		-6.06677	-8.34848	-7.31779	-8.47656	-6.27933	-8.21285
0.205178	-0.112397	Q8K327|CHAP1_MOUSE	Color2 [DarkGray]	1	4		-9.90717	-8.94081	-7.42923	-7.47988	-7.53606	-7.14826
0.204621	0.278537	P68510|1433F_MOUSE	Color2 [DarkGray]	1	4		-3.54423	-3.94888	-3.47332	-3.90275	-3.53079	-4.40235
0.203821	0.436288	Q91VM5|RMXL1_MOUSE	Color2 [DarkGray]	1	4		-3.31651	-3.79155	-4.56753	-3.06734	-4.11043	-4.39702
0.20311	0.747732	Q5SVQ0|KAT7_MOUSE	Color2 [DarkGray]	1	4		-5.86843	-6.85804	-5.53449	-5.81191	-5.11531	-7.72655
0.202963	0.900264	Q9QZ06|TOLIP_MOUSE	Color2 [DarkGray]	1	4		-8.74091	-5.63899	-5.9004	-7.82502	-9.01845	-6.5075
0.202712	-0.0328602	Q60864|STIP1_MOUSE	Color2 [DarkGray]	1	4		-3.52374	-3.98284	-3.42113	-3.46722	-3.35831	-3.46433
0.202574	0.123017	Q9DCD0|6PGD_MOUSE	Color2 [DarkGray]	1	4		-3.13869	-3.9908	-3.46372	-3.59675	-3.44719	-3.85931
0.202533	-0.119392	Q60932|VDAC1_MOUSE	Color2 [DarkGray]	1	4		-2.93438	-3.40941	-2.82283	-2.51528	-2.40637	-2.69296
0.201755	0.966281	P11352|GPX1_MOUSE	Color2 [DarkGray]	1	4		-4.20684	-6.19645	-6.45786	-5.15032	-5.1934	-8.34734
0.201647	0.644125	Q9CWM4|PFD1_MOUSE	Color2 [DarkGray]	1	4		-7.3002	-6.54646	-5.81041	-6.00506	-7.68621	-5.41751
0.201576	-0.335872	P29517|TBB9_ARATH	Color2 [DarkGray]	1	4		-4.03802	-3.02763	-3.61097	-3.9815	-4.02458	-2.89614
0.20137	-0.398549	Q8BMZ5|SEN34_MOUSE	Color2 [DarkGray]	1	4		-8.13522	-6.81136	-7.07277	-8.0759	-7.6717	-6.67987
0.199672	0.947432	Q62159|RHOC_MOUSE	Color2 [DarkGray]	1	4		-5.18582	-9.24983	-6.43684	-5.1293	-5.17238	-8.28862
0.199568	1.735	Q38S02|COX2_LEMBA	Color2 [DarkGray]	1	4		-9.43718	-6.40981	-11.4985	-5.36062	-9.75746	-10.5716
0.1993	0.193575	Q99JY9|ARP3_MOUSE	Color2 [DarkGray]	1	4		-4.2915	-4.47375	-4.54252	-3.91305	-4.27806	-4.56466
0.198917	1.14273	P50518|VATE1_MOUSE	Color2 [DarkGray]	1	4		-5.43512	-4.42473	-4.68614	-8.00517	-8.68353	-6.29324
0.197217	-0.128353	P52480|KPYM_MOUSE	Color2 [DarkGray]	1	4		-1.67322	-1.2478	-1.50921	-1.6167	-1.65979	-1.20942
0.197054	-1.28835	Q9CX34|SGT1_MOUSE	Color2 [DarkGray]	1	4		-5.97995	-8.3027	-8.8729	-4.92342	-4.38155	-6.83807
0.196851	0.52906	P05063|ALDOC_MOUSE	Color2 [DarkGray]	1	4		-7.16958	-7.01554	-6.27696	-7.85108	-8.13552	-7.05065
0.19681	-0.398638	Q9D819|IPYR_MOUSE	Color2 [DarkGray]	1	4		-4.17079	-4.42344	-3.54735	-4.69923	-4.15736	-3.29195
0.196738	0.428586	Q62431|ARI3A_MOUSE	Color2 [DarkGray]	1	4		-6.72989	-8.84977	-7.98091	-6.67337	-8.17145	-7.34
0.196578	0.150121	Q9S9N1|HSP7E_ARATH	Color2 [DarkGray]	1	4		-4.55208	-4.16318	-4.03757	-4.23253	-4.53865	-4.03169
0.196553	0.682982	Q91Z49|UIF_MOUSE	Color2 [DarkGray]	1	4		-7.97605	-10.2766	-8.26117	-5.83486	-7.96589	-7.4961
0.196551	0.128933	Q9D051|ODPB_MOUSE	Color2 [DarkGray]	1	4		-5.00906	-3.99867	-4.26009	-3.95254	-4.41066	-4.05983
0.196249	0.202536	P30416|FKBP4_MOUSE	Color2 [DarkGray]	1	4		-4.41451	-4.59676	-4.49561	-3.77303	-4.40107	-4.27263
0.196249	0.408317	Q8CJ53|CIP4_MOUSE	Color2 [DarkGray]	1	4		-5.82379	-9.52405	-7.07482	-5.60082	-6.81036	-6.68191
0.195497	0.347289	Q8BT60|CPNE3_MOUSE	Color2 [DarkGray]	1	4		-5.03791	-3.80513	-4.41446	-4.98139	-5.60943	-4.48099
0.195376	-0.354152	Q9LNK1|RABA3_ARATH	Color2 [DarkGray]	1	4		-8.17615	-6.42985	-6.69126	-5.74221	-5.4268	-6.29836
0.195135	0.805669	Q9JLI8|SART3_MOUSE	Color2 [DarkGray]	1	4		-5.91739	-8.49196	-8.75337	-5.86086	-7.8651	-8.36047
0.194788	-0.371067	Q9JIF7|COPB_MOUSE	Color2 [DarkGray]	1	4		-5.88339	-6.13603	-6.71937	-5.41183	-5.86995	-5.51912
0.194413	-0.674908	P02545|LMNA_HUMAN	Color2 [DarkGray]	1	4		-5.35321	-5.12043	-8.1892	-5.88165	-5.92474	-6.79629
0.194273	-0.931756	Q9D125|RT25_MOUSE	Color2 [DarkGray]	1	4		-8.57786	-6.03175	-9.6821	-6.45931	-6.58545	-7.69244
0.193399	1.33414	P47957|APT_MUSSI	Color2 [DarkGray]	1	4		-5.02787	-6.01748	-5.2789	-4.97135	-4.01444	-8.9041
0.193243	0.532611	P11157|RIR2_MOUSE	Color2 [DarkGray]	1	4		-4.63596	-7.21053	-5.47194	-4.1644	-4.62252	-6.07904
0.192894	-0.884224	Q9CX97|WDR55_MOUSE	Color2 [DarkGray]	1	4		-9.44553	-7.12876	-7.39017	-7.50996	-4.93952	-8.19216
0.191402	-0.956155	Q61749|EI2BD_MOUSE	Color2 [DarkGray]	1	4		-7.89086	-6.50802	-9.89618	-6.51807	-7.78778	-6.71416
0.191243	0.262326	Q99LF4|RTCB_MOUSE	Color2 [DarkGray]	1	4		-4.19194	-4.18155	-4.30546	-3.87239	-3.91547	-4.78703
0.191197	-0.948224	P10639|THIO_MOUSE	Color2 [DarkGray]	1	4		-7.74365	-5.26095	-3.9374	-7.34642	-4.25791	-5.12946
0.19109	-1.05949	P15105|GLNA_MOUSE	Color2 [DarkGray]	1	4		-6.12243	-7.44971	-9.70509	-7.51044	-5.91607	-9.18048
0.190138	0.456609	Q9Z1Z2|STRAP_MOUSE	Color2 [DarkGray]	1	4		-3.99061	-4.65829	-5.24163	-4.34912	-5.97717	-4.5268
0.189703	-0.537248	Q8BVQ5|PPME1_MOUSE	Color2 [DarkGray]	1	4		-6.83608	-7.22014	-7.75544	-7.54299	-6.11364	-8.11029
0.189482	1.08981	Q14141|SEPT6_HUMAN	Color2 [DarkGray]	1	4		-7.58063	-7.35127	-5.02772	-7.38748	-8.96001	-5.63482
0.189421	-0.210103	P62196|PRS8_MOUSE	Color2 [DarkGray]	1	4		-4.65282	-3.52695	-3.58191	-4.18126	-3.41699	-3.92597
0.188977	-0.467389	P14152|MDHC_MOUSE	Color2 [DarkGray]	1	4		-5.91625	-4.3209	-4.16727	-5.85973	-4.31785	-4.77437
0.1887	-1.13267	P28769|TCPA_ARATH	Color2 [DarkGray]	1	4		-8.25773	-6.01887	-5.54332	-9.79515	-6.60079	-6.47235
0.188021	0.565344	Q3UHD6|SNX27_MOUSE	Color2 [DarkGray]	1	4		-6.59926	-7.64608	-7.90749	-5.78712	-7.31071	-7.51459
0.187996	0.413045	Q9Z1F9|SAE2_MOUSE	Color2 [DarkGray]	1	4		-4.86696	-6.2716	-5.53302	-6.81043	-7.02943	-6.14011
0.187876	0.612116	Q8R344|CCD12_MOUSE	Color2 [DarkGray]	1	4		-8.22477	-4.95523	-6.21664	-8.52401	-8.00957	-7.95531
0.187733	-0.267314	Q8CEC0|NUP88_MOUSE	Color2 [DarkGray]	1	4		-7.63935	-8.12394	-6.57017	-7.07781	-6.1209	-6.99245
0.187134	-0.145461	P62270|RS18_MOUSE	Color2 [DarkGray]	1	4		-2.87322	-2.4034	-2.80231	-2.49477	-2.27482	-2.73134
0.18648	-0.499385	P48962|ADT1_MOUSE	Color2 [DarkGray]	1	4		-7.72172	-4.75579	-5.01721	-6.77365	-5.75275	-5.03934
0.186337	0.23288	Q9Z1D1|EIF3G_MOUSE	Color2 [DarkGray]	1	4		-4.29638	-3.87095	-3.67293	-3.82482	-3.54597	-4.41753
0.185037	0.907984	P62495|ERF1_HUMAN	Color2 [DarkGray]	1	4		-5.34162	-6.33123	-4.78528	-6.28509	-8.00854	-4.87781
0.184565	0.410054	Q8BFQ4|WDR82_MOUSE	Color2 [DarkGray]	1	4		-5.85853	-5.84814	-5.52459	-4.21704	-4.84509	-5.71665
0.184264	0.789827	Q9DBR1|XRN2_MOUSE	Color2 [DarkGray]	1	4		-6.49003	-5.89468	-6.41912	-5.84854	-5.43513	-8.41219
0.184032	-0.781602	A2BE28|LAS1L_MOUSE	Color2 [DarkGray]	1	4		-6.20842	-8.19803	-8.45944	-8.63995	-9.26695	-6.26924
0.182965	0.108143	P70333|HNRH2_MOUSE	Color2 [DarkGray]	1	4		-3.54157	-3.16861	-3.35202	-3.70744	-3.52813	-3.74761
0.182581	0.338861	Q80U70|SUZ12_MOUSE	Color2 [DarkGray]	1	4		-6.10148	-8.09109	-7.35251	-6.04496	-7.08805	-6.98714
0.182317	-0.148674	Q8BML9|SYQ_MOUSE	Color2 [DarkGray]	1	4		-5.59516	-5.16973	-4.62379	-5.1236	-4.58172	-4.86832
0.18227	0.975528	P63086|MK01_RAT	Color2 [DarkGray]	1	4		-4.50826	-6.08283	-7.34425	-6.56423	-6.07979	-9.77975
0.181792	0.226083	O55222|ILK_MOUSE	Color2 [DarkGray]	1	4		-9.2132	-8.43926	-7.65995	-7.09271	-7.93778	-7.26705
0.180752	0.24909	P84078|ARF1_MOUSE	Color2 [DarkGray]	1	4		-4.09734	-3.2796	-3.17844	-4.04082	-4.08391	-3.63354
0.180752	0.24909	P61205|ARF3_MOUSE	Color2 [DarkGray]	1	4		-4.09064	-3.27289	-3.17173	-4.03411	-4.0772	-3.62683
0.180423	-0.213017	P99024|TBB5_MOUSE	Color2 [DarkGray]	1	4		-1.96801	-1.37266	-1.58898	-2.05588	-1.95457	-1.26425
0.180375	0.371647	P22953|MD37E_ARATH	Color2 [DarkGray]	1	4		-4.883	-4.41318	-4.13402	-4.24151	-5.2846	-3.83423
0.180375	0.371647	O88685|PRS6A_MOUSE	Color2 [DarkGray]	1	4		-4.35678	-3.88696	-3.6078	-3.71529	-4.75838	-3.30801
0.18023	0.790514	P62874|GBB1_MOUSE	Color2 [DarkGray]	1	4		-8.53926	-8.01633	-7.20109	-5.90039	-5.93664	-8.74587
0.179869	-0.940352	P50672|COX2_ACOWI	Color2 [DarkGray]	1	4		-8.30047	-6.40613	-10.0705	-8.77919	-10.2124	-6.7565
0.179328	-1.23014	Q9Z0S1|BPNT1_MOUSE	Color2 [DarkGray]	1	4		-6.65662	-10.4712	-10.172	-5.72241	-5.76549	-7.66861
0.177447	-0.332505	C0LGR3|RGI3_ARATH	Color2 [DarkGray]	1	4		-7.62721	-9.26109	-8.87823	-7.88588	-7.61377	-8.48533
0.177018	-0.139714	P34022|RANG_MOUSE	Color2 [DarkGray]	1	4		-4.28646	-3.95415	-3.73013	-3.64498	-3.27303	-3.82266
0.176734	-0.732647	P70349|HINT1_MOUSE	Color2 [DarkGray]	1	4		-2.92522	-1.91483	-2.17624	-4.45366	-3.49675	-1.66786
0.176646	-0.302856	Q6GQT9|NOMO1_MOUSE	Color2 [DarkGray]	1	4		-7.78582	-8.63322	-9.03685	-8.14936	-7.88052	-8.69998
0.176047	-1.10249	P97801|SMN_MOUSE	Color2 [DarkGray]	1	4		-7.45843	-6.80826	-9.14045	-8.82097	-5.67853	-10.0779
0.175756	-0.3511	Q11011|PSA_MOUSE	Color2 [DarkGray]	1	4		-7.41704	-8.96972	-8.66806	-7.36052	-7.4036	-7.92277
0.175499	-0.96298	P34884|MIF_MOUSE	Color2 [DarkGray]	1	4		-7.91229	-3.35992	-4.03637	-7.87075	-4.75273	-5.22843
0.175422	-0.946214	Q9CQS8|SC61B_MOUSE	Color2 [DarkGray]	1	4		-8.9245	-9.10112	-6.69831	-7.0341	-4.02841	-7.81156
0.175146	-0.984595	P59999|ARPC4_MOUSE	Color2 [DarkGray]	1	4		-8.03342	-5.01331	-3.95279	-7.90848	-5.01026	-4.88182
0.174977	0.432528	Q9ERI5|JMJD6_MOUSE	Color2 [DarkGray]	1	4		-6.26723	-7.25684	-7.51825	-6.06605	-7.70408	-6.74528
0.174196	-0.926281	Q99L13|3HIDH_MOUSE	Color2 [DarkGray]	1	4		-6.61272	-7.14876	-7.12432	-9.57843	-6.01274	-8.83745
0.174114	0.325092	Q61166|MARE1_MOUSE	Color2 [DarkGray]	1	4		-4.63365	-5.62326	-5.88468	-4.57713	-5.62022	-5.49177
0.174113	0.325092	Q61768|KINH_MOUSE	Color2 [DarkGray]	1	4		-7.50145	-6.16913	-7.75247	-6.44493	-7.48802	-7.35957
0.17394	0.294212	Q6NZN0|RBM26_MOUSE	Color2 [DarkGray]	1	4		-9.55223	-7.5503	-7.81171	-7.50417	-7.37731	-8.527
0.173816	0.143807	Q8VDM4|PSMD2_MOUSE	Color2 [DarkGray]	1	4		-5.37278	-4.90295	-4.81644	-5.31625	-5.35934	-5.06097
0.172684	1.2713	Q9QZV9|NXT1_MOUSE	Color2 [DarkGray]	1	4		-3.71213	-10.3733	-8.21719	-3.65561	-5.98399	-8.43142
0.172529	-0.856888	B1AWL2|ZN462_MOUSE	Color2 [DarkGray]	1	4		-5.76873	-10.3681	-10.1202	-7.26385	-8.8396	-6.83068
0.172146	-0.628553	Q9DBP5|KCY_MOUSE	Color2 [DarkGray]	1	4		-5.19621	-6.18581	-7.49744	-5.13968	-5.18277	-6.19725
0.171473	0.24909	P11440|CDK1_MOUSE	Color2 [DarkGray]	1	4		-3.23303	-4.48567	-3.89909	-2.95411	-3.48263	-3.86875
0.171387	-0.90251	Q9ZUZ2|CAMK3_ARATH	Color2 [DarkGray]	1	4		-6.91384	-7.77305	-8.91217	-6.78133	-8.45687	-5.43162
0.169975	0.698913	Q9R0X4|ACOT9_MOUSE	Color2 [DarkGray]	1	4		-6.38595	-9.09063	-8.06462	-6.89348	-6.8584	-9.49753
0.169474	0.272501	Q04447|KCRB_MOUSE	Color2 [DarkGray]	1	4		-4.1426	-3.22532	-3.30616	-3.27872	-4.12916	-3.00072
0.169464	0.315787	Q8BHJ9|SLU7_MOUSE	Color2 [DarkGray]	1	4		-6.81515	-5.76136	-8.06618	-6.75863	-7.74811	-7.70827
0.169178	0.679713	O88907|PIAS1_MOUSE	Color2 [DarkGray]	1	4		-6.90482	-7.87785	-6.74722	-7.29287	-6.31637	-9.08315
0.168981	-1.19965	P30415|NKTR_MOUSE	Color2 [DarkGray]	1	4		-8.07869	-8.6023	-9.32971	-6.15256	-4.62243	-8.46055
0.168656	-0.237674	Q01853|TERA_MOUSE	Color2 [DarkGray]	1	4		-3.62197	-3.55269	-2.99853	-3.98049	-3.1935	-3.31017
0.168656	-0.237674	P55072|TERA_HUMAN	Color2 [DarkGray]	1	4		-3.62197	-3.55269	-2.99853	-3.98049	-3.1935	-3.31017
0.168247	-0.470514	Q8BTS4|NUP54_MOUSE	Color2 [DarkGray]	1	4		-7.39694	-8.01755	-7.77745	-6.46991	-5.92178	-7.38455
0.167673	0.231388	P17710|HXK1_MOUSE	Color2 [DarkGray]	1	4		-7.48492	-6.88957	-6.15098	-5.4284	-5.69912	-6.34304
0.166946	-0.322636	P43275|H11_MOUSE	Color2 [DarkGray]	1	4		-8.57647	-2.70143	-2.96285	-4.11473	-3.57286	-2.85945
0.166342	-0.197452	P62754|RS6_MOUSE	Color2 [DarkGray]	1	4		-3.24609	-2.97266	-3.01168	-2.34157	-2.23265	-2.7257
0.166021	0.801206	P62869|ELOB_MOUSE	Color2 [DarkGray]	1	4		-6.38754	-9.91937	-5.6962	-9.07592	-8.128	-8.24653
0.165026	-0.729787	Q9D0I8|MRT4_MOUSE	Color2 [DarkGray]	1	4		-5.45077	-3.91441	-5.17582	-8.14796	-5.49633	-6.36788
0.164905	-1.00357	P61025|CKS1_MOUSE	Color2 [DarkGray]	1	4		-3.99802	-9.62717	-4.24904	-8.40698	-5.79274	-4.85614
0.164431	-0.174908	O55029|COPB2_MOUSE	Color2 [DarkGray]	1	4		-4.81979	-5.8094	-5.33385	-5.76327	-5.06939	-5.67791
0.163088	-0.253414	Q9LRV9|PP228_ARATH	Color2 [DarkGray]	1	4		-7.41619	-9.40574	-7.45426	-8.11182	-7.09674	-7.96252
0.16288	-0.509877	Q9SXB8|Y1133_ARATH	Color2 [DarkGray]	1	4		-7.08677	-6.24628	-8.53648	-6.38132	-6.75447	-7.14357
0.162542	-0.316903	Q9CS00|CATIN_MOUSE	Color2 [DarkGray]	1	4		-7.22842	-7.21803	-8.47944	-7.1719	-7.70248	-7.31505
0.162435	-0.335872	P60229|EIF3E_MOUSE	Color2 [DarkGray]	1	4		-4.84759	-6.42216	-4.87622	-4.37603	-3.61176	-4.96874
0.162435	-0.335872	P60228|EIF3E_HUMAN	Color2 [DarkGray]	1	4		-4.84759	-6.42216	-4.87622	-4.37603	-3.61176	-4.96874
0.162293	0.638447	Q8VDM6|HNRL1_MOUSE	Color2 [DarkGray]	1	4		-6.31099	-7.3006	-8.56201	-6.25446	-7.29755	-8.79582
0.162273	0.617573	Q9JJA4|WDR12_MOUSE	Color2 [DarkGray]	1	4		-5.29119	-5.69584	-6.54222	-4.64971	-5.27776	-7.14931
0.161744	-0.119729	Q05CL8|LARP7_MOUSE	Color2 [DarkGray]	1	4		-7.02147	-9.56457	-7.99498	-7.54918	-7.5209	-7.78381
0.161219	-0.784972	O76031|CLPX_HUMAN	Color2 [DarkGray]	1	4		-8.73259	-7.8288	-8.85009	-5.72953	-5.82576	-7.18392
0.160734	0.960497	P23506|PIMT_MOUSE	Color2 [DarkGray]	1	4		-7.02902	-6.33818	-6.59959	-6.31582	-5.33514	-9.50127
0.160472	0.428824	Q8R2T8|TF3C5_MOUSE	Color2 [DarkGray]	1	4		-7.90122	-7.63451	-7.89922	-6.58838	-8.33741	-7.00784
0.159578	-0.174908	Q9CZY3|UB2V1_MOUSE	Color2 [DarkGray]	1	4		-3.17269	-4.74726	-4.42371	-4.70113	-4.74422	-4.03081
0.159578	-0.174908	E9PVA8|GCN1_MOUSE	Color2 [DarkGray]	1	4		-7.33588	-8.91045	-8.5869	-8.86432	-8.9074	-8.194
0.159017	0.300552	Q4VA53|PDS5B_MOUSE	Color2 [DarkGray]	1	4		-6.50226	-7.07683	-8.33824	-7.0307	-8.07378	-7.89626
0.15887	0.643918	Q62419|SH3G1_MOUSE	Color2 [DarkGray]	1	4		-6.10166	-7.09127	-7.35268	-6.04514	-6.08822	-8.59743
0.158812	0.842071	P13686|PPA5_HUMAN	Color2 [DarkGray]	1	4		-6.82701	-7.07591	-8.37072	-4.976	-8.25301	-6.77785
0.15881	0.306221	Q3UIL6|PKHA7_MOUSE	Color2 [DarkGray]	1	4		-5.71174	-6.70135	-7.96277	-6.65522	-7.77501	-7.45542
0.158217	0.345311	P62340|TBPL1_MOUSE	Color2 [DarkGray]	1	4		-7.81435	-8.34398	-6.36155	-7.61751	-6.90406	-7.76562
0.158008	0.659247	Q8CI61|BAG4_MOUSE	Color2 [DarkGray]	1	4		-7.93761	-9.15245	-9.11767	-6.28698	-8.70162	-8.02152
0.157587	0.291755	Q99N95|RM03_MOUSE	Color2 [DarkGray]	1	4		-6.01546	-7.00507	-7.34058	-8.34005	-7.72306	-8.54107
0.156909	-0.174908	P62267|RS23_MOUSE	Color2 [DarkGray]	1	4		-9.14804	-4.11322	-4.37464	-3.65205	-3.69514	-3.98173
0.15681	-0.787806	Q8BTM8|FLNA_MOUSE	Color2 [DarkGray]	1	4		-8.86154	-9.85115	-9.12193	-5.89217	-6.04075	-7.39774
0.153989	-0.610372	P17426|AP2A1_MOUSE	Color2 [DarkGray]	1	4		-7.4744	-8.466	-7.72741	-7.41986	-5.59202	-8.33451
0.153486	0.53261	P12382|PFKAL_MOUSE	Color2 [DarkGray]	1	4		-5.55652	-6.54613	-7.3925	-5.08496	-7.12805	-6.41464
0.152689	-0.45058	Q61233|PLSL_MOUSE	Color2 [DarkGray]	1	4		-6.85834	-7.84795	-8.66071	-6.80182	-6.84491	-7.71646
0.15203	0.0432659	P42932|TCPQ_MOUSE	Color2 [DarkGray]	1	4		-3.03721	-3.28985	-2.91899	-3.10621	-3.02377	-3.08797
0.150494	0.208658	Q8BQM4|HEAT3_MOUSE	Color2 [DarkGray]	1	4		-8.73908	-7.83231	-8.19242	-7.27114	-8.08136	-7.79952
0.150326	0.555621	Q5NCR9|NSRP1_MOUSE	Color2 [DarkGray]	1	4		-6.72146	-8.27119	-6.97248	-5.66493	-5.76918	-7.97947
0.150222	0.868615	Q9DCG9|TR112_MOUSE	Color2 [DarkGray]	1	4		-3.54781	-3.95245	-4.79883	-2.90632	-2.94941	-6.49297
0.150195	1.33954	Q8VCB2|MED25_MOUSE	Color2 [DarkGray]	1	4		-7.01348	-9.02459	-8.75787	-5.83099	-5.90326	-11.3647
0.148792	0.890574	Q80TE0|RPAP1_MOUSE	Color2 [DarkGray]	1	4		-8.00462	-6.63351	-8.41703	-5.29005	-6.37604	-9.11219
0.148231	0.117573	Q9CQ48|NUDC2_MOUSE	Color2 [DarkGray]	1	4		-2.86841	-4.27305	-3.53447	-3.22692	-3.27001	-3.72653
0.148083	1.04265	Q6P5E6|GGA2_MOUSE	Color2 [DarkGray]	1	4		-5.77146	-8.67229	-8.02248	-5.71494	-5.75802	-10.0647
0.14761	0.0548079	P62334|PRS10_MOUSE	Color2 [DarkGray]	1	4		-3.60612	-4.01077	-3.98268	-3.81264	-3.85572	-4.04921
0.147097	0.457077	P35922|FMR1_MOUSE	Color2 [DarkGray]	1	4		-5.24933	-7.59107	-7.08531	-6.1632	-8.05522	-6.10745
0.146174	-0.0686634	Q03358|MSX2_MOUSE	Color2 [DarkGray]	1	4		-5.48399	-8.20292	-6.83076	-7.14425	-6.96284	-6.87484
0.146097	-0.492115	P54729|NUB1_MOUSE	Color2 [DarkGray]	1	4		-6.86159	-6.8512	-8.11261	-5.80507	-6.64446	-6.28899
0.145866	0.934693	Q00915|RET1_MOUSE	Color2 [DarkGray]	1	4		-4.71204	-4.70165	-3.64113	-6.77568	-7.71604	-4.57016
0.145514	-0.0587268	P63258|ACTG_BOVIN	Color2 [DarkGray]	1	4		-0.204293	-0.267903	-0.443342	-0.172018	-0.215104	-0.282803
0.145514	-0.0587268	P63260|ACTG_MOUSE	Color2 [DarkGray]	1	4		-0.204293	-0.267903	-0.443342	-0.172018	-0.215104	-0.282803
0.145514	-0.0587267	P60712|ACTB_BOVIN	Color2 [DarkGray]	1	4		-0.202358	-0.265968	-0.441408	-0.170083	-0.213169	-0.280868
0.145514	-0.0587267	P60709|ACTB_HUMAN	Color2 [DarkGray]	1	4		-0.202358	-0.265968	-0.441408	-0.170083	-0.213169	-0.280868
0.145514	-0.0587267	P60710|ACTB_MOUSE	Color2 [DarkGray]	1	4		-0.202358	-0.265968	-0.441408	-0.170083	-0.213169	-0.280868
0.145185	1.22545	P59708|SF3B6_MOUSE	Color2 [DarkGray]	1	4		-7.05716	-2.99705	-3.84343	-7.31332	-9.15713	-4.45053
0.14507	-0.806425	Q80X50|UBP2L_MOUSE	Color2 [DarkGray]	1	4		-6.00892	-8.58349	-8.8449	-5.21543	-5.58044	-6.86704
0.144604	-0.150294	P59235|NUP43_MOUSE	Color2 [DarkGray]	1	4		-6.11797	-7.10758	-5.78403	-6.06145	-6.10453	-5.44035
0.144044	-0.286104	P18760|COF1_MOUSE	Color2 [DarkGray]	1	4		-2.35516	-2.12237	-2.02122	-3.29863	-2.11933	-2.62831
0.143575	-0.519693	Q99J09|MEP50_MOUSE	Color2 [DarkGray]	1	4		-7.77975	-6.92283	-5.66392	-8.13492	-6.17328	-6.58617
0.14231	-0.508968	P54227|STMN1_MOUSE	Color2 [DarkGray]	1	4		-9.92935	-10.3358	-6.08755	-7.86493	-7.3274	-5.60715
0.142046	-0.478965	Q9EPJ9|ARFG1_MOUSE	Color2 [DarkGray]	1	4		-7.19679	-8.1142	-7.47807	-8.14219	-6.21361	-8.44872
0.141986	0.619006	Q9WVB0|RBPMS_MOUSE	Color2 [DarkGray]	1	4		-7.33471	-6.16292	-6.42433	-5.11679	-7.7477	-5.03143
0.141248	-0.434128	F4K128|CHR23_ARATH	Color2 [DarkGray]	1	4		-6.66453	-8.65678	-8.10689	-5.98308	-6.63487	-6.58684
0.140721	-0.323206	Q587J6|LITD1_MOUSE	Color2 [DarkGray]	1	4		-6.37747	-8.17813	-8.43954	-7.03068	-7.77717	-7.04664
0.140671	-0.352556	Q07417|ACADS_MOUSE	Color2 [DarkGray]	1	4		-5.96391	-8.13931	-7.46534	-7.37062	-6.20088	-7.92997
0.140661	0.800732	O08756|HCD2_MOUSE	Color2 [DarkGray]	1	4		-7.39608	-8.51094	-6.75412	-7.41065	-9.82217	-5.94406
0.140354	-0.64235	P51881|ADT2_MOUSE	Color2 [DarkGray]	1	4		-5.76737	-4.43505	-4.21104	-6.86812	-5.75393	-4.04053
0.140288	-0.951514	Q8VCY6|UTP6_MOUSE	Color2 [DarkGray]	1	4		-6.86409	-8.44724	-10.8718	-6.80757	-6.72262	-9.05375
0.140213	0.537187	Q61687|ATRX_MOUSE	Color2 [DarkGray]	1	4		-7.84797	-6.60924	-10.099	-7.79145	-8.83453	-10.1303
0.140182	-0.300852	Q6NZC7|S23IP_MOUSE	Color2 [DarkGray]	1	4		-7.51755	-8.72341	-8.84033	-7.64115	-7.50411	-8.37567
0.139946	0.854419	Q9Z0W3|NU160_MOUSE	Color2 [DarkGray]	1	4		-6.67194	-9.02149	-9.40848	-5.23179	-7.88502	-8.4641
0.139274	-0.497732	Q9ESU6|BRD4_MOUSE	Color2 [DarkGray]	1	4		-8.01042	-8.00003	-7.67648	-6.9539	-7.99699	-5.63793
0.138593	0.22369	Q5U458|DJC11_MOUSE	Color2 [DarkGray]	1	4		-6.78831	-7.69821	-7.95962	-7.83304	-8.67332	-7.56672
0.138329	0.490269	Q99KC8|VMA5A_MOUSE	Color2 [DarkGray]	1	4		-7.17131	-10.9894	-8.42233	-6.67577	-7.18348	-8.89516
0.13827	0.779046	Q80X41|VRK1_MOUSE	Color2 [DarkGray]	1	4		-6.36236	-9.57843	-8.30598	-5.30584	-6.34892	-8.82098
0.137169	0.152833	Q32MW3|ACO10_MOUSE	Color2 [DarkGray]	1	4		-6.38569	-8.48897	-8.33745	-8.30314	-8.08939	-8.85687
0.136734	0.87722	Q62176|RBM38_MOUSE	Color2 [DarkGray]	1	4		-5.3907	-5.38031	-9.05314	-5.33418	-6.87433	-9.26743
0.136615	0.58726	P46460|NSF_MOUSE	Color2 [DarkGray]	1	4		-8.38827	-7.29609	-8.34531	-5.51343	-7.08085	-7.95241
0.136136	-0.187906	Q9CQN1|TRAP1_MOUSE	Color2 [DarkGray]	1	4		-4.46672	-5.45633	-4.84328	-4.67324	-5.03825	-4.10245
0.135834	0.756742	Q9CW46|RAVR1_MOUSE	Color2 [DarkGray]	1	4		-7.50564	-8.02634	-8.28776	-8.4206	-7.19297	-11.0289
0.13433	-0.239906	Q9QXX4|CMC2_MOUSE	Color2 [DarkGray]	1	4		-4.92701	-7.93413	-7.19555	-7.84714	-6.76023	-7.80264
0.133574	-0.582983	B2RUR8|OTU7B_MOUSE	Color2 [DarkGray]	1	4		-7.83993	-7.53269	-8.50033	-6.57563	-5.80257	-8.10742
0.133381	-0.21144	P47962|RL5_MOUSE	Color2 [DarkGray]	1	4		-3.02302	-3.65006	-3.62196	-2.9665	-2.64701	-3.51857
0.133185	0.486056	Q78ZA7|NP1L4_MOUSE	Color2 [DarkGray]	1	4		-5.14145	-6.13106	-5.80751	-3.763	-4.54305	-5.99957
0.132986	-0.427324	Q8CHT3|INT5_MOUSE	Color2 [DarkGray]	1	4		-8.05804	-9.2439	-8.73654	-6.83274	-7.91846	-6.79617
0.131818	-0.197727	Q8VHK9|DHX36_MOUSE	Color2 [DarkGray]	1	4		-7.5574	-8.54701	-7.41625	-7.92562	-7.02507	-7.92134
0.131785	-0.382427	P23198|CBX3_MOUSE	Color2 [DarkGray]	1	4		-3.10831	-3.09792	-3.18941	-5.05179	-4.09488	-3.38147
0.131475	-0.704062	P43276|H15_MOUSE	Color2 [DarkGray]	1	4		-5.56883	-6.21232	-7.95563	-7.52542	-5.20928	-8.86365
0.130691	-0.279006	Q6ZQ73|CAND2_MOUSE	Color2 [DarkGray]	1	4		-6.80955	-7.79916	-9.06057	-7.75303	-7.79611	-8.45947
0.130302	0.159819	P09055|ITB1_MOUSE	Color2 [DarkGray]	1	4		-8.01439	-6.91616	-8.44023	-7.66588	-8.37842	-8.04733
0.12957	-0.46739	Q8R0G9|NU133_MOUSE	Color2 [DarkGray]	1	4		-7.73296	-7.72257	-7.98399	-7.67644	-6.13457	-8.59108
0.129079	0.705362	P16401|H15_HUMAN	Color2 [DarkGray]	1	4		-8.18329	-6.21258	-7.14888	-4.68844	-5.20953	-8.03851
0.128972	0.205249	Q923E4|SIR1_MOUSE	Color2 [DarkGray]	1	4		-7.28697	-7.54292	-7.60456	-6.99809	-7.96051	-7.05264
0.128527	0.416198	Q8C5N3|CWC22_MOUSE	Color2 [DarkGray]	1	4		-7.43713	-7.42674	-7.68815	-6.38061	-8.34823	-6.55293
0.128427	0.610586	P49135|ERCC3_MOUSE	Color2 [DarkGray]	1	4		-7.51803	-8.19339	-8.45481	-5.25206	-7.76988	-7.15816
0.127465	0.377536	Q9DBR7|MYPT1_MOUSE	Color2 [DarkGray]	1	4		-8.66388	-5.93674	-7.5095	-6.72298	-6.558	-8.42955
0.127419	-0.864566	Q80Y81|RNZ2_MOUSE	Color2 [DarkGray]	1	4		-7.26079	-6.66543	-6.92685	-6.87782	-3.71264	-8.36289
0.126299	-0.814594	Q9QY36|NAA10_MOUSE	Color2 [DarkGray]	1	4		-5.89915	-6.29842	-9.24514	-6.32432	-8.62716	-5.31312
0.126216	0.866578	Q9SIP1|UP3_ARATH	Color2 [DarkGray]	1	4		-8.68997	-10.2857	-7.34702	-6.70571	-5.56381	-10.2221
0.126049	0.655037	Q8K339|KIN17_MOUSE	Color2 [DarkGray]	1	4		-7.81899	-7.19852	-8.67174	-6.40119	-9.56161	-6.82139
0.125707	-0.368137	Q91VH6|MEMO1_MOUSE	Color2 [DarkGray]	1	4		-5.80033	-6.78994	-8.40849	-6.63471	-7.62086	-6.68607
0.124392	-0.302315	P62962|PROF1_MOUSE	Color2 [DarkGray]	1	4		-2.04378	-1.22603	-1.42033	-2.57222	-2.29338	-1.09455
0.123823	-0.560496	Q80TZ9|RERE_MOUSE	Color2 [DarkGray]	1	4		-8.15019	-9.1398	-9.60586	-6.63755	-7.12225	-8.00017
0.123401	-0.204355	P84099|RL19_MOUSE	Color2 [DarkGray]	1	4		-3.69353	-4.2681	-3.94455	-3.22197	-2.94313	-3.81469
0.123314	-0.495376	Q8R1N4|NUDC3_MOUSE	Color2 [DarkGray]	1	4		-5.07967	-6.99616	-8.08642	-6.17342	-7.61968	-5.64941
0.123262	0.162874	P25206|MCM3_MOUSE	Color2 [DarkGray]	1	4		-4.24242	-3.83971	-3.96988	-4.86397	-4.64402	-4.51558
0.123261	-0.593928	F7BJB9|MORC3_MOUSE	Color2 [DarkGray]	1	4		-5.87604	-6.81739	-5.38831	-7.59684	-4.6768	-7.1205
0.123163	-0.27123	O55131|SEPT7_MOUSE	Color2 [DarkGray]	1	4		-5.38563	-5.05331	-4.8293	-6.32911	-5.3722	-5.24375
0.122022	-0.497771	Q9CPS7|PNO1_MOUSE	Color2 [DarkGray]	1	4		-5.50494	-6.49455	-5.75596	-8.49215	-6.88951	-6.36306
0.121656	0.153532	Q8WN69|BABA2_CHLAE	Color2 [DarkGray]	1	4		-6.17159	-7.1612	-8.08919	-7.74653	-8.46677	-7.67601
0.121261	-0.48858	Q9CZ30|OLA1_MOUSE	Color2 [DarkGray]	1	4		-6.93384	-5.61381	-5.87522	-8.37795	-7.20873	-6.06728
0.120411	0.671712	Q8R2U4|NTM1A_MOUSE	Color2 [DarkGray]	1	4		-8.31434	-6.58589	-6.64491	-6.6366	-5.40928	-9.21565
0.11901	0.222658	O88509|DNM3B_MOUSE	Color2 [DarkGray]	1	4		-7.32929	-8.92677	-7.977	-7.27277	-7.31586	-8.37923
0.118969	-0.536041	P61164|ACTZ_MOUSE	Color2 [DarkGray]	1	4		-5.13925	-5.12886	-4.58292	-7.29042	-6.12581	-4.67544
0.118935	-0.174908	Q99LX0|PARK7_MOUSE	Color2 [DarkGray]	1	4		-3.46447	-4.03905	-4.30046	-3.40795	-3.45104	-3.90756
0.118564	-0.433012	Q86W50|MET16_HUMAN	Color2 [DarkGray]	1	4		-6.71742	-6.0537	-9.16245	-8.42762	-7.17301	-9.55103
0.11849	-0.408121	P62307|RUXF_MOUSE	Color2 [DarkGray]	1	4		-6.64419	-4.9973	-6.5165	-8.437	-7.74339	-6.39387
0.118226	0.325885	Q3TIR3|RIC8A_MOUSE	Color2 [DarkGray]	1	4		-7.9606	-9.45789	-7.58746	-6.57268	-6.61576	-8.19615
0.117579	-0.306425	P27612|PLAP_MOUSE	Color2 [DarkGray]	1	4		-7.1726	-6.57724	-6.10169	-7.11608	-5.5742	-7.03072
0.117565	0.672716	Q8CIG8|ANM5_MOUSE	Color2 [DarkGray]	1	4		-6.90948	-7.42807	-9.2905	-5.85296	-7.32648	-9.16241
0.116391	-0.146616	P27773|PDIA3_MOUSE	Color2 [DarkGray]	1	4		-3.74336	-4.08089	-3.10129	-3.90923	-3.21535	-3.50194
0.116203	-0.253286	Q8BWZ3|NAA25_MOUSE	Color2 [DarkGray]	1	4		-7.87858	-8.47568	-7.7806	-6.3939	-7.09705	-6.57089
0.114728	-0.382427	Q8BJY1|PSMD5_MOUSE	Color2 [DarkGray]	1	4		-4.53263	-4.93727	-5.19869	-6.47611	-4.51919	-6.39075
0.114151	0.755724	Q8R404|MIC13_MOUSE	Color2 [DarkGray]	1	4		-6.52432	-5.45685	-5.71827	-7.53608	-9.44043	-5.32537
0.113588	-0.727263	Q8BJ05|ZC3HE_MOUSE	Color2 [DarkGray]	1	4		-6.09072	-8.08033	-10.2264	-6.0342	-7.98183	-6.82424
0.113422	0.610892	P53810|PIPNA_MOUSE	Color2 [DarkGray]	1	4		-8.13565	-6.71077	-10.2033	-6.60464	-9.34327	-8.68646
0.113133	-0.281123	Q8BK58|HBAP1_MOUSE	Color2 [DarkGray]	1	4		-6.4914	-7.49111	-6.74242	-6.43487	-5.47796	-7.13708
0.112788	-0.282448	Q5F2E7|NUFP2_MOUSE	Color2 [DarkGray]	1	4		-7.84827	-6.9364	-8.21842	-6.91087	-6.73888	-7.82552
0.112055	-0.555647	P54731|FAF1_MOUSE	Color2 [DarkGray]	1	4		-7.88208	-7.96404	-9.43717	-6.87625	-8.69235	-6.50977
0.111583	-0.504628	Q9CY97|SSU72_MOUSE	Color2 [DarkGray]	1	4		-7.89287	-6.20855	-6.67942	-9.35161	-6.75745	-8.26433
0.111491	0.733099	P62311|LSM3_MOUSE	Color2 [DarkGray]	1	4		-7.51311	-4.28181	-5.54322	-6.9042	-4.83309	-9.08053
0.111355	-0.475995	Q8C079|STRP1_MOUSE	Color2 [DarkGray]	1	4		-7.86404	-8.87229	-9.92399	-7.24818	-8.66807	-7.55211
0.110342	-0.197778	O35126|ATN1_MOUSE	Color2 [DarkGray]	1	4		-7.67696	-8.92871	-9.17442	-8.79554	-8.21007	-9.36433
0.110158	0.122272	P06733|ENOA_HUMAN	Color2 [DarkGray]	1	4		-2.37887	-3.36848	-3.07735	-2.42188	-2.68736	-3.05642
0.109569	0.117573	P67984|RL22_MOUSE	Color2 [DarkGray]	1	4		-8.03992	-3.59913	-3.53861	-2.96803	-3.59608	-3.14571
0.109569	0.117573	Q61792|LASP1_MOUSE	Color2 [DarkGray]	1	4		-2.31067	-2.81485	-2.97673	-2.40615	-3.0342	-2.58383
0.109569	0.117573	Q9CY58|PAIRB_MOUSE	Color2 [DarkGray]	1	4		-6.20865	-4.87633	-5.13774	-4.56716	-5.19521	-4.74484
0.108691	0.814584	Q9D0W5|PPIL1_MOUSE	Color2 [DarkGray]	1	4		-3.91479	-9.21081	-9.54101	-4.85827	-8.99096	-7.03749
0.108158	0.325092	Q9R1P1|PSB3_MOUSE	Color2 [DarkGray]	1	4		-4.24736	-5.23697	-3.49838	-5.19084	-5.23392	-4.10548
0.10792	0.575492	P08545|POLG_TMEVG	Color2 [DarkGray]	1	4		-9.3731	-9.97773	-7.26482	-7.14979	-5.97956	-9.58604
0.107632	0.193575	Q3TXS7|PSMD1_MOUSE	Color2 [DarkGray]	1	4		-6.45023	-6.43984	-6.37933	-5.39371	-6.4368	-5.72339
0.107534	0.644824	Q9D7G0|PRPS1_MOUSE	Color2 [DarkGray]	1	4		-5.84842	-6.83803	-8.41932	-4.7919	-6.34258	-8.15827
0.106826	0.226937	Q8K411|PREP_MOUSE	Color2 [DarkGray]	1	4		-6.87729	-7.80599	-8.85196	-7.60225	-8.09999	-8.80809
0.106195	-0.174908	P60670|NPL4_MOUSE	Color2 [DarkGray]	1	4		-5.81382	-7.80343	-6.06484	-6.7573	-5.80038	-6.67194
0.106195	-0.174908	Q6URW6|MYH14_MOUSE	Color2 [DarkGray]	1	4		-6.33665	-7.55218	-7.8136	-8.50605	-7.54914	-8.42069
0.106195	-0.174908	P13439|UMPS_MOUSE	Color2 [DarkGray]	1	4		-6.43451	-7.42412	-5.68553	-6.37799	-5.42108	-6.29263
0.105684	-0.271462	P08752|GNAI2_MOUSE	Color2 [DarkGray]	1	4		-7.53445	-7.36683	-7.50958	-6.00893	-6.05202	-6.92357
0.104632	0.24909	Q9DCH4|EIF3F_MOUSE	Color2 [DarkGray]	1	4		-3.97331	-4.15557	-3.63937	-4.33183	-4.95988	-3.50951
0.104552	-0.34887	Q05920|PYC_MOUSE	Color2 [DarkGray]	1	4		-5.74485	-6.41253	-5.53644	-6.68833	-6.73141	-4.79562
0.104447	-0.278947	Q8R4R6|NUP35_MOUSE	Color2 [DarkGray]	1	4		-7.65257	-6.86751	-7.09745	-8.25316	-8.08817	-6.70455
0.103492	-0.465278	Q5SXY1|CYTSB_MOUSE	Color2 [DarkGray]	1	4		-7.60987	-6.89856	-9.01397	-7.55335	-6.48946	-9.1473
0.103381	0.275821	Q8BZH4|POGZ_MOUSE	Color2 [DarkGray]	1	4		-7.00127	-8.99088	-9.25229	-7.94475	-8.25609	-9.4926
0.102417	0.164128	P99026|PSB4_MOUSE	Color2 [DarkGray]	1	4		-3.58973	-4.25742	-3.84076	-2.94825	-3.25437	-3.86289
0.102199	-0.335872	Q8CG48|SMC2_MOUSE	Color2 [DarkGray]	1	4		-5.47273	-6.1993	-7.04568	-6.73813	-5.45929	-7.65277
0.102106	0.424697	Q62384|ZPR1_MOUSE	Color2 [DarkGray]	1	4		-5.7007	-7.37994	-7.64136	-8.97836	-7.50272	-9.96639
0.101982	0.117573	Q3UPL0|SC31A_MOUSE	Color2 [DarkGray]	1	4		-6.20247	-7.19208	-6.45349	-6.14595	-6.774	-6.06059
0.101982	0.117573	P50516|VATA_MOUSE	Color2 [DarkGray]	1	4		-5.82036	-5.48804	-5.48642	-5.17887	-5.80692	-5.09351
0.101567	-0.244828	Q9WVR4|FXR2_MOUSE	Color2 [DarkGray]	1	4		-5.34547	-6.71704	-7.18145	-6.01375	-6.91699	-5.78855
0.101422	-0.0968485	P28656|NP1L1_MOUSE	Color2 [DarkGray]	1	4		-3.90694	-3.89655	-3.77945	-3.58738	-3.8935	-3.27963
0.101025	-0.256465	Q9CWK8|SNX2_MOUSE	Color2 [DarkGray]	1	4		-5.59564	-6.58525	-8.00978	-6.53912	-6.58221	-7.45376
0.100575	0.346037	P62880|GBB2_MOUSE	Color2 [DarkGray]	1	4		-8.22448	-9.34518	-7.19932	-5.88644	-5.93486	-7.84297
0.100164	0.0710185	P26443|DHE3_MOUSE	Color2 [DarkGray]	1	4		-4.07972	-5.06933	-4.74578	-4.28623	-4.65124	-4.5228
0.0996806	-0.0637119	P28658|ATX10_MOUSE	Color2 [DarkGray]	1	4		-3.88807	-4.29272	-3.9167	-4.09458	-4.13767	-3.74619
0.0993401	-0.588786	Q9EQM6|DGCR8_MOUSE	Color2 [DarkGray]	1	4		-7.15763	-7.27193	-8.40866	-6.10111	-5.04077	-8.29143
0.0988909	-0.128353	Q61990|PCBP2_MOUSE	Color2 [DarkGray]	1	4		-2.28189	-2.38697	-2.64838	-2.60387	-2.062	-2.93355
0.0986905	-0.715236	P97929|BRCA2_MOUSE	Color2 [DarkGray]	1	4		-6.08674	-7.78244	-10.511	-6.07118	-8.5791	-6.5726
0.0986151	0.532887	O08609|MLX_MOUSE	Color2 [DarkGray]	1	4		-8.02301	-7.59946	-8.49537	-5.72861	-6.46795	-8.82181
0.0983621	-0.222539	Q62420|SH3G2_MOUSE	Color2 [DarkGray]	1	4		-6.0463	-7.03591	-7.29732	-5.98978	-6.03286	-6.80916
0.097449	0.307343	A0AUV4|SMKY_MOUSE	Color2 [DarkGray]	1	4		-8.8994	-7.54996	-9.76896	-8.25016	-8.57853	-10.0553
0.0973676	-0.46673	Q8R2M2|TDIF2_MOUSE	Color2 [DarkGray]	1	4		-7.99938	-7.95625	-8.37408	-6.05274	-7.86208	-5.63129
0.0970212	0.691637	Q3UHX2|HAP28_MOUSE	Color2 [DarkGray]	1	4		-5.09092	-6.40912	-6.34194	-5.03439	-4.07748	-8.68213
0.0968195	-0.310312	Q5S2C3|PIR_ARATH	Color2 [DarkGray]	1	4		-5.39978	-6.69224	-7.17666	-7.08862	-7.89731	-5.74734
0.0957421	-0.614724	Q8C6B9|AROS_MOUSE	Color2 [DarkGray]	1	4		-4.72401	-6.06353	-8.78254	-4.66749	-5.47418	-6.7464
0.0957085	0.486528	Q8CH25|SLTM_MOUSE	Color2 [DarkGray]	1	4		-7.59537	-7.58498	-6.84639	-7.53885	-6.00962	-9.34868
0.0953612	-0.549481	Q9D706|RPAP3_MOUSE	Color2 [DarkGray]	1	4		-6.93732	-9.20051	-9.92753	-6.39672	-6.82733	-8.39795
0.0952525	0.313906	Q8C3P7|MTA70_MOUSE	Color2 [DarkGray]	1	4		-7.41344	-7.72942	-7.99084	-7.0049	-8.80071	-6.82284
0.0943374	0.480917	Q921Y0|MOB1A_MOUSE	Color2 [DarkGray]	1	4		-5.36868	-6.36407	-7.50624	-6.30755	-8.98739	-5.78824
0.0940062	-0.214516	P42227|STAT3_MOUSE	Color2 [DarkGray]	1	4		-7.18631	-6.11368	-8.43733	-7.12979	-7.17287	-7.96521
0.0939238	0.325092	P31230|AIMP1_MOUSE	Color2 [DarkGray]	1	4		-4.81333	-3.99558	-4.47939	-4.17184	-5.79989	-3.50152
0.0932064	-0.197583	Q9DC28|KC1D_MOUSE	Color2 [DarkGray]	1	4		-6.83866	-7.27986	-7.44183	-6.74174	-6.27681	-7.51159
0.0929794	0.361272	Q9QYS9|QKI_MOUSE	Color2 [DarkGray]	1	4		-5.96138	-6.95099	-7.2124	-4.90485	-7.0203	-5.8195
0.0926819	-0.210103	Q02053|UBA1_MOUSE	Color2 [DarkGray]	1	4		-5.6063	-5.13648	-4.53539	-5.96482	-4.78551	-5.29449
0.0926794	-0.286104	Q8CAQ8|MIC60_MOUSE	Color2 [DarkGray]	1	4		-6.11659	-6.1062	-6.78265	-6.06007	-7.10316	-5.16736
0.092456	0.346253	P02468|LAMC1_MOUSE	Color2 [DarkGray]	1	4		-8.19603	-9.18564	-9.44705	-7.09718	-8.18259	-9.05415
0.0922422	-0.361073	Q8K1M6|DNM1L_MOUSE	Color2 [DarkGray]	1	4		-8.94317	-7.08469	-8.3461	-5.82592	-7.08164	-6.36823
0.0918305	0.578331	Q9Z1J1|TF7L1_MOUSE	Color2 [DarkGray]	1	4		-6.73308	-9.99804	-8.87626	-6.63059	-6.54963	-10.1139
0.0912644	0.260034	Q9WTI7|MYO1C_MOUSE	Color2 [DarkGray]	1	4		-7.65607	-6.32375	-6.32213	-7.59955	-7.92755	-6.51419
0.0912479	0.358137	P46664|PURA2_MOUSE	Color2 [DarkGray]	1	4		-7.61214	-5.7751	-6.03652	-6.31393	-7.83815	-5.22858
0.0910841	0.489813	P70122|SBDS_MOUSE	Color2 [DarkGray]	1	4		-5.57304	-6.56265	-5.2391	-8.38459	-8.17215	-6.43116
0.0908978	-0.129334	Q62167|DDX3X_MOUSE	Color2 [DarkGray]	1	4		-3.91783	-3.26359	-3.3615	-4.05396	-3.9044	-3.25239
0.0897143	0.419745	Q80TK0|K1107_MOUSE	Color2 [DarkGray]	1	4		-7.90613	-9.02249	-9.04375	-6.04597	-8.40537	-7.52384
0.0895901	-0.359522	Q6P5E4|UGGG1_MOUSE	Color2 [DarkGray]	1	4		-7.18897	-9.17858	-9.80922	-7.13245	-8.17553	-8.04709
0.0891549	-0.288966	Q91W90|TXND5_MOUSE	Color2 [DarkGray]	1	4		-6.55514	-8.31312	-7.51357	-6.30968	-5.72371	-7.52161
0.0886876	0.193575	Q64514|TPP2_MOUSE	Color2 [DarkGray]	1	4		-7.85402	-7.84363	-6.78311	-6.7975	-6.25562	-7.71214
0.0886873	0.193574	Q9WUK2|IF4H_MOUSE	Color2 [DarkGray]	1	4		-3.91403	-4.90364	-4.42808	-4.44247	-3.90059	-5.35711
0.0886347	0.657075	Q8K2F0|BRD3_MOUSE	Color2 [DarkGray]	1	4		-6.04362	-7.20951	-9.25571	-5.40214	-9.53706	-6.43494
0.0881518	-0.0785856	P62960|YBOX1_MOUSE	Color2 [DarkGray]	1	4		-3.56313	-4.2897	-3.55112	-3.24357	-3.06427	-3.57325
0.0881252	-0.174908	P05202|AATM_MOUSE	Color2 [DarkGray]	1	4		-6.29314	-4.69779	-5.54417	-6.23662	-6.27971	-5.15126
0.0879004	0.325092	Q93092|TALDO_MOUSE	Color2 [DarkGray]	1	4		-5.95046	-7.13464	-7.20148	-4.89394	-5.93702	-6.80858
0.0879004	0.325092	Q9D1C1|UBE2C_MOUSE	Color2 [DarkGray]	1	4		-5.01922	-8.36059	-6.27024	-3.96269	-5.00578	-5.87734
0.0879004	0.325092	P37837|TALDO_HUMAN	Color2 [DarkGray]	1	4		-5.95635	-6.5303	-7.20737	-4.89983	-5.94291	-6.81447
0.0879003	0.325091	Q8C156|CND2_MOUSE	Color2 [DarkGray]	1	4		-7.08887	-10.5878	-8.33989	-6.03234	-7.07543	-7.94699
0.0876844	0.460689	Q61595|KTN1_MOUSE	Color2 [DarkGray]	1	4		-9.6389	-6.35348	-9.23055	-5.75523	-7.7317	-8.17546
0.0874109	-0.258263	Q6SP92|BABA2_MESAU	Color2 [DarkGray]	1	4		-6.17099	-7.1606	-8.94914	-7.21021	-7.35872	-8.28411
0.0867726	-0.648476	Q9CRC8|LRC40_MOUSE	Color2 [DarkGray]	1	4		-6.81507	-8.026	-11.1414	-6.75855	-7.11916	-9.48382
0.0861829	-0.224118	Q8BWY3|ERF1_MOUSE	Color2 [DarkGray]	1	4		-5.34162	-6.33123	-4.78528	-6.28509	-5.74433	-4.87781
0.0853476	0.417544	P13010|XRCC5_HUMAN	Color2 [DarkGray]	1	4		-9.02361	-8.08551	-7.64007	-5.80152	-8.4823	-5.79437
0.0851094	0.311715	Q8CBY3|LENG8_MOUSE	Color2 [DarkGray]	1	4		-7.16507	-8.69357	-7.37289	-7.10855	-6.34086	-8.76401
0.0846914	-0.629822	Q3TJ91|L2GL2_MOUSE	Color2 [DarkGray]	1	4		-7.56297	-7.55258	-10.9123	-6.50644	-6.9538	-9.20527
0.0846361	-0.447943	Q9D1M0|SEC13_MOUSE	Color2 [DarkGray]	1	4		-5.87842	-6.86803	-8.53358	-7.00962	-8.91077	-5.73654
0.0845746	0.396058	Q64378|FKBP5_MOUSE	Color2 [DarkGray]	1	4		-5.49614	-6.38707	-6.06352	-8.9944	-8.45311	-7.39693
0.0841915	-0.382427	P48678|LMNA_MOUSE	Color2 [DarkGray]	1	4		-5.35512	-5.92969	-8.1911	-5.29859	-5.92664	-6.7982
0.0840201	0.246264	P18653|KS6A1_MOUSE	Color2 [DarkGray]	1	4		-7.06611	-8.47687	-8.32742	-7.01988	-8.64261	-7.19722
0.0840154	-0.335866	Q9D4H9|PHF14_MOUSE	Color2 [DarkGray]	1	4		-7.33382	-5.25021	-8.6079	-7.30036	-6.46099	-8.77554
0.0839849	0.37806	P47956|APT_MUSPA	Color2 [DarkGray]	1	4		-5.027	-6.01661	-5.27802	-4.97047	-4.01356	-6.99105
0.0831768	0.171031	P60335|PCBP1_MOUSE	Color2 [DarkGray]	1	4		-2.4953	-2.85688	-3.03583	-2.09086	-2.24086	-3.22789
0.0827682	-0.191504	E9Q5C9|NOLC1_MOUSE	Color2 [DarkGray]	1	4		-7.66922	-6.33419	-8.18057	-9.04725	-9.05714	-7.78767
0.0825311	-0.390946	Q6ZPJ3|UBE2O_MOUSE	Color2 [DarkGray]	1	4		-7.27249	-6.7847	-9.11487	-6.62164	-8.43691	-6.51771
0.0817311	-0.112064	Q9Z1R2|BAG6_MOUSE	Color2 [DarkGray]	1	4		-7.6453	-8.63491	-7.31136	-8.18267	-7.76648	-7.50342
0.0815272	-0.633695	Q62186|SSRD_MOUSE	Color2 [DarkGray]	1	4		-3.96913	-4.37378	-5.22015	-8.02887	-8.15438	-3.82725
0.0815242	0.260516	P97384|ANX11_MOUSE	Color2 [DarkGray]	1	4		-6.04685	-6.64838	-7.73401	-6.67248	-6.54571	-8.38182
0.0808645	0.265755	Q60960|IMA5_MOUSE	Color2 [DarkGray]	1	4		-6.63728	-6.04192	-5.8883	-7.98933	-6.91375	-7.4954
0.0804491	0.277755	Q9Z1K5|ARI1_MOUSE	Color2 [DarkGray]	1	4		-8.70111	-7.87616	-7.9774	-6.92765	-6.71294	-8.74762
0.0800671	-0.396395	Q8C5D8|PIAS2_MOUSE	Color2 [DarkGray]	1	4		-9.53642	-7.81208	-10.0146	-6.77008	-7.74848	-8.24342
0.0794876	0.501284	Q8R2Y8|PTH2_MOUSE	Color2 [DarkGray]	1	4		-5.12936	-10.0159	-4.67945	-6.60164	-7.99711	-4.28655
0.0791829	0.295821	Q9CXK8|NIP7_MOUSE	Color2 [DarkGray]	1	4		-7.61379	-6.06977	-6.33119	-7.25131	-8.23585	-5.93828
0.078978	0.31373	P35548|MSX2_HUMAN	Color2 [DarkGray]	1	4		-5.2949	-6.22236	-6.82986	-7.63527	-8.79874	-6.29386
0.0780917	0.0598345	Q7TMK9|HNRPQ_MOUSE	Color2 [DarkGray]	1	4		-4.04034	-3.8373	-4.19182	-4.20621	-4.51233	-4.00537
0.0775225	0.247542	Q38S35|COX2_APOMY	Color2 [DarkGray]	1	4		-8.67664	-6.41265	-9.60862	-7.62152	-8.50393	-9.2213
0.0773155	-0.293486	Q9CQ49|NCBP2_MOUSE	Color2 [DarkGray]	1	4		-7.68486	-4.88689	-5.1483	-7.57911	-6.38504	-5.7554
0.0759804	0.306676	Q86UU1|PHLB1_HUMAN	Color2 [DarkGray]	1	4		-6.91992	-8.95555	-8.98505	-6.58302	-7.51106	-8.67036
0.0754132	-0.12514	O70251|EF1B_MOUSE	Color2 [DarkGray]	1	4		-3.76712	-4.75673	-4.28118	-3.7106	-4.33865	-3.40285
0.0750362	-0.107765	Q8BVE3|VATH_MOUSE	Color2 [DarkGray]	1	4		-6.31248	-7.51922	-7.78063	-7.28942	-7.02168	-7.83285
0.0744188	0.513877	P61022|CHP1_MOUSE	Color2 [DarkGray]	1	4		-7.46885	-8.10369	-9.6813	-5.15696	-7.65974	-8.20627
0.0738143	0.213834	Q9JKK8|ATR_MOUSE	Color2 [DarkGray]	1	4		-8.86826	-9.94549	-8.16068	-7.46189	-7.13581	-8.91442
0.0736758	0.0972521	P17918|PCNA_MOUSE	Color2 [DarkGray]	1	4		-3.25131	-3.75549	-4.01691	-3.19479	-3.5598	-3.8464
0.0734064	-0.0785855	P0C0S6|H2AZ_MOUSE	Color2 [DarkGray]	1	4		-1.90157	-2.01671	-2.15259	-2.43001	-1.88814	-2.5373
0.0734064	-0.0785854	Q3THW5|H2AV_MOUSE	Color2 [DarkGray]	1	4		-1.89688	-2.01202	-2.1479	-2.42532	-1.88344	-2.53261
0.0733994	-0.174908	Q8CCI5|RYBP_MOUSE	Color2 [DarkGray]	1	4		-5.35686	-5.34647	-6.60789	-5.30034	-5.34343	-6.21498
0.0733994	-0.174908	Q9QYA2|TOM40_MOUSE	Color2 [DarkGray]	1	4		-5.96993	-5.95954	-6.22095	-4.91341	-4.95649	-5.82805
0.0733994	-0.174908	Q99M31|HSP7E_MOUSE	Color2 [DarkGray]	1	4		-6.49814	-7.48775	-6.74917	-5.44162	-5.48471	-6.35626
0.0733994	-0.174908	O00178|GTPB1_HUMAN	Color2 [DarkGray]	1	4		-6.90499	-7.8946	-8.15601	-6.84846	-6.89155	-7.76311
0.0733993	-0.174908	Q6ZQ58|LARP1_MOUSE	Color2 [DarkGray]	1	4		-6.58924	-8.44576	-8.89737	-7.58982	-7.63291	-8.50447
0.0733993	-0.174908	P48024|EIF1_MOUSE	Color2 [DarkGray]	1	4		-4.39808	-5.38769	-4.6491	-3.34156	-3.38464	-4.2562
0.0733993	-0.174908	Q9CQU5|ZWINT_MOUSE	Color2 [DarkGray]	1	4		-5.56963	-6.55924	-5.82065	-4.5131	-4.55619	-5.42775
0.0733993	-0.174908	Q60854|SPB6_MOUSE	Color2 [DarkGray]	1	4		-6.13874	-7.12835	-7.38976	-6.08222	-6.12531	-6.99686
0.0733993	-0.174908	O08582|GTPB1_MOUSE	Color2 [DarkGray]	1	4		-6.90194	-7.89155	-8.15296	-6.84542	-6.8885	-7.76006
0.0733993	-0.174908	Q61510|TRI25_MOUSE	Color2 [DarkGray]	1	4		-6.89042	-7.58377	-8.14144	-6.8339	-6.87698	-7.74854
0.0733993	-0.174908	Q64433|CH10_MOUSE	Color2 [DarkGray]	1	4		-4.18056	-5.17017	-5.43159	-4.12404	-4.16713	-5.03868
0.0733993	-0.174908	P19536|COX5B_MOUSE	Color2 [DarkGray]	1	4		-4.51395	-6.06365	-5.76497	-4.45743	-4.50051	-5.37207
0.0733992	-0.174908	Q9CXU9|EIF1B_MOUSE	Color2 [DarkGray]	1	4		-4.40677	-5.39638	-4.65779	-3.35025	-3.39333	-4.26489
0.0733992	-0.174908	O08784|TCOF_MOUSE	Color2 [DarkGray]	1	4		-7.80282	-8.79243	-9.05384	-7.7463	-7.78938	-8.66094
0.0733992	-0.174908	Q8VDN2|AT1A1_MOUSE	Color2 [DarkGray]	1	4		-5.96098	-7.53555	-7.212	-5.90446	-5.94754	-6.8191
0.0733992	-0.174908	P54071|IDHP_MOUSE	Color2 [DarkGray]	1	4		-6.39576	-6.38537	-6.64678	-5.33924	-5.38232	-6.25388
0.0733992	-0.174908	Q99L47|F10A1_MOUSE	Color2 [DarkGray]	1	4		-6.10645	-5.09606	-6.35747	-5.04992	-5.09301	-5.96457
0.0733992	-0.174908	P97760|RPB3_MOUSE	Color2 [DarkGray]	1	4		-4.70066	-6.69027	-6.95168	-5.64414	-5.68722	-6.55878
0.0732121	0.180339	Q9R0N0|GALK1_MOUSE	Color2 [DarkGray]	1	4		-4.12841	-4.79609	-3.20951	-4.48692	-4.53001	-3.5271
0.0729712	-0.382162	Q9WUN2|TBK1_MOUSE	Color2 [DarkGray]	1	4		-5.62011	-10.0164	-10.4406	-7.05188	-8.69393	-8.03421
0.0727558	0.399568	Q5RJG1|NOL10_MOUSE	Color2 [DarkGray]	1	4		-7.04931	-5.96417	-9.14849	-5.64071	-8.24059	-7.34775
0.0726232	-0.290895	E9Q557|DESP_MOUSE	Color2 [DarkGray]	1	4		-9.105	-8.50964	-10.6365	-7.99994	-9.09156	-8.96311
0.0721252	0.62794	P14174|MIF_HUMAN	Color2 [DarkGray]	1	4		-7.15534	-3.35669	-4.03314	-8.61324	-8.67706	-5.2252
0.0718559	0.302749	Q63617|HYOU1_RAT	Color2 [DarkGray]	1	4		-7.52416	-8.51377	-10.2413	-7.46764	-9.11551	-9.19889
0.0717922	0.524804	Q9ESZ8|GTF2I_MOUSE	Color2 [DarkGray]	1	4		-7.53676	-7.77774	-8.43834	-7.0452	-5.96249	-10.5707
0.0713009	-0.239698	P10493|NID1_MOUSE	Color2 [DarkGray]	1	4		-7.81915	-8.80161	-9.4106	-7.45018	-8.70411	-7.67727
0.0707879	-0.174908	P00920|CAH2_MOUSE	Color2 [DarkGray]	1	4		-5.58562	-6.57523	-5.25168	-4.52909	-3.98722	-5.44374
0.0707878	-0.174908	Q9QZE5|COPG1_MOUSE	Color2 [DarkGray]	1	4		-6.33352	-7.32313	-6.99958	-6.27699	-5.73512	-7.19164
0.069634	0.224636	P63085|MK01_MOUSE	Color2 [DarkGray]	1	4		-4.50826	-6.08283	-7.34425	-6.03236	-6.07979	-7.74609
0.0693558	0.24909	P61290|PSME3_MOUSE	Color2 [DarkGray]	1	4		-8.45413	-3.79118	-3.69003	-5.55241	-5.59549	-4.14512
0.0688427	-0.216675	P00375|DYR_MOUSE	Color2 [DarkGray]	1	4		-5.15935	-8.11436	-6.41038	-6.38237	-5.14592	-7.21348
0.0684942	-0.232647	Q8C1B7|SEP11_MOUSE	Color2 [DarkGray]	1	4		-4.36102	-5.0287	-4.02708	-5.3045	-5.34759	-3.5187
0.0681904	0.117573	Q6A026|PDS5A_MOUSE	Color2 [DarkGray]	1	4		-6.37299	-6.3626	-7.62401	-6.90143	-6.94452	-7.81607
0.0681903	0.117573	Q9Z1Q5|CLIC1_MOUSE	Color2 [DarkGray]	1	4		-3.89661	-4.14926	-4.14764	-3.42505	-3.46814	-4.3397
0.0677216	-0.272518	Q7TNV0|DEK_MOUSE	Color2 [DarkGray]	1	4		-6.15758	-6.14719	-5.82364	-8.01137	-5.90503	-7.38495
0.0675866	-0.316241	Q8VDS4|RPR1A_MOUSE	Color2 [DarkGray]	1	4		-6.5576	-6.8735	-9.81524	-6.75113	-7.86545	-8.06843
0.0675276	-0.4328	Q571I9|A16A1_MOUSE	Color2 [DarkGray]	1	4		-9.71848	-8.12085	-8.38226	-9.4251	-6.43348	-10.5083
0.0656407	0.241713	P70698|PYRG1_MOUSE	Color2 [DarkGray]	1	4		-5.78524	-7.77485	-8.03626	-5.72872	-6.7718	-7.4766
0.0654112	-0.158719	Q8BX17|GEMI5_MOUSE	Color2 [DarkGray]	1	4		-8.40846	-9.09577	-9.35718	-8.04964	-8.09272	-8.99666
0.0648713	0.28202	P08544|POLG_TMEVB	Color2 [DarkGray]	1	4		-6.70887	-6.46839	-7.79836	-7.96732	-6.74403	-9.58569
0.0647007	-0.174908	Q9D7S7|RL22L_MOUSE	Color2 [DarkGray]	1	4		-4.58069	-3.98533	-3.50978	-4.52417	-4.56725	-3.11688
0.0642342	-0.174908	P35564|CALX_MOUSE	Color2 [DarkGray]	1	4		-5.79806	-6.78767	-6.46412	-4.74153	-5.19966	-5.65618
0.0633555	-0.34098	P61804|DAD1_MOUSE	Color2 [DarkGray]	1	4		-6.78197	-5.35911	-5.62053	-7.00814	-4.35607	-7.59063
0.0632534	-0.0989063	Q61753|SERA_MOUSE	Color2 [DarkGray]	1	4		-4.9634	-5.21605	-4.47746	-5.49184	-4.94997	-4.82152
0.0617719	0.241802	Q8BFW7|LPP_MOUSE	Color2 [DarkGray]	1	4		-6.768	-10.0668	-9.20457	-6.71148	-7.91702	-8.48264
0.0614741	-0.24366	Q9Z110|P5CS_MOUSE	Color2 [DarkGray]	1	4		-5.17334	-4.84102	-6.10244	-6.11682	-7.1599	-4.57203
0.0614099	-0.174908	P19366|ATPB_ARATH	Color2 [DarkGray]	1	4		-5.47912	-7.46873	-6.14518	-5.42259	-6.46568	-4.75227
0.0611936	0.316257	O89090|SP1_MOUSE	Color2 [DarkGray]	1	4		-7.06106	-7.30541	-8.31208	-8.42274	-6.9978	-10.3695
0.0601427	-0.174908	P83940|ELOC_MOUSE	Color2 [DarkGray]	1	4		-4.36673	-5.35634	-4.61775	-4.31021	-3.35329	-5.22485
0.0601427	-0.174908	Q8BMA6|SRP68_MOUSE	Color2 [DarkGray]	1	4		-6.5143	-7.15655	-7.11808	-6.81054	-5.85362	-7.72518
0.0597663	-0.31491	P58501|PAXB1_MOUSE	Color2 [DarkGray]	1	4		-8.58456	-8.42759	-9.02218	-7.38146	-6.37789	-9.39593
0.059695	0.246054	Q3TJD7|PDLI7_MOUSE	Color2 [DarkGray]	1	4		-6.37328	-7.67018	-8.50544	-6.31676	-6.87768	-8.43662
0.0596916	0.176807	Q9SJL0|U86A1_ARATH	Color2 [DarkGray]	1	4		-7.9123	-7.70861	-8.25401	-6.44991	-7.18454	-7.87299
0.0593513	0.215564	Q9D8B3|CHM4B_MOUSE	Color2 [DarkGray]	1	4		-6.98048	-7.94573	-6.61717	-8.95062	-7.80071	-8.19822
0.0589387	-0.212165	P56183|RRP1_MOUSE	Color2 [DarkGray]	1	4		-6.31955	-9.39398	-8.59753	-6.44497	-7.77452	-6.84365
0.0584908	0.158147	Q9DBM1|GPTC1_MOUSE	Color2 [DarkGray]	1	4		-7.41261	-7.90301	-8.93495	-7.35608	-7.9139	-8.69342
0.0582599	0.336931	Q9CSU0|RPR1B_MOUSE	Color2 [DarkGray]	1	4		-7.6192	-5.92053	-5.59698	-8.83043	-8.51551	-6.58577
0.0580952	0.0831785	P14824|ANXA6_MOUSE	Color2 [DarkGray]	1	4		-6.64727	-7.96135	-8.22276	-7.83402	-7.68798	-8.53515
0.0578495	0.117573	O55135|IF6_MOUSE	Color2 [DarkGray]	1	4		-3.86955	-4.12219	-4.12057	-3.81303	-3.44108	-4.72767
0.0575494	-0.170794	Q3V3R1|C1TM_MOUSE	Color2 [DarkGray]	1	4		-6.45022	-7.43983	-6.11628	-7.3937	-5.86005	-7.30834
0.0570715	0.117573	Q8JZK9|HMCS1_MOUSE	Color2 [DarkGray]	1	4		-6.46298	-6.56282	-6.23927	-5.51669	-6.55978	-5.43133
0.0568675	-0.390536	P56135|ATPK_MOUSE	Color2 [DarkGray]	1	4		-6.87815	-5.08633	-4.34774	-8.34163	-6.95346	-4.95484
0.0564845	0.227376	P69566|RANB9_MOUSE	Color2 [DarkGray]	1	4		-7.08072	-9.70501	-8.12701	-7.04022	-9.00131	-6.62068
0.056278	-0.202347	Q9WUH4|FHL1_RAT	Color2 [DarkGray]	1	4		-7.1652	-9.57553	-6.97268	-6.02402	-5.2281	-7.36391
0.0558799	-0.0250207	Q91V92|ACLY_MOUSE	Color2 [DarkGray]	1	4		-3.23729	-3.40977	-3.32604	-3.11366	-3.29425	-3.09541
0.0555269	-0.358659	Q6P542|ABCF1_MOUSE	Color2 [DarkGray]	1	4		-5.29501	-7.28462	-8.54604	-6.23849	-5.28158	-8.78563
0.055455	-0.043391	Q8CIE6|COPA_MOUSE	Color2 [DarkGray]	1	4		-6.25407	-6.02128	-5.63062	-5.19754	-5.50366	-5.23772
0.0553547	0.167518	Q99N96|RM01_MOUSE	Color2 [DarkGray]	1	4		-7.66457	-9.78927	-7.24333	-5.90202	-6.02189	-7.45849
0.0549762	-0.366859	Q8VBT9|ASPC1_MOUSE	Color2 [DarkGray]	1	4		-6.62797	-8.41662	-9.88283	-6.57145	-6.46344	-9.25712
0.0547921	0.0678054	P42208|SEPT2_MOUSE	Color2 [DarkGray]	1	4		-3.51697	-3.50658	-4.03103	-3.23806	-3.76657	-3.63813
0.0544853	0.285693	P63073|IF4E_MOUSE	Color2 [DarkGray]	1	4		-6.5344	-6.19074	-5.62393	-7.25381	-8.21809	-5.23103
0.0536137	-0.165725	P57759|ERP29_MOUSE	Color2 [DarkGray]	1	4		-8.33312	-8.77285	-6.82616	-8.25927	-6.67627	-8.07771
0.0535772	-0.0989065	Q9D0I9|SYRC_MOUSE	Color2 [DarkGray]	1	4		-5.38276	-4.14997	-3.89681	-4.58927	-4.63236	-3.65591
0.0535474	-0.146683	Q9CWU9|NUP37_MOUSE	Color2 [DarkGray]	1	4		-5.92496	-6.91457	-7.17598	-5.44459	-6.36187	-5.96534
0.0529065	-0.243207	O35245|PKD2_MOUSE	Color2 [DarkGray]	1	4		-8.36791	-9.12175	-8.74496	-7.68669	-6.58025	-9.36498
0.0527398	0.29145	O35130|NEP1_MOUSE	Color2 [DarkGray]	1	4		-9.34565	-6.4691	-6.73051	-8.48387	-9.45967	-6.33761
0.0522318	0.233999	Q9CQ71|RFA3_MOUSE	Color2 [DarkGray]	1	4		-7.75947	-5.47944	-4.74085	-7.13143	-6.99233	-5.34795
0.0512059	0.0707829	Q61035|SYHC_MOUSE	Color2 [DarkGray]	1	4		-8.63588	-6.55939	-6.8208	-7.02187	-6.55634	-7.4279
0.0511955	0.107498	Q9DBG3|AP2B1_MOUSE	Color2 [DarkGray]	1	4		-6.4345	-6.83915	-6.68552	-5.64324	-5.8361	-6.70766
0.0508912	0.238062	Q9Z2D8|MBD3_MOUSE	Color2 [DarkGray]	1	4		-5.73355	-5.72316	-5.39961	-5.67703	-7.28302	-4.26974
0.0506788	-0.223007	O82734|PP18_ARATH	Color2 [DarkGray]	1	4		-5.92786	-8.87223	-9.05327	-7.56841	-6.87387	-9.3018
0.0502799	-0.336884	E9PVX6|KI67_MOUSE	Color2 [DarkGray]	1	4		-9.18076	-9.87286	-8.90053	-6.26387	-5.52683	-8.96381
0.0501481	0.0326109	Q8BMJ3|IF1AX_MOUSE	Color2 [DarkGray]	1	4		-3.76689	-3.7565	-4.01791	-3.71036	-3.75345	-4.04004
0.0501478	0.0326107	P62141|PP1B_MOUSE	Color2 [DarkGray]	1	4		-4.35776	-4.6104	-5.19374	-4.8862	-4.92928	-5.21588
0.0501477	0.0326107	P26638|SYSC_MOUSE	Color2 [DarkGray]	1	4		-8.21871	-5.58323	-5.84464	-5.5371	-5.58018	-5.86678
0.0501477	0.0326107	Q9QYF1|RDH11_MOUSE	Color2 [DarkGray]	1	4		-5.86136	-5.85097	-5.11239	-4.80484	-4.84793	-5.13452
0.0501475	0.0326105	Q60872|IF1A_MOUSE	Color2 [DarkGray]	1	4		-3.77056	-3.76017	-4.02158	-3.71404	-3.75713	-4.04372
0.0499169	0.322626	Q9CQT2|RBM7_MOUSE	Color2 [DarkGray]	1	4		-5.63998	-6.62959	-8.97865	-5.58346	-6.38687	-8.82049
0.0491027	0.117573	P61202|CSN2_MOUSE	Color2 [DarkGray]	1	4		-6.41521	-5.81986	-5.08127	-6.35869	-5.40177	-6.27333
0.0482114	0.110671	Q86U44|MTA70_HUMAN	Color2 [DarkGray]	1	4		-7.78142	-7.72625	-7.98766	-6.5111	-7.30054	-7.41957
0.0478608	-0.0433908	Q922B2|SYDC_MOUSE	Color2 [DarkGray]	1	4		-3.5626	-3.85177	-3.49169	-2.92111	-3.22724	-3.09879
0.0477274	0.22022	Q9D6K7|TTC33_MOUSE	Color2 [DarkGray]	1	4		-5.71659	-5.95925	-8.29571	-5.54579	-6.57178	-7.71016
0.0475593	0.0408006	Q03265|ATPA_MOUSE	Color2 [DarkGray]	1	4		-2.62693	-3.15711	-2.83356	-2.48295	-2.91306	-2.48505
0.0474872	0.164128	Q9EQU5|SET_MOUSE	Color2 [DarkGray]	1	4		-5.78682	-4.4545	-4.03784	-5.7303	-5.77338	-4.32301
0.0472211	-0.174908	Q4VAA2|CDV3_MOUSE	Color2 [DarkGray]	1	4		-4.61979	-6.6094	-5.87081	-3.97831	-4.02139	-5.47791
0.0464373	0.189095	Q60841|RELN_MOUSE	Color2 [DarkGray]	1	4		-7.42827	-10.3136	-7.57217	-7.21224	-6.28196	-8.88064
0.0464355	-0.0623573	Q61937|NPM_MOUSE	Color2 [DarkGray]	1	4		-1.75102	-1.4187	-1.64449	-1.99406	-2.15262	-1.36121
0.0455458	-0.174908	O89079|COPE_MOUSE	Color2 [DarkGray]	1	4		-4.83732	-4.82693	-5.50338	-5.7808	-4.23892	-6.69544
0.0449502	-0.0914979	Q3TWF6|WDR70_MOUSE	Color2 [DarkGray]	1	4		-6.91817	-7.90778	-8.16919	-6.86165	-7.38693	-7.46091
0.0449071	-0.256197	Q8VC52|RBPS2_MOUSE	Color2 [DarkGray]	1	4		-5.21547	-6.20508	-8.64605	-5.15895	-7.21901	-6.07359
0.044884	-0.263084	Q5HZJ0|RNC_MOUSE	Color2 [DarkGray]	1	4		-6.99706	-7.01516	-9.28834	-5.63304	-7.66091	-6.7343
0.0448343	0.0411475	P57776|EF1D_MOUSE	Color2 [DarkGray]	1	4		-2.88641	-3.22394	-2.85732	-2.31531	-2.5104	-2.74453
0.0447381	-0.043391	Q6NZJ6|IF4G1_MOUSE	Color2 [DarkGray]	1	4		-6.18605	-6.3683	-6.26715	-6.12953	-5.85068	-6.45921
0.0447318	-0.115428	O54774|AP3D1_MOUSE	Color2 [DarkGray]	1	4		-7.80367	-6.79328	-8.0547	-7.74715	-6.96992	-8.60107
0.0445032	0.180339	Q6ZWV3|RL10_MOUSE	Color2 [DarkGray]	1	4		-3.34681	-3.1665	-4.01287	-3.70533	-5.33338	-2.7455
0.04405	0.197568	Q2L4X1|BZW2_MUSMM	Color2 [DarkGray]	1	4		-6.31285	-7.30246	-7.56387	-8.71192	-7.01306	-9.65787
0.0436383	-0.043391	P25444|RS2_MOUSE	Color2 [DarkGray]	1	4		-3.10594	-3.22108	-3.35696	-2.82702	-2.87011	-3.22709
0.0430981	0.286918	Q9CRB2|NHP2_MOUSE	Color2 [DarkGray]	1	4		-4.83427	-5.82388	-6.08529	-7.12905	-4.82083	-8.96734
0.0427663	-0.172285	Q6PDH0|PHLB1_MOUSE	Color2 [DarkGray]	1	4		-7.65294	-8.9451	-8.11245	-6.35183	-6.11238	-8.00734
0.0426695	0.141352	Q8K0D5|EFGM_MOUSE	Color2 [DarkGray]	1	4		-7.2174	-8.10017	-8.36158	-6.42152	-7.09713	-7.96868
0.042559	0.0562637	Q7TPR4|ACTN1_MOUSE	Color2 [DarkGray]	1	4		-3.82848	-4.08113	-3.71027	-4.35692	-3.81505	-4.36468
0.0423268	0.192374	Q8VDP4|CCAR2_MOUSE	Color2 [DarkGray]	1	4		-7.41252	-8.40213	-8.66354	-7.356	-6.89837	-9.50593
0.0418442	0.106203	Q32MD9|CDON_MOUSE	Color2 [DarkGray]	1	4		-7.90364	-8.84263	-6.76945	-8.38225	-7.79388	-7.57023
0.0415203	0.215484	Q6PGH2|JUPI2_MOUSE	Color2 [DarkGray]	1	4		-5.04936	-7.24568	-9.63723	-6.86346	-9.38567	-7.54598
0.0414363	0.207956	Q80YV2|NIPA_MOUSE	Color2 [DarkGray]	1	4		-6.4872	-8.07522	-8.57322	-6.45596	-6.51061	-8.93449
0.0406711	0.174601	Q8CIM8|INT4_MOUSE	Color2 [DarkGray]	1	4		-6.67548	-7.47307	-7.14952	-6.42693	-5.63561	-8.29004
0.0401688	-0.0923266	A2A3V1|AK17B_MOUSE	Color2 [DarkGray]	1	4		-6.52127	-6.18895	-7.77229	-6.46475	-7.36445	-6.68793
0.039502	0.0678053	P14685|PSMD3_MOUSE	Color2 [DarkGray]	1	4		-5.06508	-4.8323	-4.09371	-5.00856	-4.31468	-4.9232
0.0382958	-0.103108	Q60875|ARHG2_MOUSE	Color2 [DarkGray]	1	4		-7.53404	-7.49917	-8.78404	-7.98732	-7.51958	-9.04556
0.0379591	-0.151493	Q8BP67|RL24_MOUSE	Color2 [DarkGray]	1	4		-3.8781	-4.28274	-3.80719	-6.03709	-5.39004	-4.15125
0.0371405	0.0488214	Q921F2|TADBP_MOUSE	Color2 [DarkGray]	1	4		-4.20328	-3.38554	-3.54741	-4.14676	-4.18985	-3.60197
0.0369953	0.0547514	Q8K298|ANLN_MOUSE	Color2 [DarkGray]	1	4		-7.66609	-8.6557	-7.91711	-7.73343	-8.34354	-7.4165
0.0362199	0.239717	Q9D187|CIA2B_MOUSE	Color2 [DarkGray]	1	4		-7.42058	-8.06439	-6.12	-7.19558	-4.85554	-8.93947
0.0359999	0.117573	Q6PFD9|NUP98_MOUSE	Color2 [DarkGray]	1	4		-7.34979	-9.3394	-8.60082	-6.70831	-7.33636	-8.20792
0.0355105	-0.113635	Q3UHD3|MTUS2_MOUSE	Color2 [DarkGray]	1	4		-7.92915	-8.84099	-6.31791	-7.89277	-7.64048	-6.34293
0.0352347	0.0540867	P50247|SAHH_MOUSE	Color2 [DarkGray]	1	4		-2.71659	-3.29116	-2.90871	-2.9231	-2.48076	-3.45923
0.0346231	0.142287	Q9D2V5|AAR2_MOUSE	Color2 [DarkGray]	1	4		-7.31659	-7.15549	-7.4169	-5.10936	-5.78684	-7.024
0.0339155	0.132192	O55111|DSG2_MOUSE	Color2 [DarkGray]	1	4		-6.66128	-8.65089	-8.27297	-7.60475	-6.8761	-9.26601
0.0337575	0.192342	P97822|AN32E_MOUSE	Color2 [DarkGray]	1	4		-5.54467	-5.6042	-5.86561	-8.81132	-8.58891	-6.47271
0.0336239	-0.13658	Q9JII6|AK1A1_MOUSE	Color2 [DarkGray]	1	4		-5.85564	-9.80081	-7.73489	-5.28046	-5.96482	-6.77737
0.0330361	0.149311	Q8BGR9|UBCP1_MOUSE	Color2 [DarkGray]	1	4		-5.92908	-6.91869	-9.15784	-7.5746	-7.31559	-9.71546
0.0322696	-0.084657	Q921S7|RM37_MOUSE	Color2 [DarkGray]	1	4		-6.32117	-6.26851	-6.7844	-8.3518	-7.7681	-7.19879
0.0322638	-0.146514	Q38S11|COX2_HYBUN	Color2 [DarkGray]	1	4		-7.89455	-6.41054	-9.1559	-6.5314	-7.09627	-8.298
0.0320836	-0.202157	Q6ZQI3|MLEC_MOUSE	Color2 [DarkGray]	1	4		-8.44367	-6.73094	-6.99235	-9.61232	-6.58596	-9.6144
0.0319805	0.0971096	Q6DID3|SCAF8_MOUSE	Color2 [DarkGray]	1	4		-8.42004	-8.84047	-9.10188	-7.27426	-7.97566	-8.5947
0.0304378	-0.0982497	Q80SW1|SAHH2_MOUSE	Color2 [DarkGray]	1	4		-5.60746	-6.59707	-6.85848	-6.55094	-5.59403	-7.6189
0.0294928	0.0585487	Q6P2K6|P4R3A_MOUSE	Color2 [DarkGray]	1	4		-7.47876	-8.26777	-8.52918	-7.59723	-7.69894	-8.54456
0.0294496	0.117573	P50431|GLYC_MOUSE	Color2 [DarkGray]	1	4		-6.44301	-5.11069	-4.52411	-6.38649	-6.42958	-4.71617
0.028966	-0.123372	P59242|CING_MOUSE	Color2 [DarkGray]	1	4		-6.81819	-8.8078	-9.06921	-6.76167	-7.09258	-8.49156
0.0288286	-0.0348542	P12894|POL_IPMAI	Color2 [DarkGray]	1	4		-5.2338	-5.05349	-4.39736	-4.85535	-4.89844	-4.28457
0.0286929	-0.0509443	Q9JKF1|IQGA1_MOUSE	Color2 [DarkGray]	1	4		-4.96433	-4.95394	-5.28935	-4.5293	-5.27282	-4.44394
0.0284702	0.136164	Q8R4U7|LUZP1_MOUSE	Color2 [DarkGray]	1	4		-7.21308	-9.14585	-7.74964	-6.2898	-5.82907	-8.4827
0.0279556	0.193575	Q9CX56|PSMD8_MOUSE	Color2 [DarkGray]	1	4		-5.04539	-7.035	-7.29642	-3.66694	-4.447	-6.90351
0.0274524	-0.0633349	Q80WJ7|LYRIC_MOUSE	Color2 [DarkGray]	1	4		-6.84004	-6.62998	-7.97354	-6.666	-6.93223	-7.58064
0.0273988	0.153934	Q3TDN2|FAF2_MOUSE	Color2 [DarkGray]	1	4		-5.09273	-8.50779	-8.75846	-6.63719	-6.42601	-9.27751
0.0265408	0.00637698	Q07076|ANXA7_MOUSE	Color2 [DarkGray]	1	4		-5.36768	-4.77233	-4.44878	-4.31116	-4.35425	-4.41845
0.0260586	-0.147931	Q9Z1G3|VATC1_MOUSE	Color2 [DarkGray]	1	4		-6.22124	-7.17136	-7.25934	-7.36797	-5.37345	-8.958
0.0256417	0.117573	Q9DB05|SNAA_MOUSE	Color2 [DarkGray]	1	4		-3.77867	-5.76828	-7.02969	-4.13719	-5.76523	-5.63679
0.0254887	0.200662	Q9JK38|GNA1_MOUSE	Color2 [DarkGray]	1	4		-6.97724	-8.47327	-9.20266	-5.04736	-8.68934	-5.962
0.0243578	0.142491	Q8BH95|ECHM_MOUSE	Color2 [DarkGray]	1	4		-6.60027	-6.69169	-5.9531	-5.64556	-4.10368	-7.77996
0.0235669	0.138814	Q7TQK4|EXOS3_MOUSE	Color2 [DarkGray]	1	4		-5.61088	-5.60049	-5.86191	-8.22137	-8.61298	-5.74793
0.0230773	0.119735	P31938|MP2K1_MOUSE	Color2 [DarkGray]	1	4		-5.8796	-6.34138	-8.3272	-5.74456	-6.15464	-8.15659
0.0229604	-0.0641701	O54692|ZW10_MOUSE	Color2 [DarkGray]	1	4		-7.18646	-11.2613	-8.43748	-6.90846	-7.17302	-8.04458
0.0229498	-0.181598	Q9WVP1|AP1M2_MOUSE	Color2 [DarkGray]	1	4		-7.15596	-7.87374	-11.1888	-6.25855	-8.18088	-8.90325
0.0229134	0.136405	Q8K4P0|WDR33_MOUSE	Color2 [DarkGray]	1	4		-6.41254	-8.94033	-9.15958	-6.85203	-9.61933	-6.6651
0.0224402	0.0326105	Q64152|BTF3_MOUSE	Color2 [DarkGray]	1	4		-3.18746	-4.5921	-3.85352	-4.13093	-3.58906	-4.46061
0.0207017	0.0475783	Q5SUQ9|CTC1_MOUSE	Color2 [DarkGray]	1	4		-6.79238	-7.78199	-7.45844	-7.73586	-6.93622	-8.35324
0.0206053	0.0326107	Q9ERF3|WDR61_MOUSE	Color2 [DarkGray]	1	4		-5.80379	-4.7934	-5.05481	-5.74727	-5.79036	-5.07695
0.0206051	0.0326104	P62320|SMD3_MOUSE	Color2 [DarkGray]	1	4		-4.52467	-3.19235	-3.77569	-4.46814	-4.51123	-3.79782
0.0202183	-0.0595615	Q9D0F6|RFC5_MOUSE	Color2 [DarkGray]	1	4		-7.52822	-5.38221	-5.64362	-7.27531	-5.96413	-6.83568
0.0202091	-0.118132	Q8VI75|IPO4_MOUSE	Color2 [DarkGray]	1	4		-7.62414	-7.80058	-10.3193	-7.56762	-7.61071	-10.04
0.0202047	0.0415716	Q6P5F9|XPO1_MOUSE	Color2 [DarkGray]	1	4		-5.08464	-5.33728	-4.7507	-6.02811	-5.33423	-5.52772
0.0199702	-0.0808945	B1AZI6|THOC2_MOUSE	Color2 [DarkGray]	1	4		-7.45162	-8.2295	-9.49092	-8.08188	-7.64704	-9.76397
0.0175198	-0.0637119	O54962|BAF_MOUSE	Color2 [DarkGray]	1	4		-3.06271	-2.24496	-2.50637	-4.00618	-4.04927	-2.33586
0.0169031	-0.0555246	Q5XG71|UTP20_MOUSE	Color2 [DarkGray]	1	4		-9.03771	-9.23808	-7.725	-8.98119	-9.11108	-7.48406
0.0163486	0.0326107	P0DP26|CALM1_MOUSE	Color2 [DarkGray]	1	4		-3.79964	-4.20429	-4.05066	-3.15816	-3.20124	-4.0728
0.0163486	0.0326107	P0DP28|CALM3_MOUSE	Color2 [DarkGray]	1	4		-3.79964	-4.20429	-4.05066	-3.15816	-3.20124	-4.0728
0.0163486	0.0326107	P0DP27|CALM2_MOUSE	Color2 [DarkGray]	1	4		-3.79964	-4.20429	-4.05066	-3.15816	-3.20124	-4.0728
0.0163485	0.0326104	Q62418|DBNL_MOUSE	Color2 [DarkGray]	1	4		-4.74688	-5.73649	-5.58287	-4.69036	-4.73344	-5.605
0.0162469	-0.0355082	Q6P5G6|UBXN7_MOUSE	Color2 [DarkGray]	1	4		-5.43098	-6.42059	-6.09704	-6.37445	-5.53113	-6.86934
0.0159545	-0.0567153	Q9CWX9|DDX47_MOUSE	Color2 [DarkGray]	1	4		-7.34371	-7.37778	-7.63919	-6.92871	-8.28002	-6.17445
0.0159347	-0.0171571	Q9WVK4|EHD1_MOUSE	Color2 [DarkGray]	1	4		-4.06235	-4.17749	-4.09098	-3.59079	-4.04891	-3.59854
0.0156701	-0.00597334	Q8CGP6|H2A1H_MOUSE	Color2 [DarkGray]	1	4		-1.35826	-1.12548	-0.971854	-0.771225	-0.929788	-0.801344
0.0156701	-0.00597334	C0HKE7|H2A1N_MOUSE	Color2 [DarkGray]	1	4		-1.37727	-1.14449	-0.990861	-0.790232	-0.948795	-0.820351
0.0156701	-0.00597334	P04908|H2A1B_HUMAN	Color2 [DarkGray]	1	4		-1.37727	-1.14449	-0.990861	-0.790232	-0.948795	-0.820351
0.0156701	-0.00597334	C0HKE5|H2A1G_MOUSE	Color2 [DarkGray]	1	4		-1.37727	-1.14449	-0.990861	-0.790232	-0.948795	-0.820351
0.0156701	-0.00597334	C0HKE1|H2A1B_MOUSE	Color2 [DarkGray]	1	4		-1.37727	-1.14449	-0.990861	-0.790232	-0.948795	-0.820351
0.0156701	-0.00597334	C0HKE9|H2A1P_MOUSE	Color2 [DarkGray]	1	4		-1.37727	-1.14449	-0.990861	-0.790232	-0.948795	-0.820351
0.0156701	-0.00597334	C0HKE3|H2A1D_MOUSE	Color2 [DarkGray]	1	4		-1.37727	-1.14449	-0.990861	-0.790232	-0.948795	-0.820351
0.0156701	-0.00597334	C0HKE2|H2A1C_MOUSE	Color2 [DarkGray]	1	4		-1.37727	-1.14449	-0.990861	-0.790232	-0.948795	-0.820351
0.0156701	-0.00597334	C0HKE6|H2A1I_MOUSE	Color2 [DarkGray]	1	4		-1.37727	-1.14449	-0.990861	-0.790232	-0.948795	-0.820351
0.0156701	-0.00597334	C0HKE4|H2A1E_MOUSE	Color2 [DarkGray]	1	4		-1.37727	-1.14449	-0.990861	-0.790232	-0.948795	-0.820351
0.0156701	-0.00597334	C0HKE8|H2A1O_MOUSE	Color2 [DarkGray]	1	4		-1.37727	-1.14449	-0.990861	-0.790232	-0.948795	-0.820351
0.0156701	-0.00597331	Q8CGP5|H2A1F_MOUSE	Color2 [DarkGray]	1	4		-1.38002	-1.14724	-0.993614	-0.792985	-0.951548	-0.823104
0.0156701	-0.00597331	Q8CGP7|H2A1K_MOUSE	Color2 [DarkGray]	1	4		-1.3788	-1.14602	-0.992391	-0.791762	-0.950325	-0.821881
0.01567	-0.00597328	Q93077|H2A1C_HUMAN	Color2 [DarkGray]	1	4		-1.3742	-1.14142	-0.987796	-0.787167	-0.94573	-0.817286
0.01567	-0.00597328	Q8BFU2|H2A3_MOUSE	Color2 [DarkGray]	1	4		-1.37584	-1.14306	-0.989431	-0.788802	-0.947365	-0.818921
0.01567	-0.00597328	Q7L7L0|H2A3_HUMAN	Color2 [DarkGray]	1	4		-1.37584	-1.14306	-0.989431	-0.788802	-0.947365	-0.818921
0.0156699	-0.00597325	Q8R1M2|H2AJ_MOUSE	Color2 [DarkGray]	1	4		-1.36805	-1.13527	-0.981646	-0.781016	-0.93958	-0.811136
0.0156219	0.0326108	P63037|DNJA1_MOUSE	Color2 [DarkGray]	1	4		-3.89168	-3.50278	-3.76419	-4.15709	-4.61521	-3.37129
0.0143968	-0.074234	Q37595|COX2_PERFA	Color2 [DarkGray]	1	4		-7.40309	-6.39638	-8.98222	-7.2577	-9.40417	-6.68729
0.0143857	0.0646174	B9EJR8|DAAF5_MOUSE	Color2 [DarkGray]	1	4		-6.86235	-8.0184	-10.0231	-7.22177	-8.63505	-8.73904
0.0143553	0.0212506	Q99JI4|PSMD6_MOUSE	Color2 [DarkGray]	1	4		-4.64997	-4.41718	-3.6786	-4.59344	-4.22149	-4.09305
0.0140054	-0.0433908	Q61081|CDC37_MOUSE	Color2 [DarkGray]	1	4		-6.20474	-4.60939	-4.8708	-6.14822	-6.1913	-4.74093
0.0136527	0.0326107	Q9Z2V5|HDAC6_MOUSE	Color2 [DarkGray]	1	4		-6.70083	-8.69044	-7.95185	-6.64431	-7.6874	-6.97399
0.013196	0.0326107	P06745|G6PI_MOUSE	Color2 [DarkGray]	1	4		-5.11297	-4.51761	-4.1416	-5.64141	-5.09953	-4.74869
0.013029	0.087101	Q9D1M4|MCA3_MOUSE	Color2 [DarkGray]	1	4		-8.83183	-6.02732	-5.28874	-7.71518	-8.28229	-4.89583
0.0129866	-0.0905347	Q9JLV5|CUL3_MOUSE	Color2 [DarkGray]	1	4		-7.17193	-8.3159	-8.45191	-8.40774	-10.5113	-6.16732
0.0128987	0.049865	Q00PI9|HNRL2_MOUSE	Color2 [DarkGray]	1	4		-7.76585	-8.12398	-8.38539	-6.72647	-6.73255	-8.47904
0.0124041	-0.0912101	Q9WU56|TRUA_MOUSE	Color2 [DarkGray]	1	4		-6.47723	-6.28552	-8.38596	-6.23939	-5.199	-9.24393
0.0117791	0.0685673	A2APB8|TPX2_MOUSE	Color2 [DarkGray]	1	4		-7.15048	-9.92327	-8.4015	-7.09396	-6.12709	-9.50551
0.0115966	-0.0326085	Q9R207|NBN_MOUSE	Color2 [DarkGray]	1	4		-7.40275	-8.22689	-8.36581	-7.25811	-7.10221	-8.45648
0.0107852	-0.0554714	Q9QZH3|PPIE_MOUSE	Color2 [DarkGray]	1	4		-4.78989	-5.19453	-6.04091	-7.93903	-8.22099	-5.64801
0.0101581	0.0326107	Q8BY71|HAT1_MOUSE	Color2 [DarkGray]	1	4		-3.34887	-3.43158	-3.42996	-5.29234	-4.75047	-4.03706
0.00994509	-0.00983381	P56480|ATPB_MOUSE	Color2 [DarkGray]	1	4		-1.84064	-2.32124	-2.33267	-2.31464	-2.62076	-2.00688
0.00982797	-0.00876665	O35658|C1QBP_MOUSE	Color2 [DarkGray]	1	4		-6.92799	-5.6704	-5.93182	-5.62427	-5.99964	-5.53891
0.00915963	-0.0139437	Q8BU30|SYIC_MOUSE	Color2 [DarkGray]	1	4		-5.31366	-5.08088	-5.4492	-4.52017	-4.88519	-5.0563
0.00906184	0.0326104	Q6DFW4|NOP58_MOUSE	Color2 [DarkGray]	1	4		-4.64111	-5.30879	-4.89213	-6.58459	-5.04271	-6.49923
0.00899685	-0.0344174	Q60848|HELLS_MOUSE	Color2 [DarkGray]	1	4		-6.29776	-7.28737	-7.54878	-5.65628	-7.28433	-5.8519
0.00886349	0.00637698	P60843|IF4A1_MOUSE	Color2 [DarkGray]	1	4		-1.86206	-1.6894	-1.46101	-1.80554	-1.78151	-1.49779
0.00811056	0.0407279	Q9Z2W1|STK25_MOUSE	Color2 [DarkGray]	1	4		-6.9331	-8.20333	-9.37161	-6.25917	-7.86861	-7.84363
0.00806541	-0.0391543	P35486|ODPA_MOUSE	Color2 [DarkGray]	1	4		-6.16002	-8.08247	-8.01761	-8.97809	-9.88443	-7.03296
0.00781265	-0.0217633	P97447|FHL1_MOUSE	Color2 [DarkGray]	1	4		-6.59381	-6.40329	-6.972	-8.69394	-7.87089	-7.75153
0.00723473	-0.0415654	P0C6F1|DYH2_MOUSE	Color2 [DarkGray]	1	4		-8.03032	-8.12439	-9.9758	-6.46458	-7.8922	-8.46505
0.00711453	-0.0319958	P07607|TYSY_MOUSE	Color2 [DarkGray]	1	4		-5.85354	-10.4081	-10.1929	-7.56672	-9.31054	-8.38506
0.0069337	-0.0193605	Q62415|ASPP1_MOUSE	Color2 [DarkGray]	1	4		-7.99461	-8.61248	-7.5249	-8.03989	-6.93806	-8.58802
0.0067493	-0.0560429	Q9R0Y5|KAD1_MOUSE	Color2 [DarkGray]	1	4		-5.15494	-4.55959	-3.821	-8.05695	-7.33777	-4.4281
0.00645076	-0.0139441	Q9WTX5|SKP1_MOUSE	Color2 [DarkGray]	1	4		-4.9488	-4.35345	-3.87789	-4.89228	-3.93536	-4.80692
0.0064507	-0.013944	P63208|SKP1_HUMAN	Color2 [DarkGray]	1	4		-4.94772	-4.35236	-3.87681	-4.89119	-3.93428	-4.80584
0.00572412	-0.0169423	O35615|FOG1_MOUSE	Color2 [DarkGray]	1	4		-6.4537	-8.22512	-8.70472	-7.39717	-7.39405	-8.67396
0.00568075	-0.0139441	Q922Y1|UBXN1_MOUSE	Color2 [DarkGray]	1	4		-4.21026	-6.78483	-4.72432	-5.7387	-5.78179	-4.65334
0.00480807	-0.0137849	Q9QUI0|RHOA_MOUSE	Color2 [DarkGray]	1	4		-5.17106	-9.98578	-6.42208	-5.11454	-5.15762	-6.35142
0.00456478	-0.017395	Q9QXK7|CPSF3_MOUSE	Color2 [DarkGray]	1	4		-5.41725	-7.99182	-7.25323	-5.94569	-5.60414	-7.56
0.00404222	-0.0139441	Q9WUM4|COR1C_MOUSE	Color2 [DarkGray]	1	4		-5.4572	-5.44681	-5.3863	-5.40068	-6.44377	-4.31532
0.00349463	-0.0158269	Q5SSL4|ABR_MOUSE	Color2 [DarkGray]	1	4		-6.11062	-8.3254	-8.58681	-6.78626	-6.60332	-8.73811
0.00309534	-0.013242	Q80UG5|SEPT9_MOUSE	Color2 [DarkGray]	1	4		-7.12355	-7.75068	-8.16844	-5.86048	-7.63881	-6.36362
0.00210756	0.00316381	P09103|PDIA1_MOUSE	Color2 [DarkGray]	1	4		-5.56038	-5.54999	-4.8114	-4.50385	-4.22501	-5.09657
0.00175248	0.00666666	O08663|MAP2_MOUSE	Color2 [DarkGray]	1	4		-7.78649	-9.48177	-7.70281	-7.16499	-6.3013	-8.57983
0.00165361	0.00583124	Q80SY5|PR38B_MOUSE	Color2 [DarkGray]	1	4		-6.72042	-5.9836	-8.07335	-6.66389	-6.54951	-8.1994
0.00153876	0.0107741	Q8C7R4|UBA6_MOUSE	Color2 [DarkGray]	1	4		-7.77806	-8.30742	-8.85924	-5.99996	-5.82921	-9.05154
0.00102186	0.00316358	P97461|RS5_MOUSE	Color2 [DarkGray]	1	4		-4.24258	-4.23219	-2.4936	-4.18605	-2.90721	-3.77877
0.000947279	0.000828207	P04406|G3P_HUMAN	Color2 [DarkGray]	1	4		-1.57611	-1.27294	-1.93961	-1.51959	-1.56268	-1.89818
0.000413657	-0.00208592	Q9CQL7|MOFA1_MOUSE	Color2 [DarkGray]	1	4		-8.48073	-5.54281	-9.48674	-6.71562	-7.40588	-8.79231
0.000363494	-0.000871897	Q9QXK3|COPG2_MOUSE	Color2 [DarkGray]	1	4		-7.33599	-8.73763	-6.73824	-7.27946	-6.32255	-7.69341

## Sheet: RIME 1&2 SIGN p-val 0.05
#NAME?	Difference	Accession	Symbol color	Symbol type	Symbol size	Show label	RIME_3	RIME_4	RIME_1	RIME_2	IgG_1	IgG_2
2.79008	6.72754	O95936|EOMES_HUMAN	Color2 [DarkGray]	1	4		-2.05253	-3.09277	-2.57657	-2.21013	-8.92089	-9.32089
2.58858	5.8189	O54839|EOMES_MOUSE	Color2 [DarkGray]	1	4		-1.49155	-2.08261	-1.77574	-1.3709	-7.60828	-7.17616
2.04785	5.59171	P68037|UB2L3_MOUSE	Color2 [DarkGray]	1	4		-3.29985	-2.7045	-2.4354	-2.82829	-7.72831	-8.71879
1.99028	4.7762	Q9CWL8|CTBL1_MOUSE	Color2 [DarkGray]	1	4		-4.16296	-5.4156	-4.82901	-3.88404	-9.01581	-9.24963
1.45318	4.34629	Q61539|ERR2_MOUSE	Color2 [DarkGray]	1	4		-3.99885	-3.85096	-3.98684	-4.26426	-7.6454	-9.29828
2.9488	4.3171	Q9CSN1|SNW1_MOUSE	Color2 [DarkGray]	1	4		-3.49802	-2.90267	-3.01208	-3.15199	-7.27221	-7.52607
2.27094	4.05624	Q91VJ5|PQBP1_MOUSE	Color2 [DarkGray]	1	4		-3.66131	-6.65092	-4.59041	-4.01983	-8.27481	-8.44791
2.07649	3.9254	Q9CQF3|CPSF5_MOUSE	Color2 [DarkGray]	1	4		-4.43969	-4.10737	-4.10575	-3.38317	-7.6877	-7.65203
1.89478	3.83628	P97496|SMRC1_MOUSE	Color2 [DarkGray]	1	4		-4.85986	-4.56936	-4.2178	-4.28877	-7.65378	-8.52534
1.48845	3.75995	A2A4P0|DHX8_MOUSE	Color2 [DarkGray]	1	4		-5.07418	-5.70122	-4.96263	-4.82501	-7.96257	-9.34496
1.88558	3.69211	Q8JZX4|SPF45_MOUSE	Color2 [DarkGray]	1	4		-5.22756	-4.40981	-4.47858	-5.17104	-8.26982	-8.76401
1.86821	3.65418	Q8BHS3|RBM22_MOUSE	Color2 [DarkGray]	1	4		-3.95546	-4.68203	-4.06898	-3.6359	-7.87773	-7.13551
1.33496	3.64875	Q9DAW6|PRP4_MOUSE	Color2 [DarkGray]	1	4		-5.59315	-4.26083	-3.84417	-4.95166	-8.64207	-7.45127
1.5691	3.57421	Q06185|ATP5I_MOUSE	Color2 [DarkGray]	1	4		-3.76794	-9.81762	-4.01896	-3.71142	-6.86028	-8.01851
1.46133	3.33628	A2AR02|PPIG_MOUSE	Color2 [DarkGray]	1	4		-4.86882	-4.85843	-4.74133	-3.81229	-7.17731	-8.04886
1.68963	3.24154	Q8K4Z5|SF3A1_MOUSE	Color2 [DarkGray]	1	4		-4.60937	-4.59898	-4.19743	-4.55285	-7.1809	-8.05245
1.68305	3.16034	Q99LI5|ZN281_MOUSE	Color2 [DarkGray]	1	4		-6.32121	-5.9889	-5.98727	-5.67973	-8.55772	-9.42996
3.37023	3.13977	Q3TKT4|SMCA4_MOUSE	Color2 [DarkGray]	1	4		-5.42188	-5.31195	-5.02082	-5.00278	-8.21579	-8.08735
1.71524	3.11757	Q91ZW3|SMCA5_MOUSE	Color2 [DarkGray]	1	4		-5.33039	-5.472	-4.90334	-5.01083	-7.63888	-8.51043
1.81823	3.08028	Q6PGH1|BUD31_MOUSE	Color2 [DarkGray]	1	4		-4.81346	-5.80307	-5.06448	-4.75693	-7.63899	-8.34299
1.59465	3.04379	Q6NV83|SR140_MOUSE	Color2 [DarkGray]	1	4		-4.15239	-4.51397	-4.54092	-3.85486	-7.59839	-6.88498
2.0786	3.02979	Q9DCD2|SYF1_MOUSE	Color2 [DarkGray]	1	4		-4.56232	-4.4524	-4.53324	-3.99123	-7.35624	-7.2278
1.86293	3.0155	Q810A7|DDX42_MOUSE	Color2 [DarkGray]	1	4		-4.228	-4.06561	-4.00509	-4.01947	-7.38449	-6.67108
1.34519	3.01436	Q61466|SMRD1_MOUSE	Color2 [DarkGray]	1	4		-4.00509	-4.40974	-4.67115	-4.94857	-7.17559	-8.47286
1.42194	3.00362	P70460|VASP_MOUSE	Color2 [DarkGray]	1	4		-7.12806	-9.68639	-5.70192	-6.85219	-9.1043	-9.45703
2.5614	2.99655	Q9CWH0|DPPA2_MOUSE	Color2 [DarkGray]	1	4		-4.81837	-9.93538	-6.06939	-5.76185	-8.87889	-8.94544
1.44773	2.99056	Q61136|PRP4B_MOUSE	Color2 [DarkGray]	1	4		-4.59606	-4.88523	-5.38765	-4.36962	-8.14813	-7.59025
2.17432	2.94816	Q80X82|SYMPK_MOUSE	Color2 [DarkGray]	1	4		-5.55668	-6.06087	-5.95971	-6.23713	-9.24541	-8.84776
1.47657	2.93327	Q8QZS1|HIBCH_MOUSE	Color2 [DarkGray]	1	4		-7.81926	-7.37656	-5.81959	-5.94448	-8.26913	-9.36149
1.61437	2.91005	Q9QX47|SON_MOUSE	Color2 [DarkGray]	1	4		-6.77937	-6.18402	-6.44543	-6.13789	-8.76593	-9.63749
1.36186	2.90946	Q8BX22|SALL4_MOUSE	Color2 [DarkGray]	1	4		-5.22565	-7.53719	-5.09816	-4.49105	-8.25293	-7.15521
1.71495	2.8321	Q6PDM2|SRSF1_MOUSE	Color2 [DarkGray]	1	4		-1.52015	-1.15221	-1.21658	-2.0042	-4.50671	-4.37827
1.36946	2.82057	Q99NB9|SF3B1_MOUSE	Color2 [DarkGray]	1	4		-3.52168	-3.44418	-3.4371	-3.27251	-5.57863	-6.77212
1.84211	2.81373	Q52KI8|SRRM1_MOUSE	Color2 [DarkGray]	1	4		-4.88064	-4.45521	-4.90927	-4.23915	-7.45216	-7.32372
1.73991	2.7808	Q61312|AP2C_MOUSE	Color2 [DarkGray]	1	4		-4.0228	-4.74938	-4.13632	-3.96628	-6.46136	-7.20285
1.86269	2.78062	Q9Z315|SNUT1_MOUSE	Color2 [DarkGray]	1	4		-4.06204	-4.41422	-4.89802	-4.36809	-7.21853	-7.60883
1.61542	2.78056	P19426|NELFE_MOUSE	Color2 [DarkGray]	1	4		-6.13722	-6.12683	-5.38824	-6.08069	-8.78815	-8.24189
2.22517	2.78014	Q6A068|CDC5L_MOUSE	Color2 [DarkGray]	1	4		-2.55209	-2.99421	-3.146	-2.73658	-5.65413	-5.78872
1.62368	2.77854	Q6PE01|SNR40_MOUSE	Color2 [DarkGray]	1	4		-4.02157	-4.20382	-3.68763	-3.64312	-6.00813	-6.87969
1.79153	2.72401	Q9Z1M8|RED_MOUSE	Color2 [DarkGray]	1	4		-3.44004	-3.58165	-4.1061	-3.53552	-6.74853	-6.3411
2.05064	2.68701	E9QAT4|SC16A_MOUSE	Color2 [DarkGray]	1	4		-7.65547	-9.06224	-6.2572	-6.28325	-8.70238	-9.21209
2.5939	2.66105	Q62383|SPT6H_MOUSE	Color2 [DarkGray]	1	4		-5.1933	-6.54548	-5.70736	-5.49935	-8.34979	-8.17902
3.16219	2.65241	P39447|ZO1_MOUSE	Color2 [DarkGray]	1	4		-4.08347	-4.56612	-4.62822	-4.57444	-7.31796	-7.18952
2.11484	2.64104	Q8CE96|TRM6_MOUSE	Color2 [DarkGray]	1	4		-6.77643	-7.51049	-6.7719	-6.46436	-9.43386	-9.08446
1.36871	2.63977	Q99M28|RNPS1_MOUSE	Color2 [DarkGray]	1	4		-2.65233	-3.00451	-2.61385	-2.59581	-5.80882	-4.68038
2.91971	2.58478	Q6P4T2|U520_MOUSE	Color2 [DarkGray]	1	4		-3.65994	-3.24016	-3.4847	-3.60342	-6.06155	-6.19614
1.45829	2.57102	C0HKD9|MFA1B_MOUSE	Color2 [DarkGray]	1	4		-4.10323	-4.60741	-4.50625	-4.04671	-6.41172	-7.28328
1.45829	2.57102	C0HKD8|MFA1A_MOUSE	Color2 [DarkGray]	1	4		-4.10323	-4.60741	-4.50625	-4.04671	-6.41172	-7.28328
1.30697	2.44906	P09803|CADH1_MOUSE	Color2 [DarkGray]	1	4		-3.88504	-4.16415	-4.34756	-4.28795	-7.33103	-6.20259
1.46452	2.42302	Q5SFM8|RBM27_MOUSE	Color2 [DarkGray]	1	4		-6.0304	-7.02	-6.54445	-5.97387	-9.04403	-8.32032
1.39821	2.41005	Q9D554|SF3A3_MOUSE	Color2 [DarkGray]	1	4		-4.01981	-4.13495	-3.85579	-3.37832	-5.59133	-6.46289
1.41503	2.36882	Q8BTI8|SRRM2_MOUSE	Color2 [DarkGray]	1	4		-3.72033	-4.16451	-4.18081	-3.7858	-5.91635	-6.78791
1.60383	2.36027	Q9JIW5|SMAD9_MOUSE	Color2 [DarkGray]	1	4		-7.59973	-6.31956	-7.58097	-6.82236	-9.5758	-9.54807
1.31608	2.33356	Q99PV0|PRP8_MOUSE	Color2 [DarkGray]	1	4		-3.822	-3.35218	-3.51843	-3.81128	-5.48663	-6.51019
2.68265	2.30683	O35286|DHX15_MOUSE	Color2 [DarkGray]	1	4		-3.2339	-3.36553	-3.315	-3.47694	-5.6355	-5.77009
1.55833	2.30012	Q8VE97|SRSF4_MOUSE	Color2 [DarkGray]	1	4		-6.53281	-5.93745	-6.19887	-6.47629	-8.27254	-9.00284
1.45863	2.2785	Q9D824|FIP1_MOUSE	Color2 [DarkGray]	1	4		-4.74745	-5.1521	-4.82855	-5.69093	-7.47091	-7.60557
1.31424	2.2531	Q8CH02|SUGP1_MOUSE	Color2 [DarkGray]	1	4		-5.3239	-7.89847	-6.57492	-5.85234	-8.09954	-8.83393
1.32561	2.22877	Q4FK66|PR38A_MOUSE	Color2 [DarkGray]	1	4		-3.95239	-4.35703	-4.39605	-3.89586	-5.93895	-6.81051
1.39244	2.20254	Q7TNC4|LC7L2_MOUSE	Color2 [DarkGray]	1	4		-4.68276	-4.25734	-4.34882	-4.62624	-6.25429	-7.12585
1.94563	2.14048	Q8CH18|CCAR1_MOUSE	Color2 [DarkGray]	1	4		-5.18608	-5.76065	-5.85214	-5.39259	-7.75761	-7.76808
2.33106	2.09078	Q6PDQ2|CHD4_MOUSE	Color2 [DarkGray]	1	4		-4.68516	-5.1602	-4.53408	-4.5291	-6.47908	-6.76567
2.03437	2.08304	P08003|PDIA4_MOUSE	Color2 [DarkGray]	1	4		-5.89556	-7.88517	-7.14658	-7.1081	-9.00968	-9.41109
2.40414	2.0508	Q8CCS6|PABP2_MOUSE	Color2 [DarkGray]	1	4		-4.73932	-5.14397	-4.66842	-4.6828	-6.85537	-6.59744
2.97589	1.98606	Q9CSH3|RRP44_MOUSE	Color2 [DarkGray]	1	4		-5.17009	-6.1597	-5.42111	-5.4355	-7.47858	-7.35014
1.39152	1.96779	Q64012|RALY_MOUSE	Color2 [DarkGray]	1	4		-3.45666	-3.76819	-3.32917	-4.1371	-5.76515	-5.6367
1.96407	1.95379	Q9QZQ1|AFAD_MOUSE	Color2 [DarkGray]	1	4		-4.41597	-5.23566	-5.57953	-5.18952	-7.40253	-7.27409
2.64952	1.92329	P26369|U2AF2_MOUSE	Color2 [DarkGray]	1	4		-2.56103	-2.87257	-3.07508	-2.95197	-4.86952	-5.00411
1.69696	1.91005	Q3UKJ7|SMU1_MOUSE	Color2 [DarkGray]	1	4		-2.57259	-3.03864	-2.91672	-2.9311	-4.55915	-5.10878
1.76592	1.90695	Q91V81|RBM42_MOUSE	Color2 [DarkGray]	1	4		-7.49546	-7.174	-5.43698	-5.30975	-7.03551	-7.52513
1.57983	1.86914	Q9CRA8|EXOS5_MOUSE	Color2 [DarkGray]	1	4		-7.36276	-6.37061	-6.63202	-7.16042	-8.60447	-8.92626
1.63111	1.83628	Q3U0V1|FUBP2_MOUSE	Color2 [DarkGray]	1	4		-2.74065	-3.02399	-2.9542	-2.61013	-4.39018	-4.8467
1.73165	1.81853	Q8WN70|BABA2_SAGOE	Color2 [DarkGray]	1	4		-6.17066	-7.16027	-6.79657	-7.29583	-8.89268	-8.83678
1.8094	1.77854	Q02257|PLAK_MOUSE	Color2 [DarkGray]	1	4		-4.08004	-4.48469	-5.00913	-5.43856	-7.0666	-6.93816
1.61178	1.75897	P21952|PO3F1_MOUSE	Color2 [DarkGray]	1	4		-6.2282	-7.5722	-6.47922	-6.17167	-7.8502	-8.31863
2.36598	1.75318	Q6NVF9|CPSF6_MOUSE	Color2 [DarkGray]	1	4		-5.02741	-4.79463	-4.69347	-4.55585	-6.28519	-6.47049
1.39937	1.75222	Q9D5V5|CUL5_MOUSE	Color2 [DarkGray]	1	4		-7.23338	-7.22955	-7.70801	-7.17685	-9.43879	-8.95051
1.66578	1.72877	P61327|MGN_MOUSE	Color2 [DarkGray]	1	4		-3.24235	-3.81692	-3.27097	-2.77079	-4.81387	-4.68543
1.66578	1.72877	Q9CQL1|MGN2_MOUSE	Color2 [DarkGray]	1	4		-3.23628	-3.81085	-3.26491	-2.76472	-4.80781	-4.67936
2.21024	1.72877	Q91WJ8|FUBP1_MOUSE	Color2 [DarkGray]	1	4		-3.50294	-3.81448	-3.68357	-3.44642	-5.22647	-5.36106
2.09885	1.70254	O35326|SRSF5_MOUSE	Color2 [DarkGray]	1	4		-4.09015	-3.66472	-3.75621	-4.03362	-5.66167	-5.53323
2.09885	1.70254	Q09167|SRSF5_RAT	Color2 [DarkGray]	1	4		-4.09015	-3.66472	-3.75621	-4.03362	-5.66167	-5.53323
2.09885	1.70254	Q13243|SRSF5_HUMAN	Color2 [DarkGray]	1	4		-4.10746	-3.68203	-3.77352	-4.05094	-5.67899	-5.55054
2.57356	1.61757	O09061|PSB1_MOUSE	Color2 [DarkGray]	1	4		-3.86197	-4.85158	-3.69795	-3.80544	-5.43349	-5.30505
2.57356	1.61757	Q99LC2|CSTF1_MOUSE	Color2 [DarkGray]	1	4		-3.73743	-3.72704	-4.57341	-4.68091	-6.30896	-6.18051
1.52284	1.5386	Q99KP6|PRP19_MOUSE	Color2 [DarkGray]	1	4		-1.92865	-2.45882	-2.3052	-1.99766	-3.91521	-3.46484
1.52284	1.5386	Q9JMJ4|PRP19_RAT	Color2 [DarkGray]	1	4		-1.92865	-2.45882	-2.3052	-1.99766	-3.91521	-3.46484
1.57032	1.53284	Q5DTM8|BRE1A_MOUSE	Color2 [DarkGray]	1	4		-6.5528	-6.22048	-6.21886	-6.49627	-7.67454	-8.10627
1.51004	1.52816	Q6NS46|RRP5_MOUSE	Color2 [DarkGray]	1	4		-8.42489	-9.4145	-5.79049	-6.2457	-7.39184	-7.70067
1.61363	1.45661	Q60972|RBBP4_MOUSE	Color2 [DarkGray]	1	4		-3.30058	-3.70523	-3.5516	-3.6591	-5.28714	-4.83677
1.99167	1.41211	P26231|CTNA1_MOUSE	Color2 [DarkGray]	1	4		-3.46449	-3.2317	-3.16297	-3.31486	-4.77298	-4.52906
2.67354	1.40109	Q3TWW8|SRSF6_MOUSE	Color2 [DarkGray]	1	4		-2.69039	-2.754	-2.94141	-2.9558	-4.41392	-4.28548
1.81497	1.3958	Q9CWK3|CD2B2_MOUSE	Color2 [DarkGray]	1	4		-5.96226	-6.95187	-6.21328	-5.90573	-7.53829	-7.37233
1.35599	1.34148	Q9D787|PPIL2_MOUSE	Color2 [DarkGray]	1	4		-5.02526	-6.59983	-5.53932	-5.5537	-6.59679	-7.17918
1.40129	1.33997	Q569Z6|TR150_MOUSE	Color2 [DarkGray]	1	4		-4.16133	-3.82901	-3.92692	-3.61938	-4.88486	-5.34138
2.56864	1.31906	Q02248|CTNB1_MOUSE	Color2 [DarkGray]	1	4		-4.14336	-4.32561	-4.30692	-4.27948	-5.54496	-5.67955
2.56864	1.31906	P35222|CTNB1_HUMAN	Color2 [DarkGray]	1	4		-4.1438	-4.32605	-4.30735	-4.27992	-5.5454	-5.67999
1.43739	1.31373	P56959|FUS_MOUSE	Color2 [DarkGray]	1	4		-3.27506	-3.4346	-3.30369	-2.8035	-4.43155	-4.30311
1.44837	1.27854	Q921M3|SF3B3_MOUSE	Color2 [DarkGray]	1	4		-3.48675	-3.75389	-3.73777	-3.35984	-4.98788	-4.66679
2.55065	1.27854	P57784|RU2A_MOUSE	Color2 [DarkGray]	1	4		-3.55163	-3.73388	-3.21769	-3.17318	-4.53819	-4.40975
1.41057	1.27532	P49718|MCM5_MOUSE	Color2 [DarkGray]	1	4		-4.50461	-5.27182	-4.53324	-4.03305	-5.49117	-5.62576
1.76416	1.26627	Q99JR8|SMRD2_MOUSE	Color2 [DarkGray]	1	4		-7.58664	-7.60032	-5.86174	-5.55419	-7.04266	-6.9058
1.42503	1.24799	Q99PU8|DHX30_MOUSE	Color2 [DarkGray]	1	4		-6.30895	-8.81013	-7.31713	-7.764	-8.89846	-8.67865
1.38324	1.22877	A2A432|CUL4B_MOUSE	Color2 [DarkGray]	1	4		-5.19456	-5.18417	-4.96016	-5.45997	-6.50306	-6.37461
1.70614	1.179	Q8BK67|RCC2_MOUSE	Color2 [DarkGray]	1	4		-4.21098	-4.06309	-3.97658	-3.66903	-4.93451	-5.0691
2.05395	1.17736	O08810|U5S1_MOUSE	Color2 [DarkGray]	1	4		-3.32902	-2.9036	-3.16501	-2.98299	-4.31559	-4.18714
1.75461	1.05243	Q9R0P5|DEST_MOUSE	Color2 [DarkGray]	1	4		-6.72462	-3.34181	-4.60322	-4.88064	-5.76652	-5.82219
1.98424	1.02699	Q99J77|SIAS_MOUSE	Color2 [DarkGray]	1	4		-7.75478	-5.45343	-4.97788	-4.99226	-6.11722	-5.90691
1.44799	1.00657	Q52KE7|CCNL1_MOUSE	Color2 [DarkGray]	1	4		-6.63608	-7.62569	-8.04346	-8.15407	-9.29265	-8.91803
2.36981	0.986056	P56546|CTBP2_MOUSE	Color2 [DarkGray]	1	4		-4.33944	-4.74408	-4.26853	-4.28291	-5.326	-5.19756
2.36981	0.986056	Q6J1H4|UTF1_MOUSE	Color2 [DarkGray]	1	4		-3.59025	-5.90179	-4.84127	-4.85566	-5.89874	-5.7703
2.36981	0.986056	P23492|PNPH_MOUSE	Color2 [DarkGray]	1	4		-4.73843	-5.72804	-4.66752	-4.68191	-5.72499	-5.59655
2.36981	0.986056	P62137|PP1A_MOUSE	Color2 [DarkGray]	1	4		-4.37139	-4.62403	-4.88544	-4.89983	-5.94291	-5.81447
1.34852	0.910054	Q9R1P4|PSA1_MOUSE	Color2 [DarkGray]	1	4		-3.61093	-4.60054	-3.69203	-3.96945	-4.5975	-4.88409
1.33548	0.883685	Q9QWT9|KIFC1_MOUSE	Color2 [DarkGray]	1	4		-6.93843	-8.86324	-7.18945	-6.8819	-8.04218	-7.79655
1.35687	0.870396	O43681|ASNA_HUMAN	Color2 [DarkGray]	1	4		-7.19742	-8.7599	-6.25474	-5.9472	-7.08089	-6.86184
1.63611	0.817459	Q9D0E1|HNRPM_MOUSE	Color2 [DarkGray]	1	4		-2.61257	-2.74657	-2.70132	-2.94837	-3.66952	-3.61508
1.49761	0.794392	Q60973|RBBP7_MOUSE	Color2 [DarkGray]	1	4		-2.8452	-3.04631	-3.03209	-3.07818	-3.70623	-3.99283
1.40514	0.65194	Q922S8|KIF2C_MOUSE	Color2 [DarkGray]	1	4		-6.10457	-8.05697	-6.73342	-6.91307	-7.37673	-7.57364
1.74724	0.617573	Q5SWD9|TSR1_MOUSE	Color2 [DarkGray]	1	4		-5.2512	-5.07089	-5.50222	-5.60972	-6.23777	-6.10932
1.74724	0.617573	P19157|GSTP1_MOUSE	Color2 [DarkGray]	1	4		-2.7023	-3.69191	-2.53828	-2.64577	-3.27382	-3.14538
1.38841	0.613413	Q9CT10|RANB3_MOUSE	Color2 [DarkGray]	1	4		-6.44224	-7.43185	-6.60005	-6.38572	-7.03631	-7.17629
1.34006	0.596039	O35737|HNRH1_MOUSE	Color2 [DarkGray]	1	4		-2.34655	-2.20688	-2.55318	-2.70507	-3.33311	-3.11721
2.3523	0.571278	O89112|LANC1_MOUSE	Color2 [DarkGray]	1	4		-8.54342	-9.17043	-7.47976	-7.40623	-8.02466	-8.00388
1.71988	0.567805	P70372|ELAV1_MOUSE	Color2 [DarkGray]	1	4		-3.31771	-3.08493	-2.76138	-2.84615	-3.30428	-3.43887
1.80228	0.532611	P35979|RL12_MOUSE	Color2 [DarkGray]	1	4		-2.8802	-3.28485	-2.8093	-2.82368	-3.28181	-3.4164
1.67447	0.521251	Q9QUR6|PPCE_MOUSE	Color2 [DarkGray]	1	4		-6.06142	-5.24367	-5.50509	-5.41994	-6.04798	-5.91954
3.65375	0.51053	O35218|CPSF2_MOUSE	Color2 [DarkGray]	1	4		-7.2866	-6.59634	-6.12078	-6.13517	-6.63603	-6.64099
1.44583	0.486056	Q9CZN7|GLYM_MOUSE	Color2 [DarkGray]	1	4		-4.2052	-4.34681	-3.97079	-4.14868	-4.51369	-4.57789
2.05486	0.291535	P26041|MOES_MOUSE	Color2 [DarkGray]	1	4		-4.00115	-3.89122	-3.8896	-3.94463	-4.21011	-4.20719

## Sheet: RIME 3&4 vs IgG
#NAME?	Difference	Accession	Symbol color	Symbol type	Symbol size	Show label	RIME_3	RIME_4	RIME_1	RIME_2	IgG_1	IgG_2
0.0926247	0.0128555	P60712|ACTB_BOVIN	Color2 [DarkGray]	1	4		-0.202358	-0.265968	-0.441408	-0.170083	-0.213169	-0.280868
0.0926247	0.0128555	P60709|ACTB_HUMAN	Color2 [DarkGray]	1	4		-0.202358	-0.265968	-0.441408	-0.170083	-0.213169	-0.280868
0.0926247	0.0128555	P63258|ACTG_BOVIN	Color2 [DarkGray]	1	4		-0.204293	-0.267903	-0.443342	-0.172018	-0.215104	-0.282803
0.0926247	0.0128555	P63260|ACTG_MOUSE	Color2 [DarkGray]	1	4		-0.204293	-0.267903	-0.443342	-0.172018	-0.215104	-0.282803
0.0926247	0.0128555	P60710|ACTB_MOUSE	Color2 [DarkGray]	1	4		-0.202358	-0.265968	-0.441408	-0.170083	-0.213169	-0.280868
1.29718	2.41133	Q99PV0|PRP8_MOUSE	Color2 [DarkGray]	1	4		-3.822	-3.35218	-3.51843	-3.81128	-5.48663	-6.51019
0.964382	-0.655192	Q8VDD5|MYH9_MOUSE	Color2 [DarkGray]	1	4		-3.74118	-3.27136	-3.4597	-3.44762	-2.83466	-2.86749
1.62569	-0.89828	Q9QXS1|PLEC_MOUSE	Color2 [DarkGray]	1	4		-5.78721	-5.56737	-5.7163	-5.64323	-4.86688	-4.69113
1.32079	-0.473763	P11499|HS90B_MOUSE	Color2 [DarkGray]	1	4		-1.4912	-1.32733	-1.36825	-1.43468	-1.00501	-0.865997
1.48808	-0.330129	P19096|FAS_MOUSE	Color2 [DarkGray]	1	4		-3.72825	-3.73923	-3.6917	-3.8523	-3.34285	-3.46438
0.795099	-0.627186	P35579|MYH9_HUMAN	Color2 [DarkGray]	1	4		-4.22762	-3.65652	-3.99322	-3.90807	-3.28819	-3.34158
0.924527	-0.399812	P07901|HS90A_MOUSE	Color2 [DarkGray]	1	4		-1.73946	-1.47754	-1.26386	-1.4314	-1.28546	-1.13192
0.474478	-0.33772	Q80X90|FLNB_MOUSE	Color2 [DarkGray]	1	4		-4.08912	-4.4413	-4.36711	-4.26393	-4.13013	-3.72485
0.576485	0.466082	O88569|ROA2_MOUSE	Color2 [DarkGray]	1	4		-1.04419	-0.583133	-0.916696	-0.646626	-1.47821	-1.08128
1.18476	-1.22361	P05784|K1C18_MOUSE	Color2 [DarkGray]	1	4		-1.59656	-2.24222	-2.3001	-2.07056	-0.760005	-0.631561
1.09899	-0.256583	P63017|HSP7C_MOUSE	Color2 [DarkGray]	1	4		-1.1452	-1.12126	-1.0052	-1.14417	-0.95279	-0.8005
1.09899	-0.256583	P11142|HSP7C_HUMAN	Color2 [DarkGray]	1	4		-1.14575	-1.12181	-1.00575	-1.14472	-0.95334	-0.801049
0.0591066	-0.0417628	P17182|ENOA_MOUSE	Color2 [DarkGray]	1	4		-1.47755	-1.8822	-1.53593	-1.47349	-1.74791	-1.52831
2.17378	2.67879	Q6P4T2|U520_MOUSE	Color2 [DarkGray]	1	4		-3.65994	-3.24016	-3.4847	-3.60342	-6.06155	-6.19614
0.0264279	-0.0259084	P52480|KPYM_MOUSE	Color2 [DarkGray]	1	4		-1.67322	-1.2478	-1.50921	-1.6167	-1.65979	-1.20942
1.44068	1.13506	O08810|U5S1_MOUSE	Color2 [DarkGray]	1	4		-3.32902	-2.9036	-3.16501	-2.98299	-4.31559	-4.18714
0.522567	-0.444544	Q68FD5|CLH1_MOUSE	Color2 [DarkGray]	1	4		-3.98568	-3.43924	-3.77727	-3.92916	-3.43619	-3.09964
1.33766	2.69245	Q99NB9|SF3B1_MOUSE	Color2 [DarkGray]	1	4		-3.52168	-3.44418	-3.4371	-3.27251	-5.57863	-6.77212
0.498919	0.562922	P63038|CH60_MOUSE	Color2 [DarkGray]	1	4		-2.56823	-2.18587	-1.86232	-1.95531	-3.32033	-2.55961
1.411	2.40971	Q8BTI8|SRRM2_MOUSE	Color2 [DarkGray]	1	4		-3.72033	-4.16451	-4.18081	-3.7858	-5.91635	-6.78791
1.06025	0.977305	P49312|ROA1_MOUSE	Color2 [DarkGray]	1	4		-0.651824	-0.58254	-0.564977	-0.811031	-1.90142	-1.28755
1.06025	0.977305	P09867|ROA1_BOVIN	Color2 [DarkGray]	1	4		-0.651824	-0.58254	-0.564977	-0.811031	-1.90142	-1.28755
1.1287	0.236387	P16858|G3P_MOUSE	Color2 [DarkGray]	1	4		-0.602882	-0.485577	-0.696363	-0.509834	-0.745565	-0.815667
0.664842	0.738281	P61979|HNRPK_MOUSE	Color2 [DarkGray]	1	4		-1.59039	-1.48046	-1.51948	-1.53386	-2.68386	-1.86354
2.37277	5.60514	O54839|EOMES_MOUSE	Color2 [DarkGray]	1	4		-1.49155	-2.08261	-1.77574	-1.3709	-7.60828	-7.17616
2.2156	2.94828	Q6A068|CDC5L_MOUSE	Color2 [DarkGray]	1	4		-2.55209	-2.99421	-3.146	-2.73658	-5.65413	-5.78872
0.124267	-0.143141	P09405|NUCL_MOUSE	Color2 [DarkGray]	1	4		-2.90012	-2.39223	-2.40571	-3.23062	-2.80422	-2.20184
1.78694	1.30292	P26231|CTNA1_MOUSE	Color2 [DarkGray]	1	4		-3.46449	-3.2317	-3.16297	-3.31486	-4.77298	-4.52906
1.02263	0.852226	Q62318|TIF1B_MOUSE	Color2 [DarkGray]	1	4		-1.95132	-2.40749	-2.61738	-2.18853	-2.86388	-3.19938
0.296692	0.0617815	P68033|ACTC_MOUSE	Color2 [DarkGray]	1	4		-1.534	-1.38065	-1.26146	-1.47748	-1.52056	-1.51765
1.63605	1.73612	Q3U0V1|FUBP2_MOUSE	Color2 [DarkGray]	1	4		-2.74065	-3.02399	-2.9542	-2.61013	-4.39018	-4.8467
3.0098	-1.08715	Q8VHX6|FLNC_MOUSE	Color2 [DarkGray]	1	4		-5.45202	-5.50874	-4.84054	-5.15449	-4.37445	-4.41202
0.154639	-0.368012	P04264|K2C1_HUMAN	Color2 [DarkGray]	1	4		-1.68378	-3.23729	-4.32182	-3.39279	-1.80361	-2.38143
1.71126	-1.62514	P11679|K2C8_MOUSE	Color2 [DarkGray]	1	4		-3.03647	-2.57862	-2.32066	-3.43938	-1.16053	-1.20427
0.172464	-0.110774	P68372|TBB4B_MOUSE	Color2 [DarkGray]	1	4		-1.78	-1.57322	-1.7091	-2.13852	-1.76657	-1.3651
1.13374	2.22002	Q8K019|BCLF1_MOUSE	Color2 [DarkGray]	1	4		-2.86898	-3.7997	-3.6175	-2.93799	-5.11858	-5.99013
0.0429161	-0.0609213	P99024|TBB5_MOUSE	Color2 [DarkGray]	1	4		-1.96801	-1.37266	-1.58898	-2.05588	-1.95457	-1.26425
0.116808	-0.0750439	P57780|ACTN4_MOUSE	Color2 [DarkGray]	1	4		-3.27	-3.47534	-3.60348	-3.47651	-3.10456	-3.49069
1.06675	-0.477724	Q8CGC7|SYEP_MOUSE	Color2 [DarkGray]	1	4		-4.43561	-4.21877	-4.43287	-5.07952	-3.95269	-3.74624
0.946389	-1.76897	Q9DCV7|K2C7_MOUSE	Color2 [DarkGray]	1	4		-2.93073	-4.20985	-3.83383	-4.33364	-1.67629	-1.92636
1.30088	1.49629	Q99KP6|PRP19_MOUSE	Color2 [DarkGray]	1	4		-1.92865	-2.45882	-2.3052	-1.99766	-3.91521	-3.46484
1.30088	1.49629	Q9JMJ4|PRP19_RAT	Color2 [DarkGray]	1	4		-1.92865	-2.45882	-2.3052	-1.99766	-3.91521	-3.46484
1.59148	1.6997	Q6PDQ2|CHD4_MOUSE	Color2 [DarkGray]	1	4		-4.68516	-5.1602	-4.53408	-4.5291	-6.47908	-6.76567
1.16562	-0.724119	P68373|TBA1C_MOUSE	Color2 [DarkGray]	1	4		-1.66678	-1.96451	-1.89032	-1.98877	-1.2245	-0.958555
1.14805	1.30498	O70133|DHX9_MOUSE	Color2 [DarkGray]	1	4		-4.36478	-4.18447	-4.03084	-4.43379	-5.93631	-5.2229
0.625391	-0.392311	P62630|EF1A1_RAT	Color2 [DarkGray]	1	4		-1.46624	-1.71889	-1.55807	-1.36242	-1.00215	-1.39837
0.625391	-0.392311	P10126|EF1A1_MOUSE	Color2 [DarkGray]	1	4		-1.46624	-1.71889	-1.55807	-1.36242	-1.00215	-1.39837
0.625391	-0.392311	P68104|EF1A1_HUMAN	Color2 [DarkGray]	1	4		-1.46702	-1.71967	-1.55885	-1.36319	-1.00292	-1.39914
0.933711	-0.402648	P58252|EF2_MOUSE	Color2 [DarkGray]	1	4		-2.97868	-2.93267	-2.79674	-2.92216	-2.70221	-2.40384
1.21379	-0.814405	P68369|TBA1A_MOUSE	Color2 [DarkGray]	1	4		-1.78881	-2.07798	-1.92435	-1.99532	-1.27287	-0.965102
0.58785	0.529304	Q61656|DDX5_MOUSE	Color2 [DarkGray]	1	4		-2.59264	-2.02282	-1.94184	-2.14019	-3.01978	-2.65429
1.75354	-0.555184	P38647|GRP75_MOUSE	Color2 [DarkGray]	1	4		-3.22446	-3.21407	-3.04664	-3.06102	-2.58954	-2.73863
0.302205	-0.136081	P60843|IF4A1_MOUSE	Color2 [DarkGray]	1	4		-1.86206	-1.6894	-1.46101	-1.80554	-1.78151	-1.49779
0.713395	-0.246509	P80314|TCPB_MOUSE	Color2 [DarkGray]	1	4		-2.48344	-2.39059	-2.3625	-2.51438	-2.30954	-2.07147
1.54277	1.20702	Q921M3|SF3B3_MOUSE	Color2 [DarkGray]	1	4		-3.48675	-3.75389	-3.73777	-3.35984	-4.98788	-4.66679
0.0755817	-0.0759062	P14618|KPYM_HUMAN	Color2 [DarkGray]	1	4		-2.33448	-1.79066	-2.10551	-2.35596	-2.17665	-1.79667
2.14321	2.92894	P39447|ZO1_MOUSE	Color2 [DarkGray]	1	4		-4.08347	-4.56612	-4.62822	-4.57444	-7.31796	-7.18952
0.365275	-0.1287	Q91V92|ACLY_MOUSE	Color2 [DarkGray]	1	4		-3.23729	-3.40977	-3.32604	-3.11366	-3.29425	-3.09541
0.138306	0.172056	Q61937|NPM_MOUSE	Color2 [DarkGray]	1	4		-1.75102	-1.4187	-1.64449	-1.99406	-2.15262	-1.36121
0.359715	-0.307623	Q9CWF2|TBB2B_MOUSE	Color2 [DarkGray]	1	4		-2.36849	-1.96579	-2.19325	-2.40508	-2.10713	-1.6119
1.05839	-0.753748	Q61879|MYH10_MOUSE	Color2 [DarkGray]	1	4		-5.7578	-5.38484	-6.11574	-5.04921	-4.96676	-4.66839
2.25217	0.962732	Q9D0E1|HNRPM_MOUSE	Color2 [DarkGray]	1	4		-2.61257	-2.74657	-2.70132	-2.94837	-3.66952	-3.61508
0.694401	0.780873	Q8R081|HNRPL_MOUSE	Color2 [DarkGray]	1	4		-2.02474	-2.85681	-2.72828	-2.20923	-3.25231	-3.19098
0.139389	0.131249	Q61316|HSP74_MOUSE	Color2 [DarkGray]	1	4		-4.1127	-3.46488	-3.57945	-3.2261	-3.94726	-3.89281
0.214058	0.232879	P56480|ATPB_MOUSE	Color2 [DarkGray]	1	4		-1.84064	-2.32124	-2.33267	-2.31464	-2.62076	-2.00688
0.647708	-0.572463	P26039|TLN1_MOUSE	Color2 [DarkGray]	1	4		-5.47991	-6.09101	-6.73094	-5.42339	-5.08797	-5.33803
0.483605	0.479482	Q8VEK3|HNRPU_MOUSE	Color2 [DarkGray]	1	4		-2.48364	-3.21949	-3.1497	-2.95763	-3.26375	-3.39834
0.987543	0.454761	Q8BG05|ROA3_MOUSE	Color2 [DarkGray]	1	4		-1.643	-1.855	-1.86007	-1.97879	-2.32144	-2.08608
0.14569	0.166413	P29341|PABP1_MOUSE	Color2 [DarkGray]	1	4		-2.47672	-3.21479	-3.47621	-3.22756	-3.15516	-2.86918
0.15558	0.135056	Q7TPR4|ACTN1_MOUSE	Color2 [DarkGray]	1	4		-3.82848	-4.08113	-3.71027	-4.35692	-3.81505	-4.36468
1.06661	0.720018	Q91VC3|IF4A3_MOUSE	Color2 [DarkGray]	1	4		-1.88335	-2.01734	-2.03483	-1.97121	-2.45487	-2.88586
0.493258	1.02386	P20152|VIME_MOUSE	Color2 [DarkGray]	1	4		-2.88756	-1.46213	-2.36599	-6.416	-2.87412	-3.52329
1.41403	-0.335497	Q01853|TERA_MOUSE	Color2 [DarkGray]	1	4		-3.62197	-3.55269	-2.99853	-3.98049	-3.1935	-3.31017
1.41403	-0.335497	P55072|TERA_HUMAN	Color2 [DarkGray]	1	4		-3.62197	-3.55269	-2.99853	-3.98049	-3.1935	-3.31017
1.0752	-0.949907	Q9JHU4|DYHC1_MOUSE	Color2 [DarkGray]	1	4		-7.19645	-7.77102	-7.86251	-7.40296	-6.59805	-6.46961
0.22163	0.0949706	Q8BFZ3|ACTBL_MOUSE	Color2 [DarkGray]	1	4		-1.79652	-1.49335	-1.81488	-1.74	-1.71269	-1.76712
0.0541708	-0.0369215	P14733|LMNB1_MOUSE	Color2 [DarkGray]	1	4		-3.20251	-3.07664	-3.39463	-3.40902	-3.3146	-2.8907
1.78191	-1.03123	P80316|TCPE_MOUSE	Color2 [DarkGray]	1	4		-3.45389	-3.61342	-2.83044	-2.98233	-2.61038	-2.39447
0.510449	0.305901	P04406|G3P_HUMAN	Color2 [DarkGray]	1	4		-1.57611	-1.27294	-1.93961	-1.51959	-1.56268	-1.89818
0.00103926	-0.00178504	P06733|ENOA_HUMAN	Color2 [DarkGray]	1	4		-2.37887	-3.36848	-3.07735	-2.42188	-2.68736	-3.05642
1.19394	0.532985	Q01320|TOP2A_MOUSE	Color2 [DarkGray]	1	4		-4.25197	-4.50461	-4.23996	-4.78041	-4.9755	-4.84706
1.19509	-0.541763	O88477|IF2B1_MOUSE	Color2 [DarkGray]	1	4		-2.90621	-2.79628	-3.10661	-2.65704	-2.17657	-2.4424
0.514284	0.686461	Q9Z0U1|ZO2_MOUSE	Color2 [DarkGray]	1	4		-5.17753	-4.35979	-4.55409	-4.38405	-5.74906	-5.16119
0.073145	-0.0789325	Q922F4|TBB6_MOUSE	Color2 [DarkGray]	1	4		-2.78748	-2.1526	-2.45354	-3.50857	-2.55165	-2.23056
0.833631	0.643593	P97310|MCM2_MOUSE	Color2 [DarkGray]	1	4		-4.07758	-4.30165	-4.06557	-4.02106	-4.57872	-5.0877
0.201899	-0.192967	Q03265|ATPA_MOUSE	Color2 [DarkGray]	1	4		-2.62693	-3.15711	-2.83356	-2.48295	-2.91306	-2.48505
1.75563	0.642379	P40142|TKT_MOUSE	Color2 [DarkGray]	1	4		-3.22064	-3.33578	-2.92735	-3.28965	-3.98482	-3.85637
0.304819	-0.107658	P42932|TCPQ_MOUSE	Color2 [DarkGray]	1	4		-3.03721	-3.28985	-2.91899	-3.10621	-3.02377	-3.08797
1.29462	0.803573	P17225|PTBP1_MOUSE	Color2 [DarkGray]	1	4		-2.54561	-2.53522	-2.30478	-2.5822	-3.53217	-3.1558
0.8783	1.13506	O55201|SPT5H_MOUSE	Color2 [DarkGray]	1	4		-4.31892	-4.63046	-4.24801	-4.12489	-6.04245	-5.17704
0.716375	-0.489889	P68368|TBA4A_MOUSE	Color2 [DarkGray]	1	4		-1.97534	-2.22798	-2.22636	-2.40424	-1.83066	-1.39289
0.10013	-0.112923	Q61024|ASNS_MOUSE	Color2 [DarkGray]	1	4		-4.73236	-4.02153	-3.59106	-4.09087	-4.39699	-4.13105
1.2699	4.99206	Q60598|SRC8_MOUSE	Color2 [DarkGray]	1	4		-3.07767	-3.25992	-3.82619	-3.28418	-6.95817	-9.36354
2.29972	3.03397	Q9Z1M8|RED_MOUSE	Color2 [DarkGray]	1	4		-3.44004	-3.58165	-4.1061	-3.53552	-6.74853	-6.3411
1.37564	2.74222	P09803|CADH1_MOUSE	Color2 [DarkGray]	1	4		-3.88504	-4.16415	-4.34756	-4.28795	-7.33103	-6.20259
1.52092	2.02835	Q3UKJ7|SMU1_MOUSE	Color2 [DarkGray]	1	4		-2.57259	-3.03864	-2.91672	-2.9311	-4.55915	-5.10878
0.97296	-0.429762	P20029|BIP_MOUSE	Color2 [DarkGray]	1	4		-3.20391	-3.13907	-2.72911	-3.3884	-2.89091	-2.59254
1.73554	2.9085	Q6NV83|SR140_MOUSE	Color2 [DarkGray]	1	4		-4.15239	-4.51397	-4.54092	-3.85486	-7.59839	-6.88498
1.30866	1.44399	Q9Z2X1|HNRPF_MOUSE	Color2 [DarkGray]	1	4		-1.99314	-2.42332	-2.49208	-2.86261	-3.9057	-3.39874
1.19055	3.56093	Q569Z5|DDX46_MOUSE	Color2 [DarkGray]	1	4		-3.79452	-4.13205	-3.60497	-3.29742	-6.58844	-8.45999
0.0806115	-0.100755	Q9JKF1|IQGA1_MOUSE	Color2 [DarkGray]	1	4		-4.96433	-4.95394	-5.28935	-4.5293	-5.27282	-4.44394
0.854062	2.93115	B2RY56|RBM25_MOUSE	Color2 [DarkGray]	1	4		-3.90394	-4.35298	-3.97054	-3.84742	-5.85079	-8.26842
1.1941	-0.585231	Q9D8E6|RL4_MOUSE	Color2 [DarkGray]	1	4		-3.70034	-3.46756	-3.3664	-3.42142	-3.10194	-2.89549
1.30129	1.91618	Q61033|LAP2A_MOUSE	Color2 [DarkGray]	1	4		-3.37308	-3.55533	-3.45417	-3.73159	-4.9446	-5.81616
1.74412	3.37495	P97496|SMRC1_MOUSE	Color2 [DarkGray]	1	4		-4.85986	-4.56936	-4.2178	-4.28877	-7.65378	-8.52534
0.51644	0.521602	Q8VIJ6|SFPQ_MOUSE	Color2 [DarkGray]	1	4		-3.50386	-3.09492	-3.35633	-3.32181	-4.1425	-3.49948
1.1341	-0.224466	P23116|EIF3A_MOUSE	Color2 [DarkGray]	1	4		-4.89535	-4.88496	-4.79273	-5.42379	-4.72991	-4.60147
2.14484	6.54824	O95936|EOMES_HUMAN	Color2 [DarkGray]	1	4		-2.05253	-3.09277	-2.57657	-2.21013	-8.92089	-9.32089
1.73315	-0.729745	P11983|TCPA_MOUSE	Color2 [DarkGray]	1	4		-3.18421	-2.98939	-2.60926	-2.88668	-2.38228	-2.33184
2.81509	2.40308	O35286|DHX15_MOUSE	Color2 [DarkGray]	1	4		-3.2339	-3.36553	-3.315	-3.47694	-5.6355	-5.77009
2.23006	4.19879	Q9CSN1|SNW1_MOUSE	Color2 [DarkGray]	1	4		-3.49802	-2.90267	-3.01208	-3.15199	-7.27221	-7.52607
1.7475	0.948447	O35737|HNRH1_MOUSE	Color2 [DarkGray]	1	4		-2.34655	-2.20688	-2.55318	-2.70507	-3.33311	-3.11721
0.091268	-0.0912004	Q8BP47|SYNC_MOUSE	Color2 [DarkGray]	1	4		-3.41034	-3.47395	-3.39833	-3.86839	-3.01839	-3.6835
0.831772	0.557892	Q501J6|DDX17_MOUSE	Color2 [DarkGray]	1	4		-2.90391	-2.93932	-2.76262	-3.04003	-3.72055	-3.23847
0.901136	0.538733	P25206|MCM3_MOUSE	Color2 [DarkGray]	1	4		-4.24242	-3.83971	-3.96988	-4.86397	-4.64402	-4.51558
0.285653	-0.238751	P97855|G3BP1_MOUSE	Color2 [DarkGray]	1	4		-3.25176	-3.82633	-3.42478	-2.66472	-3.40825	-3.19234
0.547088	-0.341976	Q60864|STIP1_MOUSE	Color2 [DarkGray]	1	4		-3.52374	-3.98284	-3.42113	-3.46722	-3.35831	-3.46433
0.0247877	0.0178232	P05064|ALDOA_MOUSE	Color2 [DarkGray]	1	4		-1.93704	-2.37026	-2.41755	-2.64606	-2.10418	-2.23877
0.422996	-0.072463	Q7TPV4|MBB1A_MOUSE	Color2 [DarkGray]	1	4		-4.97426	-4.96387	-5.52485	-6.91774	-4.96083	-4.83238
0.807844	1.14782	Q3UEB3|PUF60_MOUSE	Color2 [DarkGray]	1	4		-2.8315	-3.38054	-3.64195	-2.99737	-3.81807	-4.68962
0.549964	0.991589	Q920B9|SP16H_MOUSE	Color2 [DarkGray]	1	4		-4.46085	-4.53293	-4.63387	-4.25233	-4.80999	-6.16697
0.30629	0.351536	Q78PY7|SND1_MOUSE	Color2 [DarkGray]	1	4		-4.22974	-5.06734	-4.95025	-4.17322	-5.0643	-4.93585
0.361226	-0.544171	P62908|RS3_MOUSE	Color2 [DarkGray]	1	4		-2.46336	-1.75253	-2.12942	-1.9474	-1.12799	-1.99955
1.23462	1.11795	Q569Z6|TR150_MOUSE	Color2 [DarkGray]	1	4		-4.16133	-3.82901	-3.92692	-3.61938	-4.88486	-5.34138
1.58177	2.5125	Q9QZQ1|AFAD_MOUSE	Color2 [DarkGray]	1	4		-4.41597	-5.23566	-5.57953	-5.18952	-7.40253	-7.27409
0.490008	-0.334244	Q6ZWX6|IF2A_MOUSE	Color2 [DarkGray]	1	4		-2.90024	-2.71993	-2.34391	-3.25876	-2.71688	-2.2348
0.652232	-0.360245	P14206|RSSA_MOUSE	Color2 [DarkGray]	1	4		-2.30386	-1.94554	-2.55488	-1.79988	-1.66239	-1.86652
1.25908	0.5125	Q8CGY8|OGT1_MOUSE	Color2 [DarkGray]	1	4		-4.42584	-4.19306	-4.75933	-5.53924	-4.77498	-4.86892
0.647395	-0.440946	Q3U1J4|DDB1_MOUSE	Color2 [DarkGray]	1	4		-5.12805	-5.00218	-4.57171	-4.33456	-4.37764	-4.87069
0.142918	0.123696	Q9WTM5|RUVB2_MOUSE	Color2 [DarkGray]	1	4		-3.59426	-2.9989	-2.89775	-3.34509	-3.38818	-3.45238
0.133033	-0.10191	P31977|EZRI_RAT	Color2 [DarkGray]	1	4		-3.52074	-3.24732	-2.84577	-3.08571	-3.50731	-3.05693
0.133033	-0.10191	P26040|EZRI_MOUSE	Color2 [DarkGray]	1	4		-3.52107	-3.24765	-2.8461	-3.08604	-3.50764	-3.05727
1.10933	1.99218	P30999|CTND1_MOUSE	Color2 [DarkGray]	1	4		-3.53232	-4.62146	-4.98979	-4.21276	-5.84081	-6.29733
1.79056	-0.794855	P08113|ENPL_MOUSE	Color2 [DarkGray]	1	4		-4.08708	-4.24661	-3.92306	-4.03055	-3.43621	-3.30777
1.04275	-0.885265	P80313|TCPH_MOUSE	Color2 [DarkGray]	1	4		-4.30256	-3.80675	-3.4832	-3.98301	-3.02609	-3.31269
0.626052	2.18071	P60122|RUVB1_MOUSE	Color2 [DarkGray]	1	4		-3.05408	-2.72177	-2.92659	-3.99756	-6.36258	-3.7747
0.626052	2.18071	P60123|RUVB1_RAT	Color2 [DarkGray]	1	4		-3.05408	-2.72177	-2.92659	-3.99756	-6.36258	-3.7747
0.132581	-0.159478	Q64737|PUR2_MOUSE	Color2 [DarkGray]	1	4		-3.77379	-4.55695	-4.26582	-4.24778	-4.13886	-3.87292
1.14092	2.39501	Q62383|SPT6H_MOUSE	Color2 [DarkGray]	1	4		-5.1933	-6.54548	-5.70736	-5.49935	-8.34979	-8.17902
0.518002	-0.24098	P09411|PGK1_MOUSE	Color2 [DarkGray]	1	4		-2.61838	-2.94503	-2.75393	-2.9769	-2.60495	-2.4765
1.44939	0.903773	Q60973|RBBP7_MOUSE	Color2 [DarkGray]	1	4		-2.8452	-3.04631	-3.03209	-3.07818	-3.70623	-3.99283
1.12423	-0.544171	Q922B2|SYDC_MOUSE	Color2 [DarkGray]	1	4		-3.5626	-3.85177	-3.49169	-2.92111	-3.22724	-3.09879
1.99673	1.0125	P56959|FUS_MOUSE	Color2 [DarkGray]	1	4		-3.27506	-3.4346	-3.30369	-2.8035	-4.43155	-4.30311
0.521472	-0.233427	P80317|TCPZ_MOUSE	Color2 [DarkGray]	1	4		-3.12464	-3.25176	-3.25013	-3.52755	-3.11121	-2.79834
3.03612	2.78466	Q9DCD2|SYF1_MOUSE	Color2 [DarkGray]	1	4		-4.56232	-4.4524	-4.53324	-3.99123	-7.35624	-7.2278
0.0193354	-0.0273641	P80318|TCPG_MOUSE	Color2 [DarkGray]	1	4		-3.18852	-2.73067	-3.04099	-4.00647	-3.31259	-2.55188
0.341063	0.430394	P14869|RLA0_MOUSE	Color2 [DarkGray]	1	4		-2.36316	-2.28864	-2.31873	-2.59615	-3.22419	-2.2884
0.037147	-0.0886736	O88685|PRS6A_MOUSE	Color2 [DarkGray]	1	4		-4.35678	-3.88696	-3.6078	-3.71529	-4.75838	-3.30801
0.257873	-0.391178	Q8VDJ3|VIGLN_MOUSE	Color2 [DarkGray]	1	4		-4.70319	-5.6928	-5.4237	-5.49467	-5.05233	-4.56131
0.0408643	0.0590541	P46935|NEDD4_MOUSE	Color2 [DarkGray]	1	4		-5.40837	-4.49109	-4.95895	-5.76689	-5.07301	-4.94456
1.43631	-0.46817	B2RQC6|PYR1_MOUSE	Color2 [DarkGray]	1	4		-6.06724	-5.94138	-6.09587	-7.01072	-5.46885	-5.60344
0.934143	-0.716748	Q922D8|C1TC_MOUSE	Color2 [DarkGray]	1	4		-5.06513	-4.56931	-4.39015	-4.52318	-4.2037	-3.99725
0.172662	-0.122231	Q8BMJ2|SYLC_MOUSE	Color2 [DarkGray]	1	4		-4.98679	-5.1988	-5.04517	-5.4157	-5.19575	-4.74538
2.17441	1.37777	Q02248|CTNB1_MOUSE	Color2 [DarkGray]	1	4		-4.14336	-4.32561	-4.30692	-4.27948	-5.54496	-5.67955
2.17441	1.37777	P35222|CTNB1_HUMAN	Color2 [DarkGray]	1	4		-4.1438	-4.32605	-4.30735	-4.27992	-5.5454	-5.67999
0.465892	-0.103163	P80315|TCPD_MOUSE	Color2 [DarkGray]	1	4		-2.88518	-3.05166	-3.37721	-2.94413	-2.87174	-2.85877
0.647138	0.561227	Q99K48|NONO_MOUSE	Color2 [DarkGray]	1	4		-2.24734	-2.67752	-2.83939	-2.53185	-2.78139	-3.26592
0.887342	-0.553479	P27773|PDIA3_MOUSE	Color2 [DarkGray]	1	4		-3.74336	-4.08089	-3.10129	-3.90923	-3.21535	-3.50194
0.508665	0.569433	Q99020|ROAA_MOUSE	Color2 [DarkGray]	1	4		-1.86495	-1.85456	-2.11597	-2.03082	-2.85151	-2.00686
1.69368	-0.842747	Q8BGQ7|SYAC_MOUSE	Color2 [DarkGray]	1	4		-5.14429	-4.9964	-4.32492	-6.4097	-4.13086	-4.32434
0.0193647	-0.0240321	Q9Z0N1|IF2G_MOUSE	Color2 [DarkGray]	1	4		-3.59293	-3.93046	-3.65131	-3.17384	-3.38685	-4.08848
0.0721354	-0.0927839	P81795|IF2G_RAT	Color2 [DarkGray]	1	4		-3.59333	-4.06836	-3.6517	-3.17423	-3.38724	-4.08888
0.356916	-0.331387	Q02053|UBA1_MOUSE	Color2 [DarkGray]	1	4		-5.6063	-5.13648	-4.53539	-5.96482	-4.78551	-5.29449
0.531318	0.851535	P97311|MCM6_MOUSE	Color2 [DarkGray]	1	4		-4.09316	-4.93077	-5.34418	-4.03664	-4.92772	-5.79928
1.69264	3.0125	Q8K4Z5|SF3A1_MOUSE	Color2 [DarkGray]	1	4		-4.60937	-4.59898	-4.19743	-4.55285	-7.1809	-8.05245
0.54616	0.949734	Q8VEE4|RFA1_MOUSE	Color2 [DarkGray]	1	4		-3.37586	-4.65498	-4.08631	-3.60884	-4.82186	-5.10845
0.480714	-0.296192	Q9WVK4|EHD1_MOUSE	Color2 [DarkGray]	1	4		-4.06235	-4.17749	-4.09098	-3.59079	-4.04891	-3.59854
0.380416	-0.397214	P27659|RL3_MOUSE	Color2 [DarkGray]	1	4		-3.08308	-3.15515	-3.2561	-3.19648	-2.33267	-3.11112
0.589411	-0.226524	Q8BU30|SYIC_MOUSE	Color2 [DarkGray]	1	4		-5.31366	-5.08088	-5.4492	-4.52017	-4.88519	-5.0563
1.00955	0.190571	P42208|SEPT2_MOUSE	Color2 [DarkGray]	1	4		-3.51697	-3.50658	-4.03103	-3.23806	-3.76657	-3.63813
0.912112	4.01562	Q99KG3|RBM10_MOUSE	Color2 [DarkGray]	1	4		-4.24947	-5.40901	-5.67042	-4.36287	-7.40596	-10.2838
1.80288	2.88098	Q810A7|DDX42_MOUSE	Color2 [DarkGray]	1	4		-4.228	-4.06561	-4.00509	-4.01947	-7.38449	-6.67108
0.486514	-0.440946	P62702|RS4X_MOUSE	Color2 [DarkGray]	1	4		-3.02846	-2.79568	-2.47213	-2.97194	-2.79263	-2.14961
1.97473	1.63506	Q91WJ8|FUBP1_MOUSE	Color2 [DarkGray]	1	4		-3.50294	-3.81448	-3.68357	-3.44642	-5.22647	-5.36106
0.0812036	0.427537	E9Q7G0|NUMA1_MOUSE	Color2 [DarkGray]	1	4		-6.60636	-8.59597	-6.68746	-5.74248	-6.59292	-9.46448
0.238775	0.447858	Q9ERK4|XPO2_MOUSE	Color2 [DarkGray]	1	4		-4.92835	-4.91796	-4.67687	-5.13486	-4.69252	-6.0495
0.583391	-0.311487	Q8R1B4|EIF3C_MOUSE	Color2 [DarkGray]	1	4		-4.64016	-4.85216	-5.11358	-4.80603	-4.26416	-4.6052
0.106449	0.108822	P06745|G6PI_MOUSE	Color2 [DarkGray]	1	4		-5.11297	-4.51761	-4.1416	-5.64141	-5.09953	-4.74869
0.387346	1.32265	Q8BX22|SALL4_MOUSE	Color2 [DarkGray]	1	4		-5.22565	-7.53719	-5.09816	-4.49105	-8.25293	-7.15521
0.967622	1.00354	Q8BY71|HAT1_MOUSE	Color2 [DarkGray]	1	4		-3.34887	-3.43158	-3.42996	-5.29234	-4.75047	-4.03706
0.809464	2.75902	Q91YR7|PRP6_MOUSE	Color2 [DarkGray]	1	4		-4.46371	-4.20539	-4.19117	-4.59983	-5.86531	-8.32183
3.03612	2.78466	Q3TKT4|SMCA4_MOUSE	Color2 [DarkGray]	1	4		-5.42188	-5.31195	-5.02082	-5.00278	-8.21579	-8.08735
0.740498	0.896837	Q8VDW0|DX39A_MOUSE	Color2 [DarkGray]	1	4		-3.34267	-2.80872	-3.42377	-2.28615	-4.32924	-3.61583
1.10348	0.0774879	P17742|PPIA_MOUSE	Color2 [DarkGray]	1	4		-1.19315	-1.23935	-1.19042	-1.25211	-1.29519	-1.29228
0.00826619	-0.012316	Q62167|DDX3X_MOUSE	Color2 [DarkGray]	1	4		-3.91783	-3.26359	-3.3615	-4.05396	-3.9044	-3.25239
0.659326	-0.461267	F6ZDS4|TPR_MOUSE	Color2 [DarkGray]	1	4		-6.50203	-7.00622	-6.75306	-7.18248	-6.22556	-6.36015
0.619566	2.87582	P63158|HMGB1_MOUSE	Color2 [DarkGray]	1	4		-2.36372	-3.76837	-3.80739	-1.98527	-4.35028	-7.53344
0.6094	2.9775	P09429|HMGB1_HUMAN	Color2 [DarkGray]	1	4		-2.36372	-3.76837	-3.80739	-1.98527	-4.35028	-7.73681
0.627397	0.804981	Q8C2Q3|RBM14_MOUSE	Color2 [DarkGray]	1	4		-4.25891	-4.66356	-4.50994	-4.46543	-4.83044	-5.702
0.0187193	-0.033879	P50247|SAHH_MOUSE	Color2 [DarkGray]	1	4		-2.71659	-3.29116	-2.90871	-2.9231	-2.48076	-3.45923
0.0808957	-0.072463	Q61598|GDIB_MOUSE	Color2 [DarkGray]	1	4		-3.57791	-4.05294	-3.63628	-4.32874	-3.56447	-3.92145
0.516811	-0.607658	P62960|YBOX1_MOUSE	Color2 [DarkGray]	1	4		-3.56313	-4.2897	-3.55112	-3.24357	-3.06427	-3.57325
0.0646448	-0.072463	Q9Z1Q9|SYVC_MOUSE	Color2 [DarkGray]	1	4		-5.27253	-5.8471	-5.52355	-6.21601	-5.25909	-5.71561
1.82707	1.72002	P54276|MSH6_MOUSE	Color2 [DarkGray]	1	4		-4.96519	-5.36984	-5.30932	-5.90867	-6.95176	-6.82331
2.17999	2.72002	Q52KI8|SRRM1_MOUSE	Color2 [DarkGray]	1	4		-4.88064	-4.45521	-4.90927	-4.23915	-7.45216	-7.32372
0.249259	-0.47614	P49717|MCM4_MOUSE	Color2 [DarkGray]	1	4		-6.32197	-4.98966	-4.25107	-4.94352	-4.98661	-5.37274
0.958792	-0.552142	Q9JIK5|DDX21_MOUSE	Color2 [DarkGray]	1	4		-5.27367	-5.09336	-5.5247	-5.63219	-4.45288	-4.80987
2.16865	3.17555	Q9Z315|SNUT1_MOUSE	Color2 [DarkGray]	1	4		-4.06204	-4.41422	-4.89802	-4.36809	-7.21853	-7.60883
0.667665	1.72002	P32067|LA_MOUSE	Color2 [DarkGray]	1	4		-3.71864	-3.29321	-3.46716	-3.43973	-4.29017	-6.16172
0.834062	2.17346	Q922V4|PLRG1_MOUSE	Color2 [DarkGray]	1	4		-4.23539	-4.377	-4.1079	-3.50079	-5.54388	-7.41543
0.749534	2.99734	Q99MR6|SRRT_MOUSE	Color2 [DarkGray]	1	4		-6.37636	-4.66553	-4.16795	-4.73487	-7.32469	-9.71187
0.249146	0.477305	Q60668|HNRPD_MOUSE	Color2 [DarkGray]	1	4		-3.40234	-3.07002	-3.0684	-3.34581	-4.3889	-3.03806
1.88604	-1.14846	P58771|TPM1_MOUSE	Color2 [DarkGray]	1	4		-3.75637	-3.57606	-3.30696	-3.37792	-2.42101	-2.61449
0.288531	-0.189696	Q8JZQ9|EIF3B_MOUSE	Color2 [DarkGray]	1	4		-4.43229	-4.14179	-4.68331	-5.18312	-3.90428	-4.29041
0.378856	-0.32975	P14685|PSMD3_MOUSE	Color2 [DarkGray]	1	4		-5.06508	-4.8323	-4.09371	-5.00856	-4.31468	-4.9232
2.41147	3.11532	P63154|CRNL1_MOUSE	Color2 [DarkGray]	1	4		-4.30089	-4.39742	-5.35927	-3.8818	-7.65294	-7.276
0.44142	0.32003	Q7TMK9|HNRPQ_MOUSE	Color2 [DarkGray]	1	4		-4.04034	-3.8373	-4.19182	-4.20621	-4.51233	-4.00537
0.293975	-0.186516	Q9Z204|HNRPC_MOUSE	Color2 [DarkGray]	1	4		-2.65978	-2.23435	-2.43687	-3.18822	-2.35683	-2.16426
0.2113	-0.137104	P07356|ANXA2_MOUSE	Color2 [DarkGray]	1	4		-2.99936	-3.40401	-3.34349	-3.94284	-3.17857	-2.95059
0.434987	0.927537	Q6ZQ38|CAND1_MOUSE	Color2 [DarkGray]	1	4		-5.49504	-4.80657	-4.82006	-5.17548	-6.80353	-5.35316
0.839198	0.284836	P26043|RADI_MOUSE	Color2 [DarkGray]	1	4		-3.82493	-3.81454	-3.61652	-3.76841	-4.22653	-3.98261
0.061024	0.088501	Q9DCD0|6PGD_MOUSE	Color2 [DarkGray]	1	4		-3.13869	-3.9908	-3.46372	-3.59675	-3.44719	-3.85931
0.436365	-0.864944	Q91YQ5|RPN1_MOUSE	Color2 [DarkGray]	1	4		-4.01726	-5.4923	-4.61621	-4.18313	-4.00382	-3.77584
2.46482	1.09746	Q9JIF0|ANM1_MOUSE	Color2 [DarkGray]	1	4		-2.96329	-2.9529	-2.9248	-3.75476	-4.11977	-3.99133
0.11081	-0.157426	P06151|LDHA_MOUSE	Color2 [DarkGray]	1	4		-3.91578	-3.09803	-3.84487	-4.27429	-3.09499	-3.60397
0.493087	0.282784	P70333|HNRH2_MOUSE	Color2 [DarkGray]	1	4		-3.54157	-3.16861	-3.35202	-3.70744	-3.52813	-3.74761
1.32557	1.94973	Q9D554|SF3A3_MOUSE	Color2 [DarkGray]	1	4		-4.01981	-4.13495	-3.85579	-3.37832	-5.59133	-6.46289
0.644942	-0.552142	P12894|POL_IPMAI	Color2 [DarkGray]	1	4		-5.2338	-5.05349	-4.39736	-4.85535	-4.89844	-4.28457
0.103854	-0.315176	Q05920|PYC_MOUSE	Color2 [DarkGray]	1	4		-5.74485	-6.41253	-5.53644	-6.68833	-6.73141	-4.79562
1.88255	0.864771	Q8BK67|RCC2_MOUSE	Color2 [DarkGray]	1	4		-4.21098	-4.06309	-3.97658	-3.66903	-4.93451	-5.0691
0.456385	-0.864944	P35700|PRDX1_MOUSE	Color2 [DarkGray]	1	4		-2.87499	-1.48609	-1.54105	-2.1404	-1.48304	-1.14815
1.13108	0.269786	Q9CZN7|GLYM_MOUSE	Color2 [DarkGray]	1	4		-4.2052	-4.34681	-3.97079	-4.14868	-4.51369	-4.57789
0.905107	-0.657426	Q8BML9|SYQ_MOUSE	Color2 [DarkGray]	1	4		-5.59516	-5.16973	-4.62379	-5.1236	-4.58172	-4.86832
0.365589	0.746138	A2BH40|ARI1A_MOUSE	Color2 [DarkGray]	1	4		-5.83803	-7.31307	-6.43698	-6.58887	-7.1286	-7.51477
0.10886	0.184824	P47754|CAZA2_MOUSE	Color2 [DarkGray]	1	4		-3.76894	-4.43663	-3.69804	-4.12746	-4.75551	-3.81971
0.716583	-0.987501	Q61699|HS105_MOUSE	Color2 [DarkGray]	1	4		-5.7321	-4.72171	-4.56808	-4.93861	-4.30362	-4.17518
1.31026	-2.20586	Q62261|SPTB2_MOUSE	Color2 [DarkGray]	1	4		-7.82519	-8.8148	-7.26886	-6.76867	-6.0044	-6.22388
0.477657	0.17025	P70372|ELAV1_MOUSE	Color2 [DarkGray]	1	4		-3.31771	-3.08493	-2.76138	-2.84615	-3.30428	-3.43887
0.00907209	-0.0147245	P10630|IF4A2_MOUSE	Color2 [DarkGray]	1	4		-3.26211	-2.55128	-2.38385	-2.88366	-3.24867	-2.53527
2.23722	2.22002	P26369|U2AF2_MOUSE	Color2 [DarkGray]	1	4		-2.56103	-2.87257	-3.07508	-2.95197	-4.86952	-5.00411
1.14929	0.864771	P11103|PARP1_MOUSE	Color2 [DarkGray]	1	4		-4.74009	-5.07763	-4.99112	-5.90596	-5.94905	-5.59821
0.0530445	-0.119018	Q04447|KCRB_MOUSE	Color2 [DarkGray]	1	4		-4.1426	-3.22532	-3.30616	-3.27872	-4.12916	-3.00072
0.440925	0.52386	Q8K310|MATR3_MOUSE	Color2 [DarkGray]	1	4		-4.48286	-4.27983	-4.45378	-4.2337	-4.46943	-5.34098
2.40761	3.10631	Q6PDM2|SRSF1_MOUSE	Color2 [DarkGray]	1	4		-1.52015	-1.15221	-1.21658	-2.0042	-4.50671	-4.37827
0.514887	-1.67393	P19001|K1C19_MOUSE	Color2 [DarkGray]	1	4		-3.20309	-5.60774	-5.13218	-4.5616	-2.48921	-2.97375
1.46105	2.33121	Q6PE01|SNR40_MOUSE	Color2 [DarkGray]	1	4		-4.02157	-4.20382	-3.68763	-3.64312	-6.00813	-6.87969
0.129526	0.164503	Q99LF4|RTCB_MOUSE	Color2 [DarkGray]	1	4		-4.19194	-4.18155	-4.30546	-3.87239	-3.91547	-4.78703
0.15853	0.29602	P63037|DNJA1_MOUSE	Color2 [DarkGray]	1	4		-3.89168	-3.50278	-3.76419	-4.15709	-4.61521	-3.37129
0.121351	0.144017	Q61881|MCM7_MOUSE	Color2 [DarkGray]	1	4		-5.48463	-4.88928	-3.86119	-5.01307	-5.05616	-5.60579
0.63662	-0.631192	P68040|RACK1_MOUSE	Color2 [DarkGray]	1	4		-3.05109	-2.84806	-2.58591	-3.21696	-2.67509	-1.96168
2.19074	2.0885	Q64012|RALY_MOUSE	Color2 [DarkGray]	1	4		-3.45666	-3.76819	-3.32917	-4.1371	-5.76515	-5.6367
0.610071	0.5125	Q9CX86|ROA0_MOUSE	Color2 [DarkGray]	1	4		-2.85079	-3.47783	-2.82171	-3.2797	-3.64471	-3.70891
0.143953	0.107485	P63276|RS17_MOUSE	Color2 [DarkGray]	1	4		-1.87507	-2.2126	-2.34848	-3.04094	-2.34706	-1.95558
0.0947471	-0.148465	Q8BG32|PSD11_MOUSE	Color2 [DarkGray]	1	4		-4.70897	-4.11362	-3.63807	-4.23741	-4.69554	-3.83013
0.485619	-0.848734	O70194|EIF3D_MOUSE	Color2 [DarkGray]	1	4		-4.14078	-5.39343	-4.51734	-4.3473	-3.71231	-4.12443
0.269905	1.0885	P43247|MSH2_MOUSE	Color2 [DarkGray]	1	4		-5.42853	-6.09621	-5.09459	-4.78704	-5.41509	-8.28665
0.583391	-0.311486	O70400|PDLI1_MOUSE	Color2 [DarkGray]	1	4		-3.07948	-3.29148	-3.67842	-3.02296	-2.70347	-3.04451
0.0957163	-0.364944	Q9EPU0|RENT1_MOUSE	Color2 [DarkGray]	1	4		-4.67981	-7.08445	-6.6089	-6.03832	-5.08141	-5.95296
1.25999	2.41618	Q99M28|RNPS1_MOUSE	Color2 [DarkGray]	1	4		-2.65233	-3.00451	-2.61385	-2.59581	-5.80882	-4.68038
0.127543	0.163347	Q61990|PCBP2_MOUSE	Color2 [DarkGray]	1	4		-2.28189	-2.38697	-2.64838	-2.60387	-2.062	-2.93355
0.818891	-0.737537	Q68FL6|SYMC_MOUSE	Color2 [DarkGray]	1	4		-5.06842	-5.5726	-5.18194	-4.52647	-4.37691	-4.78904
0.521607	0.220018	Q6P5F9|XPO1_MOUSE	Color2 [DarkGray]	1	4		-5.08464	-5.33728	-4.7507	-6.02811	-5.33423	-5.52772
0.186694	-0.148464	P28658|ATX10_MOUSE	Color2 [DarkGray]	1	4		-3.88807	-4.29272	-3.9167	-4.09458	-4.13767	-3.74619
1.14663	2.26225	Q0VBL3|RBM15_MOUSE	Color2 [DarkGray]	1	4		-5.1282	-4.63238	-4.89379	-4.80864	-7.73147	-6.55361
0.809961	-0.630202	P62754|RS6_MOUSE	Color2 [DarkGray]	1	4		-3.24609	-2.97266	-3.01168	-2.34157	-2.23265	-2.7257
0.958247	0.67025	Q64213|SF01_MOUSE	Color2 [DarkGray]	1	4		-3.86356	-4.04581	-3.65515	-3.80704	-4.85012	-4.39975
0.378592	-0.683659	P43277|H13_MOUSE	Color2 [DarkGray]	1	4		-3.60701	-2.27469	-2.63564	-2.81352	-2.37118	-2.1432
0.0748042	0.0885011	P51859|HDGF_MOUSE	Color2 [DarkGray]	1	4		-3.11935	-3.84593	-3.37038	-3.38476	-3.42785	-3.71444
1.01768	1.33121	Q924C1|XPO5_MOUSE	Color2 [DarkGray]	1	4		-5.82374	-6.006	-5.90484	-5.44529	-6.81031	-7.68186
1.58538	2.83879	Q99LI5|ZN281_MOUSE	Color2 [DarkGray]	1	4		-6.32121	-5.9889	-5.98727	-5.67973	-8.55772	-9.42996
0.250121	0.199697	P17918|PCNA_MOUSE	Color2 [DarkGray]	1	4		-3.25131	-3.75549	-4.01691	-3.19479	-3.5598	-3.8464
0.609239	-0.469238	Q9D8N0|EF1G_MOUSE	Color2 [DarkGray]	1	4		-3.37161	-3.45433	-3.53517	-3.31509	-2.65773	-3.22973
0.541624	0.304981	O08709|PRDX6_MOUSE	Color2 [DarkGray]	1	4		-2.77742	-3.18207	-3.29148	-2.7209	-3.34895	-3.22051
0.0262731	0.0238595	Q8QZY1|EIF3L_MOUSE	Color2 [DarkGray]	1	4		-3.78373	-4.3139	-4.71282	-4.14224	-3.96293	-4.18241
0.03535	0.0582831	P60335|PCBP1_MOUSE	Color2 [DarkGray]	1	4		-2.4953	-2.85688	-3.03583	-2.09086	-2.24086	-3.22789
0.245591	-0.418402	P62196|PRS8_MOUSE	Color2 [DarkGray]	1	4		-4.65282	-3.52695	-3.58191	-4.18126	-3.41699	-3.92597
1.50118	1.48528	Q62376|RU17_MOUSE	Color2 [DarkGray]	1	4		-3.42621	-3.71538	-3.97679	-3.04776	-4.82781	-5.28433
0.634949	0.706011	Q01768|NDKB_MOUSE	Color2 [DarkGray]	1	4		-1.67401	-1.74608	-2.18807	-1.08698	-2.8305	-2.00162
1.20214	-0.765975	Q5SF07|IF2B2_MOUSE	Color2 [DarkGray]	1	4		-4.43934	-4.05044	-4.84236	-4.38282	-3.4259	-3.53192
1.27364	-1.01267	P97351|RS3A_MOUSE	Color2 [DarkGray]	1	4		-3.62734	-3.15752	-3.07101	-3.57082	-2.44398	-2.31554
0.323309	-0.562909	P50580|PA2G4_MOUSE	Color2 [DarkGray]	1	4		-4.17552	-2.9172	-3.17862	-3.53404	-2.84016	-3.12675
0.0982102	-0.072463	P62259|1433E_MOUSE	Color2 [DarkGray]	1	4		-2.59261	-2.99725	-2.75616	-1.83564	-2.57917	-2.86576
0.786021	-0.733427	O35685|NUDC_MOUSE	Color2 [DarkGray]	1	4		-3.98745	-4.65513	-3.91654	-3.609	-3.65209	-3.52364
2.16497	-0.391178	Q9QYB1|CLIC4_MOUSE	Color2 [DarkGray]	1	4		-3.98547	-3.97508	-4.0141	-4.51391	-3.55699	-3.62119
1.10543	1.68048	Q922U1|PRPF3_MOUSE	Color2 [DarkGray]	1	4		-5.00128	-4.66896	-4.93037	-4.3598	-6.98784	-6.04336
0.212336	0.209005	O35129|PHB2_MOUSE	Color2 [DarkGray]	1	4		-3.46134	-3.07244	-2.94683	-3.14179	-3.76983	-3.18196
0.231701	0.144017	P62334|PRS10_MOUSE	Color2 [DarkGray]	1	4		-3.60612	-4.01077	-3.98268	-3.81264	-3.85572	-4.04921
0.867966	1.77776	O35691|PININ_MOUSE	Color2 [DarkGray]	1	4		-4.50623	-4.38037	-4.17229	-4.44971	-5.4928	-6.94932
0.410867	-0.233427	P12970|RL7A_MOUSE	Color2 [DarkGray]	1	4		-3.04682	-2.62139	-3.56087	-3.57526	-2.61834	-2.58301
1.30114	3.26607	A2A4P0|DHX8_MOUSE	Color2 [DarkGray]	1	4		-5.07418	-5.70122	-4.96263	-4.82501	-7.96257	-9.34496
0.977055	-0.376304	P54823|DDX6_MOUSE	Color2 [DarkGray]	1	4		-4.90104	-4.66826	-4.73702	-4.84452	-4.47257	-4.34412
1.30317	-0.377942	P62192|PRS4_MOUSE	Color2 [DarkGray]	1	4		-4.02421	-3.87632	-3.89672	-3.96769	-3.52535	-3.6193
1.4746	3.61681	Q61466|SMRD1_MOUSE	Color2 [DarkGray]	1	4		-4.00509	-4.40974	-4.67115	-4.94857	-7.17559	-8.47286
0.762615	-0.42771	P57776|EF1D_MOUSE	Color2 [DarkGray]	1	4		-2.88641	-3.22394	-2.85732	-2.31531	-2.5104	-2.74453
0.290988	-0.622231	Q9D0I9|SYRC_MOUSE	Color2 [DarkGray]	1	4		-5.38276	-4.14997	-3.89681	-4.58927	-4.63236	-3.65591
0.714707	0.842574	Q6A4J8|UBP7_MOUSE	Color2 [DarkGray]	1	4		-5.73134	-5.72095	-5.81243	-5.67482	-6.13294	-7.00449
1.44801	2.72002	Q9QX47|SON_MOUSE	Color2 [DarkGray]	1	4		-6.77937	-6.18402	-6.44543	-6.13789	-8.76593	-9.63749
0.405778	0.616793	O35841|API5_MOUSE	Color2 [DarkGray]	1	4		-3.96847	-3.8426	-3.63453	-4.49691	-3.95503	-5.08962
0.643207	0.67025	P49718|MCM5_MOUSE	Color2 [DarkGray]	1	4		-4.50461	-5.27182	-4.53324	-4.03305	-5.49117	-5.62576
0.265956	0.246252	Q61792|LASP1_MOUSE	Color2 [DarkGray]	1	4		-2.31067	-2.81485	-2.97673	-2.40615	-3.0342	-2.58383
0.030352	-0.0724628	P29517|TBB9_ARATH	Color2 [DarkGray]	1	4		-4.03802	-3.02763	-3.61097	-3.9815	-4.02458	-2.89614
0.034995	-0.0611029	Q9CZD3|GARS_MOUSE	Color2 [DarkGray]	1	4		-4.0814	-5.07101	-5.33242	-4.70295	-4.26061	-4.76959
1.44737	1.55905	Q60972|RBBP4_MOUSE	Color2 [DarkGray]	1	4		-3.30058	-3.70523	-3.5516	-3.6591	-5.28714	-4.83677
0.425053	1.6544	Q8CGF7|TCRG1_MOUSE	Color2 [DarkGray]	1	4		-6.09276	-4.96689	-4.68082	-5.29927	-5.8326	-8.53584
0.967553	-0.788943	P63325|RS10_MOUSE	Color2 [DarkGray]	1	4		-2.96753	-2.63521	-2.89662	-2.91101	-1.78417	-2.24069
1.1599	-0.70398	Q9DBG6|RPN2_MOUSE	Color2 [DarkGray]	1	4		-5.25087	-5.50352	-4.76493	-4.19435	-4.8224	-4.52403
0.354187	0.282784	Q9Z1N5|DX39B_MOUSE	Color2 [DarkGray]	1	4		-3.75677	-3.16142	-3.50529	-3.11529	-3.74334	-3.74042
1.44634	1.63903	A2AQ25|SKT_MOUSE	Color2 [DarkGray]	1	4		-6.13901	-6.6432	-7.127	-5.81946	-8.22505	-7.83522
0.666731	1.95094	Q8C854|MYEF2_MOUSE	Color2 [DarkGray]	1	4		-6.71001	-4.5297	-4.63911	-6.65349	-7.57346	-7.56813
0.16939	0.135056	P18760|COF1_MOUSE	Color2 [DarkGray]	1	4		-2.35516	-2.12237	-2.02122	-3.29863	-2.11933	-2.62831
1.29424	-0.718854	P47911|RL6_MOUSE	Color2 [DarkGray]	1	4		-3.47059	-3.78212	-3.23618	-3.41406	-2.97172	-2.84328
2.01367	3.23781	Q80X82|SYMPK_MOUSE	Color2 [DarkGray]	1	4		-5.55668	-6.06087	-5.95971	-6.23713	-9.24541	-8.84776
0.81938	-1.00371	P21107|TPM3_MOUSE	Color2 [DarkGray]	1	4		-4.18516	-3.3003	-3.32071	-3.39168	-2.75669	-2.72135
0.282483	-0.675689	P43274|H14_MOUSE	Color2 [DarkGray]	1	4		-4.18392	-2.47309	-2.97551	-2.80547	-2.84855	-2.45707
0.103952	0.157253	P52293|IMA1_MOUSE	Color2 [DarkGray]	1	4		-3.12275	-3.98683	-3.66328	-3.35574	-3.98378	-3.4403
0.977056	-0.376304	Q8R1M2|H2AJ_MOUSE	Color2 [DarkGray]	1	4		-1.36805	-1.13527	-0.981646	-0.781016	-0.93958	-0.811136
0.977056	-0.376304	Q8CGP6|H2A1H_MOUSE	Color2 [DarkGray]	1	4		-1.35826	-1.12548	-0.971854	-0.771225	-0.929788	-0.801344
0.977055	-0.376304	Q8BFU2|H2A3_MOUSE	Color2 [DarkGray]	1	4		-1.37584	-1.14306	-0.989431	-0.788802	-0.947365	-0.818921
0.977056	-0.376304	Q8CGP5|H2A1F_MOUSE	Color2 [DarkGray]	1	4		-1.38002	-1.14724	-0.993614	-0.792985	-0.951548	-0.823104
0.977056	-0.376304	C0HKE7|H2A1N_MOUSE	Color2 [DarkGray]	1	4		-1.37727	-1.14449	-0.990861	-0.790232	-0.948795	-0.820351
0.977056	-0.376304	P04908|H2A1B_HUMAN	Color2 [DarkGray]	1	4		-1.37727	-1.14449	-0.990861	-0.790232	-0.948795	-0.820351
0.977055	-0.376304	Q93077|H2A1C_HUMAN	Color2 [DarkGray]	1	4		-1.3742	-1.14142	-0.987796	-0.787167	-0.94573	-0.817286
0.977055	-0.376304	Q7L7L0|H2A3_HUMAN	Color2 [DarkGray]	1	4		-1.37584	-1.14306	-0.989431	-0.788802	-0.947365	-0.818921
0.977056	-0.376304	C0HKE5|H2A1G_MOUSE	Color2 [DarkGray]	1	4		-1.37727	-1.14449	-0.990861	-0.790232	-0.948795	-0.820351
0.977056	-0.376304	C0HKE1|H2A1B_MOUSE	Color2 [DarkGray]	1	4		-1.37727	-1.14449	-0.990861	-0.790232	-0.948795	-0.820351
0.977056	-0.376304	C0HKE9|H2A1P_MOUSE	Color2 [DarkGray]	1	4		-1.37727	-1.14449	-0.990861	-0.790232	-0.948795	-0.820351
0.977056	-0.376304	C0HKE3|H2A1D_MOUSE	Color2 [DarkGray]	1	4		-1.37727	-1.14449	-0.990861	-0.790232	-0.948795	-0.820351
0.977056	-0.376304	Q8CGP7|H2A1K_MOUSE	Color2 [DarkGray]	1	4		-1.3788	-1.14602	-0.992391	-0.791762	-0.950325	-0.821881
0.977056	-0.376304	C0HKE2|H2A1C_MOUSE	Color2 [DarkGray]	1	4		-1.37727	-1.14449	-0.990861	-0.790232	-0.948795	-0.820351
0.977056	-0.376304	C0HKE6|H2A1I_MOUSE	Color2 [DarkGray]	1	4		-1.37727	-1.14449	-0.990861	-0.790232	-0.948795	-0.820351
0.977056	-0.376304	C0HKE4|H2A1E_MOUSE	Color2 [DarkGray]	1	4		-1.37727	-1.14449	-0.990861	-0.790232	-0.948795	-0.820351
0.977056	-0.376304	C0HKE8|H2A1O_MOUSE	Color2 [DarkGray]	1	4		-1.37727	-1.14449	-0.990861	-0.790232	-0.948795	-0.820351
0.340005	-0.168786	Q9WU78|PDC6I_MOUSE	Color2 [DarkGray]	1	4		-5.72635	-5.49357	-5.75498	-5.66983	-5.29788	-5.58447
0.0660569	0.101499	Q921F2|TADBP_MOUSE	Color2 [DarkGray]	1	4		-4.20328	-3.38554	-3.54741	-4.14676	-4.18985	-3.60197
0.116602	0.0178232	Q64523|H2A2C_MOUSE	Color2 [DarkGray]	1	4		-1.53211	-1.43426	-1.3237	-1.47559	-1.51868	-1.48334
0.116602	0.0178232	Q16777|H2A2C_HUMAN	Color2 [DarkGray]	1	4		-1.53211	-1.43426	-1.3237	-1.47559	-1.51868	-1.48334
0.116602	0.0178231	Q6GSS7|H2A2A_MOUSE	Color2 [DarkGray]	1	4		-1.54311	-1.44525	-1.3347	-1.48658	-1.52967	-1.49433
0.116602	0.0178231	Q6FI13|H2A2A_HUMAN	Color2 [DarkGray]	1	4		-1.54311	-1.44525	-1.3347	-1.48658	-1.52967	-1.49433
0.0679992	-0.168786	P30681|HMGB2_MOUSE	Color2 [DarkGray]	1	4		-2.99873	-3.50292	-3.57168	-3.67918	-2.30723	-3.85685
1.49861	4.54693	Q61539|ERR2_MOUSE	Color2 [DarkGray]	1	4		-3.99885	-3.85096	-3.98684	-4.26426	-7.6454	-9.29828
0.653356	0.409274	P62827|RAN_MOUSE	Color2 [DarkGray]	1	4		-2.7512	-2.62533	-2.26526	-2.69468	-3.32273	-2.87235
0.584164	-0.364944	Q9Z2U0|PSA7_MOUSE	Color2 [DarkGray]	1	4		-3.52586	-3.05604	-3.19192	-2.88437	-2.92746	-2.92455
1.25878	0.753575	P14602|HSPB1_MOUSE	Color2 [DarkGray]	1	4		-2.66547	-2.78061	-2.6941	-3.19391	-3.65203	-3.3012
0.744432	0.927537	Q60737|CSK21_MOUSE	Color2 [DarkGray]	1	4		-3.63717	-4.21175	-3.6658	-4.58065	-5.2087	-4.49529
0.691865	-0.171932	Q8NT02|Jena_	Color2 [DarkGray]	1	4		-0.442378	-0.309997	-0.6934	-0.473318	-0.268477	-0.140033
0.691864	-0.171932	Q8NT03|Jena_K16Q	Color2 [DarkGray]	1	4		-0.439483	-0.307102	-0.690505	-0.470423	-0.265582	-0.137138
0.691864	-0.171932	Q8NT01|Jena_Protein	Color2 [DarkGray]	1	4		-0.439483	-0.307102	-0.690505	-0.470423	-0.265582	-0.137138
0.691864	-0.171932	P62806|H4_MOUSE	Color2 [DarkGray]	1	4		-0.14531	-0.0129296	-0.396333	-0.176251	0.0285904	0.157034
0.691864	-0.171932	P62805|H4_HUMAN	Color2 [DarkGray]	1	4		-0.14531	-0.0129296	-0.396333	-0.176251	0.0285904	0.157034
1.20955	0.550093	Q8BL97|SRSF7_MOUSE	Color2 [DarkGray]	1	4		-2.6717	-2.6613	-2.83525	-2.29324	-3.0733	-3.35989
1.38519	0.262463	P26041|MOES_MOUSE	Color2 [DarkGray]	1	4		-4.00115	-3.89122	-3.8896	-3.94463	-4.21011	-4.20719
0.270239	-0.683659	P16546|SPTN1_MOUSE	Color2 [DarkGray]	1	4		-8.87877	-7.28341	-7.80786	-7.82224	-7.86533	-6.92953
0.205036	-0.391178	Q9CQN1|TRAP1_MOUSE	Color2 [DarkGray]	1	4		-4.46672	-5.45633	-4.84328	-4.67324	-5.03825	-4.10245
0.530525	0.927537	Q9Z1X4|ILF3_MOUSE	Color2 [DarkGray]	1	4		-4.72631	-5.71592	-5.10286	-5.25475	-5.71287	-6.58443
0.699406	2.24381	Q8BG81|PDIP3_MOUSE	Color2 [DarkGray]	1	4		-4.25372	-5.65837	-5.91978	-4.1972	-6.24028	-8.15942
0.60704	-2.00371	P51410|RL9_MOUSE	Color2 [DarkGray]	1	4		-5.1776	-2.70778	-2.42862	-3.12108	-1.84224	-2.03572
0.224728	-0.411499	P97807|FUMH_MOUSE	Color2 [DarkGray]	1	4		-4.16846	-5.48	-4.93405	-4.8489	-4.47695	-4.34851
1.42659	0.720018	Q99L45|IF2B_MOUSE	Color2 [DarkGray]	1	4		-3.39245	-3.38206	-3.769	-3.59896	-3.96397	-4.25057
0.812231	-0.622231	Q60932|VDAC1_MOUSE	Color2 [DarkGray]	1	4		-2.93438	-3.40941	-2.82283	-2.51528	-2.40637	-2.69296
0.0256979	0.0590543	P62962|PROF1_MOUSE	Color2 [DarkGray]	1	4		-2.04378	-1.22603	-1.42033	-2.57222	-2.29338	-1.09455
0.384567	-0.315176	P28656|NP1L1_MOUSE	Color2 [DarkGray]	1	4		-3.90694	-3.89655	-3.77945	-3.58738	-3.8935	-3.27963
0.84948	1.22002	Q9CW03|SMC3_MOUSE	Color2 [DarkGray]	1	4		-5.28625	-6.27586	-5.95231	-5.22973	-6.85778	-7.14437
0.569888	-0.168786	P30416|FKBP4_MOUSE	Color2 [DarkGray]	1	4		-4.41451	-4.59676	-4.49561	-3.77303	-4.40107	-4.27263
0.80211	0.486859	P84104|SRSF3_MOUSE	Color2 [DarkGray]	1	4		-1.99876	-1.74045	-2.07986	-1.35728	-2.17797	-2.53496
1.13586	3.11968	Q9DAW6|PRP4_MOUSE	Color2 [DarkGray]	1	4		-5.59315	-4.26083	-3.84417	-4.95166	-8.64207	-7.45127
0.946464	0.535043	Q61029|LAP2B_MOUSE	Color2 [DarkGray]	1	4		-4.05864	-3.66974	-4.30967	-4.00212	-4.36714	-4.43134
0.893664	0.699697	Q91VM5|RMXL1_MOUSE	Color2 [DarkGray]	1	4		-3.31651	-3.79155	-4.56753	-3.06734	-4.11043	-4.39702
0.722428	0.720018	P13020|GELS_MOUSE	Color2 [DarkGray]	1	4		-5.15129	-4.97097	-5.08038	-5.09476	-6.13785	-5.42444
0.241043	-0.440946	P47753|CAZA1_MOUSE	Color2 [DarkGray]	1	4		-4.1828	-4.75737	-4.43382	-4.71124	-3.4324	-4.62588
0.269266	1.52059	Q8CHY6|P66A_MOUSE	Color2 [DarkGray]	1	4		-3.79926	-7.78887	-5.24292	-4.15777	-6.78582	-7.84348
1.61591	2.74946	A2AR02|PPIG_MOUSE	Color2 [DarkGray]	1	4		-4.86882	-4.85843	-4.74133	-3.81229	-7.17731	-8.04886
1.01112	1.49218	Q3THK7|GUAA_MOUSE	Color2 [DarkGray]	1	4		-4.66567	-5.16985	-5.23862	-4.34612	-5.97416	-6.84572
1.03972	0.684824	P62996|TRA2B_MOUSE	Color2 [DarkGray]	1	4		-3.47729	-3.20386	-2.80231	-3.74269	-4.20082	-3.84998
0.549452	-0.315176	Q9JIF7|COPB_MOUSE	Color2 [DarkGray]	1	4		-5.88339	-6.13603	-6.71937	-5.41183	-5.86995	-5.51912
0.0865397	0.0722904	Q8VDM4|PSMD2_MOUSE	Color2 [DarkGray]	1	4		-5.37278	-4.90295	-4.81644	-5.31625	-5.35934	-5.06097
1.58164	2.67346	Q91ZW3|SMCA5_MOUSE	Color2 [DarkGray]	1	4		-5.33039	-5.472	-4.90334	-5.01083	-7.63888	-8.51043
2.57698	1.24946	A2A432|CUL4B_MOUSE	Color2 [DarkGray]	1	4		-5.19456	-5.18417	-4.96016	-5.45997	-6.50306	-6.37461
1.07277	-0.546229	P49588|SYAC_HUMAN	Color2 [DarkGray]	1	4		-5.4649	-5.64715	-5.01548	-6.40837	-4.8665	-5.15309
0.136169	-0.222243	P61161|ARP2_MOUSE	Color2 [DarkGray]	1	4		-4.21016	-3.49933	-3.65383	-4.56868	-3.19673	-4.06828
1.42659	0.720018	Q9DBJ1|PGAM1_MOUSE	Color2 [DarkGray]	1	4		-3.99063	-3.98024	-4.24165	-3.51907	-4.56216	-4.84875
0.720988	-0.279982	P99027|RLA2_MOUSE	Color2 [DarkGray]	1	4		-2.68341	-2.67302	-2.19747	-1.88993	-2.25494	-2.54153
1.1398	1.38098	Q8VH51|RBM39_MOUSE	Color2 [DarkGray]	1	4		-4.03359	-3.70127	-3.86958	-3.97707	-5.60512	-4.89171
2.00282	3.12854	Q61136|PRP4B_MOUSE	Color2 [DarkGray]	1	4		-4.59606	-4.88523	-5.38765	-4.36962	-8.14813	-7.59025
2.21931	2.72002	Q02257|PLAK_MOUSE	Color2 [DarkGray]	1	4		-4.08004	-4.48469	-5.00913	-5.43856	-7.0666	-6.93816
0.310363	-0.183659	P62082|RS7_MOUSE	Color2 [DarkGray]	1	4		-2.60877	-2.86141	-3.12282	-3.13721	-2.37294	-2.72992
1.7065	-0.264976	Q8CGP2|H2B1P_MOUSE	Color2 [DarkGray]	1	4		-0.445061	-0.392851	-0.574093	-0.775562	-0.12677	-0.181191
1.7065	-0.264975	Q99879|H2B1M_HUMAN	Color2 [DarkGray]	1	4		-0.444752	-0.392541	-0.573783	-0.775253	-0.126461	-0.180881
1.7065	-0.264976	P10853|H2B1F_MOUSE	Color2 [DarkGray]	1	4		-0.439276	-0.387065	-0.568307	-0.769776	-0.120985	-0.175405
1.7065	-0.264975	P62807|H2B1C_HUMAN	Color2 [DarkGray]	1	4		-0.436166	-0.383956	-0.565198	-0.766667	-0.117876	-0.172296
1.7065	-0.264975	Q64478|H2B1H_MOUSE	Color2 [DarkGray]	1	4		-0.437618	-0.385408	-0.56665	-0.768119	-0.119327	-0.173748
1.7065	-0.264975	Q6ZWY9|H2B1C_MOUSE	Color2 [DarkGray]	1	4		-0.436166	-0.383956	-0.565198	-0.766667	-0.117876	-0.172296
1.7065	-0.264976	P10854|H2B1M_MOUSE	Color2 [DarkGray]	1	4		-0.439276	-0.387065	-0.568307	-0.769776	-0.120985	-0.175405
1.7065	-0.264975	Q99880|H2B1L_HUMAN	Color2 [DarkGray]	1	4		-0.440931	-0.38872	-0.569963	-0.771432	-0.12264	-0.17706
1.7065	-0.264976	P58876|H2B1D_HUMAN	Color2 [DarkGray]	1	4		-0.439276	-0.387065	-0.568307	-0.769776	-0.120985	-0.175405
1.7065	-0.264975	Q99877|H2B1N_HUMAN	Color2 [DarkGray]	1	4		-0.437825	-0.385615	-0.566857	-0.768326	-0.119535	-0.173955
1.7065	-0.264976	Q93079|H2B1H_HUMAN	Color2 [DarkGray]	1	4		-0.434713	-0.382503	-0.563745	-0.765214	-0.116422	-0.170843
1.7065	-0.264975	Q64525|H2B2B_MOUSE	Color2 [DarkGray]	1	4		-0.437618	-0.385408	-0.56665	-0.768119	-0.119327	-0.173748
1.7065	-0.264975	Q64475|H2B1B_MOUSE	Color2 [DarkGray]	1	4		-0.440931	-0.38872	-0.569963	-0.771432	-0.12264	-0.17706
1.7065	-0.264975	Q8CGP1|H2B1K_MOUSE	Color2 [DarkGray]	1	4		-0.437618	-0.385408	-0.56665	-0.768119	-0.119327	-0.173748
1.7065	-0.264976	O60814|H2B1K_HUMAN	Color2 [DarkGray]	1	4		-0.434506	-0.382295	-0.563537	-0.765006	-0.116215	-0.170635
0.487212	0.157253	Q9DCL9|PUR6_MOUSE	Color2 [DarkGray]	1	4		-3.95884	-3.81094	-3.94683	-3.63928	-3.9454	-4.13889
0.274189	0.456984	Q60597|ODO1_MOUSE	Color2 [DarkGray]	1	4		-5.26762	-6.25723	-5.84057	-5.53303	-6.57611	-5.86271
0.238076	0.858785	Q9Z110|P5CS_MOUSE	Color2 [DarkGray]	1	4		-5.17334	-4.84102	-6.10244	-6.11682	-7.1599	-4.57203
0.136158	-0.072463	Q9QZD9|EIF3I_MOUSE	Color2 [DarkGray]	1	4		-3.59235	-3.90389	-3.58034	-3.53583	-3.57891	-3.7724
1.16391	-1.42268	P62264|RS14_MOUSE	Color2 [DarkGray]	1	4		-2.7504	-2.93266	-2.09453	-1.88652	-1.03653	-1.80117
0.00776086	0.0124996	P26443|DHE3_MOUSE	Color2 [DarkGray]	1	4		-4.07972	-5.06933	-4.74578	-4.28623	-4.65124	-4.5228
0.0502106	0.16228	P70349|HINT1_MOUSE	Color2 [DarkGray]	1	4		-2.92522	-1.91483	-2.17624	-4.45366	-3.49675	-1.66786
0.0429523	0.0460567	P62245|RS15A_MOUSE	Color2 [DarkGray]	1	4		-2.03245	-2.14759	-1.86844	-1.97593	-1.79662	-2.47553
0.175321	-0.119018	P63101|1433Z_MOUSE	Color2 [DarkGray]	1	4		-3.19957	-3.34119	-3.6026	-3.14305	-2.9231	-3.37962
0.0982703	-0.279982	Q64727|VINC_MOUSE	Color2 [DarkGray]	1	4		-6.59286	-6.99751	-6.03653	-5.53634	-5.57943	-7.45098
0.124784	0.170251	Q9CXY6|ILF2_MOUSE	Color2 [DarkGray]	1	4		-5.15434	-4.33659	-4.8204	-4.09782	-5.1409	-4.69053
0.499989	-1.31839	P24547|IMDH2_MOUSE	Color2 [DarkGray]	1	4		-4.52857	-6.51818	-4.45767	-4.47205	-4.19321	-4.21677
0.92972	1.29602	Q9QYI3|DNJC7_MOUSE	Color2 [DarkGray]	1	4		-4.54556	-5.21324	-4.98923	-5.48904	-6.53212	-5.81872
0.802879	-1.09466	Q61584|FXR1_MOUSE	Color2 [DarkGray]	1	4		-4.97813	-5.96774	-5.64419	-4.92161	-4.37973	-4.37682
0.853566	1.54057	Q9JIX8|ACINU_MOUSE	Color2 [DarkGray]	1	4		-5.63978	-4.7814	-5.12527	-5.32023	-6.26746	-7.23487
0.227286	0.427537	Q9WVA3|BUB3_MOUSE	Color2 [DarkGray]	1	4		-4.34873	-3.9233	-4.01479	-3.06981	-3.92026	-5.20685
0.314477	-0.125921	Q61696|HS71A_MOUSE	Color2 [DarkGray]	1	4		-3.8569	-4.14607	-4.10793	-3.99303	-3.84347	-3.90767
0.314477	-0.125921	P17879|HS71B_MOUSE	Color2 [DarkGray]	1	4		-3.8589	-4.14807	-4.10992	-3.99502	-3.84546	-3.90966
1.81134	0.512499	P11031|TCP4_MOUSE	Color2 [DarkGray]	1	4		-2.99173	-2.98134	-2.24275	-2.93521	-3.56326	-3.43481
0.0938638	-0.183659	P11440|CDK1_MOUSE	Color2 [DarkGray]	1	4		-3.23303	-4.48567	-3.89909	-2.95411	-3.48263	-3.86875
0.182019	-0.70398	Q98TR3|RENT1_TAKRU	Color2 [DarkGray]	1	4		-5.33881	-7.65034	-7.32679	-6.60421	-5.06234	-6.51885
0.26254	-0.433696	Q9R0N0|GALK1_MOUSE	Color2 [DarkGray]	1	4		-4.12841	-4.79609	-3.20951	-4.48692	-4.53001	-3.5271
1.33273	0.359506	P54775|PRS6B_MOUSE	Color2 [DarkGray]	1	4		-3.4857	-3.58222	-4.37415	-4.65157	-3.95769	-3.82924
1.33273	0.359506	Q63570|PRS6B_RAT	Color2 [DarkGray]	1	4		-3.4857	-3.58222	-4.37415	-4.65157	-3.95769	-3.82924
0.696044	-0.572463	Q8CG47|SMC4_MOUSE	Color2 [DarkGray]	1	4		-6.92463	-7.32927	-6.36829	-6.28314	-6.32623	-6.78275
0.197349	-0.302179	Q9EQP2|EHD4_MOUSE	Color2 [DarkGray]	1	4		-5.0831	-4.65767	-4.59716	-6.61154	-5.06966	-4.06675
1.37466	2.44601	Q61312|AP2C_MOUSE	Color2 [DarkGray]	1	4		-4.0228	-4.74938	-4.13632	-3.96628	-6.46136	-7.20285
0.515418	0.5125	P62830|RL23_MOUSE	Color2 [DarkGray]	1	4		-3.03488	-2.43953	-3.06351	-2.97836	-3.02144	-3.47796
0.0842225	0.188514	P70168|IMB1_MOUSE	Color2 [DarkGray]	1	4		-5.32864	-4.5109	-4.77231	-7.27212	-5.73024	-4.48632
0.176979	-0.268622	Q9D051|ODPB_MOUSE	Color2 [DarkGray]	1	4		-5.00906	-3.99867	-4.26009	-3.95254	-4.41066	-4.05983
0.0753193	0.038733	Q99JY9|ARP3_MOUSE	Color2 [DarkGray]	1	4		-4.2915	-4.47375	-4.54252	-3.91305	-4.27806	-4.56466
0.27262	-1.07246	Q80X50|UBP2L_MOUSE	Color2 [DarkGray]	1	4		-6.00892	-8.58349	-8.8449	-5.21543	-5.58044	-6.86704
0.521485	1.0885	Q921F4|HNRLL_MOUSE	Color2 [DarkGray]	1	4		-4.40688	-5.71842	-5.17248	-4.35036	-5.71537	-6.58693
1.31227	3.46065	Q08122|TLE3_MOUSE	Color2 [DarkGray]	1	4		-4.30143	-4.63896	-4.3598	-5.05226	-7.15585	-8.70584
0.121351	0.144017	Q8CDN6|TXNL1_MOUSE	Color2 [DarkGray]	1	4		-4.15168	-3.55632	-3.28722	-3.68012	-3.7232	-4.27283
0.554018	2.16948	Q99K30|ES8L2_MOUSE	Color2 [DarkGray]	1	4		-4.76564	-5.07718	-4.87916	-6.03105	-8.55802	-5.62376
0.809789	-0.864944	Q9CPR4|RL17_MOUSE	Color2 [DarkGray]	1	4		-3.14708	-3.81476	-3.59075	-3.5056	-2.81172	-2.42024
0.1605	-0.364944	P08249|MDHM_MOUSE	Color2 [DarkGray]	1	4		-4.88024	-3.54793	-3.22438	-3.82372	-4.28185	-3.41644
0.331343	-0.715164	P62301|RS13_MOUSE	Color2 [DarkGray]	1	4		-2.83217	-1.82178	-1.55963	-3.77565	-2.23378	-0.989855
0.944946	1.40867	Q3UIL6|PKHA7_MOUSE	Color2 [DarkGray]	1	4		-5.71174	-6.70135	-7.96277	-6.65522	-7.77501	-7.45542
2.17277	2.58846	Q9D824|FIP1_MOUSE	Color2 [DarkGray]	1	4		-4.74745	-5.1521	-4.82855	-5.69093	-7.47091	-7.60557
1.30802	-0.766984	Q8CIE6|COPA_MOUSE	Color2 [DarkGray]	1	4		-6.25407	-6.02128	-5.63062	-5.19754	-5.50366	-5.23772
1.27097	1.22002	Q9CQL1|MGN2_MOUSE	Color2 [DarkGray]	1	4		-3.23628	-3.81085	-3.26491	-2.76472	-4.80781	-4.67936
1.27097	1.22002	P61327|MGN_MOUSE	Color2 [DarkGray]	1	4		-3.24235	-3.81692	-3.27097	-2.77079	-4.81387	-4.68543
0.939387	0.380982	Q9CR16|PPID_MOUSE	Color2 [DarkGray]	1	4		-4.48951	-4.74216	-5.00357	-4.01795	-5.06104	-4.93259
0.435153	0.588501	P54923|ADPRH_MOUSE	Color2 [DarkGray]	1	4		-3.72844	-4.45502	-3.3945	-3.67192	-5.03694	-4.32353
0.183662	0.342575	Q920E5|FPPS_MOUSE	Color2 [DarkGray]	1	4		-4.06876	-5.05837	-4.73482	-4.01224	-4.47036	-5.34192
0.693313	2.31616	Q61545|EWS_MOUSE	Color2 [DarkGray]	1	4		-4.23826	-6.22787	-5.26689	-4.44478	-6.80979	-8.28866
1.593	3.18787	Q8BHS3|RBM22_MOUSE	Color2 [DarkGray]	1	4		-3.95546	-4.68203	-4.06898	-3.6359	-7.87773	-7.13551
0.644746	0.644017	O09106|HDAC1_MOUSE	Color2 [DarkGray]	1	4		-4.92436	-4.329	-4.59042	-4.4528	-5.49588	-5.04551
0.353595	0.427537	Q9WVA4|TAGL2_MOUSE	Color2 [DarkGray]	1	4		-2.62614	-2.87878	-2.55523	-3.15458	-3.6127	-2.74729
0.610558	0.707021	O08583|THOC4_MOUSE	Color2 [DarkGray]	1	4		-2.01824	-2.56039	-2.72869	-2.09922	-2.65688	-3.33579
1.99438	1.46682	Q6NVF9|CPSF6_MOUSE	Color2 [DarkGray]	1	4		-5.02741	-4.79463	-4.69347	-4.55585	-6.28519	-6.47049
0.475269	-0.279982	P26516|PSMD7_MOUSE	Color2 [DarkGray]	1	4		-4.33244	-3.90701	-3.58346	-3.86088	-3.90396	-3.77552
0.29961	-0.47614	P14148|RL7_MOUSE	Color2 [DarkGray]	1	4		-3.6996	-2.60175	-2.95063	-4.64308	-2.87881	-2.47026
0.132282	-0.122231	Q6NZJ6|IF4G1_MOUSE	Color2 [DarkGray]	1	4		-6.18605	-6.3683	-6.26715	-6.12953	-5.85068	-6.45921
0.292773	-1.33879	Q6PAL7|AHDC1_MOUSE	Color2 [DarkGray]	1	4		-5.79707	-9.10861	-8.37002	-8.06248	-5.81633	-6.41177
0.0897818	-0.261719	Q8C1B7|SEP11_MOUSE	Color2 [DarkGray]	1	4		-4.36102	-5.0287	-4.02708	-5.3045	-5.34759	-3.5187
0.77144	1.24625	Q924K8|MTA3_MOUSE	Color2 [DarkGray]	1	4		-3.98639	-4.78335	-4.4598	-3.73722	-5.19534	-6.0669
0.558535	2.76693	Q923D5|WBP11_MOUSE	Color2 [DarkGray]	1	4		-5.8527	-5.25735	-5.10372	-5.79618	-6.47984	-10.1641
0.411533	0.688513	P15532|NDKA_MOUSE	Color2 [DarkGray]	1	4		-1.831	-2.01326	-2.17513	-1.96712	-3.2326	-1.98868
0.263631	1.16185	Q9CU62|SMC1A_MOUSE	Color2 [DarkGray]	1	4		-5.88823	-6.07049	-6.3319	-5.83171	-5.53607	-8.74635
0.542579	0.753575	Q6PB66|LPPRC_MOUSE	Color2 [DarkGray]	1	4		-6.01706	-5.54724	-5.80865	-5.63861	-7.00363	-6.06783
1.11346	0.720018	P56546|CTBP2_MOUSE	Color2 [DarkGray]	1	4		-4.33944	-4.74408	-4.26853	-4.28291	-5.326	-5.19756
0.777002	-1.47614	Q62448|IF4G2_MOUSE	Color2 [DarkGray]	1	4		-7.3999	-6.06758	-6.329	-5.75842	-5.06454	-5.45067
0.447446	1.41433	Q1HFZ0|NSUN2_MOUSE	Color2 [DarkGray]	1	4		-4.55807	-4.96272	-4.5867	-4.76459	-7.3483	-5.00116
0.555284	4.51248	P62317|SMD2_MOUSE	Color2 [DarkGray]	1	4		-3.48376	-2.15145	-2.03435	-2.84228	-10.3183	-4.34188
0.753072	-0.894391	P09103|PDIA1_MOUSE	Color2 [DarkGray]	1	4		-5.56038	-5.54999	-4.8114	-4.50385	-4.22501	-5.09657
0.423939	0.831215	Q08943|SSRP1_MOUSE	Color2 [DarkGray]	1	4		-5.47839	-5.2456	-5.31437	-6.00683	-5.46495	-6.92147
0.0729777	0.135056	Q9CQV8|1433B_MOUSE	Color2 [DarkGray]	1	4		-3.53777	-4.52738	-3.61887	-3.48125	-4.52434	-3.81093
0.648977	-0.572463	O35593|PSDE_MOUSE	Color2 [DarkGray]	1	4		-4.25277	-4.50542	-4.76683	-4.78121	-3.50237	-4.11089
0.400276	-0.130202	P16627|HS71L_MOUSE	Color2 [DarkGray]	1	4		-4.28338	-4.27299	-4.41893	-4.81182	-4.26995	-4.02603
0.479053	-0.572463	Q9D819|IPYR_MOUSE	Color2 [DarkGray]	1	4		-4.17079	-4.42344	-3.54735	-4.69923	-4.15736	-3.29195
1.15238	2.0125	Q9R1C7|PR40A_MOUSE	Color2 [DarkGray]	1	4		-4.90233	-4.89194	-5.15335	-5.84581	-7.47386	-6.34541
0.037147	-0.0886737	P22953|MD37E_ARATH	Color2 [DarkGray]	1	4		-4.883	-4.41318	-4.13402	-4.24151	-5.2846	-3.83423
1.91987	5.22137	P68037|UB2L3_MOUSE	Color2 [DarkGray]	1	4		-3.29985	-2.7045	-2.4354	-2.82829	-7.72831	-8.71879
0.875812	2.5125	Q9R190|MTA2_MOUSE	Color2 [DarkGray]	1	4		-3.95539	-4.77507	-4.50597	-5.3139	-5.94195	-7.81351
1.13468	2.09114	Q8CGZ0|CHERP_MOUSE	Color2 [DarkGray]	1	4		-5.45621	-5.86086	-5.70723	-5.39969	-7.18503	-8.31433
0.619471	-0.30762	Q6PDI5|ECM29_MOUSE	Color2 [DarkGray]	1	4		-6.45159	-6.80096	-7.3254	-8.33979	-6.38287	-6.25443
1.68095	4.34345	Q9CWL8|CTBL1_MOUSE	Color2 [DarkGray]	1	4		-4.16296	-5.4156	-4.82901	-3.88404	-9.01581	-9.24963
0.00776078	0.0124995	P19157|GSTP1_MOUSE	Color2 [DarkGray]	1	4		-2.7023	-3.69191	-2.53828	-2.64577	-3.27382	-3.14538
1.14638	-0.95993	P62242|RS8_MOUSE	Color2 [DarkGray]	1	4		-3.0013	-3.14291	-2.48679	-3.2667	-1.85036	-2.37399
0.0323133	0.0590544	O55029|COPB2_MOUSE	Color2 [DarkGray]	1	4		-4.81979	-5.8094	-5.33385	-5.76327	-5.06939	-5.67791
0.97314	1.02574	Q9QUR7|PIN1_MOUSE	Color2 [DarkGray]	1	4		-2.60335	-2.45545	-2.71686	-2.54682	-3.91184	-3.19843
0.179505	-0.335497	O88342|WDR1_MOUSE	Color2 [DarkGray]	1	4		-4.45733	-5.44694	-8.03028	-5.72273	-4.18086	-5.05241
0.0304143	-0.072463	Q8BVY0|RL1D1_MOUSE	Color2 [DarkGray]	1	4		-5.38195	-5.78659	-5.63297	-6.32542	-4.78355	-6.24007
0.0303521	-0.072463	P24452|CAPG_MOUSE	Color2 [DarkGray]	1	4		-6.02025	-5.00986	-3.94934	-4.96372	-6.00681	-4.87837
0.160341	-0.279982	Q3UPL0|SC31A_MOUSE	Color2 [DarkGray]	1	4		-6.20247	-7.19208	-6.45349	-6.14595	-6.774	-6.06059
0.186791	0.588501	Q922R8|PDIA6_MOUSE	Color2 [DarkGray]	1	4		-4.31396	-4.98164	-4.39506	-4.67247	-6.30052	-4.17208
0.165574	-0.253748	P47962|RL5_MOUSE	Color2 [DarkGray]	1	4		-3.02302	-3.65006	-3.62196	-2.9665	-2.64701	-3.51857
0.836212	1.0125	Q6A026|PDS5A_MOUSE	Color2 [DarkGray]	1	4		-6.37299	-6.3626	-7.62401	-6.90143	-6.94452	-7.81607
1.25695	-1.73343	Q60865|CAPR1_MOUSE	Color2 [DarkGray]	1	4		-7.01452	-6.41917	-5.09562	-6.958	-4.67915	-5.28768
1.4149	2.49218	C0HKD9|MFA1B_MOUSE	Color2 [DarkGray]	1	4		-4.10323	-4.60741	-4.50625	-4.04671	-6.41172	-7.28328
1.4149	2.49218	C0HKD8|MFA1A_MOUSE	Color2 [DarkGray]	1	4		-4.10323	-4.60741	-4.50625	-4.04671	-6.41172	-7.28328
0.437459	0.927537	Q9Z1Z2|STRAP_MOUSE	Color2 [DarkGray]	1	4		-3.99061	-4.65829	-5.24163	-4.34912	-5.97717	-4.5268
1.41056	-0.348734	Q9CZM2|RL15_MOUSE	Color2 [DarkGray]	1	4		-2.99778	-3.13939	-3.57073	-3.26318	-2.72131	-2.71839
0.220067	-0.114908	P25444|RS2_MOUSE	Color2 [DarkGray]	1	4		-3.10594	-3.22108	-3.35696	-2.82702	-2.87011	-3.22709
0.498581	1.84278	P83917|CBX1_MOUSE	Color2 [DarkGray]	1	4		-3.56178	-3.55139	-3.39777	-4.09022	-6.79387	-4.00487
0.115343	0.29602	P67778|PHB_MOUSE	Color2 [DarkGray]	1	4		-3.6242	-3.29188	-2.6273	-3.56768	-4.61077	-2.89736
2.95549	-0.97614	Q99KJ8|DCTN2_MOUSE	Color2 [DarkGray]	1	4		-5.18926	-5.17887	-4.85532	-4.54777	-4.17582	-4.24002
1.81281	2.28948	Q8CH18|CCAR1_MOUSE	Color2 [DarkGray]	1	4		-5.18608	-5.76065	-5.85214	-5.39259	-7.75761	-7.76808
0.0014841	-0.00387549	Q99JB2|STML2_MOUSE	Color2 [DarkGray]	1	4		-5.98846	-6.97807	-5.23949	-4.93194	-7.1122	-5.84658
0.250635	-0.572463	P62821|RAB1A_MOUSE	Color2 [DarkGray]	1	4		-5.22922	-3.63386	-3.31031	-7.12711	-3.63082	-4.08734
0.062264	-0.246975	O08528|HXK2_MOUSE	Color2 [DarkGray]	1	4		-7.75499	-5.81061	-5.19756	-5.34944	-7.39253	-5.67912
2.71368	1.6275	Q3TWW8|SRSF6_MOUSE	Color2 [DarkGray]	1	4		-2.69039	-2.754	-2.94141	-2.9558	-4.41392	-4.28548
0.444653	0.720018	P49722|PSA2_MOUSE	Color2 [DarkGray]	1	4		-3.83741	-4.82702	-4.35147	-3.78089	-5.40894	-4.69553
0.0597552	0.0739279	Q3THE2|ML12B_MOUSE	Color2 [DarkGray]	1	4		-2.22454	-2.21415	-2.58247	-3.97537	-2.69653	-1.89001
0.297621	-0.364944	P99026|PSB4_MOUSE	Color2 [DarkGray]	1	4		-3.58973	-4.25742	-3.84076	-2.94825	-3.25437	-3.86289
3.18244	2.5125	Q99LC2|CSTF1_MOUSE	Color2 [DarkGray]	1	4		-3.73743	-3.72704	-4.57341	-4.68091	-6.30896	-6.18051
1.04009	0.588501	Q9R0P3|ESTD_MOUSE	Color2 [DarkGray]	1	4		-4.11004	-4.36269	-4.6241	-4.05352	-4.68157	-4.96816
0.6279	-0.657425	P61358|RL27_MOUSE	Color2 [DarkGray]	1	4		-2.38574	-2.69727	-2.95869	-3.06618	-1.5243	-2.24386
0.259852	0.559054	Q8VE37|RCC1_MOUSE	Color2 [DarkGray]	1	4		-5.21563	-4.62028	-4.88169	-5.15911	-6.2022	-4.75182
0.344544	-0.279982	Q76MZ3|2AAA_MOUSE	Color2 [DarkGray]	1	4		-5.17055	-5.42319	-5.42157	-5.11403	-4.74208	-5.2917
1.93025	1.0125	Q5SWD9|TSR1_MOUSE	Color2 [DarkGray]	1	4		-5.2512	-5.07089	-5.50222	-5.60972	-6.23777	-6.10932
0.231724	0.79602	Q9WTX6|CUL1_MOUSE	Color2 [DarkGray]	1	4		-6.21288	-5.88057	-5.87894	-5.5714	-5.61449	-8.071
0.257514	-0.864944	Q8C0C7|SYFA_MOUSE	Color2 [DarkGray]	1	4		-4.989	-6.56358	-6.24003	-5.51744	-3.97557	-5.84712
1.75653	0.831214	P57784|RU2A_MOUSE	Color2 [DarkGray]	1	4		-3.55163	-3.73388	-3.21769	-3.17318	-4.53819	-4.40975
0.169063	0.731308	Q9DBR1|XRN2_MOUSE	Color2 [DarkGray]	1	4		-6.49003	-5.89468	-6.41912	-5.84854	-5.43513	-8.41219
0.250635	-0.572463	P14152|MDHC_MOUSE	Color2 [DarkGray]	1	4		-5.91625	-4.3209	-4.16727	-5.85973	-4.31785	-4.77437
0.507505	1.12177	P97868|RBBP6_MOUSE	Color2 [DarkGray]	1	4		-6.7819	-7.03454	-7.29595	-6.31034	-7.20567	-8.85431
0.294551	0.331214	Q9QUR6|PPCE_MOUSE	Color2 [DarkGray]	1	4		-6.06142	-5.24367	-5.50509	-5.41994	-6.04798	-5.91954
0.549453	-0.315176	O70456|1433S_MOUSE	Color2 [DarkGray]	1	4		-3.93316	-4.1858	-3.76914	-3.13967	-3.91972	-3.56889
1.19145	1.17728	Q9CZU3|MTREX_MOUSE	Color2 [DarkGray]	1	4		-6.60418	-6.59379	-5.68528	-6.54766	-8.09022	-7.4623
1.3181	-1.08365	Q60817|NACA_MOUSE	Color2 [DarkGray]	1	4		-3.27344	-3.26305	-3.35454	-3.63196	-1.93808	-2.43112
0.596265	-0.864944	Q99PL5|RRBP1_MOUSE	Color2 [DarkGray]	1	4		-7.1596	-8.14921	-9.41063	-7.23326	-6.56121	-7.01772
0.946208	1.5885	Q8R326|PSPC1_MOUSE	Color2 [DarkGray]	1	4		-4.28078	-4.59232	-4.6838	-4.54619	-6.58927	-5.46083
0.077026	0.17025	Q9DCH4|EIF3F_MOUSE	Color2 [DarkGray]	1	4		-3.97331	-4.15557	-3.63937	-4.33183	-4.95988	-3.50951
0.124784	0.17025	P61205|ARF3_MOUSE	Color2 [DarkGray]	1	4		-4.09064	-3.27289	-3.17173	-4.03411	-4.0772	-3.62683
0.124784	0.17025	P84078|ARF1_MOUSE	Color2 [DarkGray]	1	4		-4.09734	-3.2796	-3.17844	-4.04082	-4.08391	-3.63354
1.7883	1.72002	O35326|SRSF5_MOUSE	Color2 [DarkGray]	1	4		-4.09015	-3.66472	-3.75621	-4.03362	-5.66167	-5.53323
1.7883	1.72002	Q09167|SRSF5_RAT	Color2 [DarkGray]	1	4		-4.09015	-3.66472	-3.75621	-4.03362	-5.66167	-5.53323
1.7883	1.72002	Q13243|SRSF5_HUMAN	Color2 [DarkGray]	1	4		-4.10746	-3.68203	-3.77352	-4.05094	-5.67899	-5.55054
0.142809	-0.135228	P62270|RS18_MOUSE	Color2 [DarkGray]	1	4		-2.87322	-2.4034	-2.80231	-2.49477	-2.27482	-2.73134
0.263098	-0.286885	P0CJ47|ACT3_ARATH	Color2 [DarkGray]	1	4		-4.11136	-3.40053	-3.19245	-3.46987	-3.29056	-3.64755
0.263098	-0.286885	P0CJ46|ACT1_ARATH	Color2 [DarkGray]	1	4		-4.11136	-3.40053	-3.19245	-3.46987	-3.29056	-3.64755
0.0073058	-0.00969768	O65719|HSP7C_ARATH	Color2 [DarkGray]	1	4		-4.29378	-4.86835	-4.80784	-4.82222	-4.86531	-4.27743
0.834932	-0.279982	O88544|CSN4_MOUSE	Color2 [DarkGray]	1	4		-4.6735	-4.44072	-4.70213	-4.61698	-4.24503	-4.30923
0.187914	-0.279982	P61202|CSN2_MOUSE	Color2 [DarkGray]	1	4		-6.41521	-5.81986	-5.08127	-6.35869	-5.40177	-6.27333
0.647293	-0.572463	O35796|C1QBP_RAT	Color2 [DarkGray]	1	4		-5.68005	-5.0847	-4.93107	-3.62353	-4.66661	-4.95321
0.202214	-0.391178	Q9CZX8|RS19_MOUSE	Color2 [DarkGray]	1	4		-3.14868	-1.81636	-2.3997	-2.09215	-1.91285	-2.26983
0.905106	-0.657426	P53026|RL10A_MOUSE	Color2 [DarkGray]	1	4		-3.78003	-3.3546	-4.03105	-2.98654	-2.7666	-3.05319
0.0748753	-0.072463	Q9S9N1|HSP7E_ARATH	Color2 [DarkGray]	1	4		-4.55208	-4.16318	-4.03757	-4.23253	-4.53865	-4.03169
0.575282	1.88098	Q3TIX9|SNUT2_MOUSE	Color2 [DarkGray]	1	4		-4.42967	-4.57128	-5.19527	-5.11011	-5.1532	-7.60972
1.1425	-0.45993	Q99PT1|GDIR1_MOUSE	Color2 [DarkGray]	1	4		-2.95293	-3.09455	-3.71853	-2.63338	-2.45407	-2.67355
0.212776	0.831214	Q99MN1|SYK_MOUSE	Color2 [DarkGray]	1	4		-4.0027	-6.2147	-5.73915	-4.75354	-6.79662	-5.08322
0.087446	-0.119018	Q9Z1Q5|CLIC1_MOUSE	Color2 [DarkGray]	1	4		-3.89661	-4.14926	-4.14764	-3.42505	-3.46814	-4.3397
0.080246	0.220018	Q5SUR0|PUR4_MOUSE	Color2 [DarkGray]	1	4		-7.90221	-6.30685	-6.34587	-6.84568	-6.88877	-7.76033
0.327979	0.831214	Q04750|TOP1_MOUSE	Color2 [DarkGray]	1	4		-5.23182	-5.41408	-5.67549	-5.1753	-5.21838	-7.08994
0.236828	-0.572463	P32921|SYWC_MOUSE	Color2 [DarkGray]	1	4		-6.49041	-4.89506	-4.74144	-4.84893	-5.47698	-4.76357
1.07085	-0.70398	P14131|RS16_MOUSE	Color2 [DarkGray]	1	4		-2.76557	-2.43325	-2.20924	-3.70905	-1.75213	-2.03873
0.673621	1.38098	Q9JIH2|NUP50_MOUSE	Color2 [DarkGray]	1	4		-3.76995	-5.02259	-5.28401	-4.29839	-5.34148	-6.21303
0.183196	-0.20398	P50516|VATA_MOUSE	Color2 [DarkGray]	1	4		-5.82036	-5.48804	-5.48642	-5.17887	-5.80692	-5.09351
1.78832	3.69823	Q8JZX4|SPF45_MOUSE	Color2 [DarkGray]	1	4		-5.22756	-4.40981	-4.47858	-5.17104	-8.26982	-8.76401
0.977056	-0.376304	Q99JI4|PSMD6_MOUSE	Color2 [DarkGray]	1	4		-4.64997	-4.41718	-3.6786	-4.59344	-4.22149	-4.09305
1.52044	-1.28678	Q9CZ13|QCR1_MOUSE	Color2 [DarkGray]	1	4		-7.87851	-7.43949	-4.89355	-6.39336	-6.43644	-6.308
0.309015	-0.648464	P16460|ASSY_MOUSE	Color2 [DarkGray]	1	4		-4.68282	-5.67243	-5.51881	-4.6263	-3.93242	-5.12591
0.730201	1.95681	Q6ZQ88|KDM1A_MOUSE	Color2 [DarkGray]	1	4		-4.94091	-6.25245	-5.19193	-6.20632	-6.81474	-8.29224
0.497647	-0.279982	Q9D662|SC23B_MOUSE	Color2 [DarkGray]	1	4		-6.15957	-6.56422	-5.82563	-5.51809	-6.14613	-6.01769
1.35117	2.22002	Q7TNC4|LC7L2_MOUSE	Color2 [DarkGray]	1	4		-4.68276	-4.25734	-4.34882	-4.62624	-6.25429	-7.12585
0.738433	-1.27998	Q8BFR5|EFTU_MOUSE	Color2 [DarkGray]	1	4		-6.35558	-5.76023	-4.79925	-6.29906	-5.34215	-4.2137
0.0613554	-0.20398	P50431|GLYC_MOUSE	Color2 [DarkGray]	1	4		-6.44301	-5.11069	-4.52411	-6.38649	-6.42958	-4.71617
0.470024	1.22002	Q8BMD7|MORC4_MOUSE	Color2 [DarkGray]	1	4		-5.86541	-6.43998	-6.11643	-5.80889	-6.43693	-8.30849
0.0690455	-0.10191	Q9Z1D1|EIF3G_MOUSE	Color2 [DarkGray]	1	4		-4.29638	-3.87095	-3.67293	-3.82482	-3.54597	-4.41753
1.00942	-0.891178	P35980|RL18_MOUSE	Color2 [DarkGray]	1	4		-3.57699	-2.98164	-3.09105	-3.52047	-2.34116	-2.43511
0.586578	-0.864944	P61982|1433G_MOUSE	Color2 [DarkGray]	1	4		-4.54888	-3.53849	-3.99254	-4.49235	-2.95048	-3.407
0.346434	0.927537	Q9DB05|SNAA_MOUSE	Color2 [DarkGray]	1	4		-3.77867	-5.76828	-7.02969	-4.13719	-5.76523	-5.63679
1.5784	-0.864944	P24527|LKHA4_MOUSE	Color2 [DarkGray]	1	4		-6.83558	-6.82519	-7.08661	-5.77906	-5.82215	-6.10874
1.0522	2.68136	Q12824|SNF5_HUMAN	Color2 [DarkGray]	1	4		-4.60508	-5.59469	-4.8561	-5.13352	-7.08211	-8.48038
1.10256	3.24172	Q9Z0H3|SNF5_MOUSE	Color2 [DarkGray]	1	4		-4.60508	-5.59469	-4.8561	-5.13352	-7.50807	-9.17514
0.265607	-0.572463	P27612|PLAP_MOUSE	Color2 [DarkGray]	1	4		-7.1726	-6.57724	-6.10169	-7.11608	-5.5742	-7.03072
1.14827	1.33121	Q8QZY9|SF3B4_MOUSE	Color2 [DarkGray]	1	4		-4.61209	-4.37931	-4.27815	-4.55557	-6.18361	-5.47021
0.424512	0.747231	Q8CAY6|THIC_MOUSE	Color2 [DarkGray]	1	4		-6.09399	-5.49864	-5.02309	-5.03747	-7.13498	-5.95211
0.596265	-0.864944	P35564|CALX_MOUSE	Color2 [DarkGray]	1	4		-5.79806	-6.78767	-6.46412	-4.74153	-5.19966	-5.65618
0.491596	1.42754	Q5SUF2|LC7L3_MOUSE	Color2 [DarkGray]	1	4		-6.41109	-4.4007	-4.85476	-6.35457	-6.39766	-7.26921
0.520364	0.720018	Q8BKC5|IPO5_MOUSE	Color2 [DarkGray]	1	4		-6.09046	-6.66503	-7.34148	-5.29697	-6.66199	-7.53354
0.27307	0.623696	Q8BT60|CPNE3_MOUSE	Color2 [DarkGray]	1	4		-5.03791	-3.80513	-4.41446	-4.98139	-5.60943	-4.48099
0.297621	-0.364944	P40124|CAP1_MOUSE	Color2 [DarkGray]	1	4		-4.41431	-5.082	-4.66534	-4.77283	-4.07895	-4.68747
0.0303521	-0.072463	P08775|RPB1_MOUSE	Color2 [DarkGray]	1	4		-8.4887	-7.47831	-6.28029	-7.43218	-8.47526	-7.34682
0.317131	0.427537	O54941|SMCE1_MOUSE	Color2 [DarkGray]	1	4		-4.26943	-5.25904	-4.93549	-4.21291	-5.25599	-5.12755
0.4881	-1.34462	P60229|EIF3E_MOUSE	Color2 [DarkGray]	1	4		-4.84759	-6.42216	-4.87622	-4.37603	-3.61176	-4.96874
0.4881	-1.34462	P60228|EIF3E_HUMAN	Color2 [DarkGray]	1	4		-4.84759	-6.42216	-4.87622	-4.37603	-3.61176	-4.96874
0.709771	-1.57246	P01834|IGKC_HUMAN	Color2 [DarkGray]	1	4		-2.69746	-4.27203	-3.53345	-2.64094	-1.68402	-2.14054
0.159933	0.220019	P68510|1433F_MOUSE	Color2 [DarkGray]	1	4		-3.54423	-3.94888	-3.47332	-3.90275	-3.53079	-4.40235
0.880124	1.9297	Q91VR5|DDX1_MOUSE	Color2 [DarkGray]	1	4		-6.09232	-4.76	-5.17341	-6.03579	-7.76128	-6.95044
0.140061	-0.364944	Q3U9G9|LBR_MOUSE	Color2 [DarkGray]	1	4		-5.29969	-6.87426	-5.55071	-6.82813	-5.28625	-6.15781
0.5003	-0.733427	Q9CWJ9|PUR9_MOUSE	Color2 [DarkGray]	1	4		-6.73088	-5.72049	-4.9819	-5.08939	-5.71744	-5.26707
0.0231753	-0.0724633	Q9EQU5|SET_MOUSE	Color2 [DarkGray]	1	4		-5.78682	-4.4545	-4.03784	-5.7303	-5.77338	-4.32301
0.54261	-0.20398	Q61753|SERA_MOUSE	Color2 [DarkGray]	1	4		-4.9634	-5.21605	-4.47746	-5.49184	-4.94997	-4.82152
0.35037	1.0885	Q6J1H4|UTF1_MOUSE	Color2 [DarkGray]	1	4		-3.59025	-5.90179	-4.84127	-4.85566	-5.89874	-5.7703
0.0311519	-0.072463	Q9CQ48|NUDC2_MOUSE	Color2 [DarkGray]	1	4		-2.86841	-4.27305	-3.53447	-3.22692	-3.27001	-3.72653
0.884883	1.1237	P02545|LMNA_HUMAN	Color2 [DarkGray]	1	4		-5.35321	-5.12043	-8.1892	-5.88165	-5.92474	-6.79629
0.325476	-0.302963	O35218|CPSF2_MOUSE	Color2 [DarkGray]	1	4		-7.2866	-6.59634	-6.12078	-6.13517	-6.63603	-6.64099
0.0184667	-0.0586939	Q80U70|SUZ12_MOUSE	Color2 [DarkGray]	1	4		-6.10148	-8.09109	-7.35251	-6.04496	-7.08805	-6.98714
0.332941	-0.183659	P62849|RS24_MOUSE	Color2 [DarkGray]	1	4		-2.67301	-3.07765	-2.92403	-3.03152	-2.65957	-2.72377
0.275333	0.720018	Q8BJY1|PSMD5_MOUSE	Color2 [DarkGray]	1	4		-4.53263	-4.93727	-5.19869	-6.47611	-4.51919	-6.39075
0.431824	-0.572463	Q9JKB3|YBOX3_MOUSE	Color2 [DarkGray]	1	4		-5.0045	-5.99411	-4.93359	-4.36301	-4.99106	-4.86262
0.141781	0.33884	P19324|SERPH_MOUSE	Color2 [DarkGray]	1	4		-5.94824	-4.67085	-5.1953	-5.20968	-6.17245	-5.12433
0.350974	0.135056	P56399|UBP5_MOUSE	Color2 [DarkGray]	1	4		-6.30844	-6.29805	-5.38954	-6.25192	-6.29501	-6.5816
0.0252704	0.0590541	Q8BJW6|EIF2A_MOUSE	Color2 [DarkGray]	1	4		-4.73505	-6.1397	-5.66414	-5.67853	-5.72161	-5.27124
0.356785	1.0125	Q8K1J6|TRNT1_MOUSE	Color2 [DarkGray]	1	4		-4.78185	-5.77146	-5.03288	-4.31029	-5.35338	-7.22494
1.13909	1.74947	Q9CSH3|RRP44_MOUSE	Color2 [DarkGray]	1	4		-5.17009	-6.1597	-5.42111	-5.4355	-7.47858	-7.35014
0.301934	-2.4228	P43275|H11_MOUSE	Color2 [DarkGray]	1	4		-8.57647	-2.70143	-2.96285	-4.11473	-3.57286	-2.85945
0.278331	-0.364944	Q9DBG3|AP2B1_MOUSE	Color2 [DarkGray]	1	4		-6.4345	-6.83915	-6.68552	-5.64324	-5.8361	-6.70766
0.390887	1.22002	Q9D1J3|SARNP_MOUSE	Color2 [DarkGray]	1	4		-3.28261	-4.68725	-4.53363	-3.64112	-4.26917	-6.14073
1.19327	-1.96314	P62751|RL23A_MOUSE	Color2 [DarkGray]	1	4		-4.87126	-3.86087	-3.80036	-8.43941	-2.5359	-2.26995
0.844125	-2.21364	Q9D0K2|SCOT1_MOUSE	Color2 [DarkGray]	1	4		-7.27916	-8.47397	-7.78409	-5.47654	-4.93467	-6.39119
0.470023	1.22002	P17751|TPIS_MOUSE	Color2 [DarkGray]	1	4		-4.14966	-4.72423	-3.66372	-5.6781	-4.72119	-6.59274
0.470245	1.27776	Q9R0U0|SRS10_MOUSE	Color2 [DarkGray]	1	4		-4.69413	-2.9833	-3.48572	-3.63761	-5.68069	-4.55225
0.511511	1.22002	Q9WV32|ARC1B_MOUSE	Color2 [DarkGray]	1	4		-4.50083	-6.07541	-5.75186	-5.99868	-6.07236	-6.94392
0.464834	0.635056	Q9R1P4|PSA1_MOUSE	Color2 [DarkGray]	1	4		-3.61093	-4.60054	-3.69203	-3.96945	-4.5975	-4.88409
0.183196	-0.20398	P63028|TCTP_MOUSE	Color2 [DarkGray]	1	4		-4.00858	-3.67626	-3.45225	-3.3671	-3.99515	-3.28174
0.898413	1.22002	A2ADY9|DDI2_MOUSE	Color2 [DarkGray]	1	4		-5.20467	-5.60932	-5.13377	-6.14815	-6.19124	-7.06279
0.380955	-0.47614	O08749|DLDH_MOUSE	Color2 [DarkGray]	1	4		-5.48813	-5.47774	-5.41722	-5.43161	-5.47469	-4.5389
0.0350236	-0.072463	O35226|PSMD4_MOUSE	Color2 [DarkGray]	1	4		-5.07309	-6.0627	-4.73915	-4.43161	-5.05966	-5.93121
0.383104	-0.364944	Q9WVE8|PACN2_MOUSE	Color2 [DarkGray]	1	4		-6.52904	-6.51865	-5.45813	-5.47252	-6.5156	-5.8022
0.300071	-0.572463	Q9CY58|PAIRB_MOUSE	Color2 [DarkGray]	1	4		-6.20865	-4.87633	-5.13774	-4.56716	-5.19521	-4.74484
0.434102	-0.60191	P84099|RL19_MOUSE	Color2 [DarkGray]	1	4		-3.69353	-4.2681	-3.94455	-3.22197	-2.94313	-3.81469
0.0350236	-0.072463	Q9CXW3|CYBP_MOUSE	Color2 [DarkGray]	1	4		-3.13253	-4.12214	-4.70548	-3.81297	-3.11909	-3.99065
1.40001	-1.04176	P27323|HS901_ARATH	Color2 [DarkGray]	1	4		-4.73742	-4.46399	-4.22291	-4.00282	-3.72398	-3.3939
0.212481	-0.315176	Q9CXW4|RL11_MOUSE	Color2 [DarkGray]	1	4		-2.74406	-3.73367	-2.99508	-3.4245	-2.73062	-3.11675
0.26254	-0.433696	Q922Q8|LRC59_MOUSE	Color2 [DarkGray]	1	4		-3.8502	-4.51788	-3.93129	-4.79368	-4.2518	-3.24889
0.352244	-0.157426	P35550|FBRL_MOUSE	Color2 [DarkGray]	1	4		-3.82642	-3.49411	-3.90752	-4.7699	-3.49106	-3.51462
0.438274	1.5271	Q9D0D5|T2EA_MOUSE	Color2 [DarkGray]	1	4		-4.35806	-5.76271	-5.28715	-4.71657	-5.47927	-7.69569
0.0203418	0.00703335	Q65Z40|WAPL_MOUSE	Color2 [DarkGray]	1	4		-7.79283	-7.78244	-7.45889	-5.7363	-7.90311	-7.68622
0.0529476	0.135056	Q64152|BTF3_MOUSE	Color2 [DarkGray]	1	4		-3.18746	-4.5921	-3.85352	-4.13093	-3.58906	-4.46061
0.932638	1.85002	O88271|CFDP1_MOUSE	Color2 [DarkGray]	1	4		-4.76693	-5.17158	-4.69602	-5.71041	-6.15481	-7.48374
1.23786	1.19548	Q4VA53|PDS5B_MOUSE	Color2 [DarkGray]	1	4		-6.50226	-7.07683	-8.33824	-7.0307	-8.07378	-7.89626
0.25332	1.31884	P46467|VPS4B_MOUSE	Color2 [DarkGray]	1	4		-6.35299	-7.3426	-7.60401	-5.29647	-6.33955	-9.99371
0.224211	0.720018	Q8CG48|SMC2_MOUSE	Color2 [DarkGray]	1	4		-5.47273	-6.1993	-7.04568	-6.73813	-5.45929	-7.65277
0.447456	-0.864944	Q64514|TPP2_MOUSE	Color2 [DarkGray]	1	4		-7.85402	-7.84363	-6.78311	-6.7975	-6.25562	-7.71214
1.5784	-0.864944	Q64521|GPDM_MOUSE	Color2 [DarkGray]	1	4		-7.06502	-7.05463	-7.31605	-7.0085	-6.05159	-6.33818
0.308172	1.44795	Q9D358|PPAC_MOUSE	Color2 [DarkGray]	1	4		-3.32626	-5.90084	-3.84032	-3.26974	-4.89779	-7.2252
1.22402	1.78986	Q8CEC6|PPWD1_MOUSE	Color2 [DarkGray]	1	4		-5.33844	-5.91302	-5.8525	-4.86688	-7.05876	-7.77241
0.143429	-0.364944	Q9QZE5|COPG1_MOUSE	Color2 [DarkGray]	1	4		-6.33352	-7.32313	-6.99958	-6.27699	-5.73512	-7.19164
0.928881	-1.36494	Q5SWU9|ACACA_MOUSE	Color2 [DarkGray]	1	4		-8.77722	-9.76683	-8.02825	-6.7207	-7.76379	-8.05038
0.885177	0.942446	Q99PP7|TRI33_MOUSE	Color2 [DarkGray]	1	4		-6.0934	-5.86062	-6.34442	-6.62184	-7.27924	-6.55967
1.67394	2.95503	P28659|CELF1_MOUSE	Color2 [DarkGray]	1	4		-5.4294	-5.09708	-6.68042	-6.37288	-7.81398	-8.62255
0.938726	1.69429	Q6NZF1|ZC11A_MOUSE	Color2 [DarkGray]	1	4		-6.16049	-7.1501	-6.82655	-5.519	-8.7408	-7.95836
0.191248	-0.170662	P63242|IF5A1_MOUSE	Color2 [DarkGray]	1	4		-2.21417	-2.78874	-1.88023	-2.15764	-2.46376	-2.19782
0.0719177	0.135056	Q9ERF3|WDR61_MOUSE	Color2 [DarkGray]	1	4		-5.80379	-4.7934	-5.05481	-5.74727	-5.79036	-5.07695
0.310216	0.427537	Q9JII5|DAZP1_MOUSE	Color2 [DarkGray]	1	4		-6.15942	-5.14903	-5.41044	-6.1029	-6.14598	-6.01754
0.504564	-1.36494	Q8CGK3|LONM_MOUSE	Color2 [DarkGray]	1	4		-6.45178	-8.44139	-7.11784	-7.39525	-5.85338	-6.3099
1.09125	1.72002	Q99JX7|NXF1_MOUSE	Color2 [DarkGray]	1	4		-5.27648	-5.85106	-5.79054	-5.21996	-6.84801	-7.71957
0.898413	1.22002	Q8VDH1|FBX21_MOUSE	Color2 [DarkGray]	1	4		-5.89938	-6.30403	-6.1504	-5.2579	-6.88594	-7.7575
0.0729779	0.135056	Q9QZQ8|H2AY_MOUSE	Color2 [DarkGray]	1	4		-5.03833	-6.02794	-5.70439	-4.98181	-6.0249	-5.31149
1.07273	1.33121	Q6PFR5|TRA2A_MOUSE	Color2 [DarkGray]	1	4		-4.74017	-3.92243	-3.99119	-4.68365	-5.72673	-5.59829
2.61757	3.39633	Q9CQF3|CPSF5_MOUSE	Color2 [DarkGray]	1	4		-4.43969	-4.10737	-4.10575	-3.38317	-7.6877	-7.65203
0.0861737	0.135056	P03975|IGEB_MOUSE	Color2 [DarkGray]	1	4		-5.11251	-5.68708	-5.14114	-4.64095	-5.09907	-5.97063
0.140061	-0.364944	Q8VDN2|AT1A1_MOUSE	Color2 [DarkGray]	1	4		-5.96098	-7.53555	-7.212	-5.90446	-5.94754	-6.8191
0.186582	-0.572463	Q6PFD9|NUP98_MOUSE	Color2 [DarkGray]	1	4		-7.34979	-9.3394	-8.60082	-6.70831	-7.33636	-8.20792
1.98437	1.38098	P62137|PP1A_MOUSE	Color2 [DarkGray]	1	4		-4.37139	-4.62403	-4.88544	-4.89983	-5.94291	-5.81447
0.745738	1.0125	O09061|PSB1_MOUSE	Color2 [DarkGray]	1	4		-3.86197	-4.85158	-3.69795	-3.80544	-5.43349	-5.30505
0.0999647	-0.364944	Q8R0G9|NU133_MOUSE	Color2 [DarkGray]	1	4		-7.73296	-7.72257	-7.98399	-7.67644	-6.13457	-8.59108
0.738722	2.33395	Q9CYI4|LUC7L_MOUSE	Color2 [DarkGray]	1	4		-6.18326	-4.58791	-4.43428	-5.12674	-6.87361	-8.56546
0.278331	-0.364944	P0DP26|CALM1_MOUSE	Color2 [DarkGray]	1	4		-3.79964	-4.20429	-4.05066	-3.15816	-3.20124	-4.0728
0.278331	-0.364944	P0DP28|CALM3_MOUSE	Color2 [DarkGray]	1	4		-3.79964	-4.20429	-4.05066	-3.15816	-3.20124	-4.0728
0.278331	-0.364944	P0DP27|CALM2_MOUSE	Color2 [DarkGray]	1	4		-3.79964	-4.20429	-4.05066	-3.15816	-3.20124	-4.0728
1.1222	1.98391	Q9ERA6|TFP11_MOUSE	Color2 [DarkGray]	1	4		-5.31553	-5.98321	-7.56655	-4.67405	-7.16108	-8.10548
0.258847	-0.733427	Q8BJ71|NUP93_MOUSE	Color2 [DarkGray]	1	4		-5.26951	-7.25911	-6.93556	-6.21298	-5.25607	-5.8057
0.0306396	-0.072463	Q9R1P1|PSB3_MOUSE	Color2 [DarkGray]	1	4		-4.24736	-5.23697	-3.49838	-5.19084	-5.23392	-4.10548
0.451605	-0.364944	Q9QUM9|PSA6_MOUSE	Color2 [DarkGray]	1	4		-4.50062	-3.90527	-3.94429	-3.85914	-3.90222	-3.77378
0.434102	-0.60191	P46061|RAGP1_MOUSE	Color2 [DarkGray]	1	4		-5.13042	-5.70499	-7.9664	-5.0739	-4.38002	-5.25157
0.538467	1.32094	O35317|PBX3_MOUSE	Color2 [DarkGray]	1	4		-6.28683	-7.23596	-7.53785	-6.23031	-8.87621	-7.28847
0.598246	2.06438	Q62018|CTR9_MOUSE	Color2 [DarkGray]	1	4		-6.7857	-7.19034	-6.71479	-7.72917	-7.77226	-10.3325
0.549453	-0.315176	Q3THS6|METK2_MOUSE	Color2 [DarkGray]	1	4		-4.59023	-4.84287	-4.61886	-4.53371	-4.57679	-4.22596
0.0830227	0.220018	Q9WUK2|IF4H_MOUSE	Color2 [DarkGray]	1	4		-3.91403	-4.90364	-4.42808	-4.44247	-3.90059	-5.35711
1.74671	-0.506945	Q05D44|IF2P_MOUSE	Color2 [DarkGray]	1	4		-7.28442	-7.23515	-6.49656	-8.99055	-6.81706	-6.68862
0.0253843	-0.111449	Q8CIM8|INT4_MOUSE	Color2 [DarkGray]	1	4		-6.67548	-7.47307	-7.14952	-6.42693	-5.63561	-8.29004
0.753072	-0.894391	P97461|RS5_MOUSE	Color2 [DarkGray]	1	4		-4.24258	-4.23219	-2.4936	-4.18605	-2.90721	-3.77877
0.898413	1.22002	Q8CFQ3|AQR_MOUSE	Color2 [DarkGray]	1	4		-7.13787	-7.54252	-7.80393	-5.49638	-8.12443	-8.99599
0.0390506	-0.0724628	Q61171|PRDX2_MOUSE	Color2 [DarkGray]	1	4		-4.17086	-2.99054	-4.42188	-5.11434	-3.57246	-3.44402
0.0145243	-0.072463	Q91VI7|RINI_MOUSE	Color2 [DarkGray]	1	4		-4.36456	-7.35417	-5.29365	-4.30804	-5.35112	-6.22268
0.327558	-0.440946	P47738|ALDH2_MOUSE	Color2 [DarkGray]	1	4		-4.96218	-5.95179	-5.79816	-6.49062	-4.94874	-5.08333
0.383104	-0.364944	Q3TXS7|PSMD1_MOUSE	Color2 [DarkGray]	1	4		-6.45023	-6.43984	-6.37933	-5.39371	-6.4368	-5.72339
0.0935141	0.253702	Q99J62|RFC4_MOUSE	Color2 [DarkGray]	1	4		-6.04312	-7.03273	-4.97221	-6.96426	-6.02968	-7.55357
0.280808	0.846245	Q9ES00|UBE4B_MOUSE	Color2 [DarkGray]	1	4		-6.19975	-7.77432	-8.03573	-6.14323	-7.05782	-8.60874
0.17486	0.0885011	P24369|PPIB_MOUSE	Color2 [DarkGray]	1	4		-4.2936	-3.96128	-4.54462	-5.23708	-4.28016	-4.15172
0.0433632	0.088501	O55135|IF6_MOUSE	Color2 [DarkGray]	1	4		-3.86955	-4.12219	-4.12057	-3.81303	-3.44108	-4.72767
0.689914	1.97682	Q3UYV9|NCBP1_MOUSE	Color2 [DarkGray]	1	4		-5.66345	-6.65306	-6.49943	-5.60693	-7.19345	-9.07671
0.0171435	0.0590541	Q61081|CDC37_MOUSE	Color2 [DarkGray]	1	4		-6.20474	-4.60939	-4.8708	-6.14822	-6.1913	-4.74093
0.902893	1.22234	Q9DBE9|SPB1_MOUSE	Color2 [DarkGray]	1	4		-6.30391	-6.70855	-6.96997	-6.24738	-7.29512	-8.16203
0.663523	0.635056	P23198|CBX3_MOUSE	Color2 [DarkGray]	1	4		-3.10831	-3.09792	-3.18941	-5.05179	-4.09488	-3.38147
0.181745	0.277488	Q91VU7|PUS7_MOUSE	Color2 [DarkGray]	1	4		-5.95083	-6.94043	-6.61688	-5.8943	-6.93739	-6.50885
0.251736	0.908115	Q9JLI8|SART3_MOUSE	Color2 [DarkGray]	1	4		-5.91739	-8.49196	-8.75337	-5.86086	-7.8651	-8.36047
2.58331e-05	8.36849e-05	Q9DBY8|NVL_MOUSE	Color2 [DarkGray]	1	4		-6.28787	-8.27748	-6.53889	-5.64639	-7.27443	-7.29108
0.506026	3.45459	Q62189|SNRPA_MOUSE	Color2 [DarkGray]	1	4		-3.39661	-5.70815	-4.64763	-3.34009	-5.7051	-10.3088
1.25255	2.55163	O88466|ZN106_MOUSE	Color2 [DarkGray]	1	4		-5.84813	-7.10078	-9.68412	-6.37658	-8.9577	-9.09447
0.0359291	-0.126627	Q689Z5|SBNO1_MOUSE	Color2 [DarkGray]	1	4		-6.99031	-7.39496	-7.65637	-7.93379	-5.96024	-8.17178
0.00763563	0.0238597	Q8CAQ8|MIC60_MOUSE	Color2 [DarkGray]	1	4		-6.11659	-6.1062	-6.78265	-6.06007	-7.10316	-5.16736
0.0794785	0.40514	Q7TQI3|OTUB1_MOUSE	Color2 [DarkGray]	1	4		-7.53363	-5.09735	-4.6218	-5.63618	-7.89043	-5.55082
0.520364	0.720018	P48678|LMNA_MOUSE	Color2 [DarkGray]	1	4		-5.35512	-5.92969	-8.1911	-5.29859	-5.92664	-6.7982
0.371495	0.79602	Q6DFW4|NOP58_MOUSE	Color2 [DarkGray]	1	4		-4.64111	-5.30879	-4.89213	-6.58459	-5.04271	-6.49923
0.495601	-0.572463	Q8BFQ4|WDR82_MOUSE	Color2 [DarkGray]	1	4		-5.85853	-5.84814	-5.52459	-4.21704	-4.84509	-5.71665
0.431824	-0.572463	Q9CZ04|CSN7A_MOUSE	Color2 [DarkGray]	1	4		-5.64362	-6.63323	-5.30968	-5.58709	-5.63018	-5.50174
1.00072	-1.07246	O09167|RL21_MOUSE	Color2 [DarkGray]	1	4		-3.35531	-3.92988	-3.38394	-3.88375	-2.34188	-2.79839
0.17486	0.088501	O55131|SEPT7_MOUSE	Color2 [DarkGray]	1	4		-5.38563	-5.05331	-4.8293	-6.32911	-5.3722	-5.24375
0.824352	-0.683659	Q07076|ANXA7_MOUSE	Color2 [DarkGray]	1	4		-5.36768	-4.77233	-4.44878	-4.31116	-4.35425	-4.41845
0.551638	2.03982	Q5DTW2|SMBT2_MOUSE	Color2 [DarkGray]	1	4		-6.45366	-6.12134	-6.38275	-6.39713	-6.94391	-9.71073
1.14185	2.15698	Q5SFM8|RBM27_MOUSE	Color2 [DarkGray]	1	4		-6.0304	-7.02	-6.54445	-5.97387	-9.04403	-8.32032
0.181082	-1.25235	P61290|PSME3_MOUSE	Color2 [DarkGray]	1	4		-8.45413	-3.79118	-3.69003	-5.55241	-5.59549	-4.14512
0.460553	1.01549	Q9Z1F9|SAE2_MOUSE	Color2 [DarkGray]	1	4		-4.86696	-6.2716	-5.53302	-6.81043	-7.02943	-6.14011
0.664351	-0.572463	Q60930|VDAC2_MOUSE	Color2 [DarkGray]	1	4		-4.71391	-4.38159	-3.643	-3.65738	-3.70047	-4.2501
0.514706	0.720018	Q9R1T2|SAE1_MOUSE	Color2 [DarkGray]	1	4		-5.99727	-5.40192	-4.92636	-4.94075	-5.98383	-6.85539
0.783164	1.6152	Q9CYG7|TOM34_MOUSE	Color2 [DarkGray]	1	4		-5.8252	-5.81481	-5.07623	-5.76868	-8.1871	-6.68332
0.841337	2.67858	Q9Z130|HNRDL_MOUSE	Color2 [DarkGray]	1	4		-3.20966	-3.78423	-3.58621	-4.15314	-7.28327	-5.06778
0.590005	-3.06749	P14211|CALR_MOUSE	Color2 [DarkGray]	1	4		-6.31081	-10.1205	-5.2399	-6.25428	-4.71241	-5.58396
0.383104	-0.364944	Q9D8W5|PSD12_MOUSE	Color2 [DarkGray]	1	4		-5.45105	-5.44066	-5.11711	-7.06953	-5.43762	-4.72421
0.820696	1.95441	Q99LI7|CSTF3_MOUSE	Color2 [DarkGray]	1	4		-5.09889	-5.76658	-6.34992	-6.04237	-8.18026	-6.59402
0.0661699	0.246252	P31230|AIMP1_MOUSE	Color2 [DarkGray]	1	4		-4.81333	-3.99558	-4.47939	-4.17184	-5.79989	-3.50152
0.530525	0.927537	Q8BGT7|SPF30_MOUSE	Color2 [DarkGray]	1	4		-4.46762	-5.45723	-5.13368	-4.4111	-5.45419	-6.32574
0.350974	0.135056	Q80UM3|NAA15_MOUSE	Color2 [DarkGray]	1	4		-6.38365	-6.37326	-6.31274	-7.32713	-6.37021	-6.65681
0.519807	1.29185	Q8VHR5|P66B_MOUSE	Color2 [DarkGray]	1	4		-5.17249	-6.74706	-7.00848	-4.70093	-6.74263	-7.76063
0.444653	0.720018	P12382|PFKAL_MOUSE	Color2 [DarkGray]	1	4		-5.55652	-6.54613	-7.3925	-5.08496	-7.12805	-6.41464
0.471507	0.266573	P35979|RL12_MOUSE	Color2 [DarkGray]	1	4		-2.8802	-3.28485	-2.8093	-2.82368	-3.28181	-3.4164
0.931558	-1.16617	P17710|HXK1_MOUSE	Color2 [DarkGray]	1	4		-7.48492	-6.88957	-6.15098	-5.4284	-5.69912	-6.34304
1.05456	-2.6371	Q8BTM8|FLNA_MOUSE	Color2 [DarkGray]	1	4		-8.86154	-9.85115	-9.12193	-5.89217	-6.04075	-7.39774
0.80183	0.246252	P60867|RS20_MOUSE	Color2 [DarkGray]	1	4		-2.46724	-2.6495	-3.71827	-3.41072	-2.86885	-2.7404
0.252619	-0.364944	P52432|RPAC1_MOUSE	Color2 [DarkGray]	1	4		-6.01535	-5.00496	-5.26637	-5.95883	-5.00191	-5.28851
1.81134	0.5125	Q9JJI8|RL38_MOUSE	Color2 [DarkGray]	1	4		-1.17736	-1.16697	-2.20599	-1.7058	-1.74888	-1.62044
0.126434	0.743786	Q6P542|ABCF1_MOUSE	Color2 [DarkGray]	1	4		-5.29501	-7.28462	-8.54604	-6.23849	-5.28158	-8.78563
0.390814	0.427537	P62918|RL8_MOUSE	Color2 [DarkGray]	1	4		-4.53464	-4.93928	-3.9783	-4.47811	-5.5212	-4.80779
0.0214044	-0.072463	Q9WUM4|COR1C_MOUSE	Color2 [DarkGray]	1	4		-5.4572	-5.44681	-5.3863	-5.40068	-6.44377	-4.31532
0.431033	1.0885	Q8C570|RAE1L_MOUSE	Color2 [DarkGray]	1	4		-5.08231	-4.75	-4.74837	-4.44083	-5.06888	-6.94043
0.247962	0.763565	Q0P678|ZCH18_MOUSE	Color2 [DarkGray]	1	4		-6.44974	-6.43935	-6.37884	-6.39322	-6.09055	-8.32567
0.125844	0.266573	P61164|ACTZ_MOUSE	Color2 [DarkGray]	1	4		-5.13925	-5.12886	-4.58292	-7.29042	-6.12581	-4.67544
0.565557	0.749465	Q9CQM9|GLRX3_MOUSE	Color2 [DarkGray]	1	4		-3.64354	-4.63315	-4.40914	-4.90895	-4.95203	-4.82359
0.0822966	0.135056	P46471|PRS7_MOUSE	Color2 [DarkGray]	1	4		-4.3303	-5.31991	-4.99636	-5.27378	-4.7319	-5.18842
0.133112	-0.572463	P11157|RIR2_MOUSE	Color2 [DarkGray]	1	4		-4.63596	-7.21053	-5.47194	-4.1644	-4.62252	-6.07904
1.04009	0.588501	P62141|PP1B_MOUSE	Color2 [DarkGray]	1	4		-4.35776	-4.6104	-5.19374	-4.8862	-4.92928	-5.21588
0.483318	1.07544	Q9D787|PPIL2_MOUSE	Color2 [DarkGray]	1	4		-5.02526	-6.59983	-5.53932	-5.5537	-6.59679	-7.17918
0.530525	0.927537	Q8CIN4|PAK2_MOUSE	Color2 [DarkGray]	1	4		-5.58223	-6.57184	-6.83325	-5.52571	-6.5688	-7.44035
0.642694	1.18508	Q9D6L8|PPIL3_MOUSE	Color2 [DarkGray]	1	4		-4.90614	-5.89575	-4.5722	-3.26466	-7.0658	-6.10625
1.80553	0.988312	O88545|CSN6_MOUSE	Color2 [DarkGray]	1	4		-5.8911	-5.88071	-5.55716	-4.24962	-6.99922	-6.74922
0.138732	0.427537	Q9CZ44|NSF1C_MOUSE	Color2 [DarkGray]	1	4		-6.07331	-5.06291	-5.0024	-5.01678	-5.05987	-6.93143
0.259414	-0.532558	A2AIV2|VIR_MOUSE	Color2 [DarkGray]	1	4		-8.38019	-7.04787	-8.63121	-7.32366	-6.84148	-7.52146
0.522858	1.85555	Q8CH02|SUGP1_MOUSE	Color2 [DarkGray]	1	4		-5.3239	-7.89847	-6.57492	-5.85234	-8.09954	-8.83393
0.819543	1.18928	Q8BZX4|SREK1_MOUSE	Color2 [DarkGray]	1	4		-5.55287	-6.54248	-6.80389	-5.49635	-7.06292	-7.41099
0.143141	0.357542	Q5SUQ9|CTC1_MOUSE	Color2 [DarkGray]	1	4		-6.79238	-7.78199	-7.45844	-7.73586	-6.93622	-8.35324
0.202338	0.538733	O54962|BAF_MOUSE	Color2 [DarkGray]	1	4		-3.06271	-2.24496	-2.50637	-4.00618	-4.04927	-2.33586
0.187914	-0.279982	Q9WTX5|SKP1_MOUSE	Color2 [DarkGray]	1	4		-4.9488	-4.35345	-3.87789	-4.89228	-3.93536	-4.80692
0.187914	-0.279982	P63208|SKP1_HUMAN	Color2 [DarkGray]	1	4		-4.94772	-4.35236	-3.87681	-4.89119	-3.93428	-4.80584
0.21645	0.782784	Q6ZWV3|RL10_MOUSE	Color2 [DarkGray]	1	4		-3.34681	-3.1665	-4.01287	-3.70533	-5.33338	-2.7455
1.91689	-0.61925	Q99JR8|SMRD2_MOUSE	Color2 [DarkGray]	1	4		-7.58664	-7.60032	-5.86174	-5.55419	-7.04266	-6.9058
0.870306	-0.844623	Q9CQR2|RS21_MOUSE	Color2 [DarkGray]	1	4		-2.33338	-2.90796	-2.58441	-2.86182	-1.58298	-1.96911
1.21718	-2.22235	Q5XJY5|COPD_MOUSE	Color2 [DarkGray]	1	4		-7.69455	-6.5543	-6.23075	-5.50817	-4.96629	-4.83785
0.0913033	-0.148465	Q9ERU9|RBP2_MOUSE	Color2 [DarkGray]	1	4		-7.55518	-8.54479	-9.39116	-7.98146	-8.1267	-7.67633
0.366506	0.427537	Q9CQ65|MTAP_MOUSE	Color2 [DarkGray]	1	4		-4.68307	-4.67268	-4.93409	-4.04159	-4.66964	-5.54119
0.0345979	-0.0724626	P13864|DNMT1_MOUSE	Color2 [DarkGray]	1	4		-8.24317	-7.23278	-6.90923	-6.60169	-7.22974	-8.1013
0.122454	0.876234	P62715|PP2AB_MOUSE	Color2 [DarkGray]	1	4		-5.87879	-4.54647	-4.32245	-4.82226	-8.44082	-3.73691
0.0935485	0.612229	P63330|PP2AA_MOUSE	Color2 [DarkGray]	1	4		-5.88012	-4.5478	-4.32379	-4.8236	-7.91414	-3.73824
0.282179	0.253575	Q3THW5|H2AV_MOUSE	Color2 [DarkGray]	1	4		-1.89688	-2.01202	-2.1479	-2.42532	-1.88344	-2.53261
0.282178	0.253575	P0C0S6|H2AZ_MOUSE	Color2 [DarkGray]	1	4		-1.90157	-2.01671	-2.15259	-2.43001	-1.88814	-2.5373
0.0523978	0.0590544	Q9D2G2|ODO2_MOUSE	Color2 [DarkGray]	1	4		-4.75559	-5.33017	-4.78422	-4.28403	-5.32712	-4.87675
0.614584	-0.864944	Q91W50|CSDE1_MOUSE	Color2 [DarkGray]	1	4		-7.19834	-6.60298	-6.8644	-7.14181	-5.59994	-6.47149
0.407552	1.69361	Q9QXE7|TBL1X_MOUSE	Color2 [DarkGray]	1	4		-4.9689	-7.05063	-6.80489	-5.49734	-6.54043	-8.86632
0.340652	0.601546	Q9EPU4|CPSF1_MOUSE	Color2 [DarkGray]	1	4		-8.05528	-7.45993	-6.3063	-7.99876	-8.94459	-7.77371
0.132073	0.396159	Q8BTV2|CPSF7_MOUSE	Color2 [DarkGray]	1	4		-5.42674	-6.41635	-6.0928	-5.37022	-5.4133	-7.2221
0.339634	-0.517345	Q8JZK9|HMCS1_MOUSE	Color2 [DarkGray]	1	4		-6.46298	-6.56282	-6.23927	-5.51669	-6.55978	-5.43133
0.469469	-0.47614	P51150|RAB7A_MOUSE	Color2 [DarkGray]	1	4		-3.27997	-3.68462	-3.72364	-3.63848	-2.68157	-3.33073
0.0763061	-0.364944	Q9CX56|PSMD8_MOUSE	Color2 [DarkGray]	1	4		-5.04539	-7.035	-7.29642	-3.66694	-4.447	-6.90351
1.45516	-1.84462	Q9WUA2|SYFB_MOUSE	Color2 [DarkGray]	1	4		-6.76375	-6.1684	-6.01477	-6.70723	-4.42838	-4.81451
0.413763	1.28419	Q3U319|BRE1B_MOUSE	Color2 [DarkGray]	1	4		-6.55847	-6.96311	-6.80949	-7.50194	-9.19368	-6.89629
0.755656	2.42788	Q9D287|SPF27_MOUSE	Color2 [DarkGray]	1	4		-4.43368	-3.42329	-3.51478	-3.05523	-7.42094	-5.2918
0.167953	-0.633359	P54822|PUR8_MOUSE	Color2 [DarkGray]	1	4		-8.04066	-5.49344	-7.75486	-6.44731	-6.4904	-5.77699
0.374863	1.98423	P12815|PDCD6_MOUSE	Color2 [DarkGray]	1	4		-5.17668	-3.16629	-3.10577	-5.12015	-7.8616	-4.44983
0.407008	1.41911	O88532|ZFR_MOUSE	Color2 [DarkGray]	1	4		-6.00966	-8.58423	-8.41721	-6.5381	-8.47625	-8.95585
0.350974	0.135056	Q9D6Z1|NOP56_MOUSE	Color2 [DarkGray]	1	4		-5.73642	-5.72603	-6.98744	-6.67989	-5.72298	-6.00957
0.226406	-0.233427	Q6ZWY3|RS27L_MOUSE	Color2 [DarkGray]	1	4		-2.38546	-1.96003	-3.22145	-6.75331	-1.63506	-2.24358
0.515856	1.0885	P28352|APEX1_MOUSE	Color2 [DarkGray]	1	4		-5.87533	-4.54302	-5.12636	-4.23385	-5.8619	-6.73345
0.289731	1.15802	P68254|1433T_MOUSE	Color2 [DarkGray]	1	4		-5.52186	-4.51147	-4.77289	-3.88038	-7.55436	-4.79502
0.524783	1.0405	Q6URW6|MYH14_MOUSE	Color2 [DarkGray]	1	4		-6.33665	-7.55218	-7.8136	-8.50605	-7.54914	-8.42069
0.126621	0.423233	Q4VBE8|WDR18_MOUSE	Color2 [DarkGray]	1	4		-6.28705	-6.27665	-5.53807	-6.23052	-7.84996	-5.5602
0.285755	-1.6749	P62900|RL31_MOUSE	Color2 [DarkGray]	1	4		-7.00756	-2.76254	-3.83131	-3.52377	-3.56685	-2.85345
0.355189	-0.940946	P11404|FABPH_MOUSE	Color2 [DarkGray]	1	4		-3.03041	-4.60498	-4.28143	-3.55885	-2.28001	-3.47349
0.390383	1.39281	Q9D6R2|IDH3A_MOUSE	Color2 [DarkGray]	1	4		-5.03484	-5.43949	-5.7009	-4.97832	-7.95195	-5.308
0.143429	-0.364944	Q78ZA7|NP1L4_MOUSE	Color2 [DarkGray]	1	4		-5.14145	-6.13106	-5.80751	-3.763	-4.54305	-5.99957
0.218591	1.09489	P40201|CHD1_MOUSE	Color2 [DarkGray]	1	4		-5.79837	-9.33314	-8.00959	-7.28701	-8.33009	-8.9912
0.326094	0.588501	Q61768|KINH_MOUSE	Color2 [DarkGray]	1	4		-7.50145	-6.16913	-7.75247	-6.44493	-7.48802	-7.35957
0.181429	-0.279982	Q9Z2U1|PSA5_MOUSE	Color2 [DarkGray]	1	4		-3.8641	-4.85371	-4.37815	-4.39254	-3.85066	-4.30718
0.626703	-1.20398	Q8BFY9|TNPO1_MOUSE	Color2 [DarkGray]	1	4		-7.40346	-6.07114	-5.19505	-7.34694	-5.80506	-5.26158
1.50468	1.50377	Q5DTM8|BRE1A_MOUSE	Color2 [DarkGray]	1	4		-6.5528	-6.22048	-6.21886	-6.49627	-7.67454	-8.10627
0.0244179	-0.072463	P70296|PEBP1_MOUSE	Color2 [DarkGray]	1	4		-5.10658	-5.09619	-3.77264	-3.4651	-4.09315	-5.9647
0.484732	-2.36973	Q7TN75|PEG10_MOUSE	Color2 [DarkGray]	1	4		-6.50537	-10.0895	-8.75639	-5.56744	-5.49194	-6.36349
0.540386	-0.97614	O55143|AT2A2_MOUSE	Color2 [DarkGray]	1	4		-6.5697	-7.55931	-6.4988	-7.26323	-6.55626	-5.62047
0.357974	-2.1389	P62843|RS15_MOUSE	Color2 [DarkGray]	1	4		-7.53468	-3.22149	-4.48291	-3.76032	-3.80341	-2.67497
0.363694	-2.77108	P62846|RS15_CHICK	Color2 [DarkGray]	1	4		-8.79905	-3.22149	-4.48291	-3.76032	-3.80341	-2.67497
1.26034	-1.41851	Q925I1|ATAD3_MOUSE	Color2 [DarkGray]	1	4		-6.78652	-7.46823	-6.03754	-5.72999	-5.77308	-5.64464
0.309947	0.999472	D3YXK2|SAFB1_MOUSE	Color2 [DarkGray]	1	4		-5.85671	-6.43128	-6.37076	-5.80018	-5.98714	-8.29979
0.210665	0.720018	P62315|SMD1_MOUSE	Color2 [DarkGray]	1	4		-2.87243	-4.447	-2.90106	-2.07894	-3.44396	-5.31551
0.176303	-0.572463	Q9CZU6|CISY_MOUSE	Color2 [DarkGray]	1	4		-5.41912	-7.40873	-4.86279	-5.3626	-6.40568	-5.27724
0.168385	-0.315176	P04104|K2C1_MOUSE	Color2 [DarkGray]	1	4		-4.43982	-5.1664	-5.42781	-5.12027	-3.94096	-5.03491
0.529356	0.90368	Q61074|PPM1G_MOUSE	Color2 [DarkGray]	1	4		-5.60197	-6.59158	-5.53106	-5.54545	-6.58853	-7.41238
0.205251	1.29068	O55234|PSB5_MOUSE	Color2 [DarkGray]	1	4		-4.5605	-6.55011	-4.00417	-4.50398	-8.85831	-4.83366
0.317131	0.427537	P23492|PNPH_MOUSE	Color2 [DarkGray]	1	4		-4.73843	-5.72804	-4.66752	-4.68191	-5.72499	-5.59655
0.123786	0.321518	Q9WVR4|FXR2_MOUSE	Color2 [DarkGray]	1	4		-5.34547	-6.71704	-7.18145	-6.01375	-6.91699	-5.78855
0.248833	-1.05719	Q9DB77|QCR2_MOUSE	Color2 [DarkGray]	1	4		-6.318	-9.27707	-5.2471	-4.67652	-6.30457	-7.17612
0.0350236	-0.072463	Q62418|DBNL_MOUSE	Color2 [DarkGray]	1	4		-4.74688	-5.73649	-5.58287	-4.69036	-4.73344	-5.605
0.257973	-0.364944	Q9EQH3|VPS35_MOUSE	Color2 [DarkGray]	1	4		-6.24505	-7.23466	-6.91111	-7.18853	-6.23161	-6.51821
0.363094	-0.683659	Q6ZWV7|RL35_MOUSE	Color2 [DarkGray]	1	4		-2.58924	-3.99389	-3.03291	-3.53272	-2.5758	-2.64
0.422784	-0.572463	Q9D0R2|SYTC_MOUSE	Color2 [DarkGray]	1	4		-7.10721	-6.09682	-6.35823	-7.8313	-6.09377	-5.96533
0.577049	3.04414	Q9D883|U2AF1_MOUSE	Color2 [DarkGray]	1	4		-3.93882	-3.51339	-3.60488	-5.46726	-8.74356	-4.79694
0.240603	0.935719	P56960|EXOSX_MOUSE	Color2 [DarkGray]	1	4		-5.38338	-6.78802	-6.6344	-5.74189	-5.80134	-8.2415
0.280437	-0.233427	P47963|RL13_MOUSE	Color2 [DarkGray]	1	4		-4.32917	-3.73382	-3.77284	-4.27265	-3.73078	-3.86537
0.610211	-1.07246	Q9CQU5|ZWINT_MOUSE	Color2 [DarkGray]	1	4		-5.56963	-6.55924	-5.82065	-4.5131	-4.55619	-5.42775
0.0238752	-0.122468	Q9QXK7|CPSF3_MOUSE	Color2 [DarkGray]	1	4		-5.41725	-7.99182	-7.25323	-5.94569	-5.60414	-7.56
0.901376	1.1525	P59328|WDHD1_MOUSE	Color2 [DarkGray]	1	4		-7.68314	-7.67275	-6.93416	-7.62662	-9.28239	-8.3785
0.0743008	0.220018	P05202|AATM_MOUSE	Color2 [DarkGray]	1	4		-6.29314	-4.69779	-5.54417	-6.23662	-6.27971	-5.15126
0.142265	-0.36083	Q3V3R1|C1TM_MOUSE	Color2 [DarkGray]	1	4		-6.45022	-7.43983	-6.11628	-7.3937	-5.86005	-7.30834
0.237858	-0.47614	P62280|RS11_HUMAN	Color2 [DarkGray]	1	4		-2.93006	-4.3347	-3.37372	-3.28857	-3.33166	-2.98082
0.237858	-0.47614	P62281|RS11_MOUSE	Color2 [DarkGray]	1	4		-2.93006	-4.3347	-3.37372	-3.28857	-3.33166	-2.98082
0.33891	0.720018	Q9DAW9|CNN3_MOUSE	Color2 [DarkGray]	1	4		-4.32805	-5.90262	-5.57907	-5.85649	-5.89957	-5.77113
0.0122363	-0.0513961	P70288|HDAC2_MOUSE	Color2 [DarkGray]	1	4		-7.79505	-5.18294	-5.44435	-6.45873	-6.50182	-6.37337
1.3344	-1.0857	O03986|HS904_ARATH	Color2 [DarkGray]	1	4		-4.4655	-4.87015	-4.71652	-4.18658	-3.7151	-3.44915
1.3344	-1.0857	P55737|HS902_ARATH	Color2 [DarkGray]	1	4		-4.46411	-4.86876	-4.71514	-4.1852	-3.71371	-3.44776
1.3344	-1.0857	P51818|HS903_ARATH	Color2 [DarkGray]	1	4		-4.4639	-4.86854	-4.71492	-4.18498	-3.7135	-3.44755
1.03194	4.36248	P63163|RSMN_MOUSE	Color2 [DarkGray]	1	4		-3.02547	-3.75205	-3.59842	-3.29088	-6.36663	-9.13586
0.156638	-0.679802	O09000|NCOA3_MOUSE	Color2 [DarkGray]	1	4		-5.96986	-8.95947	-8.22089	-6.91334	-7.01885	-6.55089
0.462624	2.10652	Q9CQE8|RTRAF_MOUSE	Color2 [DarkGray]	1	4		-5.54116	-4.20884	-5.20722	-5.48464	-8.56377	-5.39928
0.263562	0.220018	Q61301|CTNA2_MOUSE	Color2 [DarkGray]	1	4		-7.44416	-6.84881	-6.69519	-7.38764	-7.43073	-7.30228
0.0149118	-0.0553131	Q9D0F6|RFC5_MOUSE	Color2 [DarkGray]	1	4		-7.52822	-5.38221	-5.64362	-7.27531	-5.96413	-6.83568
0.489353	1.3487	Q9CYA6|ZCHC8_MOUSE	Color2 [DarkGray]	1	4		-6.01188	-8.00149	-7.2629	-5.95535	-8.05279	-8.65797
0.182679	0.635056	O89079|COPE_MOUSE	Color2 [DarkGray]	1	4		-4.83732	-4.82693	-5.50338	-5.7808	-4.23892	-6.69544
0.263563	0.220018	Q9CWS0|DDAH1_MOUSE	Color2 [DarkGray]	1	4		-5.69781	-5.10246	-5.36387	-5.64129	-5.68438	-5.55593
0.434317	2.24692	Q9DCT8|CRIP2_MOUSE	Color2 [DarkGray]	1	4		-4.23233	-5.22194	-5.48335	-4.17581	-8.85765	-5.09045
0.275333	0.720018	Q9JJA4|WDR12_MOUSE	Color2 [DarkGray]	1	4		-5.29119	-5.69584	-6.54222	-4.64971	-5.27776	-7.14931
0.707395	-0.273861	P49442|INPP_MOUSE	Color2 [DarkGray]	1	4		-5.56662	-5.56847	-6.41484	-5.1073	-5.15038	-5.43698
0.516505	0.699158	Q6PDG5|SMRC2_MOUSE	Color2 [DarkGray]	1	4		-7.77697	-7.18162	-6.44303	-7.72045	-7.76354	-8.59337
0.174027	0.427537	Q9CZY3|UB2V1_MOUSE	Color2 [DarkGray]	1	4		-3.17269	-4.74726	-4.42371	-4.70113	-4.74422	-4.03081
0.119273	-0.279982	Q91WK2|EIF3H_MOUSE	Color2 [DarkGray]	1	4		-6.04185	-4.4465	-4.70791	-5.98533	-5.02841	-4.89997
1.11346	0.720018	Q7TQH0|ATX2L_MOUSE	Color2 [DarkGray]	1	4		-6.51584	-6.92049	-7.76686	-7.45932	-7.5024	-7.37396
0.505498	2.11254	Q8CCF0|PRP31_MOUSE	Color2 [DarkGray]	1	4		-6.51859	-6.5082	-6.76961	-7.33075	-7.04919	-10.2027
0.633541	1.17144	P28740|KIF2A_MOUSE	Color2 [DarkGray]	1	4		-6.04351	-6.03312	-5.70957	-6.98699	-6.51788	-7.90163
0.222044	0.577212	P61965|WDR5_MOUSE	Color2 [DarkGray]	1	4		-5.91933	-4.90894	-4.84843	-5.86281	-5.20525	-6.77745
1.35868	2.22002	Q4FK66|PR38A_MOUSE	Color2 [DarkGray]	1	4		-3.95239	-4.35703	-4.39605	-3.89586	-5.93895	-6.81051
0.0319092	-0.160259	P46664|PURA2_MOUSE	Color2 [DarkGray]	1	4		-7.61214	-5.7751	-6.03652	-6.31393	-7.83815	-5.22858
0.515856	1.0885	P70318|TIAR_MOUSE	Color2 [DarkGray]	1	4		-6.16525	-4.83293	-5.41627	-6.10873	-6.15181	-7.02337
0.317131	0.427537	Q61166|MARE1_MOUSE	Color2 [DarkGray]	1	4		-4.63365	-5.62326	-5.88468	-4.57713	-5.62022	-5.49177
0.278331	-0.364944	P62814|VATB2_MOUSE	Color2 [DarkGray]	1	4		-5.54747	-5.95212	-6.21353	-5.49095	-4.94908	-5.82063
0.329673	-1.17749	P26638|SYSC_MOUSE	Color2 [DarkGray]	1	4		-8.21871	-5.58323	-5.84464	-5.5371	-5.58018	-5.86678
0.318612	-0.864944	Q8R010|AIMP2_MOUSE	Color2 [DarkGray]	1	4		-4.87077	-6.86038	-6.1218	-4.81425	-4.85734	-5.14393
0.205102	0.854366	Q6PB44|PTN23_MOUSE	Color2 [DarkGray]	1	4		-6.40539	-9.24866	-8.51007	-5.59296	-8.24561	-9.11717
0.33891	0.720018	Q8R2U0|SEH1_MOUSE	Color2 [DarkGray]	1	4		-4.45482	-6.02939	-5.70584	-3.98326	-6.02635	-5.8979
0.664691	0.900179	Q9DC48|PRP17_MOUSE	Color2 [DarkGray]	1	4		-5.75856	-6.74817	-7.00958	-5.11707	-7.25299	-7.05409
0.521435	0.823439	Q6ZQ73|CAND2_MOUSE	Color2 [DarkGray]	1	4		-6.80955	-7.79916	-9.06057	-7.75303	-7.79611	-8.45947
0.366506	0.427537	Q9WUK4|RFC2_MOUSE	Color2 [DarkGray]	1	4		-6.00119	-5.9908	-5.25221	-4.94466	-5.98775	-6.85931
0.319412	1.29396	Q8BZR9|NCBP3_MOUSE	Color2 [DarkGray]	1	4		-4.53423	-6.84577	-5.78526	-6.79964	-6.02768	-7.94025
0.619092	1.69175	Q8K2T8|PAF1_MOUSE	Color2 [DarkGray]	1	4		-6.64529	-5.6349	-5.57438	-5.58876	-8.72278	-6.94089
0.256984	-0.683731	Q8BK58|HBAP1_MOUSE	Color2 [DarkGray]	1	4		-6.4914	-7.49111	-6.74242	-6.43487	-5.47796	-7.13708
0.495601	-0.572463	P54071|IDHP_MOUSE	Color2 [DarkGray]	1	4		-6.39576	-6.38537	-6.64678	-5.33924	-5.38232	-6.25388
0.205036	-0.391178	O70251|EF1B_MOUSE	Color2 [DarkGray]	1	4		-3.76712	-4.75673	-4.28118	-3.7106	-4.33865	-3.40285
0.161574	0.627515	Q8VEJ4|NLE1_MOUSE	Color2 [DarkGray]	1	4		-6.45756	-7.44717	-5.38665	-4.81607	-8.84408	-6.31568
0.300071	-0.572463	P62858|RS28_MOUSE	Color2 [DarkGray]	1	4		-3.69703	-2.36471	-2.94805	-7.2335	-2.6836	-2.23322
0.891467	2.2538	Q61687|ATRX_MOUSE	Color2 [DarkGray]	1	4		-7.84797	-6.60924	-10.099	-7.79145	-8.83453	-10.1303
0.839406	1.69583	Q91XI1|DUS3L_MOUSE	Color2 [DarkGray]	1	4		-4.87735	-6.28199	-6.5434	-6.82082	-7.08942	-7.46159
0.179045	0.487017	O54774|AP3D1_MOUSE	Color2 [DarkGray]	1	4		-7.80367	-6.79328	-8.0547	-7.74715	-6.96992	-8.60107
0.197026	0.665551	Q08297|RAD51_MOUSE	Color2 [DarkGray]	1	4		-4.93432	-6.92393	-6.18534	-5.87779	-5.92088	-7.26846
0.364225	-1.44095	P61255|RL26_MOUSE	Color2 [DarkGray]	1	4		-3.25022	-5.8248	-2.91628	-4.77866	-3.82175	-2.37138
0.135585	0.427537	Q64105|SPRE_MOUSE	Color2 [DarkGray]	1	4		-4.52731	-6.51692	-5.77833	-5.47079	-5.51387	-6.38543
0.411412	-0.864944	Q99JX4|EIF3M_MOUSE	Color2 [DarkGray]	1	4		-4.551	-6.12557	-5.80202	-6.07944	-4.53756	-4.40912
0.0611373	0.155012	P41565|IDHG1_RAT	Color2 [DarkGray]	1	4		-6.14725	-7.13686	-6.39827	-6.09073	-6.13381	-7.46032
0.0010902	-0.00250864	P70404|IDHG1_MOUSE	Color2 [DarkGray]	1	4		-6.14503	-7.13464	-6.39605	-6.0885	-6.13159	-7.14306
0.201171	0.744088	Q4FZY0|EFHD2_RAT	Color2 [DarkGray]	1	4		-3.88298	-6.45756	-5.71897	-3.82646	-5.63127	-6.19745
0.180879	-0.592042	Q99J77|SIAS_MOUSE	Color2 [DarkGray]	1	4		-7.75478	-5.45343	-4.97788	-4.99226	-6.11722	-5.90691
0.94306	1.79422	O55128|SAP18_MOUSE	Color2 [DarkGray]	1	4		-4.86309	-3.8527	-3.79218	-4.80657	-6.58303	-5.72121
0.0286779	-0.072463	Q60605|MYL6_MOUSE	Color2 [DarkGray]	1	4		-3.22254	-4.79711	-6.05853	-3.75098	-3.79407	-4.08066
0.555606	-0.993684	Q99LE6|ABCF2_MOUSE	Color2 [DarkGray]	1	4		-7.14902	-5.88115	-5.82064	-6.83502	-5.29315	-5.74966
0.555127	0.285542	Q9CS00|CATIN_MOUSE	Color2 [DarkGray]	1	4		-7.22842	-7.21803	-8.47944	-7.1719	-7.70248	-7.31505
1.13116	-0.559465	Q6ZWN5|RS9_MOUSE	Color2 [DarkGray]	1	4		-3.22367	-3.40592	-3.47469	-3.58219	-2.88831	-2.62236
0.637252	-0.58182	Q91VN6|DDX41_MOUSE	Color2 [DarkGray]	1	4		-6.85156	-6.25621	-5.78066	-6.79504	-5.80471	-6.13942
0.431824	-0.572463	O70378|EMC8_MOUSE	Color2 [DarkGray]	1	4		-5.27122	-6.26083	-5.52224	-5.2147	-5.25778	-5.12934
0.417782	1.09673	P48036|ANXA5_MOUSE	Color2 [DarkGray]	1	4		-5.88595	-5.29059	-4.81504	-4.24446	-7.62594	-5.74407
0.913635	3.03221	O54833|CSK22_MOUSE	Color2 [DarkGray]	1	4		-5.09109	-5.0807	-4.75715	-6.03457	-9.28701	-6.94921
0.0133059	0.0255754	O35493|CLK4_MOUSE	Color2 [DarkGray]	1	4		-6.56759	-7.5572	-5.81861	-6.51107	-6.75023	-7.42571
0.132199	-0.298076	P22518|CLK1_MOUSE	Color2 [DarkGray]	1	4		-6.56124	-7.55085	-5.81226	-6.50471	-7.35444	-6.16149
0.114386	0.34081	P14576|SRP54_MOUSE	Color2 [DarkGray]	1	4		-6.6661	-7.51575	-6.77716	-6.60088	-6.51271	-8.35077
0.814077	1.56746	P39749|FEN1_MOUSE	Color2 [DarkGray]	1	4		-4.54413	-5.53374	-5.79515	-6.07257	-6.11565	-7.09714
0.135997	-0.925344	Q80Y81|RNZ2_MOUSE	Color2 [DarkGray]	1	4		-7.26079	-6.66543	-6.92685	-6.87782	-3.71264	-8.36289
0.474543	1.21489	Q9CY57|CHTOP_MOUSE	Color2 [DarkGray]	1	4		-3.87357	-5.44814	-5.70956	-4.40201	-6.43484	-5.31665
0.255239	-0.864944	Q4VAA2|CDV3_MOUSE	Color2 [DarkGray]	1	4		-4.61979	-6.6094	-5.87081	-3.97831	-4.02139	-5.47791
0.336715	-1.53152	Q9CX34|SGT1_MOUSE	Color2 [DarkGray]	1	4		-5.97995	-8.3027	-8.8729	-4.92342	-4.38155	-6.83807
0.664351	-0.572463	P34022|RANG_MOUSE	Color2 [DarkGray]	1	4		-4.28646	-3.95415	-3.73013	-3.64498	-3.27303	-3.82266
0.397398	0.690229	Q8BP67|RL24_MOUSE	Color2 [DarkGray]	1	4		-3.8781	-4.28274	-3.80719	-6.03709	-5.39004	-4.15125
0.114034	-0.254928	Q9CXG3|PPIL4_MOUSE	Color2 [DarkGray]	1	4		-7.36775	-6.5543	-5.00836	-5.50817	-6.06469	-7.34751
0.174027	0.427537	P48758|CBR1_MOUSE	Color2 [DarkGray]	1	4		-4.07842	-5.653	-5.32944	-3.60686	-5.64995	-4.93654
0.176551	0.966289	Q62203|SF3A2_MOUSE	Color2 [DarkGray]	1	4		-4.78232	-8.55113	-6.03334	-5.31076	-8.04062	-7.2254
0.263563	0.220018	Q8CFI7|RPB2_MOUSE	Color2 [DarkGray]	1	4		-7.79111	-7.19576	-7.45717	-7.73459	-7.77768	-7.64923
0.0350236	-0.072463	O70435|PSA3_MOUSE	Color2 [DarkGray]	1	4		-5.55407	-6.54368	-4.48316	-4.49754	-5.54063	-6.41219
0.130134	-0.212922	Q9CZW5|TOM70_MOUSE	Color2 [DarkGray]	1	4		-7.08565	-7.79434	-7.05575	-8.70557	-6.7913	-7.66285
0.0228856	-0.0724628	Q6P5E4|UGGG1_MOUSE	Color2 [DarkGray]	1	4		-7.18897	-9.17858	-9.80922	-7.13245	-8.17553	-8.04709
1.26898	1.20056	Q91X20|ASH2L_MOUSE	Color2 [DarkGray]	1	4		-6.81875	-6.80836	-6.06977	-6.76223	-7.72376	-8.30447
0.493541	1.70468	Q9UBL3|ASH2L_HUMAN	Color2 [DarkGray]	1	4		-6.82871	-6.81832	-6.07974	-6.77219	-7.22506	-9.83135
0.13158	-0.704159	Q8BH95|ECHM_MOUSE	Color2 [DarkGray]	1	4		-6.60027	-6.69169	-5.9531	-5.64556	-4.10368	-7.77996
0.144518	0.364184	Q9CZ30|OLA1_MOUSE	Color2 [DarkGray]	1	4		-6.93384	-5.61381	-5.87522	-8.37795	-7.20873	-6.06728
0.0785289	0.104172	Q8BZ47|ZN609_MOUSE	Color2 [DarkGray]	1	4		-6.38054	-6.98478	-8.21653	-6.90898	-7.10558	-6.46808
0.780844	3.20524	Q91VJ5|PQBP1_MOUSE	Color2 [DarkGray]	1	4		-3.66131	-6.65092	-4.59041	-4.01983	-8.27481	-8.44791
0.126589	0.606751	P62495|ERF1_HUMAN	Color2 [DarkGray]	1	4		-5.34162	-6.33123	-4.78528	-6.28509	-8.00854	-4.87781
0.293966	-0.52535	Q8BWY3|ERF1_MOUSE	Color2 [DarkGray]	1	4		-5.34162	-6.33123	-4.78528	-6.28509	-5.74433	-4.87781
0.350974	0.135056	Q60872|IF1A_MOUSE	Color2 [DarkGray]	1	4		-3.77056	-3.76017	-4.02158	-3.71404	-3.75713	-4.04372
0.350975	0.135056	Q8BMJ3|IF1AX_MOUSE	Color2 [DarkGray]	1	4		-3.76689	-3.7565	-4.01791	-3.71036	-3.75345	-4.04004
0.0855479	0.227962	Q99JF8|PSIP1_MOUSE	Color2 [DarkGray]	1	4		-6.62558	-7.61519	-5.8766	-6.56906	-6.61214	-8.08455
0.263563	0.220018	O54734|OST48_MOUSE	Color2 [DarkGray]	1	4		-6.34153	-5.74617	-5.59255	-6.28501	-6.32809	-6.19965
0.0125483	-0.0586047	Q64674|SPEE_MOUSE	Color2 [DarkGray]	1	4		-5.81324	-7.65706	-6.06427	-5.75672	-5.55159	-7.8015
0.0805367	-0.359248	Q9WVB0|RBPMS_MOUSE	Color2 [DarkGray]	1	4		-7.33471	-6.16292	-6.42433	-5.11679	-7.7477	-5.03143
0.447457	-0.864945	P24270|CATA_MOUSE	Color2 [DarkGray]	1	4		-6.62795	-6.61756	-8.27823	-6.57142	-5.02955	-6.48607
0.290903	-0.233427	P62855|RS26_MOUSE	Color2 [DarkGray]	1	4		-2.84313	-3.41771	-2.87176	-2.78661	-2.8297	-2.96429
0.0166699	0.0889733	Q8CH25|SLTM_MOUSE	Color2 [DarkGray]	1	4		-7.59537	-7.58498	-6.84639	-7.53885	-6.00962	-9.34868
0.192763	0.514102	Q68FH0|PKP4_MOUSE	Color2 [DarkGray]	1	4		-6.76547	-6.75508	-9.4569	-7.70895	-8.22116	-6.3276
0.317131	0.427537	P97377|CDK2_MOUSE	Color2 [DarkGray]	1	4		-5.01058	-6.00019	-5.67664	-4.95406	-5.99715	-5.8687
0.317132	0.427537	P24941|CDK2_HUMAN	Color2 [DarkGray]	1	4		-4.81048	-5.80009	-5.47654	-4.75396	-5.79705	-5.6686
0.586578	-0.864944	Q91WQ3|SYYC_MOUSE	Color2 [DarkGray]	1	4		-6.6112	-5.60081	-5.86222	-6.55468	-5.0128	-5.46932
0.451672	2.29538	Q99LD4|CSN1_MOUSE	Color2 [DarkGray]	1	4		-5.4659	-7.45551	-6.13196	-6.40937	-7.11964	-10.3925
0.0676033	-0.279982	Q78JW9|UBFD1_MOUSE	Color2 [DarkGray]	1	4		-4.46811	-7.04268	-6.30409	-5.99655	-5.03963	-5.91119
0.0787477	0.230962	Q9WTI7|MYO1C_MOUSE	Color2 [DarkGray]	1	4		-7.65607	-6.32375	-6.32213	-7.59955	-7.92755	-6.51419
0.117595	-0.364944	Q9Z2V5|HDAC6_MOUSE	Color2 [DarkGray]	1	4		-6.70083	-8.69044	-7.95185	-6.64431	-7.6874	-6.97399
0.944721	-1.24615	Q9Z0H1|WDR46_MOUSE	Color2 [DarkGray]	1	4		-6.90612	-7.82513	-8.08654	-7.66099	-6.09567	-6.1433
0.0165949	-0.072463	Q9JMA1|UBP14_MOUSE	Color2 [DarkGray]	1	4		-5.5334	-7.52301	-6.19946	-4.89192	-5.51996	-7.39152
0.659009	-1.20398	P97379|G3BP2_MOUSE	Color2 [DarkGray]	1	4		-6.48323	-5.15091	-5.73425	-6.42671	-4.46979	-4.75639
0.0954542	-0.539064	Q00547|HMMR_MOUSE	Color2 [DarkGray]	1	4		-6.24618	-9.97312	-11.7601	-7.09797	-7.23274	-7.90842
0.504274	1.49449	Q8C7Q4|RBM4_MOUSE	Color2 [DarkGray]	1	4		-5.04954	-6.03915	-7.30057	-4.99302	-6.03611	-8.04158
0.121089	-1.0768	Q9D0M3|CY1_MOUSE	Color2 [DarkGray]	1	4		-4.86873	-10.696	-7.11976	-8.07879	-5.8553	-7.55588
0.663698	0.671083	A2A3V1|AK17B_MOUSE	Color2 [DarkGray]	1	4		-6.52127	-6.18895	-7.77229	-6.46475	-7.36445	-6.68793
0.0259679	0.117069	Q6WKZ8|UBR2_MOUSE	Color2 [DarkGray]	1	4		-5.68682	-8.35334	-7.61476	-8.30721	-6.63741	-7.63689
0.0945731	-0.337465	Q9D0M1|KPRA_MOUSE	Color2 [DarkGray]	1	4		-7.71609	-7.0169	-6.27831	-4.97077	-8.17265	-5.88541
0.124967	-0.451929	B2RWS6|EP300_MOUSE	Color2 [DarkGray]	1	4		-7.18774	-8.75618	-8.01759	-8.71005	-8.4772	-6.56286
0.677774	2.19793	Q9CWZ3|RBM8A_MOUSE	Color2 [DarkGray]	1	4		-4.03989	-4.0295	-4.29091	-3.98337	-5.02646	-7.4388
0.583923	0.518563	Q61191|HCFC1_MOUSE	Color2 [DarkGray]	1	4		-7.44322	-7.84787	-8.69425	-8.3867	-8.42979	-7.89844
0.150856	0.661132	P35922|FMR1_MOUSE	Color2 [DarkGray]	1	4		-5.24933	-7.59107	-7.08531	-6.1632	-8.05522	-6.10745
0.253466	-1.0525	O08547|SC22B_MOUSE	Color2 [DarkGray]	1	4		-6.99297	-4.34444	-5.60585	-6.15788	-5.34139	-3.89102
0.0729777	0.135056	P47758|SRPRB_MOUSE	Color2 [DarkGray]	1	4		-4.61249	-5.6021	-7.99983	-6.0107	-5.59906	-4.88565
0.702393	2.69697	Q9D7X3|DUS3_MOUSE	Color2 [DarkGray]	1	4		-4.08157	-5.07118	-6.40745	-5.02505	-8.60701	-5.93969
0.236057	-0.864944	P63005|LIS1_MOUSE	Color2 [DarkGray]	1	4		-6.27042	-7.26003	-7.52144	-6.21389	-4.67202	-7.12854
0.713399	2.32738	P39748|FEN1_HUMAN	Color2 [DarkGray]	1	4		-4.55358	-5.12815	-5.38956	-4.08202	-8.33983	-5.99666
0.283018	1.60264	Q9WV03|FA50A_MOUSE	Color2 [DarkGray]	1	4		-7.77643	-5.04659	-4.98608	-6.00046	-9.58068	-6.44762
0.305194	-3.80694	P62717|RL18A_MOUSE	Color2 [DarkGray]	1	4		-4.09978	-12.9734	-6.3508	-5.04326	-3.50138	-5.9579
0.250923	1.02567	Q9R0Y5|KAD1_MOUSE	Color2 [DarkGray]	1	4		-5.15494	-4.55959	-3.821	-8.05695	-7.33777	-4.4281
0.290988	-0.529919	O35658|C1QBP_MOUSE	Color2 [DarkGray]	1	4		-6.92799	-5.6704	-5.93182	-5.62427	-5.99964	-5.53891
0.5003	-0.733427	O70503|DHB12_MOUSE	Color2 [DarkGray]	1	4		-5.8446	-4.83421	-4.7737	-4.78808	-4.83117	-4.38079
0.497647	-0.279982	P61222|ABCE1_MOUSE	Color2 [DarkGray]	1	4		-5.79883	-6.20348	-5.72792	-6.74231	-5.78539	-5.65695
0.495601	-0.572463	P61924|COPZ1_MOUSE	Color2 [DarkGray]	1	4		-5.06213	-5.05174	-5.31316	-5.00561	-4.0487	-4.92025
0.0521917	0.102016	Q6NZB0|DNJC8_MOUSE	Color2 [DarkGray]	1	4		-7.18542	-6.61347	-5.87489	-4.56734	-7.56613	-6.4368
0.105006	0.493704	Q8JZM7|CDC73_MOUSE	Color2 [DarkGray]	1	4		-5.64669	-7.6363	-4.72779	-5.59017	-5.89806	-8.37234
0.0652396	-0.279982	Q922Y1|UBXN1_MOUSE	Color2 [DarkGray]	1	4		-4.21026	-6.78483	-4.72432	-5.7387	-5.78179	-4.65334
0.0345981	-0.072463	Q99L47|F10A1_MOUSE	Color2 [DarkGray]	1	4		-6.10645	-5.09606	-6.35747	-5.04992	-5.09301	-5.96457
0.544908	-1.55029	Q62417|SRBS1_MOUSE	Color2 [DarkGray]	1	4		-6.88657	-8.87618	-8.75767	-6.92349	-6.73154	-5.93064
0.422996	-0.072463	Q505F5|LRC47_MOUSE	Color2 [DarkGray]	1	4		-6.71672	-6.70633	-6.96774	-6.6602	-6.70329	-6.57484
0.0350235	-0.0724628	Q9CQD1|RAB5A_MOUSE	Color2 [DarkGray]	1	4		-5.28665	-6.27626	-4.95271	-4.23013	-5.27321	-6.14477
1.75457	1.78476	Q8CCS6|PABP2_MOUSE	Color2 [DarkGray]	1	4		-4.73932	-5.14397	-4.66842	-4.6828	-6.85537	-6.59744
0.218405	1.50158	Q9R0P4|SMAP_MOUSE	Color2 [DarkGray]	1	4		-4.05124	-8.98025	-8.029	-4.99471	-7.88984	-8.1448
0.375617	1.80438	Q9WUP7|UCHL5_MOUSE	Color2 [DarkGray]	1	4		-4.37434	-5.36395	-5.62537	-4.90278	-4.94587	-8.40119
0.514706	0.720018	P11365|GAG_IPMA	Color2 [DarkGray]	1	4		-7.24316	-6.64781	-6.90922	-7.18664	-7.22972	-8.10128
0.82802	1.52723	Q91W39|NCOA5_MOUSE	Color2 [DarkGray]	1	4		-5.75542	-6.74503	-6.00645	-4.6989	-8.22213	-7.33278
1.3767	2.37232	Q8R409|HEXI1_MOUSE	Color2 [DarkGray]	1	4		-5.05666	-6.04627	-7.30768	-5.00014	-7.83809	-8.00948
0.76412	1.6548	P24788|CD11B_MOUSE	Color2 [DarkGray]	1	4		-6.17233	-5.9096	-5.17101	-6.18539	-6.91388	-8.47764
0.532257	1.56075	Q9QWV9|CCNT1_MOUSE	Color2 [DarkGray]	1	4		-5.4737	-7.04828	-6.72473	-7.00214	-7.04523	-8.59824
0.583001	-1.36494	P00920|CAH2_MOUSE	Color2 [DarkGray]	1	4		-5.58562	-6.57523	-5.25168	-4.52909	-3.98722	-5.44374
0.203963	1.77672	P59708|SF3B6_MOUSE	Color2 [DarkGray]	1	4		-7.05716	-2.99705	-3.84343	-7.31332	-9.15713	-4.45053
0.495601	-0.572463	Q91VR2|ATPG_MOUSE	Color2 [DarkGray]	1	4		-5.7654	-5.755	-5.43146	-5.70887	-4.75196	-5.62352
0.150182	0.671254	Q14AX6|CDK12_MOUSE	Color2 [DarkGray]	1	4		-6.08073	-8.07034	-6.89602	-7.02421	-6.55473	-8.93885
0.305358	1.48333	O70325|GPX4_MOUSE	Color2 [DarkGray]	1	4		-4.20037	-6.18997	-5.45139	-5.14384	-5.18693	-8.17008
0.14006	-0.364944	Q9JKX6|NUDT5_MOUSE	Color2 [DarkGray]	1	4		-3.72503	-5.2996	-5.56102	-5.25347	-3.7116	-4.58315
0.172371	0.266573	P97315|CSRP1_MOUSE	Color2 [DarkGray]	1	4		-3.08938	-4.07898	-4.01847	-7.93488	-4.07594	-3.62557
0.904557	-0.779982	Q9WVJ2|PSD13_MOUSE	Color2 [DarkGray]	1	4		-6.14584	-5.55048	-5.07493	-6.08931	-5.1324	-5.00396
0.0890805	0.414974	O55111|DSG2_MOUSE	Color2 [DarkGray]	1	4		-6.66128	-8.65089	-8.27297	-7.60475	-6.8761	-9.26601
0.368955	-1.87927	G5E870|TRIPC_MOUSE	Color2 [DarkGray]	1	4		-8.39905	-10.2523	-9.78518	-7.47764	-5.78355	-9.10929
0.789453	1.00354	Q62093|SRSF2_MOUSE	Color2 [DarkGray]	1	4		-3.07513	-3.38667	-3.32615	-2.75558	-3.79866	-4.67022
0.00544351	-0.0361948	Q9DBZ5|EIF3K_MOUSE	Color2 [DarkGray]	1	4		-6.85129	-4.04254	-3.30396	-5.31834	-6.91039	-3.91105
0.670299	1.71554	Q8R3G1|PP1R8_MOUSE	Color2 [DarkGray]	1	4		-4.99383	-5.39848	-6.24485	-4.35234	-5.98039	-7.84299
0.158093	0.688414	Q8VCK3|TBG2_MOUSE	Color2 [DarkGray]	1	4		-8.71259	-6.39148	-7.65289	-6.34534	-9.22091	-7.25999
0.986579	1.50211	P83887|TBG1_MOUSE	Color2 [DarkGray]	1	4		-6.14114	-6.39088	-7.6523	-6.34475	-8.27685	-7.25939
1.5784	-0.864944	O35643|AP1B1_MOUSE	Color2 [DarkGray]	1	4		-7.42553	-7.41514	-7.67655	-8.32662	-6.4121	-6.69869
0.541005	2.49349	P52651|RHOX5_MOUSE	Color2 [DarkGray]	1	4		-5.25238	-8.11781	-6.5034	-5.19585	-8.19555	-10.1616
0.135697	0.488827	P51660|DHB4_MOUSE	Color2 [DarkGray]	1	4		-7.03855	-6.4432	-10.7321	-7.15084	-6.02511	-8.43429
0.110525	0.344158	P70698|PYRG1_MOUSE	Color2 [DarkGray]	1	4		-5.78524	-7.77485	-8.03626	-5.72872	-6.7718	-7.4766
0.76217	1.72002	Q8BK64|AHSA1_MOUSE	Color2 [DarkGray]	1	4		-3.97836	-5.383	-6.22938	-8.40983	-5.96492	-6.83648
0.493658	-2.15783	Q62446|FKBP3_MOUSE	Color2 [DarkGray]	1	4		-8.54909	-5.36798	-5.62939	-5.32184	-4.36493	-5.23649
0.225919	0.990362	Q9CWW6|PIN4_MOUSE	Color2 [DarkGray]	1	4		-4.51416	-5.50377	-3.76518	-4.45763	-4.50072	-7.49793
0.0228857	-0.072463	O88291|ZN326_MOUSE	Color2 [DarkGray]	1	4		-5.75335	-7.74296	-6.00437	-6.69682	-6.73991	-6.61147
0.929192	-1.34745	Q60676|PPP5_MOUSE	Color2 [DarkGray]	1	4		-7.52077	-6.54538	-6.80679	-5.49924	-5.54233	-5.82892
0.0858496	-0.224454	Q60848|HELLS_MOUSE	Color2 [DarkGray]	1	4		-6.29776	-7.28737	-7.54878	-5.65628	-7.28433	-5.8519
0.281867	-1.02117	Q8BWW4|LARP4_MOUSE	Color2 [DarkGray]	1	4		-7.04364	-8.93066	-7.86797	-8.66007	-6.03021	-7.90176
0.268975	-1.3271	Q8C156|CND2_MOUSE	Color2 [DarkGray]	1	4		-7.08887	-10.5878	-8.33989	-6.03234	-7.07543	-7.94699
1.04031	2.07562	Q9D6T0|NOSIP_MOUSE	Color2 [DarkGray]	1	4		-4.7795	-5.76911	-5.03052	-5.72297	-7.8069	-6.89295
1.1619	2.18203	P47941|CRKL_MOUSE	Color2 [DarkGray]	1	4		-5.80622	-6.79583	-8.55276	-5.7497	-8.13605	-8.83007
0.663787	1.1933	Q9Z2N8|ACL6A_MOUSE	Color2 [DarkGray]	1	4		-5.29427	-5.28388	-5.22336	-6.23775	-5.81235	-7.15239
0.559518	-1.57246	P62911|RL32_MOUSE	Color2 [DarkGray]	1	4		-4.71331	-5.70292	-4.37937	-4.65679	-2.69988	-4.57143
1.25694	3.2451	Q3TKY6|CWC27_MOUSE	Color2 [DarkGray]	1	4		-5.46862	-5.45823	-7.71964	-5.4121	-7.91167	-9.50539
0.451884	0.761878	Q9JKF7|RM39_MOUSE	Color2 [DarkGray]	1	4		-5.99462	-6.98422	-6.24564	-4.93809	-7.64986	-6.85274
0.178516	-0.0724628	Q9CR57|RL14_MOUSE	Color2 [DarkGray]	1	4		-3.69954	-3.95219	-4.2136	-4.22798	-3.68611	-3.8207
0.16104	-0.621997	Q5NCR9|NSRP1_MOUSE	Color2 [DarkGray]	1	4		-6.72146	-8.27119	-6.97248	-5.66493	-5.76918	-7.97947
0.431824	-0.572463	Q80X85|RT07_MOUSE	Color2 [DarkGray]	1	4		-5.53659	-6.5262	-6.78761	-6.20621	-5.52315	-5.39471
0.391229	-1.57733	P59999|ARPC4_MOUSE	Color2 [DarkGray]	1	4		-8.03342	-5.01331	-3.95279	-7.90848	-5.01026	-4.88182
0.893254	-0.940946	P62983|RS27A_MOUSE	Color2 [DarkGray]	1	4		-4.89199	-4.29663	-4.55805	-4.83546	-3.87855	-3.42818
0.893254	-0.940946	P62984|RL40_MOUSE	Color2 [DarkGray]	1	4		-4.60648	-4.01113	-4.27254	-4.54996	-3.59305	-3.14268
0.893255	-0.940946	P0CG49|UBB_MOUSE	Color2 [DarkGray]	1	4		-5.82903	-5.23368	-5.49509	-5.77251	-4.81559	-4.36522
0.893254	-0.940946	P0CG50|UBC_MOUSE	Color2 [DarkGray]	1	4		-7.09319	-6.49784	-6.75925	-7.03667	-6.07975	-5.62938
0.0128732	0.0576954	Q5SVQ0|KAT7_MOUSE	Color2 [DarkGray]	1	4		-5.86843	-6.85804	-5.53449	-5.81191	-5.11531	-7.72655
1.18197	-2.0611	Q8HZR5|K2C7_POTTR	Color2 [DarkGray]	1	4		-5.46168	-6.45129	-6.12774	-9.30208	-3.64089	-4.14987
0.0613554	-0.20398	P51881|ADT2_MOUSE	Color2 [DarkGray]	1	4		-5.76737	-4.43505	-4.21104	-6.86812	-5.75393	-4.04053
0.238288	-0.864944	P19366|ATPB_ARATH	Color2 [DarkGray]	1	4		-5.47912	-7.46873	-6.14518	-5.42259	-6.46568	-4.75227
0.31261	0.923931	Q62520|ZIC2_MOUSE	Color2 [DarkGray]	1	4		-6.58067	-7.49576	-6.75717	-7.21619	-8.95447	-6.96982
0.396676	-0.864944	O70310|NMT1_MOUSE	Color2 [DarkGray]	1	4		-6.55605	-5.54566	-5.80707	-5.49952	-4.54261	-5.8292
0.987428	1.98341	Q64378|FKBP5_MOUSE	Color2 [DarkGray]	1	4		-5.49614	-6.38707	-6.06352	-8.9944	-8.45311	-7.39693
0.328286	1.05041	O89086|RBM3_MOUSE	Color2 [DarkGray]	1	4		-4.77954	-4.76915	-4.03056	-4.72302	-7.01185	-4.63766
0.0145192	-0.0460274	Q8BMA6|SRP68_MOUSE	Color2 [DarkGray]	1	4		-6.5143	-7.15655	-7.11808	-6.81054	-5.85362	-7.72518
1.8898	2.383	P19426|NELFE_MOUSE	Color2 [DarkGray]	1	4		-6.13722	-6.12683	-5.38824	-6.08069	-8.78815	-8.24189
0.610211	-1.07246	Q60760|GRB10_MOUSE	Color2 [DarkGray]	1	4		-6.86728	-7.85689	-5.79638	-5.81076	-5.85385	-6.7254
0.390814	0.427537	P45376|ALDR_MOUSE	Color2 [DarkGray]	1	4		-4.88514	-5.28979	-5.13616	-4.24365	-5.8717	-5.1583
0.339534	1.43625	Q00915|RET1_MOUSE	Color2 [DarkGray]	1	4		-4.71204	-4.70165	-3.64113	-6.77568	-7.71604	-4.57016
0.172975	-0.503183	P37040|NCPR_MOUSE	Color2 [DarkGray]	1	4		-8.44001	-6.39825	-8.24463	-6.93708	-6.98017	-6.85172
0.525311	0.948916	P47856|GFPT1_MOUSE	Color2 [DarkGray]	1	4		-7.02133	-6.01094	-5.75059	-6.29412	-7.00789	-7.92221
0.174027	0.427537	E9PVA8|GCN1_MOUSE	Color2 [DarkGray]	1	4		-7.33588	-8.91045	-8.5869	-8.86432	-8.9074	-8.194
0.370098	2.26375	Q06180|PTN2_MOUSE	Color2 [DarkGray]	1	4		-5.29159	-7.2812	-7.54261	-6.80093	-6.49149	-10.6088
0.310216	0.427537	P10711|TCEA1_MOUSE	Color2 [DarkGray]	1	4		-5.80836	-4.79797	-6.05938	-5.75183	-5.79492	-5.66648
0.0830048	-0.220731	Q9D0L8|MCES_MOUSE	Color2 [DarkGray]	1	4		-7.59258	-5.86646	-5.71284	-6.40529	-6.69765	-6.31993
0.610211	-1.07246	P48024|EIF1_MOUSE	Color2 [DarkGray]	1	4		-4.39808	-5.38769	-4.6491	-3.34156	-3.38464	-4.2562
0.610211	-1.07246	Q9CXU9|EIF1B_MOUSE	Color2 [DarkGray]	1	4		-4.40677	-5.39638	-4.65779	-3.35025	-3.39333	-4.26489
0.530525	0.927537	Q9CWK8|SNX2_MOUSE	Color2 [DarkGray]	1	4		-5.59564	-6.58525	-8.00978	-6.53912	-6.58221	-7.45376
0.366506	0.427537	Q99K85|SERC_MOUSE	Color2 [DarkGray]	1	4		-6.06488	-6.05449	-5.73094	-6.00836	-6.05145	-6.923
0.142479	-0.795611	Q91YR1|TWF1_MOUSE	Color2 [DarkGray]	1	4		-6.05077	-9.87802	-6.30179	-5.99425	-7.42868	-6.90889
0.263562	0.220018	E9Q557|DESP_MOUSE	Color2 [DarkGray]	1	4		-9.105	-8.50964	-10.6365	-7.99994	-9.09156	-8.96311
0.129751	0.998998	P31786|ACBP_MOUSE	Color2 [DarkGray]	1	4		-7.64164	-4.03753	-4.29894	-3.9914	-8.77113	-4.90604
0.376243	0.432884	Q8K2B3|SDHA_MOUSE	Color2 [DarkGray]	1	4		-6.90759	-6.8972	-7.15862	-6.85107	-6.90485	-7.76571
0.0793739	0.465776	Q8K4P0|WDR33_MOUSE	Color2 [DarkGray]	1	4		-6.41254	-8.94033	-9.15958	-6.85203	-9.61933	-6.6651
0.379775	-0.572463	Q8R050|ERF3A_MOUSE	Color2 [DarkGray]	1	4		-6.82668	-6.81629	-5.75577	-8.69692	-6.81324	-5.6848
0.376778	-1.18777	Q9ESU6|BRD4_MOUSE	Color2 [DarkGray]	1	4		-8.01042	-8.00003	-7.67648	-6.9539	-7.99699	-5.63793
0.646167	2.04669	Q9DBG7|SRPRA_MOUSE	Color2 [DarkGray]	1	4		-6.84749	-6.8371	-7.09851	-7.61007	-10.0724	-7.70561
0.275333	0.720018	O09131|GSTO1_MOUSE	Color2 [DarkGray]	1	4		-4.50725	-4.9119	-5.17331	-3.45073	-4.49381	-6.36537
0.422994	-0.0724628	Q64442|DHSO_MOUSE	Color2 [DarkGray]	1	4		-5.98334	-5.97295	-6.23437	-6.79265	-5.96991	-5.84146
0.0228857	-0.072463	P16045|LEG1_MOUSE	Color2 [DarkGray]	1	4		-3.61994	-5.60955	-5.87096	-4.56342	-4.6065	-4.47806
0.125004	-0.207423	Q8BX17|GEMI5_MOUSE	Color2 [DarkGray]	1	4		-8.40846	-9.09577	-9.35718	-8.04964	-8.09272	-8.99666
0.796526	-0.38967	P54729|NUB1_MOUSE	Color2 [DarkGray]	1	4		-6.86159	-6.8512	-8.11261	-5.80507	-6.64446	-6.28899
0.0298335	-0.255173	P63168|DYL1_MOUSE	Color2 [DarkGray]	1	4		-9.04627	-5.08939	-5.3508	-4.04326	-8.66741	-4.9579
0.383321	1.34022	E9Q5K9|YTDC1_MOUSE	Color2 [DarkGray]	1	4		-6.14636	-6.55101	-7.39738	-6.08984	-6.39524	-8.98256
0.412257	-2.44863	P67984|RL22_MOUSE	Color2 [DarkGray]	1	4		-8.03992	-3.59913	-3.53861	-2.96803	-3.59608	-3.14571
0.154825	-0.422653	Q3UJB9|EDC4_MOUSE	Color2 [DarkGray]	1	4		-7.9785	-9.66849	-7.66379	-7.04129	-7.96506	-8.83662
0.741099	-1.82199	Q91VX2|UBAP2_MOUSE	Color2 [DarkGray]	1	4		-8.54128	-9.68961	-9.05218	-7.5517	-6.59478	-7.99212
0.557282	3.91133	P84089|ERH_MOUSE	Color2 [DarkGray]	1	4		-3.34176	-2.74641	-3.27086	-3.28524	-4.32833	-9.5825
0.28046	0.673027	Q9CY73|RM44_MOUSE	Color2 [DarkGray]	1	4		-5.95585	-6.94546	-7.20687	-5.35092	-6.39613	-7.85123
0.813849	2.39696	Q921U8|SMTN_MOUSE	Color2 [DarkGray]	1	4		-6.37401	-8.36362	-7.04007	-9.80856	-9.38262	-10.1489
1.65662	2.80579	Q8R3N6|THOC1_MOUSE	Color2 [DarkGray]	1	4		-5.96317	-5.95278	-6.2142	-6.90665	-8.34014	-9.1874
0.475771	-0.753748	P84233|H32_XENLA	Color2 [DarkGray]	1	4		-3.66973	-2.85198	-3.59882	-3.02824	-2.07133	-2.94288
0.475771	-0.753748	P84228|H32_MOUSE	Color2 [DarkGray]	1	4		-3.66973	-2.85198	-3.59882	-3.02824	-2.07133	-2.94288
0.475771	-0.753748	P68433|H31_MOUSE	Color2 [DarkGray]	1	4		-3.67123	-2.85348	-3.60032	-3.02974	-2.07283	-2.94438
0.475771	-0.753748	Q6LBF0|H31_MUSPA	Color2 [DarkGray]	1	4		-3.67123	-2.85348	-3.60032	-3.02974	-2.07283	-2.94438
0.475771	-0.753748	Q6LBE8|H32_MUSPA	Color2 [DarkGray]	1	4		-3.66973	-2.85198	-3.59882	-3.02824	-2.07133	-2.94288
0.475771	-0.753748	P68431|H31_HUMAN	Color2 [DarkGray]	1	4		-3.67123	-2.85348	-3.60032	-3.02974	-2.07283	-2.94438
0.475771	-0.753748	Q71DI3|H32_HUMAN	Color2 [DarkGray]	1	4		-3.66973	-2.85198	-3.59882	-3.02824	-2.07133	-2.94288
0.475771	-0.753748	Q16695|H31T_HUMAN	Color2 [DarkGray]	1	4		-3.68093	-2.86319	-3.61003	-3.03945	-2.08254	-2.95409
0.475771	-0.753748	P02301|H3C_MOUSE	Color2 [DarkGray]	1	4		-3.66287	-2.84512	-3.59196	-3.02138	-2.06447	-2.93602
0.475771	-0.753748	P84244|H33_MOUSE	Color2 [DarkGray]	1	4		-3.66409	-2.84635	-3.59319	-3.02261	-2.06569	-2.93725
0.475771	-0.753748	P59169|H33_ARATH	Color2 [DarkGray]	1	4		-3.67141	-2.85367	-3.60051	-3.02993	-2.07302	-2.94457
1.10974	-1.23343	Q6IFZ6|K2C1B_MOUSE	Color2 [DarkGray]	1	4		-5.6652	-6.06984	-5.91622	-6.60867	-4.32983	-4.93835
0.200374	-0.440946	Q9D7S7|RL22L_MOUSE	Color2 [DarkGray]	1	4		-4.58069	-3.98533	-3.50978	-4.52417	-4.56725	-3.11688
0.0886077	0.689486	Q6P5E6|GGA2_MOUSE	Color2 [DarkGray]	1	4		-5.77146	-8.67229	-8.02248	-5.71494	-5.75802	-10.0647
0.431824	-0.572463	O88543|CSN3_MOUSE	Color2 [DarkGray]	1	4		-6.3059	-7.29551	-5.97196	-6.24938	-6.29246	-6.16402
0.521369	1.24089	Q8VDM6|HNRL1_MOUSE	Color2 [DarkGray]	1	4		-6.31099	-7.3006	-8.56201	-6.25446	-7.29755	-8.79582
0.774947	-1.36494	Q9ER72|SYCC_MOUSE	Color2 [DarkGray]	1	4		-7.29372	-7.28333	-7.54474	-6.2372	-5.28029	-6.56688
0.252453	0.520516	Q8BKT7|THOC5_MOUSE	Color2 [DarkGray]	1	4		-7.02403	-8.01364	-7.27505	-6.96751	-8.60221	-7.47649
0.531784	-0.840331	P59235|NUP43_MOUSE	Color2 [DarkGray]	1	4		-6.11797	-7.10758	-5.78403	-6.06145	-6.10453	-5.44035
0.574069	0.759255	Q8BHB4|WDR3_MOUSE	Color2 [DarkGray]	1	4		-6.45001	-7.44046	-7.70187	-8.98471	-7.65492	-7.75406
0.218243	0.69521	A2RTL5|RSRC2_MOUSE	Color2 [DarkGray]	1	4		-7.45485	-5.171	-5.43241	-6.12486	-7.0648	-6.95147
0.0646447	-0.0724629	Q99LX0|PARK7_MOUSE	Color2 [DarkGray]	1	4		-3.46447	-4.03905	-4.30046	-3.40795	-3.45104	-3.90756
0.898413	1.22002	Q8BHD7|PTBP3_MOUSE	Color2 [DarkGray]	1	4		-5.5513	-5.95594	-6.80232	-5.49477	-6.53786	-7.40942
0.54	1.971	P62915|TF2B_MOUSE	Color2 [DarkGray]	1	4		-5.8478	-5.25244	-5.51386	-5.79127	-6.17764	-8.8646
0.532446	1.44243	Q6PGG6|GNL3L_MOUSE	Color2 [DarkGray]	1	4		-6.75268	-6.74229	-8.00371	-5.69616	-7.16833	-9.21151
0.497647	-0.279982	P47757|CAPZB_MOUSE	Color2 [DarkGray]	1	4		-4.69616	-5.1008	-4.94718	-8.59836	-4.68272	-4.55428
0.153933	-0.279982	P19253|RL13A_MOUSE	Color2 [DarkGray]	1	4		-3.69341	-4.26798	-4.94443	-3.63689	-4.26493	-3.13649
1.32234	2.68273	Q6PGH1|BUD31_MOUSE	Color2 [DarkGray]	1	4		-4.81346	-5.80307	-5.06448	-4.75693	-7.63899	-8.34299
0.176543	-0.927784	Q8CJ53|CIP4_MOUSE	Color2 [DarkGray]	1	4		-5.82379	-9.52405	-7.07482	-5.60082	-6.81036	-6.68191
0.513565	-3.42983	P62889|RL30_MOUSE	Color2 [DarkGray]	1	4		-8.79507	-4.39187	-4.06832	-6.51925	-4.38882	-1.93845
1.12036	-1.86494	P63001|RAC1_MOUSE	Color2 [DarkGray]	1	4		-5.1489	-6.13851	-5.39992	-5.86345	-3.5505	-4.00702
0.220925	-0.411499	Q6ZWU9|RS27_MOUSE	Color2 [DarkGray]	1	4		-3.96799	-2.63567	-2.89708	-7.00004	-2.95455	-2.82611
0.172157	0.9557	P35278|RAB5C_MOUSE	Color2 [DarkGray]	1	4		-7.04004	-4.67982	-5.52619	-4.21865	-5.26173	-8.36952
0.416247	-2.79219	P62267|RS23_MOUSE	Color2 [DarkGray]	1	4		-9.14804	-4.11322	-4.37464	-3.65205	-3.69514	-3.98173
0.366506	0.427537	Q8CCI5|RYBP_MOUSE	Color2 [DarkGray]	1	4		-5.35686	-5.34647	-6.60789	-5.30034	-5.34343	-6.21498
0.716074	2.27446	A2AN08|UBR4_MOUSE	Color2 [DarkGray]	1	4		-6.94449	-9.12451	-11.1376	-6.37203	-9.87318	-10.7447
0.00590423	0.0185289	Q9QWT9|KIFC1_MOUSE	Color2 [DarkGray]	1	4		-6.93843	-8.86324	-7.18945	-6.8819	-8.04218	-7.79655
0.0380922	0.0938749	Q9QYJ0|DNJA2_MOUSE	Color2 [DarkGray]	1	4		-5.94018	-7.23118	-6.49259	-5.18505	-6.22813	-7.13098
0.812574	2.68537	Q62176|RBM38_MOUSE	Color2 [DarkGray]	1	4		-5.3907	-5.38031	-9.05314	-5.33418	-6.87433	-9.26743
0.144533	0.84102	Q04692|SMRCD_MOUSE	Color2 [DarkGray]	1	4		-8.7817	-6.99422	-7.25563	-7.53305	-6.92324	-10.5347
0.488572	-1.28899	Q8K1M6|DNM1L_MOUSE	Color2 [DarkGray]	1	4		-8.94317	-7.08469	-8.3461	-5.82592	-7.08164	-6.36823
0.00531638	-0.0209265	P59242|CING_MOUSE	Color2 [DarkGray]	1	4		-6.81819	-8.8078	-9.06921	-6.76167	-7.09258	-8.49156
0.191911	-0.572463	Q8CCG4|DPPA4_MOUSE	Color2 [DarkGray]	1	4		-5.75717	-6.74678	-5.42323	-4.11568	-4.74373	-6.61529
0.473192	1.29426	Q9JKC8|AP3M1_MOUSE	Color2 [DarkGray]	1	4		-5.27862	-7.26823	-7.52964	-6.22209	-7.29463	-7.84073
0.370612	0.950307	Q8CI11|GNL3_MOUSE	Color2 [DarkGray]	1	4		-6.65168	-6.64129	-6.31774	-7.25919	-6.63825	-8.55534
0.238929	0.881436	Q6IE82|JADE3_MOUSE	Color2 [DarkGray]	1	4		-6.27219	-8.2618	-7.52322	-7.21567	-7.25876	-9.03811
0.318272	-0.391697	P49135|ERCC3_MOUSE	Color2 [DarkGray]	1	4		-7.51803	-8.19339	-8.45481	-5.25206	-7.76988	-7.15816
0.191911	-0.572463	P83940|ELOC_MOUSE	Color2 [DarkGray]	1	4		-4.36673	-5.35634	-4.61775	-4.31021	-3.35329	-5.22485
0.66546	0.892004	Q91YE7|RBM5_MOUSE	Color2 [DarkGray]	1	4		-7.25442	-7.24403	-6.92048	-7.1979	-8.64069	-7.64178
0.111883	0.274456	Q6P5G6|UBXN7_MOUSE	Color2 [DarkGray]	1	4		-5.43098	-6.42059	-6.09704	-6.37445	-5.53113	-6.86934
0.495601	-0.572463	A0M8Q6|IGLC7_HUMAN	Color2 [DarkGray]	1	4		-4.21836	-4.20797	-4.46938	-4.16184	-3.20492	-4.07648
0.495601	-0.572463	P0DOY3|IGLC3_HUMAN	Color2 [DarkGray]	1	4		-4.2199	-4.20951	-4.47092	-4.16337	-3.20646	-4.07802
0.495601	-0.572463	P0DOY2|IGLC2_HUMAN	Color2 [DarkGray]	1	4		-4.22348	-4.21309	-4.4745	-4.16696	-3.21004	-4.0816
0.179734	0.0927901	Q99P88|NU155_MOUSE	Color2 [DarkGray]	1	4		-8.00321	-7.66231	-9.25423	-7.94668	-7.98977	-7.86133
0.0717279	0.328448	Q9CQJ4|RING2_MOUSE	Color2 [DarkGray]	1	4		-5.95954	-8.55464	-6.21056	-5.90301	-8.35341	-6.81766
0.46731	1.10821	Q61550|RAD21_MOUSE	Color2 [DarkGray]	1	4		-6.89758	-7.88719	-6.56364	-6.84106	-9.24549	-7.7557
0.400762	0.982873	P48432|SOX2_MOUSE	Color2 [DarkGray]	1	4		-7.00449	-5.8222	-6.08362	-4.77607	-8.10173	-6.69071
1.5784	-0.864944	Q9QYF1|RDH11_MOUSE	Color2 [DarkGray]	1	4		-5.86136	-5.85097	-5.11239	-4.80484	-4.84793	-5.13452
0.518929	-1.13656	Q9JMH6|TRXR1_MOUSE	Color2 [DarkGray]	1	4		-7.7971	-6.19854	-5.45995	-9.01628	-6.0705	-5.65201
0.324286	1.82348	Q9R1P3|PSB2_MOUSE	Color2 [DarkGray]	1	4		-4.24365	-6.23326	-6.49467	-5.18713	-5.23021	-8.89366
0.493836	-1.92753	O70591|PFD2_MOUSE	Color2 [DarkGray]	1	4		-7.48348	-4.76297	-4.43942	-6.93582	-4.75992	-3.63148
0.0842231	0.136055	Q8BP48|MAP11_MOUSE	Color2 [DarkGray]	1	4		-7.08334	-6.14926	-5.82571	-6.36637	-6.48694	-7.01777
0.357208	-1.82128	Q9EPQ8|TCF20_MOUSE	Color2 [DarkGray]	1	4		-7.47875	-9.42745	-9.72977	-8.42223	-4.99836	-8.26527
0.826243	-1.69271	Q8K2Z4|CND1_MOUSE	Color2 [DarkGray]	1	4		-8.00829	-9.47727	-9.25931	-7.95176	-6.96625	-7.13389
0.495601	-0.572463	Q9QYA2|TOM40_MOUSE	Color2 [DarkGray]	1	4		-5.96993	-5.95954	-6.22095	-4.91341	-4.95649	-5.82805
0.00383286	-0.0194952	P47956|APT_MUSPA	Color2 [DarkGray]	1	4		-5.027	-6.01661	-5.27802	-4.97047	-4.01356	-6.99105
0.128784	0.93659	P47957|APT_MUSSI	Color2 [DarkGray]	1	4		-5.02787	-6.01748	-5.2789	-4.97135	-4.01444	-8.9041
0.172141	1.48665	P08030|APT_MOUSE	Color2 [DarkGray]	1	4		-5.02787	-6.01748	-5.2789	-4.97135	-4.01444	-10.0042
0.473918	0.70097	Q3UJD6|UBP19_MOUSE	Color2 [DarkGray]	1	4		-7.96007	-7.58041	-11.4855	-7.90355	-7.94664	-8.99579
0.610211	-1.07246	Q62426|CYTB_MOUSE	Color2 [DarkGray]	1	4		-4.19145	-5.18106	-4.44247	-9.60427	-3.17801	-4.04957
0.493143	-0.290154	Q99KI0|ACON_MOUSE	Color2 [DarkGray]	1	4		-7.14324	-7.56823	-6.8093	-7.08672	-7.1298	-7.00136
0.103382	0.519411	P70227|ITPR3_MOUSE	Color2 [DarkGray]	1	4		-7.97522	-6.63813	-8.64128	-8.91869	-6.26908	-9.38308
0.142986	0.137224	P97386|DNLI3_MOUSE	Color2 [DarkGray]	1	4		-7.54709	-6.95174	-7.21315	-5.81238	-7.53366	-7.23962
0.610212	-1.07246	P16125|LDHB_MOUSE	Color2 [DarkGray]	1	4		-5.91866	-6.90827	-5.58472	-5.86214	-4.90523	-5.77678
0.0145547	-0.036283	Q9QYS9|QKI_MOUSE	Color2 [DarkGray]	1	4		-5.96138	-6.95099	-7.2124	-4.90485	-7.0203	-5.8195
0.484733	1.81396	Q08024|PEBB_MOUSE	Color2 [DarkGray]	1	4		-4.18739	-5.177	-5.43841	-5.13087	-5.17395	-7.81835
0.273965	1.00555	Q9JJ66|CDC20_MOUSE	Color2 [DarkGray]	1	4		-6.50252	-7.49213	-7.75354	-6.446	-6.75413	-9.25161
0.930964	-1.32497	Q8CEC0|NUP88_MOUSE	Color2 [DarkGray]	1	4		-7.63935	-8.12394	-6.57017	-7.07781	-6.1209	-6.99245
0.200596	-0.572463	O08585|CLCA_MOUSE	Color2 [DarkGray]	1	4		-3.81933	-5.3939	-5.07035	-5.34777	-3.39085	-4.67745
0.464612	1.23381	P70122|SBDS_MOUSE	Color2 [DarkGray]	1	4		-5.57304	-6.56265	-5.2391	-8.38459	-8.17215	-6.43116
0.425913	1.19586	Q9D0B0|SRSF9_MOUSE	Color2 [DarkGray]	1	4		-4.4075	-4.07518	-3.85117	-4.35098	-4.39406	-6.48034
1.18174	1.18263	Q99J47|DRS7B_MOUSE	Color2 [DarkGray]	1	4		-5.85474	-5.84435	-8.69547	-7.53813	-7.35149	-6.71286
1.11346	0.720018	Q60931|VDAC3_MOUSE	Color2 [DarkGray]	1	4		-4.66865	-5.0733	-5.33471	-4.61213	-5.65521	-5.52677
1.43931	2.40256	Q8VE97|SRSF4_MOUSE	Color2 [DarkGray]	1	4		-6.53281	-5.93745	-6.19887	-6.47629	-8.27254	-9.00284
0.366506	0.427537	Q91VE6|MK67I_MOUSE	Color2 [DarkGray]	1	4		-5.9065	-5.89611	-7.15752	-6.94505	-5.89306	-6.76462
0.141641	-0.619168	P58501|PAXB1_MOUSE	Color2 [DarkGray]	1	4		-8.58456	-8.42759	-9.02218	-7.38146	-6.37789	-9.39593
0.0876824	0.629785	Q3UHX2|HAP28_MOUSE	Color2 [DarkGray]	1	4		-5.09092	-6.40912	-6.34194	-5.03439	-4.07748	-8.68213
1.57435	-0.39378	Q86U44|MTA70_HUMAN	Color2 [DarkGray]	1	4		-7.78142	-7.72625	-7.98766	-6.5111	-7.30054	-7.41957
0.079514	0.240341	Q8C3P7|MTA70_MOUSE	Color2 [DarkGray]	1	4		-7.41344	-7.72942	-7.99084	-7.0049	-8.80071	-6.82284
0.23648	0.786716	P47809|MP2K4_MOUSE	Color2 [DarkGray]	1	4		-5.63231	-7.17877	-6.44018	-5.70973	-8.11312	-6.27139
0.686507	1.95637	P97822|AN32E_MOUSE	Color2 [DarkGray]	1	4		-5.54467	-5.6042	-5.86561	-8.81132	-8.58891	-6.47271
0.263563	0.220018	Q91V41|RAB14_MOUSE	Color2 [DarkGray]	1	4		-5.30475	-4.7094	-4.97081	-8.84305	-5.29132	-5.16287
0.00989824	0.0480254	Q9Z2D8|MBD3_MOUSE	Color2 [DarkGray]	1	4		-5.73355	-5.72316	-5.39961	-5.67703	-7.28302	-4.26974
0.310945	1.56873	P11352|GPX1_MOUSE	Color2 [DarkGray]	1	4		-4.20684	-6.19645	-6.45786	-5.15032	-5.1934	-8.34734
0.0393717	0.102807	Q6ZPZ3|ZC3H4_MOUSE	Color2 [DarkGray]	1	4		-7.86521	-6.66012	-8.29149	-7.80869	-6.78651	-7.94444
0.359612	-1.81936	P26883|FKB1A_MOUSE	Color2 [DarkGray]	1	4		-7.38043	-3.70632	-3.55269	-2.66018	-3.28823	-4.15979
0.180939	-0.542727	Q2QL92|TES_MICMU	Color2 [DarkGray]	1	4		-6.3136	-8.24374	-6.56462	-6.25708	-6.30016	-7.17172
0.155922	0.504196	Q80SW1|SAHH2_MOUSE	Color2 [DarkGray]	1	4		-5.60746	-6.59707	-6.85848	-6.55094	-5.59403	-7.6189
0.0145136	0.165014	Q9QZV9|NXT1_MOUSE	Color2 [DarkGray]	1	4		-3.71213	-10.3733	-8.21719	-3.65561	-5.98399	-8.43142
0.27445	0.878266	Q8BZH4|POGZ_MOUSE	Color2 [DarkGray]	1	4		-7.00127	-8.99088	-9.25229	-7.94475	-8.25609	-9.4926
0.90708	1.33517	Q14C51|PTCD3_MOUSE	Color2 [DarkGray]	1	4		-5.80555	-6.41226	-7.25864	-9.14605	-7.02242	-7.86574
0.399452	-0.916703	Q9D1A2|CNDP2_MOUSE	Color2 [DarkGray]	1	4		-6.13604	-7.43717	-7.69858	-7.29802	-6.43412	-5.30568
0.0451862	-0.171705	Q8C0I1|ADAS_MOUSE	Color2 [DarkGray]	1	4		-9.30064	-6.87918	-6.55563	-7.28864	-8.08872	-7.74769
0.255239	-0.864944	Q9WV55|VAPA_MOUSE	Color2 [DarkGray]	1	4		-4.52586	-6.51547	-6.77688	-5.46934	-3.92746	-5.38398
0.390815	0.427537	P46662|MERL_MOUSE	Color2 [DarkGray]	1	4		-5.85065	-6.2553	-6.51671	-5.39702	-6.83722	-6.12381
0.673914	-1.12753	P39054|DYN2_MOUSE	Color2 [DarkGray]	1	4		-8.52228	-7.33245	-7.0089	-8.47499	-6.98367	-6.61599
0.0887224	-0.233427	Q810D6|GRWD1_MOUSE	Color2 [DarkGray]	1	4		-5.34728	-6.33689	-7.59831	-6.29076	-6.33385	-4.88348
1.30732	1.40325	O35345|IMA7_MOUSE	Color2 [DarkGray]	1	4		-5.63202	-6.03667	-5.88304	-6.5755	-6.98505	-7.49014
0.696331	-0.818689	Q3UZ39|LRRF1_MOUSE	Color2 [DarkGray]	1	4		-8.26103	-8.28966	-9.55653	-7.08962	-7.02088	-7.89243
0.659575	1.75669	O35381|AN32A_MOUSE	Color2 [DarkGray]	1	4		-4.56081	-4.96545	-5.81183	-5.50428	-5.54737	-7.49228
0.0350236	-0.072463	Q60854|SPB6_MOUSE	Color2 [DarkGray]	1	4		-6.13874	-7.12835	-7.38976	-6.08222	-6.12531	-6.99686
0.0386453	0.0602002	Q6P5B0|RRP12_MOUSE	Color2 [DarkGray]	1	4		-6.88719	-7.79333	-9.37626	-7.83066	-7.19336	-7.60756
0.250873	-1.00693	P17426|AP2A1_MOUSE	Color2 [DarkGray]	1	4		-7.4744	-8.466	-7.72741	-7.41986	-5.59202	-8.33451
0.51215	0.915372	Q8BIQ5|CSTF2_MOUSE	Color2 [DarkGray]	1	4		-6.66477	-7.76188	-6.33083	-6.60825	-7.73656	-8.52083
0.789829	-0.962842	P08752|GNAI2_MOUSE	Color2 [DarkGray]	1	4		-7.53445	-7.36683	-7.50958	-6.00893	-6.05202	-6.92357
0.196471	-0.842712	P48962|ADT1_MOUSE	Color2 [DarkGray]	1	4		-7.72172	-4.75579	-5.01721	-6.77365	-5.75275	-5.03934
0.507312	-0.58653	Q922K7|NOP2_MOUSE	Color2 [DarkGray]	1	4		-7.19295	-7.15443	-7.41584	-8.03819	-6.15138	-7.02294
0.190727	-0.605517	Q61035|SYHC_MOUSE	Color2 [DarkGray]	1	4		-8.63588	-6.55939	-6.8208	-7.02187	-6.55634	-7.4279
0.825288	-1.26455	Q61655|DD19A_MOUSE	Color2 [DarkGray]	1	4		-6.95087	-7.79613	-7.73011	-10.3472	-6.46565	-5.75225
0.495117	-1.02869	P17427|AP2A2_MOUSE	Color2 [DarkGray]	1	4		-7.42666	-8.41626	-8.67768	-7.37013	-7.50076	-6.28478
0.967918	2.81223	Q8BH74|NU107_MOUSE	Color2 [DarkGray]	1	4		-5.33447	-6.86829	-8.71466	-6.10523	-8.26272	-9.5645
1.50536	-2.07246	O08807|PRDX4_MOUSE	Color2 [DarkGray]	1	4		-5.68265	-5.0873	-3.93368	-4.62613	-3.08426	-3.54077
0.0800393	-0.370516	O35864|CSN5_MOUSE	Color2 [DarkGray]	1	4		-5.9567	-8.97396	-7.20772	-5.90017	-7.37481	-6.81482
0.143344	-0.280875	Q8K298|ANLN_MOUSE	Color2 [DarkGray]	1	4		-7.66609	-8.6557	-7.91711	-7.73343	-8.34354	-7.4165
0.044379	0.134109	Q587J6|LITD1_MOUSE	Color2 [DarkGray]	1	4		-6.37747	-8.17813	-8.43954	-7.03068	-7.77717	-7.04664
0.604425	-1.11891	Q9EQK5|MVP_MOUSE	Color2 [DarkGray]	1	4		-7.30981	-8.39231	-8.56084	-7.25329	-6.29638	-7.16793
0.09821	-0.0724629	P61514|RL37A_MOUSE	Color2 [DarkGray]	1	4		-3.08706	-3.49171	-4.33808	-3.03054	-3.07362	-3.36022
0.186583	-0.572463	P60670|NPL4_MOUSE	Color2 [DarkGray]	1	4		-5.81382	-7.80343	-6.06484	-6.7573	-5.80038	-6.67194
0.155704	-0.595858	Q8BMK4|CKAP4_MOUSE	Color2 [DarkGray]	1	4		-6.42564	-7.46386	-9.38211	-8.07814	-5.12064	-7.57715
0.514997	-0.676186	P45481|CBP_MOUSE	Color2 [DarkGray]	1	4		-8.77851	-9.76812	-9.02954	-8.72199	-8.62002	-8.57424
0.422147	0.907081	P32233|DRG1_MOUSE	Color2 [DarkGray]	1	4		-6.06627	-5.47092	-6.31729	-6.00975	-7.42696	-5.92439
0.135585	0.427537	P97760|RPB3_MOUSE	Color2 [DarkGray]	1	4		-4.70066	-6.69027	-6.95168	-5.64414	-5.68722	-6.55878
0.396536	-0.73409	P33174|KIF4_MOUSE	Color2 [DarkGray]	1	4		-7.85031	-8.83992	-8.10133	-7.79379	-7.12377	-8.09828
0.984372	-1.07246	Q9CPQ8|ATP5L_MOUSE	Color2 [DarkGray]	1	4		-4.24012	-3.64476	-3.16921	-3.18359	-2.64172	-3.09824
0.727236	2.55846	P50518|VATE1_MOUSE	Color2 [DarkGray]	1	4		-5.43512	-4.42473	-4.68614	-8.00517	-8.68353	-6.29324
0.241007	0.492601	Q7TNV0|DEK_MOUSE	Color2 [DarkGray]	1	4		-6.15758	-6.14719	-5.82364	-8.01137	-5.90503	-7.38495
0.393555	-1.02883	Q9QXK3|COPG2_MOUSE	Color2 [DarkGray]	1	4		-7.33599	-8.73763	-6.73824	-7.27946	-6.32255	-7.69341
0.0984033	-0.348857	Q9CZW4|ACSL3_MOUSE	Color2 [DarkGray]	1	4		-6.5929	-8.04638	-8.30779	-7.00025	-6.02667	-7.91489
0.610211	-1.07246	Q99M31|HSP7E_MOUSE	Color2 [DarkGray]	1	4		-6.49814	-7.48775	-6.74917	-5.44162	-5.48471	-6.35626
0.38691	0.80726	P14824|ANXA6_MOUSE	Color2 [DarkGray]	1	4		-6.64727	-7.96135	-8.22276	-7.83402	-7.68798	-8.53515
0.73229	2.27551	Q80UW8|RPAB1_MOUSE	Color2 [DarkGray]	1	4		-7.54442	-5.33443	-5.59584	-8.63353	-9.01485	-8.41502
0.273196	2.00664	O70551|SRPK1_MOUSE	Color2 [DarkGray]	1	4		-7.11232	-5.79882	-6.1686	-5.86105	-5.85632	-11.0681
0.0473674	0.464829	P60953|CDC42_HUMAN	Color2 [DarkGray]	1	4		-5.136	-8.25712	-4.06509	-5.07947	-9.91362	-4.40915
0.308478	-1.90794	P60766|CDC42_MOUSE	Color2 [DarkGray]	1	4		-5.136	-9.32424	-4.06509	-5.07947	-6.2352	-4.40915
0.0685549	-0.38216	Q90694|CDC42_CHICK	Color2 [DarkGray]	1	4		-5.13695	-7.35825	-4.06604	-5.08042	-7.32077	-4.4101
0.109856	-0.262408	Q61216|MRE11_MOUSE	Color2 [DarkGray]	1	4		-8.67089	-8.04155	-6.718	-7.04649	-8.83934	-7.34828
0.610211	-1.07246	P13439|UMPS_MOUSE	Color2 [DarkGray]	1	4		-6.43451	-7.42412	-5.68553	-6.37799	-5.42108	-6.29263
0.623404	1.18422	P21952|PO3F1_MOUSE	Color2 [DarkGray]	1	4		-6.2282	-7.5722	-6.47922	-6.17167	-7.8502	-8.31863
0.0922978	0.317503	Q8BJ05|ZC3HE_MOUSE	Color2 [DarkGray]	1	4		-6.09072	-8.08033	-10.2264	-6.0342	-7.98183	-6.82424
0.279296	-0.726371	Q99L48|NMD3_MOUSE	Color2 [DarkGray]	1	4		-8.42481	-6.56388	-9.5426	-6.51774	-6.56083	-6.97511
0.00642421	0.0186424	Q8C5N3|CWC22_MOUSE	Color2 [DarkGray]	1	4		-7.43713	-7.42674	-7.68815	-6.38061	-8.34823	-6.55293
0.123277	0.268875	Q6P5D8|SMHD1_MOUSE	Color2 [DarkGray]	1	4		-7.54391	-7.18802	-9.79493	-7.48739	-6.91091	-8.35877
0.00420971	0.0271587	Q9DB15|RM12_MOUSE	Color2 [DarkGray]	1	4		-5.16615	-8.68699	-4.83221	-4.10963	-7.88318	-6.02427
0.999717	1.79436	Q8BH69|SPS1_MOUSE	Color2 [DarkGray]	1	4		-6.41179	-6.13874	-7.97764	-5.80214	-7.47023	-8.66901
0.0321368	-0.168534	Q14141|SEPT6_HUMAN	Color2 [DarkGray]	1	4		-7.58063	-7.35127	-5.02772	-7.38748	-8.96001	-5.63482
0.950764	1.43993	Q8BHJ9|SLU7_MOUSE	Color2 [DarkGray]	1	4		-6.81515	-5.76136	-8.06618	-6.75863	-7.74811	-7.70827
0.0483681	-0.267403	Q8BGD9|IF4B_MOUSE	Color2 [DarkGray]	1	4		-6.4904	-7.82078	-8.08219	-8.93193	-5.23277	-8.5436
0.302597	1.35943	Q8K2F0|BRD3_MOUSE	Color2 [DarkGray]	1	4		-6.04362	-7.20951	-9.25571	-5.40214	-9.53706	-6.43494
0.826992	1.13823	Q63617|HYOU1_RAT	Color2 [DarkGray]	1	4		-7.52416	-8.51377	-10.2413	-7.46764	-9.11551	-9.19889
0.752481	-1.54255	Q9JKR6|HYOU1_MOUSE	Color2 [DarkGray]	1	4		-7.52276	-8.51237	-7.17276	-7.46624	-7.04172	-5.90832
1.17086	2.53601	Q61103|REQU_MOUSE	Color2 [DarkGray]	1	4		-5.19295	-6.18256	-6.44397	-6.13643	-7.73657	-8.71096
0.422993	-0.0724628	P62774|MTPN_MOUSE	Color2 [DarkGray]	1	4		-4.41092	-4.40053	-4.66195	-4.3544	-4.39749	-4.26904
0.612432	-0.979607	Q9DCN2|NB5R3_MOUSE	Color2 [DarkGray]	1	4		-7.63317	-6.80849	-6.0699	-5.76236	-5.80544	-6.677
0.604921	-1.05947	Q99K28|ARFG2_MOUSE	Color2 [DarkGray]	1	4		-8.52269	-7.53828	-7.7997	-7.92525	-6.53524	-7.40679
1.76349	0.995658	Q9WVG6|CARM1_MOUSE	Color2 [DarkGray]	1	4		-6.76719	-6.7568	-6.43325	-7.03621	-7.89	-7.62531
0.422993	-0.0724628	Q6P9P6|KIF11_MOUSE	Color2 [DarkGray]	1	4		-7.60895	-7.59856	-8.85998	-7.55243	-7.59552	-7.46707
0.00431747	-0.0338116	Q9Z1J1|TF7L1_MOUSE	Color2 [DarkGray]	1	4		-6.73308	-9.99804	-8.87626	-6.63059	-6.54963	-10.1139
0.431824	-0.572463	P06801|MAOX_MOUSE	Color2 [DarkGray]	1	4		-6.72496	-7.71457	-7.97598	-6.66843	-6.71152	-6.58308
0.0501937	-0.110139	Q5F2E7|NUFP2_MOUSE	Color2 [DarkGray]	1	4		-7.84827	-6.9364	-8.21842	-6.91087	-6.73888	-7.82552
0.0350236	-0.072463	Q921H8|THIKA_MOUSE	Color2 [DarkGray]	1	4		-6.18388	-7.17349	-6.43491	-6.12736	-6.17045	-7.042
0.00168851	0.00394273	Q7TT37|ELP1_MOUSE	Color2 [DarkGray]	1	4		-7.79798	-8.94041	-7.61686	-7.40042	-7.93736	-8.80892
0.0306396	-0.072463	Q9R1P0|PSA4_MOUSE	Color2 [DarkGray]	1	4		-4.60722	-5.59683	-5.27328	-7.58907	-5.59378	-4.46534
0.610211	-1.07246	P17095|HMGA1_MOUSE	Color2 [DarkGray]	1	4		-4.26379	-5.2534	-4.51481	-4.20726	-3.25035	-4.12191
0.825149	2.32002	P08003|PDIA4_MOUSE	Color2 [DarkGray]	1	4		-5.89556	-7.88517	-7.14658	-7.1081	-9.00968	-9.41109
0.761366	0.864971	Q60960|IMA5_MOUSE	Color2 [DarkGray]	1	4		-6.63728	-6.04192	-5.8883	-7.98933	-6.91375	-7.4954
0.0763077	-0.169747	Q93092|TALDO_MOUSE	Color2 [DarkGray]	1	4		-5.95046	-7.13464	-7.20148	-4.89394	-5.93702	-6.80858
0.0864147	0.135365	P37837|TALDO_HUMAN	Color2 [DarkGray]	1	4		-5.95635	-6.5303	-7.20737	-4.89983	-5.94291	-6.81447
0.114666	-0.548683	Q9EQM6|DGCR8_MOUSE	Color2 [DarkGray]	1	4		-7.15763	-7.27193	-8.40866	-6.10111	-5.04077	-8.29143
0.86744	3.38066	Q8VDP2|CX056_MOUSE	Color2 [DarkGray]	1	4		-5.40373	-5.39334	-5.06979	-5.34721	-7.3881	-10.1703
2.62513	3.30311	Q9JHS9|CWC15_MOUSE	Color2 [DarkGray]	1	4		-5.46065	-5.45026	-6.71167	-7.56803	-8.59754	-8.9196
0.285114	-0.48001	Q3UMC0|AFG2H_MOUSE	Color2 [DarkGray]	1	4		-7.06376	-7.31932	-6.99577	-8.20134	-7.31627	-6.10678
0.893254	-0.940946	P62852|RS25_MOUSE	Color2 [DarkGray]	1	4		-4.50651	-3.91116	-3.75754	-3.44999	-3.49308	-3.04271
0.499491	-0.944841	Q9Z0X1|AIFM1_MOUSE	Color2 [DarkGray]	1	4		-7.35545	-6.77665	-8.03806	-8.30205	-6.7736	-5.46881
0.532095	1.61739	P63085|MK01_MOUSE	Color2 [DarkGray]	1	4		-4.50826	-6.08283	-7.34425	-6.03236	-6.07979	-7.74609
0.494332	2.63422	P63086|MK01_RAT	Color2 [DarkGray]	1	4		-4.50826	-6.08283	-7.34425	-6.56423	-6.07979	-9.77975
0.234593	-0.324113	Q91YM4|FAKD4_MOUSE	Color2 [DarkGray]	1	4		-7.38943	-7.87574	-8.13715	-7.96766	-6.87269	-7.74425
0.920572	1.5458	Q3UQA7|SELH_MOUSE	Color2 [DarkGray]	1	4		-4.42355	-4.41315	-6.65086	-6.49838	-5.37401	-6.5543
0.0601569	-0.130575	P46379|BAG6_HUMAN	Color2 [DarkGray]	1	4		-7.62576	-8.61537	-7.29182	-6.99266	-8.4961	-7.48388
0.368737	-0.505154	Q9Z1R2|BAG6_MOUSE	Color2 [DarkGray]	1	4		-7.6453	-8.63491	-7.31136	-8.18267	-7.76648	-7.50342
0.310165	2.84606	Q9Y333|LSM2_HUMAN	Color2 [DarkGray]	1	4		-4.16362	-5.15323	-5.41464	-4.1071	-4.15018	-10.8588
0.253746	1.32506	O35900|LSM2_MOUSE	Color2 [DarkGray]	1	4		-4.16362	-5.15323	-5.41464	-4.1071	-4.15018	-7.8168
0.0668266	0.337987	Q8VBT9|ASPC1_MOUSE	Color2 [DarkGray]	1	4		-6.62797	-8.41662	-9.88283	-6.57145	-6.46344	-9.25712
0.56168	1.94229	Q9QZH3|PPIE_MOUSE	Color2 [DarkGray]	1	4		-4.78989	-5.19453	-6.04091	-7.93903	-8.22099	-5.64801
0.885879	-2.13974	P18525|HVM54_MOUSE	Color2 [DarkGray]	1	4		-6.96176	-5.40177	-8.4927	-6.63733	-4.39872	-3.68532
0.383573	0.985005	Q9DBR0|AKAP8_MOUSE	Color2 [DarkGray]	1	4		-6.97949	-7.9691	-6.64555	-6.92297	-7.6346	-9.284
0.437102	0.735137	Q03160|GRB7_MOUSE	Color2 [DarkGray]	1	4		-6.9617	-6.62151	-6.88292	-6.89559	-6.91677	-8.13671
1.24098	-1.74201	A5YKK6|CNOT1_HUMAN	Color2 [DarkGray]	1	4		-8.12107	-8.77596	-8.86386	-8.4332	-6.99504	-6.41797
0.107738	0.19819	Q6ZQ08|CNOT1_MOUSE	Color2 [DarkGray]	1	4		-7.55037	-8.77525	-7.63696	-6.3816	-8.47133	-8.25067
0.133039	-0.501677	Q8BHN3|GANAB_MOUSE	Color2 [DarkGray]	1	4		-7.22489	-7.93188	-8.71728	-8.66003	-5.82904	-8.32438
0.925831	2.20514	P09450|JUNB_MOUSE	Color2 [DarkGray]	1	4		-5.88647	-6.17801	-6.13749	-5.82995	-7.41443	-9.06033
0.549047	-1.0944	O95373|IPO7_HUMAN	Color2 [DarkGray]	1	4		-7.1403	-8.61666	-7.87808	-7.57053	-6.64494	-6.92321
0.107283	0.231936	Q9EPL8|IPO7_MOUSE	Color2 [DarkGray]	1	4		-8.71217	-8.6163	-7.87771	-7.57017	-9.62571	-8.16663
0.116443	-0.448065	F7BJB9|MORC3_MOUSE	Color2 [DarkGray]	1	4		-5.87604	-6.81739	-5.38831	-7.59684	-4.6768	-7.1205
1.16527	1.35544	Q9D0F3|LMAN1_MOUSE	Color2 [DarkGray]	1	4		-6.57872	-5.90216	-7.82974	-7.75321	-7.75492	-7.43684
0.374614	1.28198	Q3TX08|TRM1_MOUSE	Color2 [DarkGray]	1	4		-6.90292	-6.81088	-7.15394	-7.49094	-9.4181	-6.85965
0.315053	1.39244	Q8R344|CCD12_MOUSE	Color2 [DarkGray]	1	4		-8.22477	-4.95523	-6.21664	-8.52401	-8.00957	-7.95531
0.248039	0.727216	O88874|CCNK_MOUSE	Color2 [DarkGray]	1	4		-7.24201	-7.6549	-6.91631	-6.60877	-7.13182	-9.21952
0.217985	0.780775	Q9CSU0|RPR1B_MOUSE	Color2 [DarkGray]	1	4		-7.6192	-5.92053	-5.59698	-8.83043	-8.51551	-6.58577
0.676044	-0.96546	Q921M7|FA49B_MOUSE	Color2 [DarkGray]	1	4		-6.19011	-6.9163	-7.17771	-6.69279	-5.97564	-5.19984
0.10445	0.181117	Q64127|TIF1A_MOUSE	Color2 [DarkGray]	1	4		-7.59212	-6.99677	-8.84314	-7.5356	-6.97167	-7.97945
0.122394	-0.18287	Q9ER69|FL2D_MOUSE	Color2 [DarkGray]	1	4		-7.99565	-7.18083	-6.44224	-4.54973	-7.09794	-7.7128
0.500576	-1.05408	Q8BTS4|NUP54_MOUSE	Color2 [DarkGray]	1	4		-7.39694	-8.01755	-7.77745	-6.46991	-5.92178	-7.38455
0.406342	1.52781	Q2L4X1|BZW2_MUSMM	Color2 [DarkGray]	1	4		-6.31285	-7.30246	-7.56387	-8.71192	-7.01306	-9.65787
0.0755234	-0.123243	Q91VK1|BZW2_MOUSE	Color2 [DarkGray]	1	4		-6.31285	-7.30246	-7.56387	-7.71565	-6.47075	-6.89807
0.307214	-2.26538	Q99LC5|ETFA_MOUSE	Color2 [DarkGray]	1	4		-5.85565	-11.2311	-7.10667	-7.43664	-5.84221	-6.71377
0.215082	1.53529	Q9CWH0|DPPA2_MOUSE	Color2 [DarkGray]	1	4		-4.81837	-9.93538	-6.06939	-5.76185	-8.87889	-8.94544
0.735378	1.26304	Q9Z2I8|SUCB2_MOUSE	Color2 [DarkGray]	1	4		-6.27566	-7.26131	-7.52669	-6.21914	-7.6351	-8.42795
0.406957	-0.976553	Q6PAM1|TXLNA_MOUSE	Color2 [DarkGray]	1	4		-6.68875	-8.48654	-5.47157	-5.8896	-6.67531	-6.54687
0.385657	1.03564	Q62241|RU1C_MOUSE	Color2 [DarkGray]	1	4		-6.37965	-7.063	-4.51008	-7.40792	-6.81077	-8.70316
0.309311	1.81936	Q62186|SSRD_MOUSE	Color2 [DarkGray]	1	4		-3.96913	-4.37378	-5.22015	-8.02887	-8.15438	-3.82725
0.418276	1.42368	Q9D773|RM02_MOUSE	Color2 [DarkGray]	1	4		-5.78522	-6.77483	-7.03624	-5.7287	-6.52359	-8.88381
0.667317	2.37367	Q8BK63|KC1A_MOUSE	Color2 [DarkGray]	1	4		-6.00825	-4.99786	-7.25927	-6.90794	-9.10174	-6.65171
0.455668	1.32678	Q9EST5|AN32B_MOUSE	Color2 [DarkGray]	1	4		-3.68386	-5.67347	-4.93488	-4.04238	-6.46891	-5.54198
0.236777	1.39231	Q8R404|MIC13_MOUSE	Color2 [DarkGray]	1	4		-6.52432	-5.45685	-5.71827	-7.53608	-9.44043	-5.32537
1.0148	1.33278	Q9D868|PPIH_MOUSE	Color2 [DarkGray]	1	4		-5.08101	-5.07062	-6.33203	-8.63703	-6.85601	-5.96118
0.51995	0.919051	P42227|STAT3_MOUSE	Color2 [DarkGray]	1	4		-7.18631	-6.11368	-8.43733	-7.12979	-7.17287	-7.96521
0.537611	2.41808	Q80VD1|FA98B_MOUSE	Color2 [DarkGray]	1	4		-4.64403	-7.2186	-5.89505	-6.17247	-7.2454	-9.45339
0.179782	-0.318766	Q9Z1T1|AP3B1_MOUSE	Color2 [DarkGray]	1	4		-7.66546	-8.65506	-5.65316	-7.60893	-8.22428	-7.45871
0.156882	0.761143	Q9R0P5|DEST_MOUSE	Color2 [DarkGray]	1	4		-6.72462	-3.34181	-4.60322	-4.88064	-5.76652	-5.82219
0.11186	-0.72058	A2APB8|TPX2_MOUSE	Color2 [DarkGray]	1	4		-7.15048	-9.92327	-8.4015	-7.09396	-6.12709	-9.50551
0.61358	-1.49071	P07724|ALBU_MOUSE	Color2 [DarkGray]	1	4		-6.82808	-5.01034	-5.49414	-5.77156	-4.49272	-4.36428
0.533505	1.24951	Q9D0I8|MRT4_MOUSE	Color2 [DarkGray]	1	4		-5.45077	-3.91441	-5.17582	-8.14796	-5.49633	-6.36788
0.363647	0.512649	Q06330|SUH_HUMAN	Color2 [DarkGray]	1	4		-6.49613	-7.51358	-6.77499	-5.91889	-7.65291	-7.38209
0.0920645	0.0714681	P31266|SUH_MOUSE	Color2 [DarkGray]	1	4		-7.68999	-7.58688	-6.84829	-6.77735	-7.96441	-7.45539
0.483455	-1.43169	Q99JN2|KLH22_MOUSE	Color2 [DarkGray]	1	4		-10.077	-7.87924	-6.76953	-6.83311	-7.3451	-7.74775
0.607094	1.31634	P63280|UBC9_MOUSE	Color2 [DarkGray]	1	4		-7.46658	-5.84478	-6.1475	-4.83996	-7.90477	-8.03928
0.707273	3.01347	Q8R1N0|ZN830_MOUSE	Color2 [DarkGray]	1	4		-5.07146	-7.06107	-9.15883	-6.01494	-7.85593	-10.3035
0.268236	1.56501	Q9CRB2|NHP2_MOUSE	Color2 [DarkGray]	1	4		-4.83427	-5.82388	-6.08529	-7.12905	-4.82083	-8.96734
0.431824	-0.572463	Q8BMF4|ODP2_MOUSE	Color2 [DarkGray]	1	4		-6.81223	-7.80184	-8.06325	-6.7557	-6.79879	-6.67035
0.0120014	0.0483177	O08759|UBE3A_MOUSE	Color2 [DarkGray]	1	4		-8.08719	-6.3095	-9.0988	-7.31071	-6.36343	-8.12989
0.0280587	0.185206	Q99KR7|PPIF_MOUSE	Color2 [DarkGray]	1	4		-5.16807	-9.34406	-6.4191	-5.11155	-7.37322	-7.50933
1.45609	2.11571	Q8CE96|TRM6_MOUSE	Color2 [DarkGray]	1	4		-6.77643	-7.51049	-6.7719	-6.46436	-9.43386	-9.08446
0.158122	0.448715	Q6ZPJ3|UBE2O_MOUSE	Color2 [DarkGray]	1	4		-7.27249	-6.7847	-9.11487	-6.62164	-8.43691	-6.51771
0.189049	-0.288754	Q8R2N2|UTP4_MOUSE	Color2 [DarkGray]	1	4		-6.99107	-7.98068	-8.94338	-6.93455	-6.97764	-7.41661
0.162054	0.521765	Q3TJ91|L2GL2_MOUSE	Color2 [DarkGray]	1	4		-7.56297	-7.55258	-10.9123	-6.50644	-6.9538	-9.20527
0.255986	0.511412	Q8BVE3|VATH_MOUSE	Color2 [DarkGray]	1	4		-6.31248	-7.51922	-7.78063	-7.28942	-7.02168	-7.83285
0.431824	-0.572463	P10922|H10_MOUSE	Color2 [DarkGray]	1	4		-5.10873	-6.09834	-5.35975	-8.34123	-5.09529	-4.96685
0.188669	1.41158	P48428|TBCA_MOUSE	Color2 [DarkGray]	1	4		-7.56701	-3.38893	-2.32842	-4.3428	-8.52166	-5.25744
0.163165	-1.43079	Q8R2Y8|PTH2_MOUSE	Color2 [DarkGray]	1	4		-5.12936	-10.0159	-4.67945	-6.60164	-7.99711	-4.28655
0.263769	-1.24835	Q9D1C1|UBE2C_MOUSE	Color2 [DarkGray]	1	4		-5.01922	-8.36059	-6.27024	-3.96269	-5.00578	-5.87734
0.418252	-0.687924	Q6P1B1|XPP1_MOUSE	Color2 [DarkGray]	1	4		-7.51838	-8.3958	-8.09785	-9.53285	-6.83339	-7.70494
0.184636	0.871355	Q9QY36|NAA10_MOUSE	Color2 [DarkGray]	1	4		-5.89915	-6.29842	-9.24514	-6.32432	-8.62716	-5.31312
0.396113	-1.2349	Q9JHJ0|TMOD3_MOUSE	Color2 [DarkGray]	1	4		-8.35476	-6.01949	-8.72983	-8.84039	-6.01645	-5.888
0.886564	2.24177	Q8BMI0|FBX38_MOUSE	Color2 [DarkGray]	1	4		-6.04064	-7.59807	-8.54057	-7.73479	-9.50777	-8.61448
0.622486	-0.875369	Q8BGH2|SAM50_MOUSE	Color2 [DarkGray]	1	4		-8.19912	-7.41226	-7.80327	-7.83725	-6.57987	-7.28078
0.0350236	-0.072463	Q61233|PLSL_MOUSE	Color2 [DarkGray]	1	4		-6.85834	-7.84795	-8.66071	-6.80182	-6.84491	-7.71646
0.115148	0.16925	Q9CT10|RANB3_MOUSE	Color2 [DarkGray]	1	4		-6.44224	-7.43185	-6.60005	-6.38572	-7.03631	-7.17629
0.3213	-0.579002	Q8VHK9|DHX36_MOUSE	Color2 [DarkGray]	1	4		-7.5574	-8.54701	-7.41625	-7.92562	-7.02507	-7.92134
0.708859	3.49661	P62305|RUXE_MOUSE	Color2 [DarkGray]	1	4		-4.15949	-3.56413	-2.82555	-4.10296	-5.55747	-9.15937
0.00682789	0.0109472	Q3TWF6|WDR70_MOUSE	Color2 [DarkGray]	1	4		-6.91817	-7.90778	-8.16919	-6.86165	-7.38693	-7.46091
0.0854303	-0.507889	O88746|TOM1_MOUSE	Color2 [DarkGray]	1	4		-5.48954	-9.35	-7.74056	-7.70304	-6.4761	-7.34766
0.475056	1.70776	Q99KQ4|NAMPT_MOUSE	Color2 [DarkGray]	1	4		-6.87093	-5.92368	-7.77005	-6.46251	-6.83457	-9.37555
0.648717	-0.68226	Q8BLN5|ERG7_MOUSE	Color2 [DarkGray]	1	4		-8.57152	-8.09309	-7.3545	-7.04696	-7.33849	-7.9616
0.614428	-1.08379	Q80TZ9|RERE_MOUSE	Color2 [DarkGray]	1	4		-8.15019	-9.1398	-9.60586	-6.63755	-7.12225	-8.00017
0.548926	-0.440946	P62274|RS29_MOUSE	Color2 [DarkGray]	1	4		-2.46519	-2.86984	-3.13125	-7.83182	-2.45176	-2.00139
0.733545	1.84307	Q6P8I4|PCNP_MOUSE	Color2 [DarkGray]	1	4		-7.03551	-5.96072	-10.3063	-8.42502	-7.5876	-9.09476
0.0797949	0.361989	P63073|IF4E_MOUSE	Color2 [DarkGray]	1	4		-6.5344	-6.19074	-5.62393	-7.25381	-8.21809	-5.23103
0.610211	-1.07246	Q9CWR8|DNM3L_MOUSE	Color2 [DarkGray]	1	4		-6.31075	-7.30036	-5.97681	-6.25422	-5.29731	-6.16887
0.820563	2.15429	Q05816|FABP5_MOUSE	Color2 [DarkGray]	1	4		-4.646	-5.63561	-6.62665	-4.58948	-6.48565	-8.10455
0.320959	-1.84684	Q9Z0S1|BPNT1_MOUSE	Color2 [DarkGray]	1	4		-6.65662	-10.4712	-10.172	-5.72241	-5.76549	-7.66861
0.0620724	-0.385441	Q80X41|VRK1_MOUSE	Color2 [DarkGray]	1	4		-6.36236	-9.57843	-8.30598	-5.30584	-6.34892	-8.82098
1.498	-1.23343	P62867|RS30_MUSSI	Color2 [DarkGray]	1	4		-3.45891	-3.44852	-3.70994	-4.52501	-2.44548	-1.99511
1.498	-1.23343	P62862|RS30_MOUSE	Color2 [DarkGray]	1	4		-3.45891	-3.44852	-3.70994	-8.30622	-2.44548	-1.99511
0.063538	0.0916314	Q923E4|SIR1_MOUSE	Color2 [DarkGray]	1	4		-7.28697	-7.54292	-7.60456	-6.99809	-7.96051	-7.05264
0.243316	0.462645	Q9ERI5|JMJD6_MOUSE	Color2 [DarkGray]	1	4		-6.26723	-7.25684	-7.51825	-6.06605	-7.70408	-6.74528
0.115999	-0.547682	P56183|RRP1_MOUSE	Color2 [DarkGray]	1	4		-6.31955	-9.39398	-8.59753	-6.44497	-7.77452	-6.84365
0.450925	-0.927679	Q08288|LYAR_MOUSE	Color2 [DarkGray]	1	4		-7.71624	-6.16635	-7.42777	-6.7664	-5.99238	-6.03486
0.162496	0.343765	Q99LH1|NOG2_MOUSE	Color2 [DarkGray]	1	4		-6.80795	-8.09664	-8.35806	-8.66037	-7.43247	-8.15966
0.0350231	-0.0724621	P02468|LAMC1_MOUSE	Color2 [DarkGray]	1	4		-8.19603	-9.18564	-9.44705	-7.09718	-8.18259	-9.05415
0.122734	0.493674	Q9CWV6|PKRI1_MOUSE	Color2 [DarkGray]	1	4		-7.90062	-10.065	-8.58405	-5.0952	-8.62933	-10.3236
0.714334	-3.2869	Q3UGC7|EI3JA_MOUSE	Color2 [DarkGray]	1	4		-7.66589	-10.9546	-9.26487	-8.1062	-5.58755	-6.45911
1.11546	-1.71978	Q66JS6|EI3JB_MOUSE	Color2 [DarkGray]	1	4		-8.00664	-7.4935	-6.30843	-7.9206	-5.59452	-6.46607
0.928452	-1.36194	Q9JLQ0|CD2AP_MOUSE	Color2 [DarkGray]	1	4		-6.86452	-7.85413	-7.56571	-7.76479	-5.85709	-6.13768
0.424176	1.07567	Q8CIG8|ANM5_MOUSE	Color2 [DarkGray]	1	4		-6.90948	-7.42807	-9.2905	-5.85296	-7.32648	-9.16241
0.0668992	-0.146109	Q99MD9|NASP_MOUSE	Color2 [DarkGray]	1	4		-7.11752	-8.25442	-7.36854	-7.061	-7.10408	-7.97564
0.203973	0.950432	Q9D1M0|SEC13_MOUSE	Color2 [DarkGray]	1	4		-5.87842	-6.86803	-8.53358	-7.00962	-8.91077	-5.73654
0.59958	1.59071	Q99KI3|EMC3_MOUSE	Color2 [DarkGray]	1	4		-5.86787	-7.8308	-7.08024	-5.5754	-8.61142	-8.26868
0.418749	-0.727564	Q9Z0Z7|KLF5_MOUSE	Color2 [DarkGray]	1	4		-7.15089	-7.35234	-6.61376	-5.30621	-7.16948	-5.87862
0.588156	-1.31998	Q8CHH9|SEPT8_MOUSE	Color2 [DarkGray]	1	4		-6.36442	-7.35402	-5.61544	-6.52746	-4.85595	-6.22254
0.0919071	0.288229	Q92599|SEPT8_HUMAN	Color2 [DarkGray]	1	4		-6.52705	-7.51666	-5.77807	-5.26144	-8.235	-6.38517
0.604877	2.09165	Q8BGR9|UBCP1_MOUSE	Color2 [DarkGray]	1	4		-5.92908	-6.91869	-9.15784	-7.5746	-7.31559	-9.71546
0.434192	0.870522	Q8R574|KPRB_MOUSE	Color2 [DarkGray]	1	4		-8.38174	-7.06896	-7.74474	-6.02283	-8.22335	-8.9684
0.556508	-0.578262	Q5XJE5|LEO1_MOUSE	Color2 [DarkGray]	1	4		-7.1761	-7.95586	-9.22354	-6.90973	-6.95281	-7.02262
0.0440222	0.0807269	Q6GQT9|NOMO1_MOUSE	Color2 [DarkGray]	1	4		-7.78582	-8.63322	-9.03685	-8.14936	-7.88052	-8.69998
0.183453	-0.599109	Q6NZN0|RBM26_MOUSE	Color2 [DarkGray]	1	4		-9.55223	-7.5503	-7.81171	-7.50417	-7.37731	-8.527
0.00791399	0.0617809	P62746|RHOB_MOUSE	Color2 [DarkGray]	1	4		-5.19347	-8.53819	-5.44449	-5.13695	-5.18003	-8.67519
0.268685	-1.8239	Q9QUI0|RHOA_MOUSE	Color2 [DarkGray]	1	4		-5.17106	-9.98578	-6.42208	-5.11454	-5.15762	-6.35142
0.0621667	-0.487325	Q62159|RHOC_MOUSE	Color2 [DarkGray]	1	4		-5.18582	-9.24983	-6.43684	-5.1293	-5.17238	-8.28862
0.420361	0.62654	Q9CPS7|PNO1_MOUSE	Color2 [DarkGray]	1	4		-5.50494	-6.49455	-5.75596	-8.49215	-6.88951	-6.36306
0.263563	0.220018	Q9D0T1|NH2L1_MOUSE	Color2 [DarkGray]	1	4		-4.55117	-3.95582	-4.80219	-4.49465	-4.53773	-4.40929
0.168966	0.369249	P23475|XRCC6_MOUSE	Color2 [DarkGray]	1	4		-6.8446	-7.83421	-8.09562	-5.78808	-8.29453	-7.12278
0.135585	0.427537	Q8BGS2|BOLA2_MOUSE	Color2 [DarkGray]	1	4		-3.07861	-5.06822	-4.32963	-4.02209	-4.06517	-4.93673
0.741953	1.02721	Q9WVP1|AP1M2_MOUSE	Color2 [DarkGray]	1	4		-7.15596	-7.87374	-11.1888	-6.25855	-8.18088	-8.90325
1.82055	1.96318	Q9D5V5|CUL5_MOUSE	Color2 [DarkGray]	1	4		-7.23338	-7.22955	-7.70801	-7.17685	-9.43879	-8.95051
0.150864	0.596629	Q8R1N4|NUDC3_MOUSE	Color2 [DarkGray]	1	4		-5.07967	-6.99616	-8.08642	-6.17342	-7.61968	-5.64941
0.342625	0.927537	O55142|RL35A_MOUSE	Color2 [DarkGray]	1	4		-4.37607	-2.36568	-4.62709	-9.52191	-4.36263	-4.23419
0.783151	1.24667	B9EJR8|DAAF5_MOUSE	Color2 [DarkGray]	1	4		-6.86235	-8.0184	-10.0231	-7.22177	-8.63505	-8.73904
0.358474	1.36151	Q7TNP2|2AAB_MOUSE	Color2 [DarkGray]	1	4		-7.51123	-6.75855	-7.01997	-7.17839	-7.13017	-9.86265
0.539225	-2.10341	Q91WN1|DNJC9_MOUSE	Color2 [DarkGray]	1	4		-7.73688	-9.58777	-5.88674	-5.5792	-5.41593	-7.70189
0.284761	0.716521	Q8C6B9|AROS_MOUSE	Color2 [DarkGray]	1	4		-4.72401	-6.06353	-8.78254	-4.66749	-5.47418	-6.7464
1.04147	-2.7657	Q3TLP5|ECHD2_MOUSE	Color2 [DarkGray]	1	4		-9.53087	-8.08984	-6.97033	-7.26379	-5.51188	-6.57743
0.488434	-0.837229	O35343|IMA3_MOUSE	Color2 [DarkGray]	1	4		-8.85908	-7.57167	-7.83308	-5.52554	-7.31611	-7.44018
0.739675	1.52383	P61967|AP1S1_MOUSE	Color2 [DarkGray]	1	4		-4.9535	-5.94311	-8.14021	-7.52371	-7.54637	-6.39791
0.110506	0.450011	Q8BHJ5|TBL1R_MOUSE	Color2 [DarkGray]	1	4		-6.52459	-8.49746	-8.44231	-9.81402	-6.99568	-8.92639
0.323827	-0.683864	Q8R3Y8|I2BP1_MOUSE	Color2 [DarkGray]	1	4		-9.11536	-7.66399	-7.92541	-6.61786	-7.41239	-7.99923
0.186025	0.684014	P97452|BOP1_MOUSE	Color2 [DarkGray]	1	4		-5.50816	-8.08273	-7.34414	-6.809	-7.28937	-7.66954
0.0959402	-0.360101	P04745|AMY1_HUMAN	Color2 [DarkGray]	1	4		-6.1793	-8.54197	-7.09965	-8.21225	-6.56476	-7.43631
0.56915	-1.511	Q8BYA0|TBCD_MOUSE	Color2 [DarkGray]	1	4		-7.78475	-8.98476	-8.52472	-7.72823	-6.07456	-7.67296
0.213192	-0.599397	P52479|UBP10_MOUSE	Color2 [DarkGray]	1	4		-6.15844	-8.15891	-8.42032	-6.78901	-6.6761	-6.44246
0.190651	-0.597941	P51949|MAT1_MOUSE	Color2 [DarkGray]	1	4		-8.57364	-7.74154	-7.14084	-5.83329	-6.52808	-8.59122
0.850266	-2.20268	Q8C0E2|VP26B_MOUSE	Color2 [DarkGray]	1	4		-7.66958	-7.00562	-8.82889	-6.79802	-6.00258	-4.26726
1.63122	-3.4894	P51807|DYLT1_MOUSE	Color2 [DarkGray]	1	4		-7.95555	-8.60371	-4.61891	-7.57487	-4.35445	-5.22601
0.897846	-1.7566	P53994|RAB2A_MOUSE	Color2 [DarkGray]	1	4		-7.6518	-6.27314	-8.74905	-7.69664	-5.27009	-5.14165
0.193362	0.97106	Q9DCG9|TR112_MOUSE	Color2 [DarkGray]	1	4		-3.54781	-3.95245	-4.79883	-2.90632	-2.94941	-6.49297
0.610212	-1.07246	P70441|NHRF1_MOUSE	Color2 [DarkGray]	1	4		-5.99652	-6.98613	-6.24754	-5.94	-4.98309	-5.85464
0.149185	0.24849	Q6P2K6|P4R3A_MOUSE	Color2 [DarkGray]	1	4		-7.47876	-8.26777	-8.52918	-7.59723	-7.69894	-8.54456
0.00929565	-0.0341053	Q62431|ARI3A_MOUSE	Color2 [DarkGray]	1	4		-6.72989	-8.84977	-7.98091	-6.67337	-8.17145	-7.34
0.146513	-0.614567	O88967|YMEL1_MOUSE	Color2 [DarkGray]	1	4		-8.1961	-8.03804	-8.29945	-8.74858	-8.95442	-6.05058
0.200627	1.15536	P11798|KCC2A_MOUSE	Color2 [DarkGray]	1	4		-6.48395	-9.07357	-7.81806	-6.42743	-7.34271	-10.5255
0.171881	0.690808	P61961|UFM1_MOUSE	Color2 [DarkGray]	1	4		-3.91471	-3.90432	-3.58077	-3.85819	-6.01278	-3.18787
1.12291	3.16742	Q7TNE3|SPAG7_MOUSE	Color2 [DarkGray]	1	4		-5.42204	-6.41165	-6.67307	-5.36552	-8.30578	-9.86276
0.0917497	-0.455113	Q9JMG1|EDF1_MOUSE	Color2 [DarkGray]	1	4		-6.64057	-7.05274	-9.15306	-7.25946	-4.74545	-8.03763
0.0416962	-0.217564	Q8BFW7|LPP_MOUSE	Color2 [DarkGray]	1	4		-6.768	-10.0668	-9.20457	-6.71148	-7.91702	-8.48264
0.894771	1.6218	Q99N95|RM03_MOUSE	Color2 [DarkGray]	1	4		-6.01546	-7.00507	-7.34058	-8.34005	-7.72306	-8.54107
0.106101	0.564868	A2BE28|LAS1L_MOUSE	Color2 [DarkGray]	1	4		-6.20842	-8.19803	-8.45944	-8.63995	-9.26695	-6.26924
0.348696	0.122315	Q9Z103|ADNP_MOUSE	Color2 [DarkGray]	1	4		-7.68377	-7.67338	-8.93479	-7.62725	-7.67033	-7.93144
0.190296	-0.601734	P28769|TCPA_ARATH	Color2 [DarkGray]	1	4		-8.25773	-6.01887	-5.54332	-9.79515	-6.60079	-6.47235
0.229126	0.694598	O35615|FOG1_MOUSE	Color2 [DarkGray]	1	4		-6.4537	-8.22512	-8.70472	-7.39717	-7.39405	-8.67396
0.0991325	0.512875	Q6ZQI3|MLEC_MOUSE	Color2 [DarkGray]	1	4		-8.44367	-6.73094	-6.99235	-9.61232	-6.58596	-9.6144
0.0706371	0.182431	Q9EQ61|PESC_MOUSE	Color2 [DarkGray]	1	4		-6.80912	-7.79873	-8.06014	-8.75572	-6.79569	-8.17703
0.431824	-0.572463	Q61686|CBX5_MOUSE	Color2 [DarkGray]	1	4		-5.19757	-6.18718	-5.44859	-5.14105	-5.18413	-5.05569
0.284548	-1.61507	O54692|ZW10_MOUSE	Color2 [DarkGray]	1	4		-7.18646	-11.2613	-8.43748	-6.90846	-7.17302	-8.04458
0.329184	0.86314	Q8VBV7|CSN8_MOUSE	Color2 [DarkGray]	1	4		-8.01366	-6.26829	-6.51655	-5.209	-8.43437	-7.57386
0.454081	1.39809	Q99N94|RM09_MOUSE	Color2 [DarkGray]	1	4		-5.64457	-6.63418	-7.39733	-5.58805	-6.48784	-8.5871
0.119443	0.146732	P61022|CHP1_MOUSE	Color2 [DarkGray]	1	4		-7.46885	-8.10369	-9.6813	-5.15696	-7.65974	-8.20627
0.0350236	-0.072463	O08582|GTPB1_MOUSE	Color2 [DarkGray]	1	4		-6.90194	-7.89155	-8.15296	-6.84542	-6.8885	-7.76006
0.0350237	-0.0724633	O00178|GTPB1_HUMAN	Color2 [DarkGray]	1	4		-6.90499	-7.8946	-8.15601	-6.84846	-6.89155	-7.76311
0.240019	0.880955	Q9CRC8|LRC40_MOUSE	Color2 [DarkGray]	1	4		-6.81507	-8.026	-11.1414	-6.75855	-7.11916	-9.48382
1.14386	-3.35947	Q3URU2|PEG3_MOUSE	Color2 [DarkGray]	1	4		-8.20925	-10.1103	-9.49679	-8.15273	-5.85794	-5.74267
0.0556658	0.136314	Q8R4R6|NUP35_MOUSE	Color2 [DarkGray]	1	4		-7.65257	-6.86751	-7.09745	-8.25316	-8.08817	-6.70455
0.261286	0.505262	Q6PB97|FXL19_MOUSE	Color2 [DarkGray]	1	4		-6.93131	-7.55405	-6.59737	-7.203	-7.11552	-8.38036
0.502386	-0.830621	Q9D2V5|AAR2_MOUSE	Color2 [DarkGray]	1	4		-7.31659	-7.15549	-7.4169	-5.10936	-5.78684	-7.024
0.375457	0.765967	Q60875|ARHG2_MOUSE	Color2 [DarkGray]	1	4		-7.53404	-7.49917	-8.78404	-7.98732	-7.51958	-9.04556
0.0689756	0.646618	Q06185|ATP5I_MOUSE	Color2 [DarkGray]	1	4		-3.76794	-9.81762	-4.01896	-3.71142	-6.86028	-8.01851
0.313622	-1.21813	Q9DCF9|SSRG_MOUSE	Color2 [DarkGray]	1	4		-8.22843	-6.11231	-8.26444	-6.22242	-6.92366	-4.98082
0.604105	1.68679	Q8CGB3|UACA_MOUSE	Color2 [DarkGray]	1	4		-8.05523	-8.1845	-8.30625	-7.69681	-8.76051	-10.8528
0.627938	1.10264	Q91WE2|PIP30_MOUSE	Color2 [DarkGray]	1	4		-5.56907	-6.88408	-6.8201	-5.51255	-7.32884	-7.32958
0.130631	-0.339117	Q00PI9|HNRL2_MOUSE	Color2 [DarkGray]	1	4		-7.76585	-8.12398	-8.38539	-6.72647	-6.73255	-8.47904
0.413088	1.57477	Q7TQK4|EXOS3_MOUSE	Color2 [DarkGray]	1	4		-5.61088	-5.60049	-5.86191	-8.22137	-8.61298	-5.74793
0.736833	0.990407	Q9Z108|STAU1_MOUSE	Color2 [DarkGray]	1	4		-6.47888	-7.46849	-7.17585	-6.42235	-7.96973	-7.95844
0.474182	1.49494	Q9CWZ7|SNAG_MOUSE	Color2 [DarkGray]	1	4		-8.83054	-6.46237	-7.86614	-5.78766	-9.03238	-9.25041
0.0294618	-0.233271	B1AWL2|ZN462_MOUSE	Color2 [DarkGray]	1	4		-5.76873	-10.3681	-10.1202	-7.26385	-8.8396	-6.83068
0.168917	0.730409	Q8VI24|SATB2_MOUSE	Color2 [DarkGray]	1	4		-6.21983	-8.08296	-6.34437	-6.77971	-6.6841	-9.0795
0.549523	-0.881275	Q91YE6|IPO9_MOUSE	Color2 [DarkGray]	1	4		-7.50677	-8.57423	-8.83564	-7.5281	-6.87571	-7.44274
0.387485	-0.248198	Q3UQS8|RBM20_MOUSE	Color2 [DarkGray]	1	4		-7.74974	-7.73935	-9.00076	-7.69321	-7.7363	-7.25639
0.757354	1.2174	Q8QZS1|HIBCH_MOUSE	Color2 [DarkGray]	1	4		-7.81926	-7.37656	-5.81959	-5.94448	-8.26913	-9.36149
0.792106	-1.77586	O76031|CLPX_HUMAN	Color2 [DarkGray]	1	4		-8.73259	-7.8288	-8.85009	-5.72953	-5.82576	-7.18392
1.41241	-1.59862	Q9JHS4|CLPX_MOUSE	Color2 [DarkGray]	1	4		-7.63963	-7.82891	-8.58484	-6.60633	-5.82586	-6.44543
1.66203	1.25139	Q8VDS4|RPR1A_MOUSE	Color2 [DarkGray]	1	4		-6.5576	-6.8735	-9.81524	-6.75113	-7.86545	-8.06843
0.194389	0.868803	Q91WK0|LRRF2_MOUSE	Color2 [DarkGray]	1	4		-5.28512	-8.2437	-7.53614	-9.64329	-7.05624	-8.21019
0.422996	-0.072463	P47955|RLA1_MOUSE	Color2 [DarkGray]	1	4		-4.24642	-4.23603	-4.49744	-4.18989	-4.23298	-4.10454
1.26822	-2.0873	Q923D4|SF3B5_MOUSE	Color2 [DarkGray]	1	4		-8.27507	-9.09754	-5.31601	-4.00847	-6.89276	-6.30524
0.0436605	0.0756674	Q61510|TRI25_MOUSE	Color2 [DarkGray]	1	4		-6.89042	-7.58377	-8.14144	-6.8339	-6.87698	-7.74854
0.0264004	-0.0674577	P18155|MTDC_MOUSE	Color2 [DarkGray]	1	4		-7.54822	-5.95832	-7.29343	-8.07911	-6.54479	-6.82683
0.178135	-0.528515	Q8VE62|PAIP1_MOUSE	Color2 [DarkGray]	1	4		-6.24018	-8.14189	-8.87014	-7.57466	-6.22674	-7.0983
0.118548	0.734602	P23506|PIMT_MOUSE	Color2 [DarkGray]	1	4		-7.02902	-6.33818	-6.59959	-6.31582	-5.33514	-9.50127
0.37137	-1.57161	Q3TIU4|PDE12_MOUSE	Color2 [DarkGray]	1	4		-6.80311	-9.96717	-8.86145	-6.74659	-6.78967	-6.83738
0.178111	-0.404234	Q8CHP8|PGP_MOUSE	Color2 [DarkGray]	1	4		-8.19673	-6.82584	-7.08725	-8.90824	-7.51975	-6.69435
0.0350236	-0.072463	O08784|TCOF_MOUSE	Color2 [DarkGray]	1	4		-7.80282	-8.79243	-9.05384	-7.7463	-7.78938	-8.66094
0.142067	-0.915648	P18608|HMGN1_MOUSE	Color2 [DarkGray]	1	4		-6.92988	-5.0593	-6.16001	-6.92944	-3.05625	-7.10163
0.372006	-1.41622	P13010|XRCC5_HUMAN	Color2 [DarkGray]	1	4		-9.02361	-8.08551	-7.64007	-5.80152	-8.4823	-5.79437
0.243244	-0.51559	Q8R3C0|MCMBP_MOUSE	Color2 [DarkGray]	1	4		-6.39277	-7.90327	-7.16468	-7.45779	-6.49308	-6.77178
0.422996	-0.072463	P61957|SUMO2_MOUSE	Color2 [DarkGray]	1	4		-4.16841	-4.15802	-4.41943	-4.11188	-4.15497	-4.02653
0.422996	-0.072463	Q9Z172|SUMO3_MOUSE	Color2 [DarkGray]	1	4		-4.36175	-4.35136	-4.61277	-4.30523	-4.34831	-4.21987
0.246268	-0.259123	Q9CR88|RT14_MOUSE	Color2 [DarkGray]	1	4		-6.26683	-5.61478	-9.19449	-7.6363	-5.88007	-5.48329
1.00295	0.974332	Q99KV1|DJB11_MOUSE	Color2 [DarkGray]	1	4		-6.0678	-6.43985	-6.91171	-6.01128	-7.50357	-6.95274
0.155248	0.848696	Q8BZA9|TIGAR_MOUSE	Color2 [DarkGray]	1	4		-5.59345	-9.38355	-7.00421	-5.53692	-8.52528	-8.14911
0.936457	1.32995	Q8K3W0|BABA2_MOUSE	Color2 [DarkGray]	1	4		-6.17043	-7.16004	-8.93159	-8.89748	-8.03844	-7.95192
0.637987	1.15562	Q6SP92|BABA2_MESAU	Color2 [DarkGray]	1	4		-6.17099	-7.1606	-8.94914	-7.21021	-7.35872	-8.28411
1.32594	2.19927	Q8WN70|BABA2_SAGOE	Color2 [DarkGray]	1	4		-6.17066	-7.16027	-6.79657	-7.29583	-8.89268	-8.83678
0.804706	1.405	Q8WN69|BABA2_CHLAE	Color2 [DarkGray]	1	4		-6.17159	-7.1612	-8.08919	-7.74653	-8.46677	-7.67601
0.181601	1.45142	Q9D0W5|PPIL1_MOUSE	Color2 [DarkGray]	1	4		-3.91479	-9.21081	-9.54101	-4.85827	-8.99096	-7.03749
1.18782	1.97445	Q52KE7|CCNL1_MOUSE	Color2 [DarkGray]	1	4		-6.63608	-7.62569	-8.04346	-8.15407	-9.29265	-8.91803
0.475643	0.858329	Q91VH6|MEMO1_MOUSE	Color2 [DarkGray]	1	4		-5.80033	-6.78994	-8.40849	-6.63471	-7.62086	-6.68607
0.928886	-1.37344	Q6NS46|RRP5_MOUSE	Color2 [DarkGray]	1	4		-8.42489	-9.4145	-5.79049	-6.2457	-7.39184	-7.70067
0.777548	1.60982	Q8BHK9|ERC6L_MOUSE	Color2 [DarkGray]	1	4		-7.84342	-8.002	-8.12166	-7.7869	-8.78094	-10.2841
0.137681	-1.2589	Q9D1R9|RL34_MOUSE	Color2 [DarkGray]	1	4		-4.45859	-9.03344	-7.82115	-6.10494	-7.65752	-3.31671
2.45684	-1.87102	Q99ME9|NOG1_MOUSE	Color2 [DarkGray]	1	4		-8.66593	-8.88391	-11.1242	-9.85762	-6.92421	-6.88359
0.141768	0.564163	Q5SXY1|CYTSB_MOUSE	Color2 [DarkGray]	1	4		-7.60987	-6.89856	-9.01397	-7.55335	-6.48946	-9.1473
0.855785	-1.22382	O55222|ILK_MOUSE	Color2 [DarkGray]	1	4		-9.2132	-8.43926	-7.65995	-7.09271	-7.93778	-7.26705
0.583066	-2.80991	Q9CYR0|SSBP_MOUSE	Color2 [DarkGray]	1	4		-9.93891	-8.76323	-8.45244	-7.51748	-4.82684	-8.25548
0.871907	2.1368	Q3TW96|UAP1L_MOUSE	Color2 [DarkGray]	1	4		-6.54908	-7.53869	-7.8001	-8.95824	-9.90075	-8.46063
0.694398	-0.75508	Q9DA19|CIR1_MOUSE	Color2 [DarkGray]	1	4		-7.78504	-8.26239	-7.31004	-6.36541	-6.94343	-7.59383
0.0836847	-0.165056	Q9DC28|KC1D_MOUSE	Color2 [DarkGray]	1	4		-6.83866	-7.27986	-7.44183	-6.74174	-6.27681	-7.51159
0.177662	0.647007	Q9JHW4|SELB_MOUSE	Color2 [DarkGray]	1	4		-6.71556	-9.05085	-6.76752	-7.41675	-9.0633	-7.99713
0.758383	-1.17941	Q62523|ZYX_MOUSE	Color2 [DarkGray]	1	4		-7.35293	-8.47465	-7.01485	-8.11162	-6.63252	-6.83624
0.491029	-2.28149	E9PVX6|KI67_MOUSE	Color2 [DarkGray]	1	4		-9.18076	-9.87286	-8.90053	-6.26387	-5.52683	-8.96381
0.168601	-0.256159	Q9CWU9|NUP37_MOUSE	Color2 [DarkGray]	1	4		-5.92496	-6.91457	-7.17598	-5.44459	-6.36187	-5.96534
0.085518	-0.399586	Q9JK38|GNA1_MOUSE	Color2 [DarkGray]	1	4		-6.97724	-8.47327	-9.20266	-5.04736	-8.68934	-5.962
0.00797062	0.0384653	Q8R323|RFC3_MOUSE	Color2 [DarkGray]	1	4		-6.06677	-8.34848	-7.31779	-8.47656	-6.27933	-8.21285
0.0350236	-0.072463	Q64433|CH10_MOUSE	Color2 [DarkGray]	1	4		-4.18056	-5.17017	-5.43159	-4.12404	-4.16713	-5.03868
0.0877255	-0.376886	Q8CBY3|LENG8_MOUSE	Color2 [DarkGray]	1	4		-7.16507	-8.69357	-7.37289	-7.10855	-6.34086	-8.76401
0.0535033	0.232523	Q8VCY6|UTP6_MOUSE	Color2 [DarkGray]	1	4		-6.86409	-8.44724	-10.8718	-6.80757	-6.72262	-9.05375
0.0350236	-0.072463	P56873|SSA27_MOUSE	Color2 [DarkGray]	1	4		-5.14121	-6.13082	-5.39223	-5.08469	-5.12778	-5.99933
0.383982	-0.840328	Q5XG71|UTP20_MOUSE	Color2 [DarkGray]	1	4		-9.03771	-9.23808	-7.725	-8.98119	-9.11108	-7.48406
0.403371	1.05865	Q8QZT1|THIL_MOUSE	Color2 [DarkGray]	1	4		-6.21194	-7.53995	-6.22497	-6.15541	-8.66249	-7.20669
0.761686	3.61461	P29595|NEDD8_MOUSE	Color2 [DarkGray]	1	4		-2.30646	-3.29607	-3.55748	-3.8349	-8.0822	-4.74954
0.232983	-0.811471	Q91W90|TXND5_MOUSE	Color2 [DarkGray]	1	4		-6.55514	-8.31312	-7.51357	-6.30968	-5.72371	-7.52161
0.681177	1.28743	Q5RJG1|NOL10_MOUSE	Color2 [DarkGray]	1	4		-7.04931	-5.96417	-9.14849	-5.64071	-8.24059	-7.34775
0.0350236	-0.072463	Q9CQM5|TXD17_MOUSE	Color2 [DarkGray]	1	4		-4.53489	-5.5245	-5.78592	-6.62492	-4.52146	-5.39301
0.737212	-1.69404	Q63932|MP2K2_MOUSE	Color2 [DarkGray]	1	4		-8.31105	-8.99475	-8.80133	-9.77577	-6.18511	-7.7326
0.380893	1.04513	P31938|MP2K1_MOUSE	Color2 [DarkGray]	1	4		-5.8796	-6.34138	-8.3272	-5.74456	-6.15464	-8.15659
0.810692	-2.2518	Q9D5T0|ATAD1_MOUSE	Color2 [DarkGray]	1	4		-8.8908	-10.427	-6.78209	-6.01799	-8.057	-6.75715
0.212556	0.919872	Q96RP9|EFGM_HUMAN	Color2 [DarkGray]	1	4		-5.12455	-8.09882	-8.36024	-8.14178	-7.09578	-7.96733
0.0665383	-0.125881	Q8K0D5|EFGM_MOUSE	Color2 [DarkGray]	1	4		-7.2174	-8.10017	-8.36158	-6.42152	-7.09713	-7.96868
0.0758158	0.210467	Q91VM9|IPYR2_MOUSE	Color2 [DarkGray]	1	4		-7.59538	-8.2452	-7.2293	-6.98789	-7.27317	-8.98835
0.0784211	0.180225	O08915|AIP_MOUSE	Color2 [DarkGray]	1	4		-7.18027	-6.94846	-7.20987	-8.43397	-7.99649	-6.49268
0.104923	-0.371468	Q9CWM4|PFD1_MOUSE	Color2 [DarkGray]	1	4		-7.3002	-6.54646	-5.81041	-6.00506	-7.68621	-5.41751
0.0356994	-0.172987	P35282|RAB21_MOUSE	Color2 [DarkGray]	1	4		-8.56984	-9.8938	-5.80668	-5.26079	-10.4551	-7.66258
1.09381	-1.8542	Q63850|NUP62_MOUSE	Color2 [DarkGray]	1	4		-8.72312	-7.60173	-7.71186	-6.66246	-6.29748	-6.31896
0.140693	0.460183	Q9CY97|SSU72_MOUSE	Color2 [DarkGray]	1	4		-7.89287	-6.20855	-6.67942	-9.35161	-6.75745	-8.26433
0.0388512	0.0651734	Q8R4X3|RBM12_MOUSE	Color2 [DarkGray]	1	4		-7.7983	-8.39926	-7.66067	-7.58183	-7.71942	-8.60848
0.530525	0.927537	P17809|GTR1_MOUSE	Color2 [DarkGray]	1	4		-5.48048	-6.47009	-6.7315	-6.38919	-6.46704	-7.3386
0.104503	0.266032	Q9CPY7|AMPL_MOUSE	Color2 [DarkGray]	1	4		-7.93958	-8.03441	-7.788	-7.35005	-9.11095	-7.3951
0.138717	0.394417	Q922S8|KIF2C_MOUSE	Color2 [DarkGray]	1	4		-6.10457	-8.05697	-6.73342	-6.91307	-7.37673	-7.57364
0.810987	1.30305	Q9D6K7|TTC33_MOUSE	Color2 [DarkGray]	1	4		-5.71659	-5.95925	-8.29571	-5.54579	-6.57178	-7.71016
0.366923	1.41756	Q8BG30|NELFA_MOUSE	Color2 [DarkGray]	1	4		-4.6842	-7.56322	-7.82464	-7.62617	-7.43478	-7.64777
0.0182343	-0.0911341	Q9D0Q7|RM45_MOUSE	Color2 [DarkGray]	1	4		-5.87212	-8.16305	-6.12314	-5.8156	-5.85868	-7.99422
0.000434801	-0.00100279	Q9DBP5|KCY_MOUSE	Color2 [DarkGray]	1	4		-5.19621	-6.18581	-7.49744	-5.13968	-5.18277	-6.19725
2.55353	2.21195	P04184|KITH_MOUSE	Color2 [DarkGray]	1	4		-5.41395	-5.40356	-5.66497	-7.22432	-7.50362	-7.73779
0.126998	-0.977572	Q9QXB9|DRG2_MOUSE	Color2 [DarkGray]	1	4		-5.07359	-10.1558	-5.73965	-6.01707	-7.34255	-5.93171
0.420498	1.46889	Q9CQT2|RBM7_MOUSE	Color2 [DarkGray]	1	4		-5.63998	-6.62959	-8.97865	-5.58346	-6.38687	-8.82049
0.726618	1.95302	Q99N93|RM16_MOUSE	Color2 [DarkGray]	1	4		-7.83982	-6.5638	-6.34052	-7.23308	-8.39595	-9.91372
0.924389	-2.02872	Q9R0I7|YLPM1_MOUSE	Color2 [DarkGray]	1	4		-7.10181	-8.53817	-8.25434	-6.59174	-6.07019	-5.51235
0.141265	-0.844982	Q9D187|CIA2B_MOUSE	Color2 [DarkGray]	1	4		-7.42058	-8.06439	-6.12	-7.19558	-4.85554	-8.93947
0.270271	-0.536067	Q9JMD0|ZN207_MOUSE	Color2 [DarkGray]	1	4		-6.44827	-7.21043	-7.69929	-6.39175	-5.67645	-6.91011
0.0485624	-0.141236	O70311|NMT2_MOUSE	Color2 [DarkGray]	1	4		-6.78202	-6.63409	-9.87974	-6.75911	-5.63104	-7.5026
0.0883115	0.372303	Q80W00|PP1RA_MOUSE	Color2 [DarkGray]	1	4		-6.54687	-8.59371	-7.82153	-6.22976	-6.97809	-8.9071
0.0694833	0.294819	Q8VDP4|CCAR2_MOUSE	Color2 [DarkGray]	1	4		-7.41252	-8.40213	-8.66354	-7.356	-6.89837	-9.50593
0.345795	-1.799	P30415|NKTR_MOUSE	Color2 [DarkGray]	1	4		-8.07869	-8.6023	-9.32971	-6.15256	-4.62243	-8.46055
0.565113	-1.89451	O70279|ESS2_MOUSE	Color2 [DarkGray]	1	4		-9.70616	-7.4327	-8.92955	-7.43356	-6.12608	-7.22377
0.416208	0.905996	Q6DRA6|H2B2D_HUMAN	Color2 [DarkGray]	1	4		-5.86893	-4.30201	-6.14838	-8.22624	-6.22745	-5.75548
0.140228	0.651877	Q6DN03|H2B2C_HUMAN	Color2 [DarkGray]	1	4		-7.48105	-4.55503	-6.4014	-5.28599	-7.33133	-6.0085
0.343967	-1.77628	P63323|RS12_MOUSE	Color2 [DarkGray]	1	4		-7.40913	-3.57607	-4.25252	-6.03369	-3.57302	-3.85962
0.193078	0.289978	Q3UHD6|SNX27_MOUSE	Color2 [DarkGray]	1	4		-6.59926	-7.64608	-7.90749	-5.78712	-7.31071	-7.51459
0.733026	0.998249	Q9CWK3|CD2B2_MOUSE	Color2 [DarkGray]	1	4		-5.96226	-6.95187	-6.21328	-5.90573	-7.53829	-7.37233
0.184434	-1.48816	P61025|CKS1_MOUSE	Color2 [DarkGray]	1	4		-3.99802	-9.62717	-4.24904	-8.40698	-5.79274	-4.85614
0.332176	-0.947852	Q9JM76|ARPC3_MOUSE	Color2 [DarkGray]	1	4		-8.14773	-6.07491	-6.33633	-6.49351	-6.38351	-5.94342
0.0451201	-0.532379	Q78IK2|ATPMD_MOUSE	Color2 [DarkGray]	1	4		-3.4	-9.26258	-7.77821	-7.85413	-3.38657	-8.21125
0.223496	0.35016	Q9JJY4|DDX20_MOUSE	Color2 [DarkGray]	1	4		-7.245	-7.59055	-9.63144	-8.3084	-7.23156	-8.3043
0.13831	0.403742	Q9CZI9|AEN_MOUSE	Color2 [DarkGray]	1	4		-8.8141	-6.93706	-7.19847	-8.43443	-8.64448	-7.91416
0.750073	-0.971566	Q99J09|MEP50_MOUSE	Color2 [DarkGray]	1	4		-7.77975	-6.92283	-5.66392	-8.13492	-6.17328	-6.58617
0.0485387	-0.215653	Q9CQ49|NCBP2_MOUSE	Color2 [DarkGray]	1	4		-7.68486	-4.88689	-5.1483	-7.57911	-6.38504	-5.7554
0.182992	-0.809924	Q9CPT3|NANP_MOUSE	Color2 [DarkGray]	1	4		-7.14684	-10.1575	-6.77444	-7.31476	-7.41784	-8.2667
0.131338	-0.840516	Q9D1M4|MCA3_MOUSE	Color2 [DarkGray]	1	4		-8.83183	-6.02732	-5.28874	-7.71518	-8.28229	-4.89583
0.135585	0.427537	Q9CXW2|RT22_MOUSE	Color2 [DarkGray]	1	4		-5.09029	-7.0799	-7.34131	-6.63692	-6.07685	-6.94841
0.28159	0.939282	P48760|FOLC_MOUSE	Color2 [DarkGray]	1	4		-6.74736	-8.48509	-7.99838	-7.21069	-9.4168	-7.69422
0.00724441	0.0168819	P9WMJ9|DNAK_MYCTU	Color2 [DarkGray]	1	4		-6.78844	-7.77805	-7.95081	-7.80536	-6.775	-7.82525
0.240409	0.626076	Q3UA37|QRIC1_MOUSE	Color2 [DarkGray]	1	4		-7.16156	-8.15117	-7.41258	-7.41663	-9.08475	-7.48013
0.0350236	-0.072463	Q9D8U8|SNX5_MOUSE	Color2 [DarkGray]	1	4		-6.27434	-7.26395	-7.52536	-8.15916	-6.2609	-7.13246
1.42675	-1.40284	Q6P4S8|INT1_MOUSE	Color2 [DarkGray]	1	4		-7.83059	-7.42245	-8.91463	-8.18978	-6.4144	-6.03296
0.339853	1.11298	Q8VI75|IPO4_MOUSE	Color2 [DarkGray]	1	4		-7.62414	-7.80058	-10.3193	-7.56762	-7.61071	-10.04
0.0181281	-0.0457485	Q9D0R8|LSM12_MOUSE	Color2 [DarkGray]	1	4		-6.61636	-7.64642	-6.41671	-5.62774	-6.4858	-7.68548
0.24526	0.873445	P70460|VASP_MOUSE	Color2 [DarkGray]	1	4		-7.12806	-9.68639	-5.70192	-6.85219	-9.1043	-9.45703
0.0700522	0.155688	Q8BGS0|MAK16_MOUSE	Color2 [DarkGray]	1	4		-8.28869	-6.85249	-7.1139	-7.49935	-7.86181	-7.59075
0.236852	-0.486042	O08788|DCTN1_MOUSE	Color2 [DarkGray]	1	4		-8.18049	-9.38115	-9.68762	-8.18508	-7.859	-8.73055
0.294385	0.598385	E9QAT4|SC16A_MOUSE	Color2 [DarkGray]	1	4		-7.65547	-9.06224	-6.2572	-6.28325	-8.70238	-9.21209
0.518594	-1.80862	P10639|THIO_MOUSE	Color2 [DarkGray]	1	4		-7.74365	-5.26095	-3.9374	-7.34642	-4.25791	-5.12946
1.16841	1.89868	Q9CRA8|EXOS5_MOUSE	Color2 [DarkGray]	1	4		-7.36276	-6.37061	-6.63202	-7.16042	-8.60447	-8.92626
0.0982278	-0.280488	O88509|DNM3B_MOUSE	Color2 [DarkGray]	1	4		-7.32929	-8.92677	-7.977	-7.27277	-7.31586	-8.37923
0.41476	-1.23113	Q8R2M2|TDIF2_MOUSE	Color2 [DarkGray]	1	4		-7.99938	-7.95625	-8.37408	-6.05274	-7.86208	-5.63129
0.0381916	-0.165856	Q9D125|RT25_MOUSE	Color2 [DarkGray]	1	4		-8.57786	-6.03175	-9.6821	-6.45931	-6.58545	-7.69244
0.584722	2.07154	P62627|DLRB1_MOUSE	Color2 [DarkGray]	1	4		-5.9966	-5.17372	-5.43514	-6.31471	-6.38971	-8.92369
0.229437	0.614688	Q8R3F9|STPAP_MOUSE	Color2 [DarkGray]	1	4		-6.94863	-8.27942	-8.54083	-9.66591	-8.92874	-7.52869
0.276984	-0.678296	Q8C5D8|PIAS2_MOUSE	Color2 [DarkGray]	1	4		-9.53642	-7.81208	-10.0146	-6.77008	-7.74848	-8.24342
0.0691016	0.30842	O88907|PIAS1_MOUSE	Color2 [DarkGray]	1	4		-6.90482	-7.87785	-6.74722	-7.29287	-6.31637	-9.08315
0.233879	-0.53019	Q11011|PSA_MOUSE	Color2 [DarkGray]	1	4		-7.41704	-8.96972	-8.66806	-7.36052	-7.4036	-7.92277
0.0657981	-0.152812	Q60631|GRB2_MOUSE	Color2 [DarkGray]	1	4		-7.83483	-6.37313	-8.96442	-7.37519	-6.73923	-7.16311
0.0894099	-0.161771	P02469|LAMB1_MOUSE	Color2 [DarkGray]	1	4		-8.3487	-9.33831	-8.18202	-8.29218	-8.33526	-9.0282
2.5932	-2.00661	Q6ZQL4|WDR43_MOUSE	Color2 [DarkGray]	1	4		-8.89956	-8.95071	-6.62818	-5.93618	-7.0168	-6.82024
0.454605	-1.84751	Q3TSG4|ALKB5_MOUSE	Color2 [DarkGray]	1	4		-8.32583	-7.18845	-9.72684	-6.83951	-4.48741	-7.33184
0.451183	-1.30329	Q3TIR3|RIC8A_MOUSE	Color2 [DarkGray]	1	4		-7.9606	-9.45789	-7.58746	-6.57268	-6.61576	-8.19615
[truncated: 320 more rows]

## Sheet: RIME 3&4 SIGN p-val 0.05
#NAME?	Difference	Accession	Symbol color	Symbol type	Symbol size	Show label	RIME_3	RIME_4	RIME_1	RIME_2	IgG_1	IgG_2
[truncated: 110 more rows]

[truncated: 1 more sheets: Intersection RIME 1&2 vs 3&4]
