# Supplementary material for: Eomesodermin in conjunction with the BAF complex promotes expansion and invasion of the trophectoderm lineage
Source: Nat Commun. 2025 May 31;16:5079. doi: 10.1038/s41467-025-60417-w (PMC12126495; doi:10.1038/s41467-025-60417-w)
Supplement: Supplementary file 5 — Supplementary Data 3 [file 41467_2025_60417_MOESM5_ESM.xlsx]

## Sheet: Eomes-bound GO (Fig. 1e)
Eomes-bound nearest genes Gene Ontology analysis
GO Molecular Function (1 term)
Term Name	Binom Raw P-Val	Binom FDR Q-Val	Binom Fold Enrichment	Genes
transforming growth factor beta receptor, cytoplasmic mediator activity	9.7964e-06	0.0021299	3.9856	Eng, Smad2, Smad3, Smad4, Smad6, Smad7
Mouse Phenotype Single KO (7 terms)
Term Name	Binom Raw P-Val	Binom FDR Q-Val	Binom Fold Enrichment
absent trophectoderm	2.9554e-06	0.00033458	4.4151	Cdh1, Ctcf, Eomes, Evx1, Rybp, Tead4
decreased width of hypertrophic chondrocyte zone	8.402e-06	0.00077047	2.0846	Creb3l2, Csgalnact1, Dym, Fgfr2, Flnb, Fosl2, Ghr, Igf1, Intu, Kdm6b, Kl, Lgals3, Mex3c, Papss2, Sik3, Spred2, Twsg1, Xylt1
abnormal rostral migratory stream morphology	0.00064743	0.023748	2.1663	Cckar, Dab1, Dcx, Fezf1, Id2, Npy1r, Npy2r, Olig3, Prok2, Reln
abnormal uterine environment	0.0008498	0.02963	2.048	Adm, Dlgap5, Fgfr2, Fkbp4, Fshr, Il15, Itgb3, Ncoa1, Parl, Pgr, Prlr, Ptgs2, Src, Tlr3, Wnt6
abnormal decidualization	0.00097481	0.032624	2.3521	Dlgap5, Fgfr2, Fkbp4, Il15, Ncoa1, Pgr, Prlr, Ptgs2, Src, Wnt6
abnormal zigzag hair morphology	0.0015605	0.044441	2.0597	Cdkn1a, Corin, Cux1, Eda, Edar, Ets2, Fgf20, Fgf5, Sox2, Tgfa, Tgm3
abnormal prostate gland weight	0.0017388	0.046897	2.0813	Akap12, Ar, Cdkn1a, Cyp19a1, Fgfr2, Ghr, Lhcgr, Prlr, Ube3a
Mouse Phenotype (top 10 terms)
Term Name	Binom Raw P-Val	Binom FDR Q-Val	Binom Fold Enrichment
failure of somite differentiation	3.4982e-09	1.0805e-06	2.5132	Afdn, Cer1, Chrd, Ctbp2, Cubn, Dctn1, Ddx11, Dnmt3a, Dnmt3b, Fgfr1, Fn1, Hsd17b12, Lrp6, Map4k4, Mesp2, Nf1, Prkci, Psen2, Ptk2, Qk, Rasa1, Slc34a2, T, Tcf7l1, Tead1, Tmem163, Vcl
absent somites	1.1606e-08	3.0034e-06	2.757	Afdn, Cer1, Chrd, Cubn, Dctn1, Ddx11, Dnmt3a, Dnmt3b, Fgfr1, Fn1, Hsd17b12, Lrp6, Map4k4, Mesp2, Prkci, Ptk2, Qk, T, Tcf7l1, Tead1, Tmem163
absent allantois	1.7642e-06	0.0001898	2.5287	Afdn, Atf1, Bmp8b, Creb1, Ctnnb1, Cubn, Dab2, Lin9, Lrp6, Pcsk6, Prkci, Smad2, T, Tfap2c
absent trophectoderm	2.9554e-06	0.00029787	4.4151	Cdh1, Ctcf, Eomes, Evx1, Rybp, Tead4
enlarged sebaceous gland	9.1911e-06	0.0006822	2.4901	Acvr1b, Atr, Barx2, Cd109, Cers4, Dlx3, Eda, Gata3, Gjb6, Gpr89, Kras, Krt19, Rbl1, Rbl2, Scd2, Smad4, Sox21, Wnt10a, Zdhhc21
abnormal hair follicle orientation	2.3764e-05	0.0014133	2.2571	Cux1, Dicer1, Dsg4, Egfr, Ets2, Fgfr2, Fntb, Gata3, Krt14, Ksr1, Prickle1, Ptk2, Rbl1, Rbl2, Tgfa, Trpv3, Zdhhc21
abnormal zigzag hair morphology	0.00010109	0.0044402	2.0622	Cdkn1a, Corin, Ctnnb1, Cux1, Eda, Edar, Ets2, Fgf20, Fgf5, Fgfr2, Krt14, Rbl1, Rbl2, Runx1, Sox2, Tgfa, Tgm3, Tnfrsf19
abnormal guard hair morphology	0.00038945	0.013084	2.166	Corin, Ctnnb1, Cux1, Dsg4, Eda, Edar, Egfr, Ets2, Fgf20, Fgf5, Rbl1, Rbl2, Sox2, Tgfa, Tnfrsf19
sebaceous gland hyperplasia	0.0003898	0.01305	3.1259	Atr, Cd109, Eda, Kras, Krt19, Scd2, Zdhhc21
increased long bone epiphyseal plate size	0.00041671	0.013854	2.1557	Acp5, Arsb, Bmp1, Cav1, Csf1, Ctgf, Fam46a, Fgf21, Pth1r, Sik3, Slc4a4, Socs2, Src, Tnfrsf11a

## Sheet: Eo depl 12h diff.acc. (Fig. 2c)
Gene Ontology of genes associated with differentially-accessible sites 12h after Eomes depletion
Mouse Phenotype Single KO (top 15 terms)
Term Name	Binom Raw P-Val	Binom FDR Q-Val	Binom Fold Enrichment	Genes
abnormal mural trophectoderm morphology	2.7749e-08	8.4821e-05	4.6466	Egfr, Ets2, Fgfr2, Gab1, Lamb1, Mapk14, Pparg, Prdm1, Rptor, Rybp, Tead4, Tfap2c, Trrap, Txnrd1
abnormal trophoblast giant cell morphology	1.2133e-07	0.00010114	4.4424	Egfr, Ets2, Fgfr2, Gab1, Mapk14, Pparg, Prdm1, Rptor, Rybp, Tead4, Tfap2c, Trrap, Txnrd1
abnormal trophoblast layer morphology	1.6205e-07	0.00011431	3.2535	Egfr, Ets2, Fbxo5, Fgfr2, Gab1, Itgav, Itgb1, Mapk14, Pparg, Prdm1, Rbpj, Rptor, Rybp, Sp3, Tead4, Tfap2c, Tln1, Trrap, Txnrd1, Zfat
abnormal angiogenesis	3.0879e-07	0.00014903	2.0691	Adamts12, Adamts3, Ate1, Atp11a, Ccl2, Celf4, Chd7, Chrd, Cog6, Cxadr, Cxcl12, Cxcr4, Cyr61, Dicer1, Edn1, Efnb2, Esam, Fbxw7, Foxo1, Fzd4, Gbx2, Gli3, Itga5, Ltbp1, Mapk14, Meis1, Nostrin, Nrp1, Pknox1, Prdm1, Ptpn12, Ptprb, Ptprj, Qk, Rbpj, Rora, Smad7, Sox4, Stard13, Tbx18, Tbx2, Tdg, Tgfbr1, Thbs1, Ttn, Wasf2
abnormal blastocyst morphology	4.5463e-07	0.00019852	2.9368	Egfr, Ets2, Fbxo5, Fgfr1, Fgfr2, Gab1, Itgb1, Lamb1, Mapk14, Mis18a, Pparg, Prdm1, Ptpn11, Rae1, Rptor, Rybp, Smarca5, Smarcc1, Tead4, Tfap2c, Trrap, Txnrd1, Wdr36
abnormal craniofacial development	5.3532e-07	0.00021343	2.0035	Atp11a, Bmp7, Bmper, Chd7, Chrd, Chst14, Csf1, Dhrs3, Dlc1, Dspp, Edn1, Efnb2, Egfr, Fam20c, Fgfr1, Fgfr2, Foxe1, Foxf2, Foxo1, Frem2, Fst, Gab1, Gbx2, Gli3, Gsk3b, Itgav, Itgb1, Lhx8, Ltbp1, Mecom, Mthfd1l, Nrp1, Otx2, Pbx1, Pkdcc, Prdm1, Schip1, Smad7, Sox5, Sox9, Sp3, Ssu2, Tbx2, Tdg, Ttn, Tulp3, Vangl2, Zeb2
decreased circulating free fatty acid level	1.9622e-06	0.00058044	4.0403	Ccl2, Crbn, Crtc3, Dclk1, Dip2b, Dixdc1, Emid1, Foxo1, Inppl1, Kif26b, Lpin2, Pparg, Tpgs2
abnormal trophectoderm morphology	2.2129e-06	0.00063414	3.3697	Egfr, Ets2, Fgfr2, Gab1, Lamb1, Mapk14, Pparg, Prdm1, Ptpn11, Rptor, Rybp, Tead4, Tfap2c, Trrap, Txnrd1
abnormal artery development	2.279e-06	0.00063328	2.5989	Adamts3, Chd7, Chrd, Cxadr, Cxcl12, Cxcr4, Cyr61, Edn1, Efnb2, Foxo1, Gbx2, Itga5, Ltbp1, Nrp1, Prdm1, Ptprj, Rbpj, Smad7, Sox4, Tbx2, Tdg, Ttn, Wasf2
embryonic lethality between implantation and placentation	3.4625e-06	0.00088199	2.1309	Chmp4b, Chrd, Dicer1, Dld, Dsg2, Efnb2, Egfr, Epb41l5, Ets2, Fgfr1, Fgfr2, Gata6, Ints6, Itgb1, Kitl, Lamb1, Macf1, Mis18a, Nckap1, Nr5a2, Pik3cb, Pknox1, Psmg1, Ptpn11, Qk, Rack1, Rae1, Rbpj, Rptor, Rybp, Smarca5, Smarcc1, Spint2, Tfap2c, Tln1, Trim33, Txnrd1, Vps13d, Vps41, Zfp281
abnormal presacral vertebrae morphology	3.8619e-06	0.00093195	2.2447	Aff3, Asxl2, Bmp7, Bmper, Chd7, Chrd, Ddah1, Dhrs3, Dusp4, Ell2, Fgfr1, Fgfr2, Frmd5, Fst, Glt8d2, Lmo4, Map3k10, Metrnl, Myoz1, Nell1, Nos1ap, Pik3cb, Pkdcc, Rarb, Scmh1, Ski, Sox5, Sp3, Stx8, Tasp1, Tbx18, Wnt5b
abnormal extraembryonic tissue physiology	7.1154e-06	0.0013593	2.0903	Bmp8b, Cdc73, Cox7c, Cyr61, Dicer1, Dnajb6, Efnb2, Epb41l5, Fbxw7, Fgfr2, Foxo1, Irf2bp2, Itga5, Itgb1, Klf6, Mapk14, Nckap1, Pparg, Prdm1, Ptpn11, Ptprb, Ptprj, Rbpj, Sec23a, Smarca5, Sox17, Src, Tgfbr1, Tln1, Ttn, Wasf2, Wnt2, Zfat, Zfp36l2
decreased presacral vertebrae number	7.225e-06	0.0013521	3.4912	Aff3, Bmp7, Chd7, Ddah1, Dusp1, Ell2, Fgfr1, Frmd5, Fst, Glt8d2, Map3k10, Metrnl, Pik3cb, Stx8, Wnt5b
decreased lumbar vertebrae number	8.5941e-06	0.0015155	3.7885	Aff3, Bmp7, Chd7, Ddah1, Dusp4, Ell2, Fgfr1, Fst, Glt8d2, Metrnl, Pik3cb, Stx8, Wnt5b
abnormal placenta labyrinth morphology	8.9366e-06	0.0015462	2.7409	Cbs, Cxadr, Cyr61, Dlc1, Dnajb6, Egfr, Fgfr2, Gab1, Itgav, Itgb1, Mapk14, Pparg, Prdm1, Rbpj, Sp3, Tfap2c, Tgfbr1, Wasf2, Wnt2
GO Biological Process (top 20 terms)
Term Name	Binom Raw P-Val	Binom FDR Q-Val	Binom Fold Enrichment	Genes
regulation of focal adhesion assembly	2.0726e-06	0.00071397	4.25	Abl1, Bcas3, Clasp1, Col16a1, Dlc1, Epb41l5, Epha3, Fmn1, Grem1, Hrg, Iqgap1, Itgb1bp1, Macf1, Nrp1, Ptprj, S100a10, Src
cardiac septum development	2.7075e-06	0.00082421	2.4875	Bmp7, Chd7, Cxcr4, Cyr61, Dhrs3, Fgfr2, Gata6, Id2, Lmo4, Ltbp1, Nfatc1, Nog, Nrp1, Nsd2, Pax8, Prdm1, Rarb, Smad7, Sox4, Tbx2, Tgfbr1, Vangl2, Wnt11, Xirp2
regulation of adherens junction organization	2.8011e-06	0.00083333	4.1491	Abl1, Bcas3, Clasp1, Col16a1, Dlc1, Epb41l5, Epha3, Fmn1, Grem1, Hrg, Iqgap1, Itgb1bp1, Macf1, Nrp1, Ptprj, S100a10, Src
positive regulation of focal adhesion assembly	6.0522e-06	0.0016168	6.3362	Abl1, Col16a1, Epb41l5, Fmn1, Hrg, Iqgap1, Itgb1bp1, Nrp1, Ptprj, S100a10
positive regulation of adherens junction organization	7.5706e-06	0.0018352	6.1731	Abl1, Col16a1, Epb41l5, Fmn1, Hrg, Iqgap1, Itgb1bp1, Nrp1, Ptprj, S100a10
ventricular septum development	8.4889e-06	0.0019495	2.7494	Cxcr4, Cyr61, Fgfr2, Id2, Lmo4, Ltbp1, Nfatc1, Nog, Nsd2, Pax8, Prdm1, Smad7, Sox4, Tgfbr1, Vangl2, Wnt11, Xirp2
striated muscle cell development	1.404e-05	0.0029171	2.8064	AI464131, Atg5, Cxadr, Dicer1, Fhl2, Fhod3, Itgb1, Mef2a, Myom1, Myoz1, Myoz2, Nfatc2, Ppp3ca, Ski, Smyd3, Tmod1, Ttn
positive regulation of macrophage chemotaxis	1.4345e-05	0.0029339	9.2388	Ccl2, Csf1, Mapk14, Ptprj, Thbs1
cardiac septum morphogenesis	1.5168e-05	0.0030083	2.6543	Bmp7, Chd7, Cyr61, Dhrs3, Fgfr2, Gata6, Id2, Nfatc1, Nog, Nrp1, Nsd2, Rarb, Smad7, Sox4, Tbx2, Tgfbr1, Vangl2, Wnt11
cardiac muscle tissue development	2.1599e-05	0.0039268	2.1267	Atg5, Bmp7, Chd7, Cxadr, Dicer1, Dsg2, Fgf1, Fgfr2, Fhl2, Fhod3, Gata6, Id2, Itgb1, Ly6e, Mef2a, Nog, Rarb, Rbpj, Sgcd, Smad7, Sox6, Tbx18, Tbx2, Tgfbr1, Ttn, Wnt2, Xirp2
positive regulation of cell junction assembly	5.1759e-05	0.0072077	4.9092	Abl1, Col16a1, Epb41l5, Fmn1, Hrg, Iqgap1, Itgb1bp1, Nrp1, Ptprj, S100a10
muscle cell development	7.6556e-05	0.0093656	2.4495	AI464131, Atg5, Cxadr, Dicer1, Fhl2, Fhod3, Itgb1, Mef2a, Myom1, Myoz1, Myoz2, Nfatc2, Ppp3ca, Sgcd, Ski, Smyd3, Tmod1, Ttn
cargo loading into vesicle	8.7856e-05	0.01	8.5823	Ctage5, Picalm, Rab1a, Sec23a, Sec24b
regulation of cardiac muscle tissue development	0.00010718	0.011315	2.4495	Ctdp1, Cxadr, Edn1, Efnb2, Fgfr1, Fgfr2, Gata6, Grem1, Gsk3b, Jarid2, Mapk14, Meis1, Nog, Rbpj, Sox6, Tbx2, Tgfbr1, Wnt2
regulation of mononuclear cell migration	0.00011139	0.011572	4.0871	Ccl2, Csf1, Cxcl12, Germ1, Mapk14, Pdgfd, Ptprj, Slit2, Thbs1
regulation of cell-matrix adhesion	0.00011225	0.01157	2.5013	Abl1, Bcas3, Clasp1, Col16a1, Csf1, Dlc1, Epb41l5, Epha3, Fmn1, Grem1, Gsk3b, Hrg, Iqgap1, Itgb1bp1, Macf1, Nrp1, Pik3cb, Pik3r1, Ptprj, S100a10, Src, Thbs1
diet induced thermogenesis	0.00012546	0.012075	6.5211	Adrb2, Bmp8a, Bmp8b, Clic5, Mc4r, Pparg
heart trabecula morphogenesis	0.00015806	0.014368	3.9235	Bmp7, Chd7, Fhl2, Nfatc1, Nog, Rbpj, Tgfbr1
regulation of phospholipase activity	0.00017882	0.0154	3.597	Abl1, Agtr1a, Cyr61, Fgfr1, Fgfr2, Htr2a, Nmur2, Rgs2
positive regulation of cell-matrix adhesion	0.0001914	0.016164	3.3548	Abl1, Col16a1, Csf1, Epb41l5, Fmn1, Gsk3b, Hrg, Iqgap1, Itgb1bp1, Nrp1, Ptprj, S100a10

## Sheet: Directly upreg by Eo 6h(Fig.3g)
Gene Ontology of genes directly upregulated in presence of Eo (downregulated upon Eo depletion 6h)
GO biological process (top 10 terms)
Term Name	Binom Raw P-Val	Binom FDR	Binom Fold Enrichment	Genes
uterine epithelium development	0.000304	0.03	65.9	Cdh1, Errfi1
nucleotide-binding oligomerization domain containing 1 signaling pathway	0.000604	0.0474	49.4	Ripk2, Nfkbia
positive regulation of T-helper 1 cell differentiation	5.52e-05	0.0079	37.1	Socs5, Irf1, Ripk2
response to growth hormone	0.00052	0.044	18.5	Irf1, Ghr, Socs2
positive regulation of membrane protein ectodomain proteolysis	0.00052	0.0437	18.5	Snx33, Rgma, Sh3d19
intestinal epithelial cell development	0.000626	0.0487	17.4	Cdh1, C1galt1, Fzd5
secondary palate development	0.000149	0.0171	14.6	Chd7, Lrrc32, Fzd1, Wnt11
positive regulation of receptor internalization	0.000373	0.0342	11.6	Dtnbp1, Phip, Fmr1, Vegfa
negative regulation of epithelial to mesenchymal transition	0.000467	0.0406	11	Pten, Spred2, Il17rd, Vegfa
ephrin receptor signaling pathway	0.000575	0.0469	10.4	Efna5, Tiam1, Efnb2, Epha2

## Sheet: Direct downreg by Eo 6h(Fig.3h)
Gene Ontology of genes directly downregulated in presence of Eo (upregulated upon Eo depletion 6h)
GO biological process (top 15 terms)
Term Name	Binom Raw P-Val	Binom FDR	Binom Fold Enrichment	Genes
negative regulation of hair follicle maturation	0.000364	0.0233	60.2	Cdh3, Fermt1
establishment or maintenance of polarity of embryonic epithelium	0.000364	0.0232	60.2	Wnt7b, Llgl2
random inactivation of X chromosome	7.23e-05	0.00622	33.8	Rlim, Pcgf5, Jarid2
regulation of lamellipodium morphogenesis	0.000108	0.00858	30.1	Kank1, Coro1c, Src
retina vasculature morphogenesis in camera-type eye	0.000208	0.0147	24.6	Col4a1, Slc4a7, Lama1
positive regulation of integrin-mediated signaling pathway	0.000447	0.0269	19.3	Lims1, Lamb1, Lama1
dendrite arborization	0.000447	0.0268	19.3	Igf2bp1, Afdn, Phactr1
protein localization to cell-cell junction	7.59e-05	0.00646	17.2	Cdh5, Actg1, Ildr1, Arhgef18
stress fiber assembly	9.2e-05	0.00762	16.4	Pdlim1, Zyx, Phactr1, Src
regulation of establishment or maintenance of cell polarity	0.000182	0.0131	13.9	Cdh5, Gata3, Kank1, Llgl2
labyrinthine layer morphogenesis	0.000244	0.0169	12.9	Fgfr2, Wnt7b, Llgl2, Dnajb6
regulation of ruffle assembly	0.000281	0.0188	12.5	Eps8l2, Rdx, Kank1, Coro1c
cell differentiation involved in embryonic placenta development	0.000415	0.0255	11.3	Krt19, Hand1, Eomes, Dnajb6
positive regulation of mesenchymal cell proliferation	0.000468	0.0279	10.9	Pdgfa, Fgfr2, Myc, Kdr
cellular response to glucose starvation	0.00011	0.00865	10.5	Slc2a1, Ywhag, Atf4, Plin2, Asns

## Sheet: Diff. ex. on 48h BRGi (Fig. 4b)
Gene Ontology of genes misregulated after 48h BRGi
GO biological process (top 20 terms)
Term Name	Binom Raw P-Val	Binom FDR	Binom Fold Enrichment	Genes
galactose catabolic process	0.00587	0.0392	2.79	Galk1, Galt, Gale, Gib1, Galm
definitive erythrocyte differentiation	0.00587	0.0392	2.79	Smarca4, Zfpm1, Tgfbr3, Ncor1, Cdk5rap3
negative regulation of adenylate cyclase-activating adrenergic receptor signaling pathway	0.00587	0.0391	2.79	Arrdc1, Pde4b, Crtc3, Gnai2, Atp2b4
spermatogonial cell division	0.00587	0.0391	2.79	Zfp449, Dicer1, Ythdf2, Tle6, Bach1
protein localization to nucleolus	9.61e-05	0.00115	2.79	Ran, Rrs1, Nol8, Utp25, Nop53, Wrn, Pinx1, Rpf2, Cdkn2a
L-leucine catabolic process	0.00587	0.0391	2.79	Bckdk, Mccc2, Ivd, Hmgcll1, Hmgcl
asparagine metabolic process	0.00587	0.0391	2.79	Nit2, Asrgl1, Atf4, Aspg, Asns
glandular epithelial cell maturation	9.61e-05	0.00115	2.79	Pgr, Rfx3, Fzd5, Gdf11, Gpat4, Xbp1, Gata2, Bhlha15, Hif1a
protein retention in Golgi apparatus	0.00587	0.0391	2.79	Vps13c, Sorl1, Vps13a, Vps§3d, Golph3
regulation of Rho-dependent protein serine/threonine kinase activity	0.00587	0.0391	2.79	Thy1, Chordc1, Rasip1, Heg1, Synpo2
viral translational termination-reinitiation	0.00587	0.039	2.79	Eif3d, Eif3a, Eif3b, EIf3g, EIf3l
mRNA pseudouridine synthesis	9.61e-05	0.00115	2.79	Pus3, Pus7l, Trub2, Rpusd2, Pus7, Rpusd4, Trub1, Dkc1, Pus1
positive regulation of chromosome condensation	0.00587	0.039	2.79	Ncaph, Ncapd2, Smc2, Smc4, Ncapg
negative regulation of fibroblast growth factor production	0.00587	0.039	2.79	Fgfr4, Fgfr1, Wnt11, Cd59a, Rgcc
negative regulation of cell-cell adhesion mediated by cadherin	9.61e-05	0.00114	2.79	Ppm1f, Notch1, Nexmif, Epcam, Mad2l2, Bmp6, Rgcc, Notch4, Vegfa
RNA 3' uridylation	0.00587	0.039	2.79	Tent4b, Tut4, Tent4a, Tut7, Lin28a
positive regulation of mRNA cis splicing, via spliceosome	0.00587	0.039	2.79	Upf3b, Exosc10, Upf3a, Eif1, Upf1
regulation of vesicle docking	0.00587	0.0389	2.79	Stxbp1, Camk2a, Septin5, Ncam1, Ralb
folate transmembrane transport	0.00587	0.0389	2.79	Slc25a32, Lrp2, Abcc5, Slc19a1, Slc46a1
mitotic sister chromatid separation	0.00587	0.0389	2.79	Ppp2r1a, Dis3l2, Arhgap33os, Ncaph2, Tex14

## Sheet: Eo depl 24h diff.acc. (Fig.S2d)
Gene Ontology of genes associated with differentially-accessible sites 24h after Eomes depletion
GO Biological Process (top 20 terms)
Term Name	Binom Raw P-Val	Binom FDR Q-Val	Binom Fold Enrichment	Genes
axis elongation	1.3838e-09	7.3937e-08	2.485	Bmp4, Fgf1, Fgfr, 2Lrp6, Ptk7, Sfrp1, Sfrp2, Sfrp5, Shh, Sox9, Spry1, Tfap2c, Tnc, Vangl2, Wnt11, Wnt5a, Yap1
epithelial to mesenchymal transition	1.4701e-09	7.8228e-08	2.1214	Bmp2, Ddx17, Dlg5, Eng, Eomes, Epb41l5, Erg, Gsk3b, Has2, Hey2, Hif1a, Hmga2, Kbtbd8, Klhl12, Lef1, Lrp6, Msx1, Msx2, Nfatc1, Nog, Pdcd4, Rflnb, Rtn4, Sfrp1, Snai2, Sox9, Spry1, Tgfb2, Tgfbr1, Tmem100, Vangl2, Wnt11, Wnt16, Wnt2, Wnt5a
actomyosin structure organization	3.3153e-09	1.6501e-07	2.1158	Actc1, Actn2, Casq2, Cavin4, Cdc42bpb, Cflar, Epb41l1, Epb41l2, Epb41l3, Epb41l4a, Epb41l4b, Epb41l5, F11r, Fhod3, Foxp1, Frmd5, Frmd6, Itgb1, Lmod1, Lmod3, Mef2a, Mybpc2, Myh11, Myh9, Myom1, Myom2, Myoz1, Myoz2, Pdcd6ip, Pdgfra, Pdgfrb, Phactr1, Prox1, Ptk2b, Sorbs1, Src, Srf, Tmod1, Tpm1, Ttn, Wdr1, Zyx
negative regulation of MAP kinase activity	1.0166e-08	4.7358e-07	2.3051	Bmp4, Bmp7, Cav1, Dab2ip, Dusp1, Dusp10, Dusp4, Dusp6, Hmgcr, Il1b, Irak3, Lax1, Lyn, Mapk8ip1, Nf1, Pdcd4, Prkca, Ptpn1, Ptpn22, Ptprj, Rgs2, Sfrp1, Sfrp2, Sfrp5, Sorl1, Spred1, Spred2, Spry1, Spry4, Trp73
notochord development	1.3168e-08	6.0481e-07	2.7851	Cobl, Col2a1, Crb2, Gli2, Nckap1, Nog, Sox9, Tead1, Wnt11, Wnt5a, Yap1
cellular response to interleukin-1	1.3805e-08	6.2965e-07	2.1842	Abcc2, Adamts12, Adamts7, Ccl1, Ccl17, Ccl2, Ccl20, Ccl22, Ccl6, Cd40, Cebpb, Cx3cl1, Dab2ip, Edn1, Has2, Hif1a, Il1r1, Il1rl2, Il6, Irak2, Irak3, Klf2, Plcb1, Rora, Rps6ka4, Rps6ka5, Sfrp1, Sox9, St18, Tank, Traf6, Yy1, Zc3h12a
insulin receptor signaling pathway	4.1312e-08	1.7501e-06	2.1783	Apc, Appl1, Baiap2l1, Baiap2l2, Bcar1, C2cd5, Dnaic1, Eif4ebp2, Fer, Foxo1, Gsk3b, Igfbp1, Insr, Irs1, Irs2, Kl, Mup4, Mup5, Pik3r1, Pik3r3, Plcb1, Prkcz, Ptpn1, Sh2b2, Smarcc1, Sorbs1, Srsf3, Stxbp4, Wdr11
epidermal growth factor receptor signaling pathway	5.1268e-08	2.1305e-06	2.332	Bcar1, Btc, Cblb, Efemp1, Egfr, Fam83a, Fam83b, Fer, Gab1, Iqgap1, Kif16b, Plcg1, Ptk2, Ptk2b, Ptpn11, Rassf2, Slc30a10, Socs5, Sox9, Src, Tgfa, Vil1
platelet-derived growth factor receptor signaling pathway	3.7389e-07	1.3671e-05	2.2418	Arid5b, Bcar1, Bcr, Clasp2, Fer, Gab1, Gm21949, Iqgap1, Myo1e, Nrp1, Pdgfa, Pdgfc, Pdgfd, Pdgfra, Pdgfrb, Ptpn1, Ptpn11, Ptprj, Rapgef1, Schip1, Sgpl1, Src, Tiparp, Vegfa
negative regulation of cartilage development	3.8445e-07	1.4018e-05	2.4454	Adamts12, Adamts7, Bmp4, Ctnnb1, Efemp1, Frzb, Gli2, Grem1, Nog, Pthlh, Rarb, Rflna, Rflnb, Snai2, Sox9, Tgfb2, Tgfbr1
ERBB signaling pathway	4.535e-07	1.6353e-05	2.0986	Bcar1, Btc, Cblb, Cpne3, Efemp1, Egfr, Fam83a, Fam83b, Fer, Gab1, Iqgap1, Kif16b, Myoc, Nrg1, Plcg1, Ptk2, Ptk2b, Ptpn11, Rassf2, Slc30a10, Socs5, Sox9, Src, Tgfa, Vil1
negative regulation of chondrocyte differentiation	6.3711e-07	2.2005e-05	2.5675	Adamts12, Adamts7, Bmp4, Ctnnb1, Efemp1, Gli2, Grem1, Pthlh, Rarb, Rflna, Rflnb, Snai2, Sox9, Tgfbr1
regulation of lamellipodium organization	7.3394e-07	2.4508e-05	2.4443	Arhgef7, Arpc2, Arpin, Auts2, Brk1, Carmil1, Carmil2, Cd44, Clrn1, Dnm2, Fer, Fscn1, Hdac4, Hrg, Nckap1, Pdpn, Slit2, Src, Ssh2, Vil1, Wasf2
Rac protein signal transduction	7.4177e-07	2.4644e-05	3.037	Abi2, Brk1, Cdh13, Dbnl, Elmo1, Eps8, Eps8l2, Nckap1, Tiam1, Wasf1, Wasf2
carnitine transport	1.1594e-06	3.7198e-05	8.9598	Pdzk1, Slc22a16, Slc22a21, Slc22a5, Slc25a20
negative regulation of cardiac muscle hypertrophy	1.3181e-06	4.1476e-05	2.6072	Atp2b4, Ctdp1, Errfi1, Foxo1, Foxp1, Glrx3, Gsk3b, Jarid2, Mlip, Rgs2, Smad3
regulation of fibroblast growth factor production	3.5715e-06	0.00010032	4.6413	Cd59a, Fgfr1, Fgfr4, Heg1, Ptgs2, Wnt11
negative regulation of cardiac muscle hypertrophy in response to stress	3.9544e-06	0.00010806	4.0646	Atp2b4, Errfi1, Foxo1, Mlip, Smad3
negative regulation of muscle hypertrophy	4.0216e-06	0.00010945	2.47	Atp2b4, Ctdp1, Errfi1, Foxo1, Foxp1, Glrx3, Gsk3b, Jarid2, Mlip, Rgs2, Smad3
regulation of endocytic recycling	1.0059e-05	0.00024937	4.228	Actn2, Bves, Ehd1, Ehd2, Inpp5f, Ndrg4, Sorl1

## Sheet: Eo depl 48h diff.acc. (Fig.S2e)
Gene Ontology of genes associated with differentially-accessible sites 48h after Eomes depletion
GO Biological Process (top 15 terms)
Term Name	Binom Raw P-Val	Binom FDR Q-Val	Binom Fold Enrichment	Genes
negative regulation of MAP kinase activity	2.5587e-17	1.4253e-15	2.2318	Bmp4, Bmp7, Cav3, Cblc, Cd300a, Cdk5rap3, Dab2ip, Dusp10, Dusp16, Dusp18, Dusp2, Dusp4, Dusp5, Dusp6, Dusp7, Dusp8, Gstp1, Hmgcr, Hyal2, Il1b, Irak3, Lax1, Mapk8ip1, Nf1, Paqr3, Pdcd4, Prkca, Ptpn1, Ptpn6, Ptprj, Rgs2, Sfrp1, Sfrp2, Smpd1, Sorl1, Spred1, Spred2, Spry1, Spry2, Spry4, Trp73
positive regulation of myeloid leukocyte differentiation	1.0083e-13	4.1373e-12	2.0275	Acin1, Asxl2, Car2, Casp8, Cd101, Cd4, Creb1, Csf1, Ctnnbip1, Dcstamp, Fadd, Fos, Gfi1b, Gnas, Gpr68, Id2, Ifng, Ikzf1, Il12b, Il34, Il5, Itgam, Itgb3, Jun, Kitl, Klf10, Lef1, Lif, Notch2, Pou4f1, Ppargc1b, Prkca, Rb1, Ror2, Runx1, Tesc, Tmem64, Tnfsf11, Traf6, Trib1, Zfp36l1
labyrinthine layer development	2.3268e-13	9.2296e-12	2.0211	Adm, Bmp7, Cdx2, Cyr61, Dnajb6, Egln1, Fbxw8, Fgfr2, Fzd5, Gab1, Gcm1, Gjb5, Grb2, Grhl2, Hes1, Hey1, Hey2, Hs6st1, Il10, Itga4, Lef1, Map2k1, Mapk1, Ncoa1, Ncoa3, Ncoa6, Plcd1, Plcd3, Plg, Rbpj, Senp2, Socs3, Spint2, St14, Tram1, Vash1, Vash2, Vcam1, Wnt2, Zfp36l1
adherens junction organization	7.4534e-13	2.7796e-11	2.2444	Actn1, Actn2, Afdn, Arhgef7, Bcl2, Cdh1, Ctnnb1, Dlc1, Dlg5, Dsp, Fermt2, Itga2, Itgav, Mtss1, Numb, Ptk2b, Ptprk, Pxn, Ramp2, Rassf8, Rcc2, Rhod, Smad7, Sorbs1, Src, Tbcd, Tesk2, Thy1, Vcl, Whamm, Zfp703
regulation of membrane permeability	1.1103e-12	4.0711e-11	2.3065	Acaa2, Atf2, Bak1, Bax, Bbc3, Bcl2, Bcl2l1, Bcl2l11, Bid, Bnip3, Bnip3l, Bok, Camk2a, Cnp, Eya2, F11r, Fzd9, Gsk3b, Hebp2, Hk2, Ier3, Laptm4b, Moap1, Mt3, Mtor, Pdcd6ip, Pmaip1, Sh3glb1, Slc25a4, Slc9a1, Stat3, Stpg1, Tjp2, Tmem14a, Tmigd1
embryonic placenta morphogenesis	3.0273e-12	1.0768e-10	2.2405	Adm, Bmp7, Cdkn1c, Cyr61, Dnajb6, Fgfr2, Fzd5, Gcm1, Gjb5, Grb2, Grhl2, Igf2, Il10, Itga4, Lef1, Ncoa1, Ncoa3, Setd2, Socs3, Spint2, St14, Tram1, Vcam1, Zfp36l1
labyrinthine layer morphogenesis	1.3307e-11	4.5362e-10	2.2563	Adm, Bmp7, Cyr61, Dnajb6, Fgfr2, Fzd5, Gcm1, Gjb5, Grb2, Grhl2, Il10, Itga4, Lef1, Ncoa1, Ncoa3, Socs3, Spint2, St14, Tram1, Vcam1, Zfp36l1
negative regulation of cardiac muscle hypertrophy	1.5623e-11	5.2708e-10	2.4178	Atp2b4, Cav3, Ctdp1, Errfi1, Foxo1, Foxp1, Glrx3, Gsk3b, Jarid2, Lmna, Mlip, P2rx4, Pi16, Rgs2, Smad3, Smad4
regulation of lamellipodium organization	5.9715e-11	1.8479e-09	2.1993	Arhgef7, Arpc2, Arpin, Auts2, Brk1, Capzb, Carmil1, Carmil2, Cd44, Clrn1, Coro1c, Dnm2, Epha2, Fer, Fscn1, Hdac4, Hrg, Kank1, Mtor, Nckap1, Pdpn, Rac1, Rreb1, Slit2, Src, Ssh1, Ssh2, Twf2, Vil1, Wasf2
negative regulation of muscle hypertrophy	1.6803e-10	4.9428e-09	2.2906	Atp2b4, Cav3, Ctdp1, Errfi1, Foxo1, Foxp1, Glrx3, Gsk3b, Jarid2, Lmna, Mlip, P2rx4, Pi16, Rgs2, Smad3, Smad4
lamellipodium assembly	1.8287e-10	5.3552e-09	2.1165	Ablim1, Ablim3, Arhgef4, Arhgef7, Capzb, Carmil1, Ccdc88a, Cdh13, Fgd4, Golph3, Kit, Nck2, Nckap1, Parvb, Ptpro, Pxn, Rac1, Rhod, S1pr1, Spata13, Srgap2, Vav2, Vav3, Vcl, Wasf2, Wasf3, Whamm
notochord development	1.8672e-10	5.4559e-09	2.2174	Cobl, Col2a1, Crb2, Epha2, Gli1, Gli2, Id3, Nckap1, Nog, Noto, Sox9, T, Tead1, Tead2, Wnt11, Wnt5a
Rac protein signal transduction	2.434e-10	6.9565e-09	2.616	Abi2, Brk1, Cdh13, Dbnl, Elmo1, Eps8, Eps8l1, Eps8l2, Farp2, Nckap1, Nisch, Rhou, Tiam1, Wasf1, Wasf2
positive regulation of lamellipodium organization	2.5771e-10	7.3177e-09	2.5623	Arhgef7, Arpc2, Auts2, Brk1, Carmil1, Carmil2, Clrn1, Coro1c, Dnm2, Fscn1, Hdac4, Mtor, Nckap1, Rac1, Rreb1, Src, Twf2, Vil1, Wasf2
trophectodermal cell differentiation	2.5828e-10	7.3181e-09	2.4144	Cdh1, Cdx2, Cited2, Cnot1, Cnot2, Eomes, Esrrb, Foxd3, Hand1, Hopx, Nodal, Pou5f1, Prickle2, Rbm46, Sp1, Sp3, Srf, Tead4, Tfap2c
GO Cellular Component (3 terms)
Term Name	Binom Raw P-Val	Binom FDR Q-Val	Binom Fold Enrichment	Genes
hemidesmosome	2.8844e-05	0.00028082	3.0496	Col17a1, Dst, Erbin, Itga6, Itgb4, Plec
beta-catenin destruction complex	0.0003047	0.0023356	2.0981	Apc, Cacybp, Csnk1a1, Ctnnb1, Ctnnbip1, Dact1, Gsk3b, Siah1a
cytoplasmic side of endoplasmic reticulum membrane	0.0033714	0.019626	2.0929	Epm2a, Gnrh1, H13, Pkd2, Ptpn1, Sppl2a, Sppl2c, Sppl3

## Sheet: Directly upreg by Eo48h(FigS4a)
Gene Ontology of genes directly upregulated in presence of Eo (downregulated upon Eo depletion 48h)
GO biological process (top 20 terms)
Term Name	Binom Raw P-Val	Binom FDR	Binom Fold Enrichment	Genes
regulation of metanephric glomerular mesangial cell proliferation	0.001	0.0246	31.55	Egr1, Wt1
regulation of calcium-independent cell-cell adhesion	0.001	0.0245	31.55	Cx3cl1, Bmp2
negative regulation of excitatory synapse assembly	0.001	0.0245	31.55	Clstn3, Pptn13
negative regulation of mitotic cell cycle, embryonic	0.001	0.0245	31.55	Fzd3, Ctnnb1
otolith morphogenesis	0.000124	0.00429	23.67	Lrig3, Lrig1, Ttc39c
actin polymerization-dependent cell motility	0.000124	0.00428	23.67	Jmy, Enah, Eps8
inhibition of neuroepithelial cell differentiation	1.43e-05	0.000652	21.04	Msx1, Jag1, Hes1, Dll1
negative regulation of fibroblast growth factor production	0.000302	0.00899	18.93	Fgfr1, Wnt11, Cd59a
venous blood vessel morphogenesis	7.78e-07	5.42e-05	15.78	Chrd, Eng, Efnb2, Notch4, Heg1, Vegfa
regulation of myofibroblast differentiation	0.00059	0.0157	15.78	Parp1, Tsku, Fosl2
negative regulation of cardiac muscle cell differentiation	0.000111	0.00397	14.02	Frs2, Fzd7, Bmp2, Dll1
sympathetic ganglion development	0.000111	0.00396	14.02	Fzd3, Insm1, Nrp2, Ctnnb1
negative regulation of cardiac muscle hypertrophy in response to stress	0.00101	0.0246	13.52	Foxo1, Errfi1, Smad3
oviduct development	0.00101	0.0245	13.52	Cdh1, Ctnnb1, Errfi1
positive regulation of skeletal muscle tissue growth	0.00101	0.0245	13.52	Adrb2, Igf2, Dll1
positive regulation of vascular endothelial growth factor signaling pathway	0.00101	0.0244	13.52	Smoc2, Jcad, Vegfa
regulation of spontaneous synaptic transmission	0.00101	0.0244	13.52	App, Slc12a2, Ppp1r9a
mammary duct terminal end bud growth	0.00101	0.0244	13.52	Slc12a2, Kdm5b, Csf1
fat pad development	0.00018	0.00584	12.62	Arid5b, Errfi1, Hnga2, Fosl2
positive regulation of T-helper 1 cell differentiation	0.00158	0.0345	11.83	Socs5, Irf1, Ripk2

## Sheet: Direct downreg by Eo48h(FigS4b)
Gene Ontology of genes directly downregulated in presence of Eo (upregulated upon Eo depletion 48h)
GO biological process (top 20 terms)
Term Name	Binom Raw P-Val	Binom FDR	Binom Fold Enrichment	Genes
acinar cell proliferation	0.000443	0.0165	47.47	Apc, Myc
positive regulation of progesterone secretion	0.00131	0.0396	31.65	Mfn2, Runx1
negative regulation of hair follicle maturation	0.00131	0.0394	31.65	Cdh3, Fermt1
negative regulation of cell proliferation involved in heart morphogenesis	0.00131	0.0393	31.65	Bmpr2, Tbx3
negative regulation of isotype switching to IgE isotypes	0.00131	0.0393	31.65	Ndfip1, Bcl6
establishment or maintenance of polarity of embryonic epithelium	0.00131	0.0392	31.65	Wnt7b, Llgl2
regulation of phosphatidylcholine catabolic process	0.00131	0.0391	31.65	Ldlr, Scarb1
regulation of postsynaptic neurotransmitter receptor diffusion trapping	0.00131	0.039	31.65	Itgb3, Rdx
establishment of cell polarity involved in ameboidal cell migration	0.00131	0.039	31.65	Amotl1, Amotl2
cholesterol import	0.000305	0.0121	20.34	Ldlr, Stard4, Scarb1
random inactivation of X chromosome	0.000481	0.0177	17.8	Plim, Pcgf5, Jarid2
low-density lipoprotein particle clearance	5.7e-05	0.00296	17.26	Ldlr, Scarb1, Ldlrap1, Ehd1
marginal zone B cell differentiation	0.000998	0.0317	14.24	Ptk2b, Dock11, Notch2
embryonic process involved in female pregnancy	0.000998	0.0317	14.24	Abcg2, Sp3, Cited2
positive regulation of integrin-mediated signaling pathway	0.000165	0.00744	13.56	Lims1, Lamb1, Cd63, Lama1
regulation of establishment of cell polarity	3.51e-06	0.000258	13.56	Fam49b, Cdh5, Arfgef1, Gata3, Kank1, Dock8
hippo signaling	2.77e-05	0.00159	13.19	Tead1, Stk3, Amotl1, Lats2, Amotl2
regulation of basement membrane organization	0.00135	0.04	12.95	Lamb1, Phldb2, Lama1
positive regulation of astrocyte differentiation	0.000221	0.00924	12.66	Il6st, Csf1r, Serpine2, Actr3
positive regulation of endothelial cell chemotaxis	0.000289	0.0116	11.87	P2rx4, Hspb1, Met, Kdr
