# Supplementary material for: Eomesodermin in conjunction with the BAF complex promotes expansion and invasion of the trophectoderm lineage
Source: Nat Commun. 2025 May 31;16:5079. doi: 10.1038/s41467-025-60417-w (PMC12126495; doi:10.1038/s41467-025-60417-w)
Supplement: Supplementary file 6 — Supplementary Data 4 [file 41467_2025_60417_MOESM6_ESM.xlsx]

## Sheet: Eomes-bound genes
0610009B22Rik
0610010F05Rik
1110004E09Rik
1110034G24Rik
1110038F14Rik
1110059E24Rik
1110059G10Rik
1500009C09Rik
1500009L16Rik
1500015O10Rik
1600014C23Rik
1700001C19Rik
1700003F12Rik
1700008O03Rik
1700008P02Rik
1700010B08Rik
1700010I14Rik
1700011I03Rik
1700012A03Rik
1700012B07Rik
1700015G11Rik
1700017B05Rik
1700019D03Rik
1700020N01Rik
1700024P04Rik
1700025G04Rik
1700029F12Rik
1700029H14Rik
1700037H04Rik
1700040L02Rik
1700056E22Rik
1700093K21Rik
1700109H08Rik
1700123K08Rik
1700129C05Rik
1810011O10Rik
1810013L24Rik
1810062G17Rik
2010005H15Rik
2010109I03Rik
2010315B03Rik
2300002M23Rik
2310009B15Rik
2310030G06Rik
2310057J18Rik
2410004P03Rik
2410141K09Rik
2510009E07Rik
2610001J05Rik
2610301B20Rik
2700062C07Rik
2700081O15Rik
2810408A11Rik
2810474O19Rik
3100002H09Rik
3110035E14Rik
3300002I08Rik
3830403N18Rik
3830406C13Rik
3830417A13Rik
4921507P07Rik
4921524J17Rik
4930402H24Rik
4930415L06Rik
4930430F08Rik
4930432M17Rik
4930444G20Rik
4930444P10Rik
4930447A16Rik
4930447F04Rik
4930452B06Rik
4930455H04Rik
4930467E23Rik
4930474N05Rik
4930480E11Rik
4930505A04Rik
4930519G04Rik
4930522L14Rik
4930524J08Rik
4930544G11Rik
4930546C10Rik
4930555G01Rik
4930583I09Rik
4930590J08Rik
4930595M18Rik
4931400O07Rik
4931406C07Rik
4931408C20Rik
4931417E11Rik
4931428F04Rik
4931440F15Rik
4932411N23Rik
4933402E13Rik
4933402N22Rik
4933403O08Rik
4933405O20Rik
4933428G20Rik
4933436I01Rik
5031439G07Rik
5730507C01Rik
5730522E02Rik
5730596B20Rik
5830473C10Rik
5930422O12Rik
6030445D17Rik
6030498E09Rik
6720489N17Rik
7530416G11Rik
8030423J24Rik
9030617O03Rik
9130008F23Rik
9130204L05Rik
9130213A22Rik
9130230L23Rik
9130401M01Rik
9130409J20Rik
9230110F15Rik
9630041A04Rik
9930021J03Rik
A130051J06Rik
A1bg
A230072I06Rik
A26c2
A2m
A330070K13Rik
A430078G23Rik
A530032D15Rik
A730046J19Rik
A730049H05Rik
A730061H03Rik
A830010M20Rik
A830080D01Rik
A930002H24Rik
A930003A15Rik
A930018P22Rik
A930033H14Rik
AA986860
AI429214
AI464131
AU018091
AW209491
Aacs
Aadac
Aadat
Aagab
Aak1
Aard
Aasdh
Abat
Abca12
Abca17
Abca5
Abca8b
Abcb11
Abcc2
Abcc4
Abcc6
Abce1
Abcg2
Abhd11
Abhd17a
Abhd17c
Abhd18
Abhd5
Abhd6
Abi2
Ablim1
Abo
Abra
Acaa2
Acacb
Acad11
Acap2
Acap3
Acat1
Acer2
Ackr3
Acnat2
Acot1
Acot10
Acot12
Acot2
Acot3
Acot5
Acp5
Acp7
Acpp
Acsf3
Acsl5
Actb
Actbl2
Actc1
Actg1
Actl7b
Actr1a
Actr2
Actr3
Acvr1b
Acyp2
Adam12
Adam23
Adam28
Adam29
Adam32
Adam34
Adam5
Adam6a
Adam6b
Adam7
Adamdec1
Adamts15
Adamts19
Adamts20
Adamts3
Adamts5
Adamts8
Adamts9
Adamtsl3
Adar
Adck1
Adcy1
Adcy2
Adcy3
Adcy7
Adcy8
Adcy9
Add2
Adgb
Adgra1
Adgra2
Adgrb3
Adgrf1
Adgrg3
Adgrg6
Adgrl1
Adgrl2
Adgrl4
Adh1
Adh6a
Adh6b
Adk
Adm
Adnp
Adnp2
Adora2b
Adrb2
Adrb3
Adsl
Adtrp
Aebp2
Afap1
Afap1l2
Afdn
Aff1
Aff2
Afm
Aftph
Aga
Agap1
Agbl1
Ago2
Agpat2
Agpat3
Agpat4
Agpat5
Agps
Agtpbp1
Agtr1a
Agtr1b
Ahcy
Ahcyl2
Ahdc1
Ahnak
Aig1
Aipl1
Aire
Ak1
Ak4
Ak6
Ak7
Ak9
Akain1
Akap10
Akap12
Akap13
Akap17b
Akap4
Akap6
Akap7
Akap8l
Akap9
Akip1
Akirin2
Akr1c12
Akr1c21
Akr1c6
Akr1d1
Akr1e1
Aktip
Alad
Aldh1a3
Aldh1b1
Aldh3a1
Aldh5a1
Aldh6a1
Alg10b
Alg12
Alg2
Alkbh2
Alox5
Aloxe3
Alpk1
Alpk2
Als2cr12
Alx4
Alyref2
Amd2
Amer3
Amfr
Amn1
Amotl1
Amotl2
Ampd3
Amph
Amy2a5
Anapc10
Anapc15-ps
Anapc4
Angpt1
Angpt2
Ank
Ank1
Ank2
Ank3
Ankar
Ankle2
Ankmy2
Ankrd11
Ankrd12
Ankrd13b
Ankrd31
Ankrd44
Ankrd55
Ankrd66
Ankrd7
Anks1b
Anks4b
Ano10
Ano2
Ano4
Ano5
Ano7
Anp32a
Anpep
Anxa10
Anxa13
Anxa3
Anxa5
Anxa7
Aoah
Ap1b1
Ap2a2
Ap3m1
Ap3s1
Ap4e1
Ap5m1
Ap5z1
Apaf1
Apba1
Apba2
Apbb2
Apc
Aplp1
Aplp2
Apoa1
Apobec3
Apobr
Apod
Apol6
Apol8
App
Aptx
Aqp11
Aqp2
Aqp4
Aqr
Ar
Arap1
Arap2
Arap3
Areg
Arfgap3
Arfgef1
Arg1
Arglu1
Arhgap10
Arhgap12
Arhgap15
Arhgap18
Arhgap19
Arhgap21
Arhgap22
Arhgap23
Arhgap25
Arhgap26
Arhgap28
Arhgap32
Arhgap5
Arhgef10l
Arhgef18
Arhgef26
Arhgef28
Arhgef3
Arhgef33
Arhgef4
Arid2
Arid4a
Arid5a
Arid5b
Arih2
Arl1
Arl14ep
Arl15
Arl4c
Arl8b
Armc1
Armc3
Armc7
Armc9
Arnt2
Arrdc2
Arrdc4
Arsb
Arsi
Art4
As3mt
Asah2
Asap2
Asap3
Asb14
Asb4
Asb7
Asb9
Ascc3
Asmt
Asns
Aspa
Asph
Astn1
Astn2
Asxl2
Ate1
Atf1
Atf4
Atf5
Atf7ip2
Atg10
Atg16l2
Atg2a
Atg4c
Atg5
Atg7
Atl1
Atp10a
Atp10b
Atp11b
Atp13a4
Atp13a5
Atp1a1
Atp23
Atp2a3
Atp2b1
Atp2c2
Atp5o
Atp5s
Atp6ap1l
Atp6ap2
Atp6v0a1
Atp6v0a2
Atp6v0d1
Atp6v0d2
Atp6v0e
Atp6v0e2
Atp6v1g3
Atp6v1h
Atp7b
Atp8a2
Atp8b1
Atp8b5
Atr
Atraid
Atrn
Atrnl1
Atxn1
Atxn3
Atxn7l1
Atxn7l3b
Auh
Aurkc
Auts2
Aven
Awat2
Axdnd1
Axin2
B230217C12Rik
B230307C23Rik
B3galnt2
B3galt1
B3galt2
B3galt5
B3gat1
B3glct
B3gnt7
B430305J03Rik
B4galnt3
B4galt5
B4galt6
BB287469
BC003331
BC024139
BC029722
BC030500
BC030870
BC034090
BC048403
BC049352
BC051019
BC051665
BC107364
Babam2
Bach2
Bambi
Bard1
Barhl2
Barx2
Baz1a
Baz2b
Bbc3
Bbs10
Bbs9
Bbx
Bcas1
Bcat1
Bcat2
Bcl2a1c
Bcl2l11
Bcl2l14
Bcl6
Bcl7a
Bclaf1
Bcor
Bdh1
Bdnf
Bend3
Bex3
Bhlhe40
Bhmt
Bhmt2
Bicc1
Bicra
Bin2
Blnk
Bloc1s3
Bloc1s4
Bloc1s5
Blvrb
Bmp1
Bmp10
Bmp2
Bmp2k
Bmp6
Bmp7
Bmp8a
Bmp8b
Bmper
Bmpr1b
Bmpr2
Bnc2
Bnip1
Bnip3
Bok
Bpifb1
Bpifb5
Bptf
Brd2
Brd3
Brf2
Brinp3
Brpf1
Brsk2
Btbd11
Btbd16
Btbd19
Btbd3
Btbd9
Btc
Btg1
Btg3
Btnl6
Bzw2
C130026I21Rik
C130060K24Rik
C1galt1
C1ql1
C1ql2
C1qtnf3
C1qtnf7
C1qtnf9
C2cd5
C6
C77370
C87436
C9
Cab39
Cabp1
Cabyr
Cachd1
Cacna1e
Cacna1h
Cacna1s
Cacna2d1
Cacnb4
Cad
Cadps
Cadps2
Calb1
Calca
Calcr
Calm1
Calm2
Calm5
Calml4
Caly
Camk1
Camk1d
Camk2a
Camk4
Cap2
Capn13
Capn15
Capn2
Capn6
Capn7
Capn8
Caprin1
Capza3
Car12
Car15
Car2
Car8
Carf
Carmil1
Cars2
Cartpt
Cask
Casp1
Casp12
Casp14
Casp3
Casp8
Casr
Cast
Cat
Catsperb
Catsperg2
Cav1
Cavin2
Cavin3
Cavin4
Cbfa2t2
Cbfa2t3
Cblb
Cbln2
Cbln4
Cbwd1
Cbx3
Cbx4
Cbx6
Cc2d2b
Ccar1
Ccdc102a
Ccdc112
Ccdc113
Ccdc114
Ccdc115
Ccdc122
Ccdc138
Ccdc148
Ccdc150
Ccdc162
Ccdc169
Ccdc171
Ccdc18
Ccdc27
Ccdc28a
Ccdc3
Ccdc32
Ccdc33
Ccdc50
Ccdc54
Ccdc6
Ccdc60
Ccdc70
Ccdc71l
Ccdc77
Ccdc82
Ccdc89
Ccdc91
Ccdc96
Cckar
Ccl22
Ccl28
Ccl6
Ccnb3
Ccnf
Ccng1
Ccng2
Ccnh
Ccnl1
Ccr5
Ccr9
Ccs
Ccser1
Ccser2
Cd109
Cd164
Cd180
Cd2
Cd244
Cd248
Cd300a
Cd300c2
Cd300e
Cd300ld
Cd4
Cd40lg
Cd47
Cd5
Cd55
Cd59a
Cd5l
Cd6
Cd63
Cd70
Cd82
Cd83
Cdc40
Cdc42
Cdc42ep3
Cdc42ep4
Cdc42se1
Cdc42se2
Cdc73
Cdca2
Cdca7
Cdca7l
Cdh1
Cdh10
Cdh13
Cdh15
Cdh18
Cdh19
Cdh2
Cdh26
Cdh3
Cdh4
Cdh5
Cdh6
Cdh7
Cdh8
Cdh9
Cdhr3
Cdk13
Cdk15
Cdk18
Cdk19
Cdk5r1
Cdk5rap2
Cdk6
Cdk8
Cdkl1
Cdkl4
Cdkn1a
Cdkn1c
Cdnf
Cdon
Cds1
Cdv3
Cdyl
Cdyl2
Ceacam1
Ceacam10
Ceacam2
Ceacam20
Ceacam5
Cebpb
Cecr2
Celf1
Cemip
Cenpe
Cenpj
Cenpm
Cenpo
Cenpq
Cenpv
Cep135
Cep290
Cep295
Cep295nl
Cep55
Cep57l1
Cep68
Cep70
Cer1
Cers2
Cers4
Cers5
Ces5a
Cetn3
Cfap43
Cfap46
Cfap70
Cfc1
Cflar
Cga
Cggbp1
Cgn
Cgnl1
Chaf1b
Chchd3
Chchd5
Chd7
Chga
Chl1
Chmp2b
Chmp6
Chn2
Chordc1
Chrac1
Chrd
Chrm2
Chrm3
Chrna2
Chrna9
Chst11
Chst14
Chst7
Chst9
Chsy1
Chsy3
Cic
Cilp2
Cipc
Cited1
Cited2
Ckap2l
Ckm
Clasp2
Clcn5
Cldn10
Cldn13
Cldn14
Cldn22
Cldn23
Cldn3
Cldn34b4
Cldn34d
Cldn4
Cldn8
Clec11a
Clec14a
Clec2i
Clgn
Clic5
Clint1
Clmn
Clmp
Cln6
Cln8
Clstn1
Clstn3
Clvs1
Clybl
Cma1
Cma2
Cmas
Cmc1
Cmc2
Cmklr1
Cmpk1
Cmss1
Cmtm5
Cnbd1
Cngb1
Cngb3
Cnksr2
Cnn3
Cnnm2
Cnot3
Cnst
Cntfr
Cntn1
Cntn2
Cntn3
Cntn5
Cntn6
Cntnap2
Cntnap3
Cntnap4
Cntnap5a
Cntnap5b
Coa7
Cobl
Cog4
Cog6
Cog7
Col11a1
Col12a1
Col14a1
Col18a1
Col19a1
Col22a1
Col26a1
Col27a1
Col28a1
Col3a1
Col4a1
Col4a3
Col4a5
Col5a2
Col7a1
Col9a1
Commd10
Commd3
Commd8
Comp
Copb1
Copg2
Cops4
Cops8
Coq8a
Corin
Coro1c
Coro6
Cotl1
Cox10
Cox18
Cox20
Cox6a2
Cox6c
Cox7c
Cpa6
Cpeb2
Cplx1
Cpm
Cpne3
Cpne8
Cps1
Cpsf4l
Cpsf6
Cpt1a
Cradd
Crbn
Creb1
Creb3l1
Creb3l2
Creb5
Crebl2
Crebrf
Crebzf
Creg2
Crem
Crim1
Cript
Crispld2
Crlf2
Crls1
Crnkl1
Crot
Crtc1
Crtc3
Cryaa
Cryba4
Cryl1
Crym
Cryz
Cryzl1
Csf1
Csf1r
Csf2ra
Csf3r
Csgalnact1
Csgalnact2
Csl
Csmd1
Csmd2
Csn1s1
Csnk1g2
Csnk1g3
Csnk2a2
Cspg4
Cspg5
Cspp1
Csrnp1
Csrp1
Cst10
Cstf2t
Ctag2
Ctbp2
Ctbs
Ctcf
Ctcfl
Ctdp1
Ctdsp2
Ctdspl
Ctf2
Ctgf
Cth
Ctif
Ctla4
Ctnnb1
Ctnnd2
Ctsc
Ctsf
Ctu2
Cubn
Cuedc1
Cul1
Cul5
Cutal
Cux1
Cwc22
Cwc25
Cwh43
Cx3cl1
Cxadr
Cxcl12
Cxcl14
Cxcl17
Cxcr6
Cyb561
Cylc2
Cyp11a1
Cyp19a1
Cyp20a1
Cyp24a1
Cyp26a1
Cyp26b1
Cyp2a12
Cyp2a22
Cyp2a5
Cyp2b23
Cyp2c70
Cyp2d37-ps
Cyp2d40
Cyp2g1
Cyp2j5
Cyp2r1
Cyp39a1
Cyp3a41a
Cyp3a41b
Cyp46a1
Cyp4a12a
Cyp4a29
Cyp51
Cyp7b1
Cyp8b1
Cypt1
Cypt12
Cypt14
Cypt15
Cypt2
Cyr61
Cysltr1
Cysltr2
Cystm1
Cyth1
Cyth3
Cytl1
Cyyr1
D130040H23Rik
D130043K22Rik
D130052B06Rik
D16Ertd472e
D17Wsu92e
D2hgdh
D330045A20Rik
D3Ertd751e
D430041D05Rik
D5Ertd579e
D630023F18Rik
D630036H23Rik
D6Wsu163e
D730048I06Rik
D7Ertd443e
D830030K20Rik
Dab1
Dab2
Dab2ip
Dad1
Dagla
Daglb
Dapk1
Dapk2
Dcaf11
Dcaf12l1
Dcaf12l2
Dcakd
Dcc
Dclk1
Dclk2
Dclk3
Dclre1c
Dcst1
Dcstamp
Dct
Dctn1
Dctpp1
Dcun1d4
Dcx
Ddah1
Ddc
Ddhd1
Ddit4l
Ddx1
Ddx11
Ddx17
Ddx18
Ddx39
Ddx41
Ddx47
Ddx54
Ddx60
Dedd
Defa24
Defb1
Defb33
Defb41
Defb50
Defb7
Dennd4c
Dennd5a
Depdc1a
Depdc5
Desi2
Det1
Deup1
Dgcr6
Dgka
Dgkd
Dgkg
Dgki
Dgkk
Dhrs3
Dhrs7c
Dhx34
Dhx35
Dhx36
Dhx40
Dhx8
Dhx9
Diaph2
Dicer1
Dio3
Dip2b
Disc1
Dixdc1
Dkk1
Dkk2
Dkk4
Dlat
Dld
Dlg1
Dlgap1
Dlgap2
Dlgap5
Dll1
Dlx3
Dmbt1
Dmrt1
Dmrta1
Dmrta2
Dmrtb1
Dmwd
Dnah10
Dnah11
Dnah12
Dnah14
Dnah2
Dnah5
Dnah6
Dnah7b
Dnah7c
Dnajb5
Dnajb6
Dnajb9
Dnajc1
Dnajc13
Dnajc24
Dnajc27
Dnase1l3
Dner
Dnm1l
Dnmbp
Dnmt3a
Dnmt3b
Dnmt3c
Dock1
Dock11
Dock3
Dock4
Dock5
Dock8
Dock9
Dok2
Dok4
Dok5
Dok6
Donson
Dph5
Dph6
Dpm3
Dpp10
Dpp4
Dppa3
Dppa4
Dpy19l1
Dpy19l3
Drc3
Drc7
Drd1
Drd5
Drosha
Dsc3
Dsg3
Dsg4
Dspp
Dst
Dthd1
Dtl
Dtnb
Dtnbp1
Dtwd2
Dtx1
Dtx4
Duox2
Duoxa2
Dusp1
Dusp10
Dusp16
Dusp21
Dusp22
Dusp26
Dusp4
Dusp5
Dusp6
Dym
Dync1i1
Dync1i2
Dync2li1
Dynlrb2
Dynlt1b
Dynlt1c
Dynlt1f
Dynlt3
Dyrk1a
Dysf
Dytn
Dzip3
E030025P04Rik
E030030I06Rik
E130308A19Rik
E2f2
E2f7
E330017A01Rik
E330021D16Rik
E330034G19Rik
Eapp
Ebf3
Ece1
Echdc3
Eci2
Ect2
Ect2l
Eda
Eda2r
Edar
Edem1
Edem2
Edem3
Edil3
Edn1
Edn3
Eea1
Eef1akmt1
Eef1e1
Eef1g
Eepd1
Efcab1
Efcab3
Efcab5
Efhd2
Efl1
Efna3
Efna4
Efna5
Efnb2
Efr3a
Egfem1
Egfl6
Egfl7
Egflam
Egfr
Egln1
Egln3
Egr1
Ehbp1
Ehbp1l1
Ehd1
Ehd2
Ehf
Ehhadh
Eif1ax
Eif1b
Eif2a
Eif2ak4
Eif2b5
Eif2d
Eif2s2
Eif3b
Eif3f
Eif3h
Eif4e
Eif4ebp3
Eif4g2
Eif4g3
Eif5a
Eif5a2
Elf5
Elmo1
Elmod1
Elof1
Elovl4
Elp2
Emc10
Eml1
Eml6
Emp1
Emp2
Emsy
Emx2
Enah
Enc1
Endov
Eng
Enkur
Enox1
Enpp1
Enpp6
Enpp7
Ensa
Entpd1
Entpd3
Eomes
Ep300
Epb41l2
Epb41l3
Epb41l4a
Epb41l4b
Epcam
Epha1
Epha2
Epha5
Epha6
Epha7
Ephb3
Epm2a
Epop
Eps15l1
Eps8
Eps8l2
Eps8l3
Erap1
Erbb3
Erc2
Ercc4
Ercc6
Erdr1
Erg
Ergic1
Erich4
Ermard
Errfi1
Esco1
Esp15
Esp38
Esrrg
Esyt3
Etaa1
Etl4
Etnk2
Ets1
Ets2
Etv3
Etv4
Etv5
Etv6
Evi5l
Evx1
Exo5
Exoc3l2
Exoc6b
Ext1
Extl1
Extl3
Eya1
Ezh1
Ezr
F11r
F13a1
F2r
F2rl1
F2rl2
F2rl3
F830016B08Rik
F830045P16Rik
F9
Fabp1
Fabp12
Fabp2
Fabp3
Fabp4
Faf1
Faim2
Faiml
Fam105a
Fam107b
Fam110b
Fam118b
Fam120a
Fam120b
Fam124a
Fam124b
Fam126a
Fam129a
Fam131c
Fam133b
Fam135a
Fam149a
Fam151b
Fam155a
Fam159a
Fam159b
Fam160b1
Fam161a
Fam163a
Fam166b
Fam169b
Fam170a
Fam173b
Fam174a
Fam178b
Fam186a
Fam189a1
Fam189a2
Fam193b
Fam198a
Fam198b
Fam19a2
Fam19a5
Fam209
Fam210a
Fam210b
Fam222a
Fam240b
Fam3c
Fam43a
Fam46a
Fam46c
Fam49a
Fam49b
Fam69b
Fam71d
Fam71e1
Fam83f
Fam84a
Fam8a1
Fam91a1
Fam92b
Fam98a
Fan1
Fancl
Fank1
Fap
Far2
Farp1
Fasl
Fat1
Faxc
Fbf1
Fblim1
Fbln7
Fbrs
Fbrsl1
Fbxl12
Fbxl14
Fbxl17
Fbxl19
Fbxl4
Fbxl7
Fbxo11
Fbxo15
Fbxo16
Fbxo21
Fbxo25
Fbxo30
Fbxo31
Fbxo32
Fbxo33
Fbxo36
Fbxo4
Fbxo47
Fbxo48
Fbxo5
Fbxw11
Fbxw21
Fbxw7
Fbxw8
Fcamr
Fcho1
Fchsd2
Fcrl5
Fcrls
Fdx1
Fem1c
Fer
Fer1l6
Fermt1
Fez2
Fezf1
Fezf2
Ffar4
Fgd2
Fgd4
Fgd5
Fgf1
Fgf12
Fgf13
Fgf14
Fgf20
Fgf21
Fgf5
Fgf6
Fgf9
Fgfbp1
Fgfr1
Fgfr2
Fggy
Fhad1
Fhdc1
Fhit
Fhl2
Fhod3
Fig4
Fign
Filip1
Filip1l
Fip1l1
Fiz1
Fkbp10
Fkbp2
Fkbp4
Fkbp5
Fkbp6
Fktn
Flg
Flg2
Flnb
Flrt3
Flt1
Fmn1
Fmnl1
Fmnl2
Fmr1
Fmr1nb
Fn1
Fnbp1
Fndc3b
Fnip1
Fnta
Fntb
Folr1
Folr2
Fos
Fosl2
Foxa2
Foxd4
Foxi1
Foxk1
Foxk2
Foxn2
Foxn3
Foxn4
Foxo1
Foxq1
Fpgs
Frem2
Frem3
Frk
Frmd3
Frmd4a
Frmd6
Frmpd3
Frmpd4
Frrs1
Frs2
Fscb
Fscn1
Fsd1l
Fshr
Fst
Fstl3
Fto
Fubp3
Fuk
Fundc1
Fut8
Fut9
Fv1
Fxyd6
Fyb
Fyb2
Fzd1
Fzd10
Fzd3
Fzd5
Fzd7
Fzd8
Fzd9
G2e3
G3bp2
G6pc2
G6pd2
Gabarapl1
Gabarapl2
Gabbr2
Gabpb1
Gabra2
Gabrb2
Gabrb3
Gabrg1
Gabrg2
Gabrg3
Gabrp
Gad2
Gadd45a
Gadd45b
Gadl1
Galnt1
Galnt10
Galnt13
Galnt14
Galnt18
Galnt2
Galnt7
Galp
Galr1
Gapvd1
Gas1
Gas7
Gata3
Gatad2b
Gatb
Gatsl2
Gbp10
Gbp3
Gbp4
Gbp6
Gbp7
Gbx2
Gc
Gcc2
Gcfc2
Gclc
Gcnt1
Gcnt4
Gdap1
Gde1
Gdf6
Gdi2
Gdnf
Gemin2
Gemin6
Gfod1
Gfra1
Gfra2
Gga2
Ggh
Ggta1
Ghr
Ghrh
Gimd1
Ginm1
Gins1
Gip
Gipc2
Gja4
Gjb3
Gjb4
Gjb6
Gjd3
Gk5
Glcci1
Gli3
Glis1
Glmn
Glrp1
Glt28d2
Glt6d1
Glul
Gm10031
Gm10036
Gm10058
Gm10073
Gm10076
Gm10096
Gm10139
Gm10181
Gm10184
Gm10188
Gm10192
Gm10198
Gm10217
Gm10228
Gm10251
Gm10260
Gm10295
Gm10308
Gm10324
Gm10330
Gm10338
Gm10358
Gm10375
Gm10382
Gm10406
Gm10408
Gm1043
Gm10479
Gm10488
Gm10509
Gm10719
Gm10720
Gm10721
Gm10767
Gm10772
Gm10800
Gm10801
Gm10803
Gm10944
Gm10972
Gm10974
Gm10985
Gm11032
Gm11037
Gm11042
Gm11084
Gm11099
Gm11116
Gm11168
Gm1140
Gm11492
Gm11639
Gm11937
Gm12117
Gm12216
Gm12689
Gm12695
Gm12728
Gm12886
Gm12887
Gm13119
Gm13212
Gm13271
Gm13420
Gm136
Gm14137
Gm14322
Gm14399
Gm14403
Gm14443
Gm14444
Gm14496
Gm14698
Gm14819
Gm15013
Gm15023
Gm15091
Gm15128
Gm15155
Gm15217
Gm15262
Gm1527
Gm15319
Gm15440
Gm15446
Gm15448
Gm1604a
Gm16223
Gm16405
Gm16427
Gm16494
Gm16519
Gm1673
Gm17067
Gm17087
Gm17535
Gm17655
Gm17732
Gm19410
Gm19965
Gm2016
Gm20716
Gm20773
Gm20828
Gm20877
Gm20918
Gm21060
Gm21103
Gm2115
Gm21188
Gm21293
Gm21319
Gm21370
Gm21411
Gm21738
Gm21836
Gm21973
Gm21996
Gm2244
Gm266
Gm281
Gm28269
Gm28363
Gm28557
Gm28635
Gm29106
Gm2916
Gm29554
Gm3043
Gm3045
Gm30737
Gm3099
Gm3182
Gm3278
Gm3376
Gm3411
Gm3424
Gm34302
Gm3443
Gm3453
Gm3460
Gm3532
Gm3604
Gm3618
Gm364
Gm3642
Gm3727
Gm38393
Gm4027
Gm4070
Gm4181
Gm44
Gm44973
Gm45208
Gm45871
Gm4737
Gm4778
Gm4836
Gm4841
Gm4846
Gm4869
Gm4881
Gm4951
Gm5072
Gm5096
Gm5136
Gm5148
Gm5160
Gm5218
Gm527
Gm5286
Gm5294
Gm5415
Gm5426
Gm5447
Gm5458
Gm5493
Gm5538
Gm5622
Gm5689
Gm5861
Gm5930
Gm5941
Gm595
Gm597
Gm6337
Gm6576
Gm6594
Gm6657
Gm6741
Gm6760
Gm6793
Gm6812
Gm6882
Gm6899
Gm7145
Gm7275
Gm7298
Gm7489
Gm7697
Gm7714
Gm7929
Gm8068
Gm813
Gm8138
Gm815
Gm8159
Gm8220
Gm8225
Gm8265
Gm8298
Gm8362
Gm8444
Gm8888
Gm8973
Gm8994
Gm904
Gm9112
Gm9117
Gm9125
Gm9195
Gm9268
Gm9376
Gm9573
Gm9733
Gm9805
Gm9817
Gm9844
Gm9887
Gm9920
Gm9955
Gm9961
Gm9964
Gm9972
Gmfg
Gmnc
Gmpr
Gnal
Gnao1
Gnas
Gnaz
Gng12
Gng2
Gng4
Gng7
Gnpda1
Gnrh1
Gns
Golim4
Golph3
Gorab
Got1l1
Gpam
Gpatch1
Gpatch2
Gpatch2l
Gpbp1
Gpc3
Gpc4
Gpc5
Gpc6
Gpcpd1
Gphn
Gpm6a
Gpr101
Gpr108
Gpr141
Gpr149
Gpr151
Gpr158
Gpr161
Gpr180
Gpr39
Gpr6
Gpr65
Gpr68
Gpr87
Gpr89
Gprc5a
Gprc5c
[truncated: 2,885 more rows]

## Sheet: Nearest genes diff. acc. peaks
dTAG-vs-DMSO 12h		dTAG-vs-DMSO 24h		dTAG-vs-DMSO 48h
dTAG-accessible 12h	DMSO-accessible 12h	dTAG-accessible 24h	DMSO-accessible 24h	dTAG-accessible 48h	DMSO-accessible 48h
4933402J07Rik	1700007G11Rik	3110070M22Rik	0610040J01Rik	0610040J01Rik	0610009B22Rik
5530401A14Rik	1700017N19Rik	4833420G17Rik	1190002N15Rik	1110051M20Rik	0610040J01Rik
Abl1	1700037H04Rik	4933402J07Rik	1500009C09Rik	1700015F17Rik	1110004E09Rik
Accsl	1700064H15Rik	Accsl	1500009L16Rik	1700020N01Rik	1110034G24Rik
Actrt3	2010109I03Rik	Agbl4	1500015O10Rik	1810011O10Rik	1110038F14Rik
Agtr1a	2200002D01Rik	Agtr1a	1600014C23Rik	1810046K07Rik	1110051M20Rik
Ahdc1	2310030G06Rik	Ahdc1	1700001C19Rik	4921536K21Rik	1110059E24Rik
Asap2	2310057M21Rik	Arhgap10	1700007G11Rik	4930523C07Rik	1190002N15Rik
Bcar3	2700081O15Rik	Asap2	1700008P02Rik	4930546C10Rik	1190005I06Rik
Bloc1s6	3300002I08Rik	Atp2c2	1700010I14Rik	4930556J24Rik	1190007I07Rik
Bmp8a	4921504E06Rik	Atp5s	1700011I03Rik	4930564D02Rik	1500009C09Rik
Bod1	4930583I09Rik	Bend5	1700012A03Rik	4933402J07Rik	1500009L16Rik
Ccl2	4930595D18Rik	Bmp2	1700015G11Rik	5730507C01Rik	1500015O10Rik
Cct6b	4931406C07Rik	Bmp4	1700016K19Rik	5830473C10Rik	1600002H07Rik
Chmp4b	4933405O20Rik	Btbd3	1700017B05Rik	9530003J23Rik	1600014C10Rik
Cpeb4	5530401A14Rik	Ccdc68	1700017N19Rik	AI481877	1600014C23Rik
Cpq	9530068E07Rik	Cd69	1700018B08Rik	Abca4	1700001C19Rik
Ctif	9530077C05Rik	Cdca7l	1700020N01Rik	Abcc2	1700001K19Rik
Cyb5r3	A4galt	Cdkl1	1700024P04Rik	Abcf3	1700001L19Rik
Dnttip2	A530084C06Rik	Cdkn3	1700025C18Rik	Abhd12	1700001O22Rik
Efnb2	A930009A15Rik	Cfap69	1700025G04Rik	Abr	1700001P01Rik
Ets2	AI429214	Chst1	1700029F12Rik	Abracl	1700003H04Rik
Fabp1	AI464131	Clec2d	1700029H14Rik	Acaa2	1700006A11Rik
Fam20c	AI597479	Cngb1	1700029I15Rik	Acot2	1700007G11Rik
Fgfr1	AW209491	Cog6	1700034J05Rik	Acox1	1700008O03Rik
Fig4	Abca13	Col4a1	1700037C18Rik	Actl7b	1700008P02Rik
Folr2	Abcb11	Ctbp2	1700037H04Rik	Actr2	1700010B08Rik
Gm14214	Abcc1	Ctdspl	1700064H15Rik	Adam22	1700010I14Rik
Gm27027	Abcc12	Cul1	1700109H08Rik	Adamts17	1700011H14Rik
Gm5294	Ablim3	Dapk1	1700129C05Rik	Adamts6	1700011I03Rik
Gm9992	Acaa2	Ddr2	1810010D01Rik	Adcy10	1700011L22Rik
Gpr156	Acap2	Diras2	1810011O10Rik	Adgrl2	1700012A03Rik
Gpr6	Acsf3	Dlg5	1810013L24Rik	Adora2b	1700012B07Rik
Gsk3b	Actr2	Dnah11	2010003K11Rik	Agbl3	1700015F17Rik
Hs1bp3	Adamts12	Dner	2010109A12Rik	Agtr1a	1700015G11Rik
Inppl1	Adamts15	E330034G19Rik	2010109I03Rik	Ahdc1	1700016C15Rik
Itgb1bp1	Adamts2	Eef1b2	2200002D01Rik	Akap5	1700016D06Rik
Mapk13	Adamts3	En1	2210408I21Rik	Akap6	1700016H13Rik
Mapk14	Adcy1	Esrrb	2310030G06Rik	Aldh18a1	1700016K19Rik
Mboat1	Adgrb2	Ets2	2310057J18Rik	Aldh1a1	1700017B05Rik
Mecom	Adgrf1	Fam189a1	2310057M21Rik	Alg14	1700017N19Rik
Nfkbia	Adgrf5	Fbxw11	2310061N02Rik	Angpt4	1700018B08Rik
Oxct2a	Adh1	Fopnl	2410004P03Rik	Angptl7	1700019D03Rik
Poldip3	Adh6a	Foxo1	2410137M14Rik	Ankdd1b	1700020N01Rik
Pou3f1	Adrb2	Fut8	2610528A11Rik	Ankrd28	1700021F05Rik
Psg18	Afap1	Gadd45g	2700049A03Rik	Ankrd55	1700021F07Rik
Psg28	Afap1l1	Gas1	2700062C07Rik	Ankrd61	1700023F06Rik
Psma6	Aff3	Gm27027	2700081O15Rik	Anxa1	1700024P04Rik
Psmg1	Aga	Gpatch2l	2900026A02Rik	Anxa2	1700025C18Rik
Qrfp	Agap1	Gpr1	2900055J20Rik	Ap5s1	1700025G04Rik
Rhob	Agbl1	Gpr39	2900092C05Rik	Appbp2	1700029F12Rik
Ror1	Agpat4	Gtpbp10	3100002H09Rik	Aqp4	1700029H14Rik
Slc16a6	Akap2	Hao1	3110009E18Rik	Arfgap2	1700029I15Rik
Slc25a36	Alcam	Hif1a	3110021N24Rik	Arhgap20	1700034J05Rik
Slc30a4	Alg2	Hist1h2br	3110043O21Rik	Arhgap28	1700037H04Rik
Smad7	Amn	Il12a	3110079O15Rik	Arhgap29	1700040L02Rik
Tacc1	Amph	Il15	3300002I08Rik	Arhgap32	1700056E22Rik
Thnsl2	Anapc15-ps	Inpp4b	3632451O06Rik	Arl14	1700057G04Rik
Tmem132e	Ankfn1	Inpp5a	3830406C13Rik	Asah2	1700064H15Rik
Trim42	Ankrd31	Inpp5f	4921504E06Rik	Asap1	1700066M21Rik
Tspyl5	Ano4	Insig2	4921539E11Rik	Asrgl1	1700067P10Rik
Ttll2	Antxr2	Ipo7	4930402H24Rik	Atp1a1	1700069L16Rik
Ube2u	Anxa10	Irs2	4930404H24Rik	Atxn7l3b	1700080E11Rik
Wasf2	Anxa3	Itga9	4930415O20Rik	B3gnt2	1700086D15Rik
Wipi1	Apcdd1	Itgb1bp1	4930432M17Rik	BC003331	1700093K21Rik
Ywhaq	Api5	Itpripl2	4930444P10Rik	BC049762	1700109H08Rik
Zfp423	Apob	Katnal1	4930447A16Rik	BC052040	1700122O11Rik
Zfp462	Apol6	Kcnj16	4930452B06Rik	Banp	1700123K08Rik
	Arg1	Kcnmb4	4930470P17Rik	Barx2	1700129C05Rik
	Arglu1	Kcns3	4930474N05Rik	Basp1	1810010D01Rik
	Arhgap10	Kifc3	4930522L14Rik	Batf	1810011H11Rik
	Arhgap21	Klf6	4930523C07Rik	Bbx	1810011O10Rik
	Arhgap42	Lrig1	4930544G11Rik	Bcar1	1810013L24Rik
	Arhgef26	Lrrc1	4930564D02Rik	Bcar3	1810037I17Rik
	Arhgef40	Lypd1	4930583I09Rik	Bcas2	2010003K11Rik
	Arl15	Malt1	4930595D18Rik	Bcat1	2010107G23Rik
	Arrdc4	Map2k6	4930596D02Rik	Bcl11b	2010109I03Rik
	Asf1a	Max	4931406C07Rik	Bcl6	2010300C02Rik
	Asic2	Mboat1	4931406P16Rik	Bcr	2200002D01Rik
	Asxl2	Mcmbp	4931417E11Rik	Bdh1	2210408I21Rik
	Ate1	Mfsd14b	4931429L15Rik	Bean1	2300002M23Rik
	Atf1	Minos1	4931440F15Rik	Bend7	2310030G06Rik
	Atg14	Mlip	4932414N04Rik	Bet1	2310057J18Rik
	Atg5	Mpzl1	4932443I19Rik	Bhlha9	2310057M21Rik
	Atoh1	Myh11	4933402J07Rik	Bhlhe23	2410004P03Rik
	Atp11a	Myo16	4933405O20Rik	Bhlhe40	2410131K14Rik
	Atp1a1	Naf1	4933412E24Rik	Birc2	2410141K09Rik
	Atp2c1	Nbl1	4933427I04Rik	Birc3	2510009E07Rik
	Atp9b	Nkx6-2	4933428G20Rik	Bmp8a	2610008E11Rik
	Atrn	Nppb	4933430I17Rik	Bnip3	2610044O15Rik8
	Aurkc	Npy1r	5330417H12Rik	Bod1	2610301B20Rik
	Aven	Nr3c2	5430401F13Rik	Bok	2610507B11Rik
	Axdnd1	Nsmce3	5530401A14Rik	Bola3	2610528J11Rik
	B3galt1	Pacsin2	5730455P16Rik	Btbd3	2700049A03Rik
	B3galt2	Pdia5	5730480H06Rik	Cadm1	2700060E02Rik
	B3gnt7	Pgm2	5730507C01Rik	Cald1	2700062C07Rik
	B3gntl1	Pid1	5730508B09Rik	Calm4	2700081O15Rik
	B430305J03Rik	Pitpna	5730522E02Rik	Calml3	2810006K23Rik
	BC029722	Pitrm1	5930422O12Rik	Camk1d	2810459M11Rik
	BC034090	Pla2g4a	6330408A02Rik	Camk4	2900026A02Rik
	BC053393	Poglut1	8030423J24Rik	Capza3	2900055J20Rik
	Bahd1	Pou3f1	9030617O03Rik	Capzb	2900092C05Rik
	Bank1	Prkaa1	9130204L05Rik	Car12	3100002H09Rik
	Barhl2	Prss47	9130230L23Rik	Cbr4	3110002H16Rik
	Baz2b	Psg17	9130409I23Rik	Cc2d2b	3110009E18Rik
	Bcas3	Psmg1	9230109A22Rik	Ccdc141	3110021N24Rik
	Bcat1	Ptprb	9230110F15Rik	Ccdc177	3110043O21Rik
	Bcl2l11	Pxdc1	9530002B09Rik	Ccdc182	3110062M04Rik
	Bmp1	Pxylp1	9530068E07Rik	Ccdc3	3110079O15Rik
	Bmp2k	Rab20	9530077C05Rik	Ccdc33	3300002I08Rik
	Bmp7	Rassf10	9630041A04Rik	Ccdc54	3632451O06Rik
	Bmp8a	Rbms1	9930022D16Rik	Ccdc68	3830406C13Rik
	Bmp8b	Rcsd1	A130051J06Rik	Ccdc73	4921504E06Rik
	Bmper	Rdh14	A26c2	Ccdc74a	4921524J17Rik
	Bmpr1b	Ror1	A330070K13Rik	Ccnd2	4921539E11Rik
	Brinp1	Schip1	A430033K04Rik	Ccnh	4930402H24Rik
	Brinp3	Sec22a	A430078G23Rik	Ccr7	4930404H24Rik
	Btg1	Slc22a23	A4galt	Cd5l	4930415F15Rik
	Btg3	Slc25a26	A530084C06Rik	Cdc42ep4	4930415O20Rik
	C1qtnf9	Slc35c1	A630001G21Rik	Cdc5l	4930432M17Rik
	Cacna1h	Slc39a11	A730049H05Rik	Cdc7	4930433I11Rik
	Cacng6	Slc43a2	A830010M20Rik	Cdc73	4930444G20Rik
	Camk1d	Snapc1	A830018L16Rik	Cdca7	4930444P10Rik
	Camk4	Sox9	A930002H24Rik	Cdca7l	4930447A16Rik
	Camta1	Sp3	A930004D18Rik	Cdh2	4930447C04Rik
	Cand1	Srgap3	A930009A15Rik	Cdk14	4930452B06Rik
	Casp12	Sri	A930018P22Rik	Cdk5r1	4930467E23Rik
	Cbfa2t3	Stk10	AI429214	Cdkn2aipnl	4930470P17Rik
	Cblb	Syt17	AI464131	Ceacam10	4930474N05Rik
	Cbs	Tank	AI597479	Cfap69	4930503E14Rik
	Ccdc3	Tcaim	AU021092	Cgn	4930505A04Rik
	Ccdc80	Tcf4	AW554918	Chrnb4	4930512M02Rik
	Cckar	Tead1	AW822073	Chst1	4930518I15Rik
	Ccl2	Tex36	Aagab	Chst11	4930522L14Rik
	Ccnh	Tldc1	Aak1	Chst2	4930523C07Rik
	Ccnyl1	Tmem39a	Aard	Chst8	4930524J08Rik
	Cct6b	Tmem41b	Aasdh	Cited2	4930544G11Rik
	Cd109	Ttc33	Aasdhppt	Clcc1	4930546C10Rik
	Cd2	Ttll1	Aatf	Cldn23	4930556J24Rik
	Cd200r3	Uap1	Abat	Clec12a	4930562C15Rik
	Cd34	Ube2u	Abca13	Clec12b	4930564D02Rik
	Cd83	Ubl3	Abca14	Clnk	4930583I09Rik
	Cd9	Wasf2	Abca15	Clrn3	4930595D18Rik
	Cdc73	Zbtb38	Abca17	Clstn1	4930596D02Rik
	Cdca2	Zfp184	Abca4	Cnn3	4931406P16Rik
	Cdca7	Zfp423	Abca8a	Cntn4	4931408C20Rik
	Cdca7l	Zfp445	Abca9	Cntnap4	4931417E11Rik
	Cdh4	Zfp532	Abcb11	Cog6	4931429L15Rik
	Cdh6		Abcc1	Col1a2	4931440F15Rik
	Cdk5rap2		Abcc10	Col22a1	4932414N04Rik
	Cdkal1		Abcc12	Col23a1	4933402D24Rik
	Ceacam20		Abcc2	Col4a1	4933402J07Rik
	Celf2		Abcc4	Col4a2	4933405O20Rik
	Celf4		Abcd3	Col8a1	4933409G03Rik
	Cenpw		Abcf3	Commd4	4933412E24Rik
	Cep295		Abcg1	Commd9	4933416C03Rik
	Cep85l		Abcg8	Cpox	4933421I07Rik
	Cers6		Abhd17b	Crim1	4933424G06Rik
	Ces3b		Abhd2	Csl	4933425L06Rik
	Ces4a		Abi2	Csrp1	4933427I04Rik
	Cfap161		Ablim3	Csta1	4933428G20Rik
	Cfap61		Abr	Cstl1	4933430I17Rik
	Chd2		Abra	Ctbp1	4933434E20Rik
	Chd7		Abracl	Ctla2a	5031439G07Rik
	Chdh		Abraxas1	Ctnnd1	5330417C22Rik
	Chgb		Abtb2	Cul1	5330417H12Rik
	Chmp6		Acaa2	Cwc27	5430401F13Rik
	Chrd		Acaca	Cyp11a1	5530400C23Rik
	Chst1		Acad12	Cyp2b19	5530401A14Rik
	Chst14		Acadl	Cyp2b23	5730409E04Rik
	Chsy1		Acadm	Daam1	5730455P16Rik
	Chsy3		Acan	Dact1	5730480H06Rik
	Clasp1		Acap2	Dact2	5730507C01Rik
	Cldn10		Accsl	Dcbld2	5730508B09Rik
	Clec14a		Ace3	Ddc	5730522E02Rik
	Clic5		Ackr3	Dennd2a	5830473C10Rik
	Clmn		Aco2	Dhps	5930422O12Rik
	Clrn1		Acot1	Dhx40	6030445D17Rik
	Clvs1		Acot3	Diras2	6330408A02Rik
	Cmas		Acot5	Dirc2	6430531B16Rik
	Cnmd		Acox1	Dkk1	6430573F11Rik
	Cnot6l		Acox2	Dkk4	6430628N08Rik
	Cntn4		Acp5	Dlg1	6720489N17Rik
	Cntnap4		Acp6	Dlg5	7530416G11Rik
	Coch		Acpp	Dlgap1	8030423J24Rik
	Cog6		Acss2	Dll1	9030617O03Rik
	Col12a1		Acss3	Dlx2	9130008F23Rik
	Col16a1		Acta2	Dnah11	9130204L05Rik
	Col4a3		Actbl2	Dner	9130230L23Rik
	Commd10		Actc1	Dnm2	9130409I23Rik
	Copb1		Actn1	Dnmbp	9130409J20Rik
	Coq2		Actn2	Dnttip2	9230102O04Rik
	Cox10		Actr2	Dpf3	9230109A22Rik
	Cox18		Actr3	Dpy19l4	9330159F19Rik
	Cox7c		Actrt3	Drd4	9430007A20Rik
	Cp		Acvr2a	Dsc2	9530002B09Rik
	Cplx2		Acyp2	Dsc3	9530053A07Rik
	Cpm		Adam10	Dstyk	9530068E07Rik
	Cpsf6		Adam22	Dtnbp1	9530077C05Rik
	Crb1		Adam23	Dusp10	9630041A04Rik
	Crbn		Adam28	Dusp18	9830107B12Rik
	Crot		Adam29	Dusp5	9930012K11Rik
	Crtc3		Adam3	Dusp6	9930021J03Rik
	Crygf		Adam30	Duxbl3	A130051J06Rik
	Csf1		Adam5	Dync1i1	A1bg
	Csl		Adam6a	Dyrk4	A230050P20Rik
	Csmd1		Adam6b	E030018B13Rik	A230072I06Rik
	Cspg5		Adamts1	E330034G19Rik	A26c2
	Cst3		Adamts12	Edem3	A2m
	Ctage5		Adamts15	Edn1	A330070K13Rik
	Ctdp1		Adamts18	Eepd1	A3galt2
	Ctif		Adamts19	Efhd2	A430033K04Rik
	Cux1		Adamts2	Egf	A430078G23Rik
	Cwc22		Adamts20	Eif2ak1	A4galt
	Cxadr		Adamts3	Eif4b	A530084C06Rik
	Cxcl12		Adamts5	Eif4g2	A630001G21Rik
	Cxcl16		Adamts7	Eif4g3	A730049H05Rik
	Cxcr4		Adamts9	Elmo3	A830005F24Rik
	Cyb5r3		Adamtsl1	Elovl6	A830010M20Rik
	Cyp26b1		Adamtsl3	Eml4	A830018L16Rik
	Cyr61		Adar	Endou	A830031A19Rik
	D430042O09Rik		Adarb2	Enox1	A930002H24Rik
	Dab2ip		Adck1	Entpd1	A930004D18Rik
	Dapl1		Adcy1	Epas1	A930017K11Rik
	Dcc		Adcy2	Eps8	A930018P22Rik
	Dclk1		Adcy5	Erbb2	A930033H14Rik
	Dclk2		Adcy6	Ergic2	AA467197
	Dclk3		Adcy7	Ermard	AA986860
	Dcp1a		Adcy8	Etl4	AF529169
	Ddah1		Adcy9	Evpl	AI314180
	Dennd1b		Adcyap1	Exosc10	AI429214
	Dfna5		Adcyap1r1	F2r	AI464131
	Dgcr6		Add2	F2rl2	AI481877
	Dgka		Adgb	Fah	AI846148
	Dgkg		Adgra1	Fam102b	AU018091
	Dgki		Adgra3	Fam110a	AU021092
	Dhrs3		Adgrb2	Fam110b	AW146154
	Dicer1		Adgrd1	Fam129a	AW209491
	Dip2b		Adgrf1	Fam135b	AW554918
	Diras2		Adgrf2	Fam171b	Aadacl3
	Dixdc1		Adgrf3	Fam189a1	Aadat
	Dlc1		Adgrf5	Fam20c	Aagab
	Dld		Adgrl1	Fam43a	Aak1
	Dmrta1		Adgrl2	Fam49b	Aamdc
	Dnah11		Adgrl3	Fam83d	Aanat
	Dnah5		Adgrl4	Fam98a	Aard
	Dnajb6		Adgrv1	Fancc	Aasdh
	Dnajc24		Adh1	Farp1	Aasdhppt
	Dnajc5b		Adh6a	Fbp1	Aatf
	Dock10		Adipor1	Fbxo21	Aatk
	Dock5		Adk	Fbxw7	Abat
	Dpp6		Adnp2	Fcrls	Abca1
	Dppa4		Ado	Fech	Abca13
	Dpysl3		Adora2a	Fez2	Abca14
	Dscam		Adora2b	Fgf12	Abca15
	Dsg2		Adra1a	Fgf14	Abca17
	Dspp		Adra1b	Fggy	Abca4
	Dtnb		Adra2c	Fhad1	Abca5
	Dusp10		Adrb1	Fhl4	Abca8a
	Dusp4		Adrb2	Fig4	Abca8b
	Dynap		Adrm1	Fli1	Abca9
	Dyrk1a		Adtrp	Fmnl3	Abcb11
	Dyrk2		Afap1	Fntb	Abcb1b
	E330034G19Rik		Afap1l1	Fopnl	Abcb4
	Ears2		Afap1l2	Foxb1	Abcb5
	Ebf2		Afdn	Foxi2	Abcb9
	Ebf3		Aff1	Foxo1	Abcc1
	Echdc3		Aff3	Foxq1	Abcc10
	Edn1		Afg3l2	Ftmt	Abcc12
	Eea1		Aftph	Fut8	Abcc2
	Eed		Aga	Fxyd4	Abcc3
	Eef1akmt1		Agap1	Gadd45g	Abcc4
	Eef2kmt		Agap3	Galnt15	Abcc9
	Efcab1		Agbl1	Galnt18	Abcd2
	Efcab3		Agfg1	Garem1	Abcd3
	Efcab5		Ago2	Gatb	Abce1
	Efhb		Agpat3	Gfod1	Abcf3
	Efnb2		Agpat4	Ggact	Abcg1
	Egfr		Agpat5	Glis1	Abcg2
	Elavl2		Agps	Glrx2	Abcg8
	Ell2		Agrp	Glrx3	Abhd10
	Emb		Agt	Gm10097	Abhd12b
	Emcn		Agtpbp1	Gm10309	Abhd14a
	Emid1		Agtr1a	Gm10840	Abhd2
	Emp1		Agtr1b	Gm15440	Abhd5
	Emsy		Agxt2	Gm1587	Abi2
	Emx2		Ahdc1	Gm2115	Abl2
	Enkur		Aifm3	Gm35911	Ablim1
	Eno1b		Aig1	Gm3696	Ablim3
	Enpp6		Aipl1	Gm38100	Abo
	Ensa		Ak1	Gm428	Abr
	Epb41l1		Ak3	Gm5136	Abra
	Epb41l5		Ak5	Gm5294	Abracl
	Epha3		Akain1	Gm5447	Abtb2
	Eps15l1		Akap12	Gm5741	Acaa1b
	Eps8		Akap13	Gm7356	Acaa2
	Eps8l3		Akap2	Gm933	Acaca
	Erc1		Akap7	Gm9844	Acacb
	Esam		Akr1c12	Gm9857	Acad11
	Espnl		Akr1c6	Gm9887	Acadm
	Etaa1		Akr1d1	Gmeb2	Acads
	Ets1		Akr1e1	Gnai1	Acan
	Etv5		Alcam	Gnat3	Acap2
	Exoc6b		Aldh1a3	Gnb1l	Accs
	F2rl3		Aldh1b1	Golim4	Accsl
	Faiml		Aldh2	Gpr15	Ace
	Fam124b		Aldoart1	Gpr157	Ace3
	Fam13c		Alg10b	Gpr6	Acer2
	Fam163a		Alg2	Grb10	Acin1
	Fam174a		Alg6	Grem2	Ackr3
	Fam196a		Alg8	Grhl2	Ackr4
	Fam19a2		Alk	Gsdmc4	Aco1
	Fam24a		Alox15	Gsr	Aco2
	Fat3		Alpk2	Gtf2b	Acot1
	Fbn2		Alppl2	Gtf2e2	Acot10
	Fbxo33		Als2cr12	Gtf2h2	Acot11
	Fbxo34		Alx4	Gtpbp10	Acot12
	Fbxo48		Alyref2	Hand1	Acot3
	Fbxo5		Amacr	Heatr4	Acot5
	Fbxw11		Ambra1	Hectd2	Acot7
	Fbxw7		Amd1	Helz2	Acot8
	Fer		Amd2	Hif1a	Acox1
	Fgf1		Amer2	Hk1	Acox2
	Fgf5		Amer3	Hkdc1	Acp5
	Fgfr2		Amhr2	Hlx	Acp7
	Fhl2		Amigo2	Hnrnpa3	Acpp
	Fhod3		Ammecr1l	Hp1bp3	Acr
	Fmn1		Amn	Hpcal1	Acsbg1
	Fopnl		Amotl1	Hs3st1	Acsf3
	Fos		Amotl2	Hsd17b4	Acsm3
	Foxe1		Amph	Hsf2bp	Acss2
	Foxf2		Amy2a5	Hspg2	Acss3
	Foxo1		Amz1	Hunk	Actbl2
	Foxo6		Amz2	Ifi47	Actc1
	Frem2		Anapc10	Igsf9b	Actg1
	Frmd5		Anapc13	Il12a	Actl7b
	Frzb		Anapc15-ps	Il5ra	Actn1
	Fst		Anapc4	Il6st	Actn2
	Fstl4		Ang2	Ints8	Actr1a
	Fzd4		Angel2	Ip6k2	Actr2
	G6pc2		Angpt2	Ipo7	Actr3
	Gab1		Angptl2	Irak1bp1	Actrt3
	Gabbr2		Angptl3	Irs2	Acvr1
	Gabrb2		Angptl8	Irx3	Acvr1b
	Gadd45g		Ank	Irx5	Acvr1c
	Galnt18		Ank1	Itga6	Acvr2a
	Galnt6		Ank3	Itgav	Acvr2b
	Gas7		Ankar	Itgb2	Acvrl1
	Gata6		Ankdd1a	Itgbl1	Acyp2
	Gatb		Ankfn1	Itpr1	Adam10
	Gbx2		Ankfy1	Itpripl2	Adam12
	Gdap2		Ankib1	Iws1	Adam22
	Gdi2		Ankle2	Jade2	Adam23
	Gemin6		Ankmy1	Jakmip3	Adam24
	Gfra2		Ankmy2	Jam3	Adam26b
	Gfra4		Ankrd11	Jarid2	Adam28
	Ghrh		Ankrd13b	Jdp2	Adam29
	Gipc2		Ankrd16	Jmjd1c	Adam3
	Gk2		Ankrd26	Jun	Adam30
	Gli3		Ankrd31	Katnal1	Adam32
	Glrx3		Ankrd33b	Katnal2	Adam33
	Glt8d2		Ankrd44	Kcnc2	Adam39
	Gm1043		Ankrd46	Kcnd3	Adam4
	Gm10974		Ankrd50	Kcnj1	Adam5
	Gm10985		Ankrd55	Kcnmb4	Adam6a
	Gm11037		Ankrd66	Kctd1	Adam6b
	Gm11042		Ankrd7	Kctd15	Adam7
	Gm11077		Anks1b	Kctd3	Adamdec1
	Gm11146		Anks4b	Khdrbs2	Adamts12
	Gm11214		Ano2	Klf6	Adamts14
	Gm11639		Ano4	Klhdc8a	Adamts15
	Gm11733		Ano5	Klk9	Adamts16
	Gm12117		Anp32a	Kpna2	Adamts18
	Gm12216		Anp32b	Kpna4	Adamts19
	Gm13090		Antxr2	Krt18	Adamts2
	Gm13119		Anxa1	Krt7	Adamts3
	Gm1330		Anxa10	Krt87	Adamts5
	Gm16485		Anxa11	Ksr2	Adamts7
	Gm17087		Anxa13	Kyat3	Adamts9
	Gm28035		Anxa3	Lama1	Adamtsl1
	Gm35911		Anxa6	Larp1	Adamtsl3
	Gm4846		Aoah	Ldlrad2	Adamtsl4
	Gm4951		Aoc1	Ldlrad3	Adap1
	Gm5416		Aox2	Lekr1	Adar
	Gm5426		Ap1s1	Lgalsl	Adarb1
	Gm6594		Ap1s3	Limk2	Adarb2
	Gm6793		Ap2a2	Lpar6	Adck1
	Gm7275		Ap2m1	Lpp	Adcy1
	Gm7361		Ap3b1	Lrig2	Adcy2
	Gm765		Ap3s1	Lrrc75a	Adcy3
	Gm815		Ap5z1	Lrrc8d	Adcy5
	Gm9747		Apaf1	Lrrfip1	Adcy6
	Gm9972		Apba2	Lsm6	Adcy7
	Gmds		Apbb2	Ly86	Adcy8
	Gnb4		Apc	Lypd1	Adcy9
	Golim4		Apcdd1	Lyrm9	Adcyap1
	Golph3l		Api5	Lysmd4	Adcyap1r1
	Gpalpp1		Aplf	Lyz2	Add1
	Gpat4		Apob	Mab21l3	Add2
	Gpr149		Apol6	Macc1	Add3
	Gpr158		Apol8	Maea	Adgb
	Gpr37		Apold1	Magi1	Adgra1
	Gprc5d		App	Magi3	Adgra3
	Gpx3		Appl1	Malt1	Adgrb1
	Grem1		Aptx	Maml3	Adgrb2
	Gria1		Aqp2	Man2a2	Adgrb3
	Grid1		Aqp4	Map3k20	Adgrd1
	Grid2		Aqp8	Map3k7	Adgre1
	Grik4		Aqp9	Map6	Adgrf1
	Grin2b		Aqr	Marcks	Adgrf2
	Grpel1		Arap2	Marveld2	Adgrf4
	Gsg1l		Arap3	Max	Adgrf5
	Gsn		Arf3	Mb21d2	Adgrg1
	Gtdc1		Arfgap3	Mbl2	Adgrg3
	Gtf2f2		Arfgef1	Mboat1	Adgrg5
	Gtsf1		Arg1	Mchr1	Adgrg6
	Gucd1		Arglu1	Med15	Adgrg7
	Gucy2c		Arhgap10	Mei4	Adgrl1
	Gxylt1		Arhgap11a	Meis2	Adgrl2
	H2al2a		Arhgap15	Mep1b	Adgrl3
	Haao		Arhgap17	Mgst2	Adgrl4
	Hace1		Arhgap18	Minos1	Adgrv1
	Has3		Arhgap21	Mis18a	Adh1
	Hdgfl1		Arhgap23	Mkl1	Adh5
	Hdhd5		Arhgap24	Mkrn1	Adh6a
	Hebp1		Arhgap26	Mon1b	Adipor1
	Hlx		Arhgap27	Mpzl1	Adipor2
	Hmcn1		Arhgap29	Mrc2	Adk
	Hmgcr		Arhgap31	Msi2	Adm
	Hps3		Arhgap32	Mthfd1	Adnp
	Hrg		Arhgap42	Mthfd1l	Adora1
	Hrh2		Arhgap5	Mtnr1b	Adora2a
	Hs3st3a1		Arhgap8	Mtus2	Adpgk
	Hs3st3b1		Arhgef10l	Mtx2	Adra1a
	Hs3st4		Arhgef12	Myc	Adra1b
	Htr1a		Arhgef26	Myh11	Adra1d
	Htr2a		Arhgef3	Myl3	Adra2c
	Hunk		Arhgef4	Myo10	Adrb1
	Id2		Arhgef40	Myo1d	Adrb2
	Ifi205		Arhgef7	Myo5b	Adrb3
	Igfbp1		Arid1b	N4bp2l1	Adrm1
	Igfbp3		Arid2	N4bp2l2	Adss
	Igsf3		Arid5a	Napb	Adssl1
	Il12a		Arid5b	Nbl1	Adtrp
	Il17d		Arl15	Nckap5	Aebp2
	Il17ra		Arl3	Ncoa6	Afap1
	Il1rl1		Arl4c	Ndc1	Afap1l1
	Il1rl2		Arl4d	Nlrp1b	Afap1l2
	Il5ra		Arl5a	Nos1	Afdn
	Il7		Arl6ip6	Nos2	Aff1
	Insc		Armc1	Npas3	Aff3
	Ints6		Armc2	Npl	Afg1l
	Ipo11		Armc3	Nrbf2	Afm
	Iqgap1		Armc9	Nrip1	Aftph
	Irf1		Arntl2	Nsmce3	Aga
	Irf2		Arpc2	Ntn1	Agap1
	Irf2bp2		Arpin	Nuak2	Agap3
	Irs1		Arpp19	Nupr1l	Agbl1
	Irx3		Arpp21	Nxpe2	Agbl3
	Irx5		Arrdc3	Ocln	Agbl4
	Ism1		Arrdc4	Ofcc1	Agfg1
	Ist1		Arsb	Ogdhl	Aggf1
	Itga5		Arsi	Olfr1396	Agk
	Itgav		Artn	Olfr159	Agmat
	Itgb1		Asah1	Olfr441	Ago2
	Itih5		Asap1	Olfr444	Agpat3
	Itpkb		Asap3	Olfr543	Agpat4
	Ivns1abp		Asb1	Olr1	Agpat5
	Jakmip1		Asb14	Onecut2	Agps
	Jarid2		Asb7	Opcml	Agr3
	Kcng1		Asb8	Otud1	Agrp
	Kcnh8		Ascc1	Otud7a	Agt
	Kcnj6		Ascc2	Oxct2a	Agtpbp1
	Kcnmb1		Asf1a	Oxr1	Agtr1a
	Kcnmb4		Asic2	Palld	Agtrap
	Kcns3		Aspa	Pank3	Agxt2
	Kcnv1		Asph	Parg	Ahctf1
	Kctd12		Asprv1	Parm1	Ahcy
	Kdm8		Astn1	Parp11	Ahdc1
	Khdrbs3		Asxl1	Parva	Ahi1
	Kif16b		Asxl2	Pawr	Ahnak
	Kif1b		Ate1	Pbrm1	Ahr
	Kif26b		Atf1	Pcca	Ahsa1
	Kif6		Atf2	Pcgf5	Ahsa2
	Kitl		Atf4	Pdia5	Aicda
	Kl		Atf6	Pecam1	Aifm3
	Klf12		Atf7ip2	Peli1	Aig1
	Klf2		Atg14	Pes1	Aipl1
	Klf3		Atg2a	Pfkp	Ak1
	Klf6		Atg5	Pgap3	Ak2
	Klf9		Atoh1	Pgm2	Ak3
	Klhl2		Atoh8	Phactr1	Ak4
	Klhl24		Atp10a	Phf3	Ak7
	Klhl25		Atp10b	Phlda3	Ak8
	Klhl31		Atp11a	Phldb2	Akain1
	Klhl6		Atp13a3	Pias2	Akap1
	Kng2		Atp13a4	Pid1	Akap11
	Kremen1		Atp13a5	Pih1d3	Akap12
	Lamb1		Atp1a1	Pik3cd	Akap13
	Lao1		Atp1b1	Pik3ip1	Akap2
	Large1		Atp2b4	Pip4k2a	Akap7
	Lcp2		Atp4b	Pitrm1	Akap8l
	Lhx8		Atp5g3	Pkdcc	Akirin2
	Limk2		Atp5j	Pla2g4a	Akna
	Lmcd1		Atp6ap1l	Plcg2	Akr1a1
	Lmo4		Atp6v0a1	Plcxd2	Akr1b10
	Lmo7		Atp6v0e	Plekha5	Akr1b3
	Lonp2		Atp6v0e2	Plekhg1	Akr1b8
	Lonrf2		Atp6v1a	Plpp6	Akr1c21
	Lpin2		Atp6v1b2	Pmp22	Akr1cl
	Lrfn2		Atp8a1	Pogz	Akr1d1
	Lrrc1		Atp8a2	Polk	Akr1e1
	Lrrc28		Atp8b4	Polr1a	Akt3
	Lrrc40		Atp9b	Ppm1d	Alad
	Lrrc7		Atr	Prag1	Alas1
	Lrrn1		Atrn	Prg4	Alcam
	Ltbp1		Atxn1	Prkacb	Aldh1a2
	Luzp2		Atxn7l3b	Prkar2a	Aldh1a3
	Ly6e		Auh	Prkce	Aldh1b1
	Lypd6		Aurkc	Proc	Aldh1l1
	Mab21l1		Auts2	Prok2	Aldh1l2
	Mab21l2		Aven	Prpf40b	Aldh2
	Macf1		Axdnd1	Prr5l	Aldh3a2
	Map2k6		Axin2	Prrg4	Aldh5a1
	Map3k10		Aym1	Prss42	Aldh8a1
	March1		B130006D01Rik	Prtg	Aldoart1
	March4		B230217C12Rik	Ptges	Alg10b
	Mark1		B3galt1	Ptgs2	Alg12
	Mat2b		B3galt2	Ptp4a1	Alg14
	Mbp		B3gat1	Ptprb	Alg2
	Mc4r		B3glct	Ptprn2	Alg6
	Mcub		B3gnt2	Ptpro	Alg8
	Mef2a		B3gnt7	Pttg1ip	Alk
	Meis1		B3gntl1	Pxdc1	Alkbh3
	Mep1a		B430305J03Rik	Pxylp1	Alkbh4
	Metrnl		B4galnt3	Pygb	Alox12
	Mettl21a		B4galt1	Pygo1	Alox15
	Mex3c		B4galt6	Rab20	Alox5
	Mff		BC005561	Rabep1	Alox5ap
	Mfn1		BC025446	Rad51ap1	Alpk1
	Mgat4c		BC029722	Rapgef3	Alpk2
	Mgmt		BC034090	Rapgef5	Alpk3
	Mis18a		BC048403	Rasef	Alpl
	Mitf		BC051665	Rasgef1a	Alppl2
	Mmadhc		BC052040	Rasgef1b	Als2cr12
	Mme		BC053393	Rassf6	Alx4
	Mmp24		BC067074	Rb1	Alyref2
	Mocs1		BC107364	Rbbp5	Amacr
	Mocs2		BC117090	Rbbp8	Ambp
	Morc1		Baalc	Rbm44	Amd1
	Morn1		Bach1	Rbm8a2	Amd2
	Morn2		Bach2	Rchy1	Amer2
	Mpp6		Bag3	Rcsd1	Amer3
	Mpped2		Bag6	Rdx	Amfr
	Mroh8		Bahd1	Rell1	Amhr2
	Mrpl15		Baiap2l1	Reps1	Amigo2
	Mrpl39		Baiap2l2	Retreg1	Ammecr1l
	Mrps33		Banf2	Rgs18	Amn
	Mthfd1l		Bank1	Rgs21	Amn1
	Mturn		Bard1	Rgs6	Amotl1
	Myh13		Barhl2	Rgs7	Amotl2
	Mylk4		Barx1	Rgs8	Ampd3
	Myo1a		Barx2	Ric8b	Amph
	Myo3a		Baz1a	Rnf220	Amy2a5
	Myo5b		Baz2a	Ror1	Amz1
	Myom1		Baz2b	Rpf2	Amz2
	Myoz1		Bbc3	Rras2	Anapc10
	Myoz2		Bbs10	Rreb1	Anapc13
	Naa20		Bbs9	Rrm1	Anapc15
	Nanp		Bbx	Rtn4rl2	Anapc15-ps
	Ncam1		Bcar1	Rubcn	Anapc4
	Nck2		Bcar3	Runx2	Anapc5
	Nckap1		Bcas3	Rybp	Ang2
	Ncl		Bcat1	S100a14	Angel2
	Ndrg1		Bckdhb	S100a16	Angpt1
	Ndst3		Bcl10	Samd13	Angpt2
	Ndufab1		Bcl11a	Samd5	Angptl2
	Ndufaf6		Bcl11b	Scaf11	Angptl3
	Ndufs4		Bcl2	Scgb1a1	Angptl7
	Nebl		Bcl2a1c	Schip1	Angptl8
	Nedd1		Bcl2l1	Scimp	Ank
	Nefl		Bcl2l11	Sdk2	Ank1
	Negr1		Bcl2l14	Sdr42e1	Ank2
	Nelfa		Bcl2l15	Sec22a	Ank3
	Nell1		Bcl6	Sema4d	Ankar
	Nfatc1		Bcl7a	Sema5b	Ankdd1a
	Nfatc2		Bclaf1	Sephs1	Ankfn1
	Nfyb		Bcr	Serpinh1	Ankfy1
	Nifk		Bdh1	Serpini1	Ankib1
	Ninl		Bdkrb1	Sestd1	Ankle2
	Nkx6-3		Bdkrb2	Setd3	Ankmy1
	Nlgn1		Bdnf	Sgk1	Ankmy2
	Nlrp10		Bend3	Sgms1	Ankrd11
	Nlrp9b		Bend4	She	Ankrd16
	Nmur2		Bend5	Sik1	Ankrd26
	Nnat		Bend7	Slc10a7	Ankrd28
	Nog		Bfsp1	Slc16a10	Ankrd33
	Nos1ap		Bhlha9	Slc1a1	Ankrd33b
	Nostrin		Bhlhe23	Slc22a23	Ankrd34c
	Nps		Bhlhe40	Slc25a13	Ankrd36
	Npsr1		Bicc1	Slc25a24	Ankrd44
	Nr3c2		Bicd2	Slc25a3	Ankrd46
	Nr5a2		Bicra	Slc26a5	Ankrd49
	Nrp1		Bin1	Slc2a5	Ankrd50
	Nsd2		Birc3	Slc35b1	Ankrd55
	Nt5e		Blmh	Slc35b3	Ankrd60
	Ntn1		Bloc1s5	Slc35c1	Ankrd66
	Nucb2		Bloc1s6	Slc36a4	Ankrd7
	Nudt2		Bmp1	Slc38a1	Ankrd9
	Nup210l		Bmp2	Slc39a11	Anks1
	Nup35		Bmp2k	Slc41a2	Anks1b
	Nyap2		Bmp7	Slc43a1	Anks4b
	Olfm3		Bmp8a	Slc7a1	Anln
	Olfml2b		Bmp8b	Slc9a9	Ano1
	Olfr1151		Bmper	Slit3	Ano10
	Olfr1152		Bmpr1b	Slmap	Ano2
	Olfr1274-ps		Bod1	Smad5	Ano4
	Olfr1311		Bola3	Smim4	Ano5
	Olfr519		Brd1	Smndc1	Ano7
	Olfr576		Brd2	Smurf2	Anp32a
	Olfr577		Brinp1	Snapc1	Anp32b
	Opcml		Brinp3	Snx9	Antxr2
	Otx2		Brip1	Sorbs1	Antxrl
	Pabpc6		Brk1	Sox5	Anxa1
	Pabpn1		Brms1l	Sox9	Anxa10
	Palm2		Brpf3	Sp3	Anxa11
	Palmd		Bsnd	Spaar	Anxa13
	Pank3		Bsph1	Spag6	Anxa2
	Papola		Bsph2	Spats2l	Anxa3
	Pappa		Bst1	Specc1	Anxa5
	Pard3		Btbd11	Specc1l	Anxa6
	Parp8		Btbd3	Spire1	Anxa8
	Pax8		Btbd9	Spon1	Aoah
	Pbx1		Btc	Spop	Aoc1
	Pcdh7		Btg1	Spred2	Aoc3
	Pcmtd1		Btg2	Spsb4	Aox2
	Pcp4		Btg3	Srgap3	Ap1b1
	Pcsk1		Btnl1	Sri	Ap1g1
	Pde10a		Btnl6	St3gal5	Ap1m2
	Pde3a		Bves	Stard13	Ap1s1
	Pdgfd		Bzw1	Stard4	Ap1s3
	Pdlim5		C130060K24Rik	Stc2	Ap2a1
	Pdpn		C1galt1	Stk24	Ap2a2
	Pdzd8		C1ql1	Stk25	Ap2m1
	Pdzrn4		C1qtnf9	Strada	Ap2s1
	Pecam1		C2cd5	Stx11	Ap3b1
	Pgd		C6	Stx8	Ap3m1
	Phactr1		C8b	Stxbp5	Ap3s1
	Phf19		CK137956	Susd6	Ap5m1
	Phtf2		Cab39	Syne1	Ap5z1
	Phyhd1		Cabp7	Syt17	Apaf1
	Phyhip		Cachd1	Tamm41	Apba2
	Pias2		Cacna1b	Tanc1	Apbb1ip
	Picalm		Cacna1c	Tarsl2	Apbb2
	Pik3cb		Cacna1e	Tbc1d2b	Apc
	Pik3ip1		Cacna1h	Tbc1d7	Apcdd1
	Pik3r1		Cacna1i	Tcerg1l	Api5
	Pik3r4		Cacna1s	Tcf4	Aplf
	Pja2		Cacna2d1	Tead1	Aplnr
	Pkd1l3		Cacna2d3	Tekt3	Aplp2
	Pkdcc		Cacnb4	Tet3	Apob
	Pkn2		Cacng1	Tex2	Apobec3
	Pknox1		Cacng3	Tfap2a	Apobr
	Pkp4		Cacng5	Tfpi	Apol6
	Plac8		Cadm1	Tgfbi	Apol7a
	Plbd1		Cadm2	Tgfbr3	Apol8
	Plbd2		Calb1	Tgif1	Apold1
	Plekha3		Calca	Tiparp	Apopt1
	Plekhf2		Calcrl	Tjp1	App
	Plekhg1		Calhm1	Tk2	Appbp2
	Plppr4		Calhm3	Tlk2	Appl1
	Plxna2		Calm1	Tmed1	Appl2
	Pmaip1		Calm2	Tmem132b	Aprt
	Pmel		Calm5	Tmem161b	Aptx
	Pogk		Caln1	Tmem17	Aqp11
	Polr2h		Caly	Tmem41b	Aqp3
	Polr3a		Camk1d	Tmem53	Aqp7
	Poteg		Camk1g	Tmpo	Aqp9
	Pparg		Camk2a	Tmtc1	Aqr
	Ppp3ca		Camk2b	Tnc	Arap1
	Ppp6c		Camk4	Tnfaip8	Arap2
	Pramef20		Camta1	Tnr	Arap3
	Prdm1		Cand1	Tns4	Areg
	Prelid3a		Cand2	Tor1b	Arf2
	Prep		Cap1	Traf6	Arf3
	Prickle2		Capn13	Trcg1	Arfgap1
	Prkg2		Capn15	Trhde	Arfgap2
	Prl		Capn5	Trim33	Arfgap3
	Prmt3		Caprin1	Trp53inp2	Arfgef1
	Prodh		Capsl	Trpv2	Arfgef2
	Prok2		Capza2	Txnrd2	Arg1
	Pros1		Capza3	Tyw5	Arglu1
	Prph2		Car1	Ube2h	Arhgap10
	Prr30		Car10	Ube2q1	Arhgap11a
	Prss48		Car13	Ube2q2	Arhgap12
	Psapl1		Car2	Ube2u	Arhgap15
	Psd4		Car8	Ubl3	Arhgap17
	Psen2		Card10	Ubxn2b	Arhgap18
	Psg25		Carf	Ugcg	Arhgap19
	Ptchd3		Carmil1	Ush2a	Arhgap21
	Ptdss2		Carmil2	Usp25	Arhgap23
	Ptf1a		Carns1	Usp3	Arhgap24
	Ptgfr		Cars2	Utrn	Arhgap25
	Ptgfrn		Cartpt	Vav3	Arhgap26
	Ptgs1		Casp12	Vcpkmt	Arhgap27
	Pth2r		Casp6	Vdac3	Arhgap28
	Ptn		Casq2	Vgll4	Arhgap29
	Ptpn11		Casr	Vkorc1l1	Arhgap30
	Ptpn12		Cass4	Vmn1r76	Arhgap31
	Ptpn13		Casz1	Vmn1r77	Arhgap32
	Ptprb		Catsperb	Vmn2r18	Arhgap33
	Ptprd		Cav1	Vwa5b2	Arhgap39
	Ptprj		Cavin2	Vwc2	Arhgap40
	Ptpro		Cavin4	Wasf2	Arhgap42
	Qk		Cblb	Wdr47	Arhgap5
	R3hdm2		Cbln1	Wdsub1	Arhgap8
	Rab1a		Cbr2	Wscd1	Arhgap9
	Rab28		Cbs	Xxylt1	Arhgdig
	Rab3gap1		Cbx3	Ypel2	Arhgef10l
	Rab3gap2		Cc2d1b	Ythdf1	Arhgef11
	Rack1		Ccdc112	Zc3h12c	Arhgef16
	Rad18		Ccdc141	Zc3hc1	Arhgef17
	Rae1		Ccdc167	Zdhhc14	Arhgef18
	Ranbp17		Ccdc177	Zfat	Arhgef2
	Rarb		Ccdc186	Zfp326	Arhgef26
	Rasgef1b		Ccdc188	Zfp354a	Arhgef28
	Rasgrp1		Ccdc27	Zfp385c	Arhgef3
	Rbbp8		Ccdc3	Zfp423	Arhgef33
	Rbfox2		Ccdc32	Zfp532	Arhgef37
	Rbm18		Ccdc33	Zfp608	Arhgef38
	Rbm34		Ccdc36	Zfp622	Arhgef4
	Rbm38		Ccdc57	Zfp706	Arhgef40
	Rbms1		Ccdc6	Zfp777	Arhgef7
	Rbpj		Ccdc60	Zfp956	Arid1a
	Rbpms		Ccdc66	Zfpm1	Arid1b
	Rdh14		Ccdc68	Zfpm2	Arid2
	Reep3		Ccdc80	Zmat4	Arid3b
	Rfpl4b		Ccdc81	Zpbp	Arid5a
	Rftn1		Ccdc82	Zswim4	Arid5b
	Rgma		Ccdc90b	Zwint	Arih2
	Rgp1		Ccdc91		Arl1
	Rgs13		Ccdc93		Arl14ep
	Rgs2		Ccdc96		Arl15
	Rin2		Ccl1		Arl3
	Rnase13		Ccl17		Arl4a
	Rnd3		Ccl2		Arl4c
	Rnf144a		Ccl20		Arl4d
	Rnh1		Ccl22		Arl5a
	Robo2		Ccl6		Arl5b
	Rora		Ccnb2		Arl8b
	Rp9		Ccnd1		Armc1
	Rpa1		Ccnf		Armc2
	Rph3a		Ccng1		Armc3
	Rpia		Ccng2		Armc6
	Rpl9-ps6		Ccnh		Armc9
	Rps15a		Ccnl1		Armt1
	Rps27		Ccny		Arnt2
	Rptor		Ccnyl1		Arntl
	Rras2		Ccser1		Arntl2
	Rsbn1l		Ccser2		Arpc2
	Rtn3		Cct2		Arpin
	Rtn4r		Cct6b		Arpp21
	Rtn4rl1		Cct8l1		Arrb1
	Rufy1		Cd109		Arrdc1
	Rybp		Cd160		Arrdc3
	Ryr3		Cd163l1		Arrdc4
	S100a10		Cd180		Arsa
	S100a11		Cd2		Arsb
	Sall3		Cd200r3		Arsg
	Saraf		Cd207		Arsi
	Satb1		Cd247		Arsj
	Scaf8		Cd24a		Artn
	Scand1		Cd2ap		As3mt
	Scfd1		Cd300e		Asah1
	Schip1		Cd34		Asah2
	Scly		Cd38		Asap1
	Scmh1		Cd4		Asap2
	Sec23a		Cd40		Asb1
	Sec24b		Cd44		Asb14
	Sema6a		Cd47		Asb2
	Sema6d		Cd48		Asb4
	Sept9		Cd5		Asb7
	Serpinb8		Cd52		Asb8
	Serpine2		Cd55		Ascc1
	Serpini1		Cd55b		Ascc2
	Sfmbt2		Cd59a		Ascl2
	Sgcd		Cd5l		Asf1a
	Sgip1		Cd72		Asgr2
	Sgms1		Cd81		Asic2
	Sh2b2		Cd82		Asic4
	Sh3d19		Cd83		Asns
	Sh3tc2		Cd9		Asnsd1
	Siah3		Cd93		Aspg
	Ski		Cdc14a		Asph
	Slamf6		Cdc14b		Asphd2
	Slc10a6		Cdc23		Asprv1
	Slc12a2		Cdc34b		Ass1
	Slc13a5		Cdc40		Aste1
	Slc16a9		Cdc42bpb		Astn1
	Slc22a17		Cdc42ep1		Astn2
	Slc24a3		Cdc42ep2		Asxl1
	Slc2a1		Cdc42ep3		Asxl2
	Slc30a5		Cdc42se2		Asxl3
	Slc39a10		Cdc73		Ate1
	Slc39a8		Cdca2		Atf1
	Slc44a5		Cdca7		Atf2
	Slc46a2		Cdca7l		Atf3
	Slc5a8		Cdh10		Atf4
	Slc6a5		Cdh12		Atf7ip2
	Slco5a1		Cdh13		Atg10
	Slit2		Cdh15		Atg101
	Slit3		Cdh18		Atg14
	Smad7		Cdh19		Atg16l1
	Smarca5		Cdh2		Atg16l2
	Smarcc1		Cdh20		Atg2a
	Smim18		Cdh22		Atg4b
	Smim23		Cdh23		Atg4c
	Smurf1		Cdh4		Atg5
	Smyd3		Cdh5		Atg7
	Snrpd3		Cdh6		Atl1
	Sntg1		Cdh7		Atl2
	Snx14		Cdh8		Atoh1
	Snx19		Cdh9		Atoh8
	Snx30		Cdk1		Atox1
	Snx9		Cdk14		Atp10a
	Soat1		Cdk15		Atp10b
	Socs6		Cdk18		Atp11a
	Sorcs2		Cdk19		Atp11b
	Sox17		Cdk5r1		Atp13a5
	Sox4		Cdk5rap2		Atp1a1
	Sox5		Cdk6		Atp1b1
	Sox6		Cdk9		Atp1b3
	Sox9		Cdkal1		Atp23
	Sp3		Cdkl3		Atp2b1
	Spag17		Cdkn1a		Atp2b4
	Sparcl1		Cdnf		Atp2c2
	Spata13		Cdon		Atp4b
	Spata46		Cdrt4		Atp5c1
	Spdye4c		Cds1		Atp5g3
	Spert		Cdv3		Atp5j
	Spink13		Cdyl		Atp5o
	Spint2		Cdyl2		Atp6ap1l
	Spire1		Ceacam20		Atp6v0a1
	Spock3		Ceacam5		Atp6v0a4
	Spry4		Cebpa		Atp6v0d1
	Src		Cebpb		Atp6v0d2
	Srd5a3		Cecr2		Atp6v0e
	Srgap3		Celf1		Atp6v0e2
	Srsf5		Celf2		Atp6v1a
	Ssh2		Celf4		Atp6v1b2
	Ssu2		Cemip		Atp6v1c1
	St18		Cenpf		Atp6v1c2
	St3gal1		Cenpm		Atp6v1d
	St6galnac3		Cenpv		Atp6v1e1
	St6galnac5		Cenpw		Atp6v1g3
	St7		Cep112		Atp6v1h
	St8sia4		Cep128		Atp7b
	St8sia5		Cep295		Atp8a1
	Stac		Cep295nl		Atp8a2
	Stard13		Cep41		Atp8b4
	Stard3nl		Cep44		Atp8b5
	Stard6		Cep55		Atp9a
	Stim2		Cep63		Atp9b
	Stk32a		Cep68		Atr
	Stmn2		Cep83		Atrn
	Stom		Cep85l		Atrnl1
	Stx8		Cer1		Atxn1
	Sucla2		Cers2		Atxn10
	Sugt1		Cers6		Atxn7l1
	Sulf1		Ces1h		Atxn7l2
	Sult6b2		Ces3b		Atxn7l3b
	Supt3		Ces4a		Aurkc
	Susd6		Ces5a		Auts2
	Sybu		Cetn3		Aven
	Syt13		Cfap161		Avpr1a
	Syt16		Cfap43		Axdnd1
	Syt6		Cfap46		Axin2
	Tac2		Cfap58		Aym1
	Taf4		Cfap97		Azi2
	Tango6		Cflar		Azin1
	Tank		Cga		Azin2
	Tarm1		Cgnl1		B130006D01Rik
	Tars		Chac2		B230217C12Rik
	Tasp1		Chaf1b		B3galnt2
	Tbc1d1		Chchd3		B3galt1
	Tbc1d2		Chchd5		B3galt2
	Tbc1d5		Chd2		B3galt5
	Tbcel		Chd4		B3gat1
	Tbx18		Chd6		B3glct
	Tbx2		Chd7		B3gnt2
	Tcerg1l		Chdh		B3gnt7
	Tctex1d1		Chfr		B3gntl1
	Tdg		Chic2		B430305J03Rik
	Tdrd5		Chil4		B4galnt3
	Tdrd7		Chil6		B4galnt4
	Tead4		Chit1		B4galt1
	Tex2		Chl1		B4galt5
	Tfap2c		Chmp1b		B4galt6
	Tgfbr1		Chmp4c		B9d1
	Thap12		Chmp6		BB014433
	Thbs1		Chn1		BC003331
	Thsd7b		Chn2		BC003965
	Tiam2		Chodl		BC024139
	Timp4		Chpt1		BC025446
	Tln1		Chrd		BC026585
	Tlnrd1		Chrm1		BC029722
	Tm4sf5		Chrm2		BC030499
	Tma16		Chrm4		BC030500
	Tmed10		Chrna2		BC030867
	Tmem132c		Chrna4		BC030870
	Tmem132e		Chrna7		BC034090
	Tmem135		Chst1		BC035044
	Tmem161b		Chst14		BC048403
	Tmem165		Chst15		BC051665
	Tmem17		Chst2		BC052040
	Tmem178b		Chst8		BC053393
	Tmem185b		Chst9		BC067074
	Tmem192		Chsy1		BC106179
	Tmem213		Chsy3		BC107364
	Tmem229a		Cinp		BC117090
	Tmem232		Cir1		Baalc
	Tmem243		Cited2		Babam2
	Tmem260		Cited4		Bace2
	Tmem72		Ckap4		Bach1
	Tmod1		Ckap5		Bach2
	Tnfrsf21		Ckb		Bag2
	Tnfsf15		Clasp1		Bag3
	Tnip1		Clasp2		Bahcc1
	Tns3		Clca4a		Bahd1
	Tomm20		Clca4b		Baiap2
	Tpgs2		Clcn2		Baiap2l1
	Tpk1		Clcn7		Baiap2l2
	Tpsg1		Cldn1		Bak1
	Traf1		Cldn10		Bambi
	Tram1l1		Cldn11		Banf2
	Trat1		Cldn20		Bank1
	Trem1		Cldn3		Banp
	Trem3		Cldn6		Bap1
	Trh		Cldn8		Bard1
	Trhde		Clec14a		Barhl2
	Trim32		Clec16a		Barx1
	Trim33		Clec2i		Barx2
	Triml2		Clec2l		Basp1
	Trit1		Clec3a		Batf
	Trmt11		Clec4a4		Batf3
	Trmt6		Clic5		Bax
	Trpm3		Clic6		Baz1a
	Trpv6		Clip4		Baz2a
	Trrap		Clmn		Baz2b
	Ttc12		Clmp		Bbc3
	Ttc27		Cln6		Bbip1
	Ttc9b		Cln8		Bbs10
	Ttll11		Clnk		Bbs9
	Ttn		Clpb		Bbx
	Ttr		Clrn1		Bcam
	Tubgcp3		Clstn2		Bcar1
	Tulp3		Clvs1		Bcar3
	Txnrd1		Cma1		Bcas1
	Ube2e1		Cma2		Bcas2
	Ube2e2		Cmah		Bcas3
	Ube2e3		Cmas		Bcat1
	Ube2f		Cmbl		Bcat2
	Ube2v2		Cmc1		Bckdhb
	Ube3c		Cmc2		Bcl10
	Ubr2		Cmip		Bcl11a
	Uchl5		Cmklr1		Bcl11b
	Unc5cl		Cmpk2		Bcl2
	Unc5d		Cmtm4		Bcl2a1c
	Usp25		Cmtm5		Bcl2l1
	Usp29		Cmtm7		Bcl2l10
	Usp47		Cmtm8		Bcl2l11
	Usp53		Cmya5		Bcl2l13
	Usp54		Cnbd1		Bcl2l14
	Usp6nl		Cngb1		Bcl6
	Uvrag		Cngb3		Bcl7a
	Vangl2		Cnksr3		Bcl7c
	Vgll3		Cnnm1		Bclaf1
	Vip		Cnnm2		Bco1
	Vldlr		Cnot2		Bcr
	Vmn1r87		Cnot9		Bdh1
	Vmn1r88		Cnp		Bdkrb1
	Vmn2r18		Cnpy1		Bdkrb2
	Vmn2r19		Cnr1		Bean1
	Vmn2r20		Cntn3		Begain
	Vps13c		Cntn4		Bend3
	Vps13d		Cntn5		Bend4
	Vps41		Cntn6		Bend5
	Vrk1		Cntnap3		Best1
	Vsig2		Cntnap4		Bex6
	Vwc2		Cntnap5c		Bfsp1
	Vwf		Cntrl		Bfsp2
	Wapl		Coa7		Bhlha9
	Wdfy2		Cobl		Bhlhe23
	Wdr11		Coch		Bhlhe40
	Wdr36		Cog2		Bhmt
	Wdr76		Cog6		Bicc1
	Wdsub1		Cog7		Bicd2
	Wisp1		Col12a1		Bicra
	Wnt11		Col13a1		Bicral
	Wnt2		Col15a1		Bid
	Wnt5b		Col16a1		Bin1
	Wwc1		Col17a1		Bin2
	Xaf1		Col23a1		Blcap
	Xirp2		Col25a1		Blm
	Xpa		Col26a1		Blmh
	Xpr1		Col27a1		Blnk
	Xrcc5		Col28a1		Bloc1s3
	Xxylt1		Col2a1		Bloc1s4
	Xylt1		Col3a1		Bloc1s5
	Zadh2		Col4a3		Bloc1s6
	Zc3h15		Col4a3bp		Bmf
	Zdhhc14		Col5a1		Bmp1
	Zeb2		Col5a2		Bmp2
	Zfat		Col6a1		Bmp2k
	Zfc3h1		Col6a3		Bmp3
	Zfp236		Col9a1		Bmp4
	Zfp281		Col9a3		Bmp6
	Zfp326		Commd10		Bmp7
	Zfp352		Commd3		Bmp8a
	Zfp36l2		Copb1		Bmp8b
	Zfp385b		Copg1		Bmper
	Zfp407		Cops4		Bmpr1b
	Zfp42		Cops7b		Bms1
	Zfp442		Cops8		Bnc1
	Zfp456		Coq2		Bnc2
	Zfp60		Coq6		Bnip1
	Zfp626		Coq8a		Bnip3
	Zfp644		Coq9		Bnip3l
	Zfp804a		Coro2b		Bod1
	Zfp869		Coro6		Bok
	Zfp953		Cox10		Bola3
	Zfp963		Cox18		Bpifb3
	Znrf2		Cox4i2		Bpifb4
	Zranb2		Cox7c		Bpifb9b
	Zranb3		Cp		Bptf
			Cpa6		Brca2
			Cpb1		Brd1
			Cpd		Brd3
			Cpe		Brd7
			Cpeb2		Brf2
			Cpeb4		Brinp1
			Cped1		Brinp3
			Cplx2		Brip1
			Cpm		Brk1
			Cpn1		Brms1l
			Cpne3		Brox
			Cpne4		Brpf3
			Cpne8		Brsk2
			Cpsf6		Bsn
			Cpxm2		Bsnd
			Cracr2a		Bsph1
			Cradd		Bsph2
			Crb1		Bst2
			Crb2		Btaf1
			Crb3		Btbd1
			Crbn		Btbd10
			Creb3l2		Btbd11
			Creb5		Btbd19
			Crebbp		Btbd3
			Creg2		Btbd7
			Crispld2		Btbd9
			Crkl		Btc
			Crnkl1		Btf3l4
			Crot		Btg1
			Crtc3		Btg2
			Cryaa		Btg3
			Cryba4		Btnl1
			Crybb3		Btnl10
			Crygf		Bub3
			Cryl1		Bves
			Cse1l		Bzw1
			Csf1		C130060K24Rik
			Csf1r		C130074G19Rik
			Csf3r		C130079G13Rik
			Csl		C1d
			Csmd1		C1galt1
			Csnk1g3		C1qa
			Csnk2a1		C1ql1
			Cspg5		C1ql3
			Csrnp2		C1ql4
			Csrnp3		C1qtnf4
			Cst10		C1qtnf6
			Cst3		C1qtnf7
			Cst7		C1qtnf9
			Cstf1		C1rl
			Ctage5		C2cd4b
			Ctbp2		C330027C09Rik
			Ctdp1		C6
			Ctdsp1		C7
			Ctgf		C77080
			Cth		C87436
			Cthrc1		C87499
			Ctif		C87977
			Ctnnal1		C8b
			Ctnnb1		C9
			Ctnnbl1		CK137956
			Ctnnd2		CN725425
			Ctrb1		Cab39
			Ctsf		Cables1
			Ctso		Cabp7
			Cttnbp2		Cachd1
			Cuedc1		Cacna1a
			Cul1		Cacna1c
			Cux1		Cacna1e
			Cwc22		Cacna1g
			Cwh43		Cacna1h
			Cx3cl1		Cacna1i
			Cxadr		Cacna1s
			Cxcl1		Cacna2d1
			Cxcl12		Cacna2d3
			Cxcl14		Cacnb2
			Cxcl15		Cacnb4
			Cxcl16		Cacng3
			Cxcr4		Cacng5
			Cxxc4		Cacng7
			Cyb561		Cacng8
			Cyb5a		Cacul1
			Cyb5d2		Cacybp
			Cyb5r2		Cad
			Cyb5r3		Cadm1
			Cyb5r4		Cadm2
			Cycs		Cadps
			Cyp11a1		Calb1
			Cyp20a1		Calca
			Cyp26a1		Calcoco1
			Cyp26b1		Cald1
			Cyp2b10		Calm1
			Cyp2b9		Calm2
			Cyp2c39		Calm5
			Cyp2c67		Caln1
			Cyp2c69		Calr4
			Cyp2d22		Caly
			Cyp2d26		Camk1
			Cyp2r1		Camk1d
			Cyp2s1		Camk1g
			Cyp39a1		Camk2a
			Cyp3a57		Camk2b
			Cyp4f17		Camk2d
			Cyp4f39		Camk2n1
			Cyp7b1		Camkmt
			Cyr61		Camta1
			Cystm1		Camta2
			Cyyr1		Cand1
			D130052B06Rik		Cand2
			D16Ertd472e		Cap1
			D17Wsu92e		Capn11
			D430019H16Rik		Capn13
			D430041D05Rik		Capn15
			D430042O09Rik		Capn7
			D5Ertd579e		Capn8
			D730048I06Rik		Capza2
			Daam2		Capza3
			Dab1		Capzb
			Dab2		Car10
			Dab2ip		Car15
			Dach1		Car2
			Dact1		Car7
			Dact2		Car8
			Dact3		Card10
			Dad1		Card6
			Dap		Carmil1
			Dapk2		Carmil2
			Dapl1		Carmil3
			Dbf4		Carns1
			Dbnl		Cars2
			Dbx1		Cartpt
			Dcaf4		Casc1
			Dcc		Casc4
			Dchs2		Casp1
			Dclk1		Casp12
			Dclk2		Casp3
			Dclk3		Casp6
			Dcn		Casp7
			Dcp1a		Casp8
			Dct		Casq2
			Dctd		Casr
			Dcun1d1		Cast
			Dcun1d4		Casz1
			Ddah1		Cat
			Ddc		Catip
			Ddhd1		Catsper1
			Ddi1		Catsperb
			Ddit4l		Catsperd
			Ddo		Cav2
			Ddost		Cav3
			Ddx11		Cavin1
			Ddx17		Cavin2
			Ddx39		Cavin3
			Ddx47		Cavin4
			Ddx51		Cbfa2t3
			Defb25		Cblb
			Defb36		Cblc
			Degs2		Cbln1
			Dennd1a		Cbln2
			Dennd1b		Cbr4
			Dennd1c		Cbs
			Dennd4c		Cbx3
			Depdc1a		Cbx5
			Depdc1b		Cbx6
			Dera		Cbx8
			Derl1		Cc2d1b
			Dfna5		Cc2d2a
			Dgcr6		Ccar1
			Dgka		Ccbe1
			Dgkg		Ccdc112
			Dgki		Ccdc115
			Dguok		Ccdc117
			Dhcr24		Ccdc12
			Dhrs3		Ccdc13
			Dhrs9		Ccdc134
			Dhx15		Ccdc138
			Dhx34		Ccdc148
			Dhx36		Ccdc154
			Dhx8		Ccdc162
			Dicer1		Ccdc167
			Dio2		Ccdc170
			Dio3		Ccdc171
			Dip2a		Ccdc175
			Dip2b		Ccdc177
			Diras2		Ccdc180
			Dirc2		Ccdc185
			Dis3l2		Ccdc186
			Disc1		Ccdc188
			Dixdc1		Ccdc25
			Dkk2		Ccdc27
			Dkk4		Ccdc28a
			Dlat		Ccdc3
			Dlc1		Ccdc30
			Dld		Ccdc32
			Dlg1		Ccdc33
			Dlg2		Ccdc36
			Dlg5		Ccdc39
			Dlgap1		Ccdc50
			Dlgap2		Ccdc54
			Dlk1		Ccdc57
			Dll1		Ccdc6
			Dlst		Ccdc60
			Dlx2		Ccdc61
			Dmap1		Ccdc66
			Dmbt1		Ccdc68
			Dmrta1		Ccdc70
			Dmrtb1		Ccdc74a
			Dmtf1		Ccdc77
			Dmxl1		Ccdc7b
			Dnah11		Ccdc80
			Dnah14		Ccdc81
			Dnah17		Ccdc82
			Dnah5		Ccdc84
			Dnah6		Ccdc85a
			Dnah9		Ccdc85c
			Dnaic1		Ccdc86
			Dnajb4		Ccdc88a
			Dnajb6		Ccdc88c
			Dnajb7		Ccdc89
			Dnajb9		Ccdc90b
			Dnajc1		Ccdc91
			Dnajc19		Ccdc92
			Dnajc21		Ccdc92b
			Dnajc24		Ccdc93
			Dnajc5b		Ccdc96
			Dnajc7		Cck
			Dnase1l3		Cckbr
			Dnm1l		Ccl1
			Dnm2		Ccl17
			Dnmbp		Ccl2
			Dnmt1		Ccl20
			Dnmt3a		Ccl22
			Dock1		Ccl25
			Dock10		Ccl4
			Dock2		Ccl5
			Dock4		Ccl6
			Dock5		Ccl9
			Dock6		Ccm2
			Dock9		Ccm2l
			Dok1		Ccnb2
			Dok5		Ccnc
			Dpep3		Ccnd1
			Dpf3		Ccnd2
			Dph5		Ccne1
			Dph6		Ccne2
			Dpp10		Ccnf
			Dpp4		Ccng1
			Dpp6		Ccng2
			Dppa2		Ccnh
			Dppa4		Ccnk
			Dpt		Ccnl1
			Dpy19l4		Ccnt2
			Dpyd		Ccny
			Dpysl2		Ccnyl1
			Dpysl4		Ccr6
			Dpysl5		Ccr7
			Drd1		Ccr9
			Drd5		Ccser1
			Drg2		Ccser2
			Dsc3		Cct2
			Dscam		Cct6b
			Dscr3		Cct8
			Dsg2		Cct8l1
			Dsp		Cd101
			Dspp		Cd109
			Dtd1		Cd160
			Dthd1		Cd164
			Dtl		Cd164l2
			Dtnb		Cd180
			Dtwd1		Cd1d1
			Dtwd2		Cd2
			Dtx1		Cd200r2
			Dtx4		Cd200r3
			Duox2		Cd207
			Duoxa2		Cd226
			Dupd1		Cd247
			Dusp1		Cd248
			Dusp10		Cd24a
			Dusp11		Cd276
			Dusp26		Cd2ap
			Dusp4		Cd300a
			Dusp6		Cd300c2
			Duxbl3		Cd300e
			Dym		Cd300ld
			Dynap		Cd300lf
			Dync1h1		Cd33
			Dync1i2		Cd34
			Dync1li2		Cd37
			Dync2h1		Cd38
			Dynll1		Cd3e
			Dynlrb2		Cd4
			Dynlt1c		Cd40
			Dynlt1f		Cd44
			Dyrk2		Cd46
			Dysf		Cd47
			Dytn		Cd48
			Dzip1		Cd5
			E030025P04Rik		Cd52
			E130114P18Rik		Cd55
			E2f3		Cd55b
			E2f8		Cd59a
			E330034G19Rik		Cd5l
			ENSMUSG00000109903		Cd6
			ENSMUSG00000111410		Cd63
			ENSMUSG00000112187		Cd70
			ENSMUSG00000112600		Cd81
			Ears2		Cd82
			Ebag9		Cd83
			Ebf2		Cd86
			Ebf3		Cd9
			Ebpl		Cd93
			Ece1		Cda
			Echdc3		Cdan1
			Eci2		Cdc123
			Ect2		Cdc14a
			Edem1		Cdc23
			Edem2		Cdc25a
			Edem3		Cdc25c
			Edil3		Cdc27
			Edn1		Cdc34b
			Edn2		Cdc40
			Edn3		Cdc42bpa
			Ednra		Cdc42bpb
			Ednrb		Cdc42bpg
			Eea1		Cdc42ep1
			Eed		Cdc42ep3
			Eef1akmt1		Cdc42ep4
			Eef1e1		Cdc42se1
			Eef2kmt		Cdc42se2
			Eepd1		Cdc6
			Efcab1		Cdc7
			Efcab2		Cdc73
			Efcab3		Cdca2
			Efcab5		Cdca7
			Efcab6		Cdca7l
			Efcc1		Cdcp2
			Efemp1		Cdh1
			Efhb		Cdh10
			Efhc1		Cdh13
			Efhd1		Cdh15
			Efl1		Cdh18
			Efna4		Cdh19
			Efnb2		Cdh2
			Efr3a		Cdh20
			Efs		Cdh22
			Egfl8		Cdh23
			Egflam		Cdh3
			Egfr		Cdh4
			Egln1		Cdh5
			Egln3		Cdh6
			Egr2		Cdh7
			Egr3		Cdh8
			Ehd1		Cdh9
			Ehd2		Cdhr1
			Ehd3		Cdhr3
			Ehd4		Cdip1
			Ehf		Cdk1
			Eif1b		Cdk13
			Eif2d		Cdk14
			Eif2s2		Cdk15
			Eif3h		Cdk17
			Eif4e		Cdk18
			Eif4e2		Cdk19
			Eif4e3		Cdk2ap1
			Eif4ebp2		Cdk5r1
			Eif4g2		Cdk5r2
			Eif4g3		Cdk5rap1
			Eif5		Cdk5rap2
			Eif5b		Cdk5rap3
			Elavl2		Cdk6
			Elf2		Cdk9
			Elf5		Cdkal1
			Elfn1		Cdkl1
			Ell2		Cdkl2
			Elmo1		Cdkl3
			Elmsan1		Cdkl4
			Elof1		Cdkn1a
			Elovl4		Cdkn1b
			Elovl5		Cdkn1c
			Elovl7		Cdkn2aip
			Elp2		Cdkn2d
			Emb		Cdkn3
			Emc10		Cdo1
			Emcn		Cdon
			Emid1		Cdr2
			Eml6		Cdrt4
			Emp1		Cds1
			Emp2		Cdsn
			Emsy		Cdv3
			Emx1		Cdx2
			Emx2		Cdyl
			En2		Cdyl2
			Enah		Ceacam1
			Enc1		Ceacam11
			Eng		Ceacam13
			Enho		Ceacam14
			Enkur		Ceacam2
			Eno1b		Ceacam5
			Enpp6		Cebpa
			Ensa		Cebpb
			Enthd1		Cebpe
			Entpd8		Cebpg
			Eny2		Cecr2
			Eomes		Celf1
			Ep400		Celf2
			Epas1		Celf4
			Epb41l1		Celsr1
			Epb41l2		Celsr2
			Epb41l3		Celsr3
			Epb41l4a		Cemip
			Epb41l4b		Cenpe
			Epb41l5		Cenpf
			Epcam		Cenpm
			Epha1		Cenpo
			Epha3		Cenpq
			Epha4		Cenpu
			Epha7		Cenpv
			Ephb1		Cenpw
			Ephb3		Cep112
			Ephb4		Cep128
			Ephx1		Cep162
			Epn2		Cep192
			Epn3		Cep41
			Eps15l1		Cep44
			Eps8		Cep55
			Eps8l2		Cep63
			Eps8l3		Cep68
			Erc1		Cep72
			Erc2		Cep78
			Ercc4		Cep83
			Ercc8		Cep85l
			Erg		Cep89
			Erg28		Cerk
			Ergic1		Cers2
			Ergic2		Cers4
			Ergic3		Cers6
			Erh		Ces1a
			Eri3		Ces1h
			Ermard		Ces3b
			Ern1		Ces4a
			Errfi1		Ces5a
			Esam		Cetn3
			Esco1		Cfap100
			Esp38		Cfap157
			Espnl		Cfap161
			Esrrb		Cfap36
			Esrrg		Cfap45
			Etaa1		Cfap46
			Etl4		Cfap53
			Etnk1		Cfap54
			Etnppl		Cfap58
			Ets1		Cfap74
			Ets2		Cfap97
			Etv3		Cfc1
			Etv5		Cfdp1
			Etv6		Cflar
			Evi2		Cftr
			Evi2a		Cga
			Evpl		Cgnl1
			Evx1		Chac2
			Exoc4		Chchd3
			Exoc6b		Chchd4
			Ext1		Chchd5
			Ext2		Chd1
			Extl3		Chd2
			Eya1		Chd4
			Eya2		Chd6
			Ezr		Chd7
			F11r		Chd9
			F13b		Chdh
			F2		Chfr
			F2rl2		Chga
			F2rl3		Chia1
			F3		Chic2
			F7		Chil4
			F830016B08Rik		Chil5
			F830045P16Rik		Chil6
			Faap100		Chit1
			Faap20		Chka
			Fabp12		Chl1
			Fabp4		Chml
			Fads6		Chmp1b
			Fahd2a		Chmp2b
			Faim2		Chmp4b
			Faiml		Chmp4c
			Fam105a		Chmp6
			Fam107a		Chn1
			Fam107b		Chn2
			Fam110b		Chordc1
			Fam110c		Chpf
			Fam114a1		Chpt1
			Fam114a2		Chrac1
			Fam120b		Chrd
			Fam124a		Chrdl2
			Fam124b		Chrm1
			Fam131a		Chrm2
			Fam133b		Chrm3
			Fam135a		Chrna1
			Fam13c		Chrna2
			Fam149a		Chrna4
			Fam155a		Chrna6
			Fam159b		Chrna7
			Fam163a		Chrna9
			Fam168a		Chrnd
			Fam169b		Chrne
			Fam172a		Chst1
			Fam173b		Chst11
			Fam174a		Chst12
			Fam181a		Chst14
			Fam181b		Chst15
			Fam185a		Chst2
			Fam196a		Chst8
			Fam196b		Chsy1
			Fam198b		Chsy3
			Fam19a2		Cib1
			Fam208a		Cidea
			Fam209		Cideb
			Fam20c		Cilp
			Fam210a		Cilp2
			Fam210b		Cinp
			Fam214a		Cipc
			Fam216b		Cit
			Fam240b		Cited2
			Fam24a		Cited4
			Fam3b		Ciz1
			Fam43a		Ckap4
			Fam47e		Ckap5
			Fam49a		Ckb
			Fam49b		Ckmt2
			Fam53a		Clasp1
			Fam69c		Clasp2
			Fam71b		Clca2
			Fam71e1		Clca4a
			Fam76a		Clca4b
			Fam76b		Clcn2
			Fam81a		Clcn6
			Fam83a		Clcn7
			Fam83b		Cldn1
			Fam83f		Cldn10
			Fam83g		Cldn11
			Fam84a		Cldn12
			Fam84b		Cldn16
			Fam91a1		Cldn18
			Fam92a		Cldn20
			Fam92b		Cldn22
			Fam98a		Cldn23
			Fan1		Cldn3
			Fancc		Cldn4
			Fancf		Cldn5
			Fanci		Cldn6
			Fap		Cldn8
			Far2		Clec14a
			Farp1		Clec16a
			Farsb		Clec2g
			Fasl		Clec2h
			Fat1		Clec2i
			Fat2		Clec2l
			Fat3		Clec3a
			Fbll1		Clec3b
			Fbln7		Clec4a1
			Fbn2		Clec4a3
			Fbp1		Clic1
			Fbp2		Clic4
			Fbxl17		Clic5
			Fbxl20		Clic6
			Fbxl7		Clint1
			Fbxo11		Clip3
			Fbxo16		Clip4
			Fbxo21		Clk3
			Fbxo22		Clmn
			Fbxo28		Clmp
			Fbxo30		Cln6
			Fbxo33		Cln8
			Fbxo34		Clnk
			Fbxo4		Clpb
			Fbxo48		Clpx
			Fbxo5		Clrn1
			Fbxo7		Clrn3
			Fbxw11		Clstn1
			Fbxw17		Clstn2
			Fbxw21		Clstn3
			Fbxw7		Clta
			Fbxw8		Cltc
			Fcgr1		Cluh
			Fcho1		Clvs1
			Fcho2		Clvs2
			Fcnb		Clybl
			Fcrl5		Cma1
			Fcrls		Cma2
			Fem1b		Cmas
			Fem1c		Cmbl
			Fer		Cmc1
			Fer1l4		Cmc2
			Fer1l6		Cmip
			Fermt1		Cmklr1
			Fez1		Cmpk2
			Fezf1		Cmss1
			Ffar4		Cmtm4
			Fgd2		Cmtm5
			Fgd3		Cmtm7
			Fgd4		Cmtm8
			Fgd5		Cmtr1
			Fgf1		Cmya5
			Fgf12		Cnbd1
			Fgf15		Cnbd2
			Fgf18		Cndp2
			Fgf2		Cnep1r1
			Fgf20		Cnfn
			Fgf3		Cnga3
			Fgf4		Cngb1
			Fgf5		Cngb3
			Fgf9		Cnksr3
			Fgfbp1		Cnmd
			Fgfr1		Cnn3
			Fgfr1op2		Cnnm1
			Fgfr2		Cnnm2
			Fgfr4		Cnnm4
			Fggy		Cnot1
			Fgr		Cnot11
			Fhl2		Cnot2
			Fhl5		Cnot6
			Fhod3		Cnot6l
			Fig4		Cnot9
			Figla		Cnp
			Fignl1		Cnpy1
			Filip1		Cnr1
			Fkbp11		Cnrip1
			Fkbp4		Cnst
			Flnb		Cntfr
			Flrt1		Cntn1
			Flrt2		Cntn2
			Flrt3		Cntn3
			Flt1		Cntn4
			Fmn1		Cntn5
			Fmnl3		Cntn6
			Fmod		Cntnap3
			Fnbp1		Cntnap4
			Fnbp1l		Cntnap5c
			Fndc3b		Cntrl
			Fndc9		Coa6
			Fnip1		Coa7
			Fnip2		Cobl
			Fopnl		Cobll1
			Fos		Coch
			Fosl2		Cog2
			Foxa2		Cog4
			Foxd3		Cog6
			Foxe1		Cog7
			Foxf2		Col11a1
			Foxg1		Col12a1
			Foxk1		Col13a1
			Foxl1		Col14a1
			Foxn2		Col15a1
			Foxo1		Col16a1
			Foxo3		Col17a1
			Foxo6		Col1a1
			Foxp1		Col22a1
			Foxq1		Col23a1
			Fpgs		Col25a1
			Frem2		Col26a1
			Frg1		Col27a1
			Frmd4a		Col28a1
			Frmd4b		Col2a1
			Frmd5		Col3a1
			Frmd6		Col4a1
			Frmd8		Col4a3
			Frmpd1		Col4a3bp
			Frrs1l		Col4a4
			Frs2		Col5a1
			Fry		Col5a2
			Fryl		Col6a1
			Frzb		Col6a3
			Fscb		Col9a1
			Fscn1		Col9a3
			Fscn2		Colca2
			Fshr		Colec10
			Fsip1		Colgalt1
			Fst		Commd10
			Fstl1		Commd5
			Fstl4		Commd9
			Fto		Comp
			Fut8		Copb1
			Fzd1		Copg1
			Fzd10		Copg2
			Fzd3		Cops4
			Fzd4		Cops7b
			Fzd6		Cops8
			Fzd7		Copz2
			Fzd8		Coq2
			G2e3		Coro1c
			G3bp1		Coro2a
			G6pc2		Coro2b
			G6pd2		Coro6
			Gab1		Cotl1
			Gab2		Cox10
			Gabarapl1		Cox14
			Gabbr2		Cox16
			Gabpa		Cox18
			Gabra5		Cox20
			Gabrb2		Cox4i1
			Gabrb3		Cox4i2
			Gabrg2		Cox6c
			Gabrg3		Cox7a2l
			Gabrp		Cox7c
			Gabrr1		Cox8c
			Gabrr2		Cp
			Gadd45a		Cpa6
			Gadd45b		Cpd
			Gadd45g		Cpe
			Gadl1		Cpeb2
			Gal		Cpeb3
			Galc		Cpeb4
			Galnt14		Cped1
			Galnt16		Cplx2
			Galnt18		Cpm
			Galnt2		Cpn1
			Galnt5		Cpn2
			Galnt6		Cpne2
			Galr1		Cpne3
			Gap43		Cpne4
			Gapvd1		Cpne6
			Garnl3		Cpne7
			Gars		Cpne8
			Gas2		Cpsf2
			Gas6		Cpsf6
			Gas7		Cpxm2
			Gata3		Cr1l
			Gata4		Crabp1
			Gata5		Cracr2a
			Gata6		Cradd
			Gatb		Crat
			Gatsl2		Crb1
			Gbe1		Crb2
			Gbp10		Crb3
			Gbp4		Crbn
			Gbx1		Creb1
			Gbx2		Creb3
			Gcfc2		Creb3l1
			Gch1		Creb3l2
			Gck		Creb5
			Gclc		Crebbp
			Gclm		Crebl2
			Gcm1		Creg2
			Gcnt4		Crem
			Gcsh		Crh
			Gdap2		Crhbp
			Gdi2		Crhr1
			Gdnf		Crhr2
			Gdpd4		Cript
			Gemin6		Crisp1
			Gfi1b		Crisp3
			Gfm1		Crisp4
			Gfod1		Crispld1
			Gfra2		Crispld2
			Gfra3		Crkl
			Gfra4		Crls1
			Gfral		Crmp1
			Ggct		Crnkl1
			Ggps1		Crnn
			Ggta1		Crocc2
			Ghitm		Crot
			Ghr		Crtap
			Ghrh		Crtc1
			Ghrhr		Crtc3
			Ghsr		Cry1
			Gid4		Cryaa
			Gins1		Cryba4
			Gins3		Crybb3
			Gipc2		Crybg1
			Gja5		Crybg2
			Gjb3		Cryge
			Gjb4		Crygf
			Gjb5		Crygs
			Gjb6		Cryl1
			Gjd2		Crym
			Gjd4		Cryzl1
			Gk2		Cse1l
			Glce		Csf1
			Glg1		Csf1r
			Gli2		Csf2rb
			Gli3		Csf3r
			Glipr1		Csl
			Glis3		Csmd1
			Glmn		Csmd2
			Glod4		Csn1s1
			Glra1		Csnk1a1
			Glrp1		Csnk1g1
			Glrx3		Csnk1g3
			Glt28d2		Csnk2a1
			Glt8d2		Cspg4
			Glul		Cspg5
			Gm10036		Csrnp1
			Gm10076		Csrnp2
			Gm10181		Csrnp3
			Gm10184		Csrp1
			Gm10234		Cst3
			Gm10260		Cstad
			Gm10295		Cstf2t
			Gm10309		Cstf3
			Gm10330		Ctage5
			Gm10384		Ctbp2
			Gm10406		Ctcf
			Gm1043		Ctcfl
			Gm10518		Ctdnep1
			Gm10549		Ctdp1
			Gm10577		Ctdsp1
			Gm10639		Ctdspl
			Gm10643		Ctdspl2
			Gm10840		Ctgf
			Gm10944		Cth
			Gm10945		Ctif
			Gm10972		Ctnna1
			Gm10974		Ctnna3
			Gm10985		Ctnnal1
			Gm11032		Ctnnb1
			Gm11037		Ctnnbip1
			Gm11042		Ctnnbl1
			Gm11077		Ctnnd1
			Gm11084		Ctnnd2
			Gm11111		Ctrb1
			Gm11114		Ctrl
			Gm11146		Cts6
			Gm11214		Ctsa
			Gm11541		Ctsb
			Gm11567		Ctsc
			Gm11639		Ctsf
			Gm11733		Ctsg
			Gm12117		Ctso
			Gm12216		Ctsr
			Gm12728		Ctsz
			Gm12830		Cttnbp2
			Gm12888		Cttnbp2nl
			Gm13090		Ctu2
			Gm13119		Cuedc1
			Gm1330		Cul1
			Gm13420		Cul2
			Gm13691		Cutal
			Gm14444		Cux1
			Gm14548		Cux2
			Gm15217		Cwc15
			Gm15440		Cwc22
			Gm15446		Cwh43
			Gm15448		Cx3cl1
			Gm1604b		Cxadr
			Gm16223		Cxcl1
			Gm16427		Cxcl12
			Gm16485		Cxcl13
			Gm17087		Cxcl14
			Gm17332		Cxcl15
			Gm17455		Cxcl16
			Gm1758		Cxcl17
			Gm17655		Cxcr4
			Gm20422		Cxcr6
			Gm20695		Cxxc4
			Gm21103		Cyb561
			Gm21949		Cyb561a3
			Gm21969		Cyb5a
			Gm21973		Cyb5b
			Gm2310		Cyb5d2
			Gm266		Cyb5r2
			Gm27027		Cyb5r3
			Gm28035		Cyb5rl
			Gm3045		Cyfip2
			Gm3411		Cylc2
			Gm35060		Cyld
			Gm35911		Cyp11a1
			Gm3604		Cyp19a1
			Gm3646		Cyp1b1
			Gm3685		Cyp20a1
			Gm4301		Cyp24a1
			Gm43796		Cyp26a1
			Gm45716		Cyp26b1
			Gm4758		Cyp27a1
			Gm4791		Cyp2a12
			Gm4841		Cyp2a22
			Gm4846		Cyp2ab1
			Gm4881		Cyp2b10
			Gm4951		Cyp2b13
			Gm498		Cyp2b19
			Gm5096		Cyp2b23
			Gm5136		Cyp2b9
			Gm5141		Cyp2c38
			Gm5148		Cyp2c39
			Gm5150		Cyp2c69
			Gm5160		Cyp2c70
			Gm525		Cyp2d22
			Gm527		Cyp2d26
			Gm5294		Cyp2d37-ps
			Gm5407		Cyp2d40
			Gm5415		Cyp2g1
			Gm5416		Cyp2r1
			Gm5426		Cyp2s1
			Gm5447		Cyp2u1
			Gm5460		Cyp39a1
			Gm5483		Cyp3a13
			Gm5493		Cyp46a1
			Gm572		Cyp4a12a
			Gm597		Cyp4a29
			Gm6569		Cyp4f16
			Gm6576		Cyp4f37
			Gm6657		Cyp4x1
			Gm6741		Cyp7a1
			Gm6793		Cyp7b1
			Gm7168		Cyr61
			Gm7275		Cysltr2
			Gm7356		Cystm1
			Gm7361		Cyth3
			Gm7489		Cytip
			Gm765		D10Jhu81e
			Gm815		D10Wsu102e
			Gm8257		D130040H23Rik
			Gm8267		D130043K22Rik
			Gm8439		D16Ertd472e
			Gm8765		D17Wsu92e
			Gm906		D2Bwg1423e
			Gm9195		D2hgdh
			Gm9376		D430019H16Rik
			Gm9507		D430041D05Rik
			Gm9733		D5Ertd579e
			Gm9747		D630045J12Rik
			Gm9833		D6Ertd527e
			Gm9881		D7Ertd443e
			Gm9961		D930007J09Rik
			Gm9972		D930048N14Rik
			Gmds		Daam1
			Gmnc		Daam2
			Gmnn		Dab1
			Gmpr		Dab2
			Gna12		Dab2ip
			Gna14		Dach1
			Gnai1		Dact1
			Gnal		Dact2
			Gnaq		Dact3
			Gnaz		Dad1
			Gnb4		Dag1
			Gng12		Dagla
			Gng2		Daglb
			Gng7		Dalrd3
			Gnpat		Dao
			Gnpda1		Dap
			Gnpda2		Dapk2
			Gnrh1		Dapl1
			Golga7b		Dapp1
			Golim4		Dars
			Golm1		Dbf4
			Golph3		Dbh
			Golph3l		Dbnl
			Gorab		Dbt
			Got1		Dbx1
			Got2		Dcaf4
			Gp2		Dcaf5
			Gp6		Dcaf8
			Gpalpp1		Dcc
			Gpat3		Dcdc2a
			Gpat4		Dchs2
			Gpatch1		Dck
			Gpatch2		Dclk1
			Gpbar1		Dclk2
			Gpbp1		Dclk3
			Gpc1		Dclre1c
			Gpc6		Dcn
			Gpcpd1		Dcp1a
			Gpd2		Dcp1b
[truncated: 6,672 more rows]

## Sheet: Diff.ex-6h-dTAG-vs-DMSO
Probe	Chromosome	Start	End	Probe Strand	Feature	ID	Description	Feature Strand	Type	Feature Orientation	Distance	P-value (6h-DESeq stats p<0.05 after correction)	FDR (6h-DESeq stats p<0.05 after correction)	Log2 Fold Change (6h-DESeq stats p<0.05 after correction)	Shrunk Log2 Fold Change (6h-DESeq stats p<0.05 after correction)	12-C-1Aligned.sortedByCoord.out.bam	12-C-2Aligned.sortedByCoord.out.bam	12-C-3Aligned.sortedByCoord.out.bam	12-D-1Aligned.sortedByCoord.out.bam	12-D-2Aligned.sortedByCoord.out.bam	12-D-3Aligned.sortedByCoord.out.bam	24-C-1Aligned.sortedByCoord.out.bam	24-C-2Aligned.sortedByCoord.out.bam	24-C-3Aligned.sortedByCoord.out.bam	24-D-1Aligned.sortedByCoord.out.bam	24-D-2Aligned.sortedByCoord.out.bam	24-D-3Aligned.sortedByCoord.out.bam	48-C-1Aligned.sortedByCoord.out.bam	48-C-2Aligned.sortedByCoord.out.bam	48-C-3Aligned.sortedByCoord.out.bam	48-D-1Aligned.sortedByCoord.out.bam	48-D-2Aligned.sortedByCoord.out.bam	48-D-3Aligned.sortedByCoord.out.bam	6-C-1Aligned.sortedByCoord.out.bam	6-C-2Aligned.sortedByCoord.out.bam	6-C-3Aligned.sortedByCoord.out.bam	6-D-1Aligned.sortedByCoord.out.bam	6-D-2Aligned.sortedByCoord.out.bam	6-D-3Aligned.sortedByCoord.out.bam	U-1Aligned.sortedByCoord.out.bam	U-2Aligned.sortedByCoord.out.bam	U-3Aligned.sortedByCoord.out.bam
Fgf5	5	98254184	98277030	+	Fgf5	ENSMUSG00000029337	fibroblast growth factor 5 [Source:MGI Symbol;Acc:MGI:95519]	+	gene	Name match	0	3.575083246687427E-5	0.00115764	5.703490257263184	0.0981945	7	7	8	1	1	0	19	18	9	0	0	0	7	6	4	0	0	0	6	10	14	0	0	0	4	11	17
Sspo	6	48448229	48501250	+	Sspo	ENSMUSG00000029797	SCO-spondin [Source:MGI Symbol;Acc:MGI:2674311]	+	gene	Name match	0	0.00192446	0.0388665	4.372262001037598	0.0761617	2	4	4	0	0	0	14	6	8	2	0	0	11	7	14	0	1	0	8	6	9	0	0	1	3	8	12
Fgf3	7	144838083	144844436	+	Fgf3	ENSMUSG00000031074	fibroblast growth factor 3 [Source:MGI Symbol;Acc:MGI:95517]	+	gene	Name match	0	2.227500081062317E-4	0.00605076	3.3861281871795654	0.1281438022851944	11	10	8	2	0	0	34	18	12	0	0	0	23	7	6	0	0	0	12	18	13	1	0	3	5	10	15
Dlk2	17	46297421	46303271	+	Dlk2	ENSMUSG00000047428	delta like non-canonical Notch ligand 2 [Source:MGI Symbol;Acc:MGI:2146838]	+	gene	Name match	0	0.00127942	0.0274674	1.8715324401855469	0.13484624028205872	10	10	6	10	1	0	20	11	11	4	0	6	7	13	16	1	4	3	16	26	26	3	13	2	6	17	19
Lama3	18	12333819	12583013	+	Lama3	ENSMUSG00000024421	laminin, alpha 3 [Source:MGI Symbol;Acc:MGI:99909]	+	gene	Name match	0	2.101945055727264E-13	2.2966392676515568E-11	1.8047856092453003	0.5521053075790405	110	104	101	29	14	19	202	133	87	9	11	23	87	60	64	3	7	6	103	88	127	29	29	30	101	156	198
Serpinb8	1	107590006	107610484	+	Serpinb8	ENSMUSG00000026315	serine (or cysteine) peptidase inhibitor, clade B, member 8 [Source:MGI Symbol;Acc:MGI:894657]	+	gene	Name match	0	1.1862898558413692E-31	4.936480137950509E-29	1.7871966361999512	0.946073	354	318	304	57	31	48	511	330	248	38	32	38	234	193	211	38	59	38	256	290	330	81	98	67	274	304	478
Lzts1	8	69132669	69184225	-	Lzts1	ENSMUSG00000036306	leucine zipper, putative tumor suppressor 1 [Source:MGI Symbol;Acc:MGI:2684762]	-	gene	Name match	0	2.248435393426007E-8	1.3742155715590343E-6	1.7316969633102417	0.37644094228744507	75	50	59	38	16	30	113	96	66	30	17	18	106	56	83	24	23	18	58	60	74	23	15	18	41	55	69
Gm1043	5	37085370	37229547	+	Gm1043	ENSMUSG00000117286	predicted gene 1043 [Source:MGI Symbol;Acc:MGI:2685889]	+	gene	Name match	0	1.6576366668186182E-10	1.3232677176233665E-8	1.6983565092086792	0.461617	94	101	82	19	17	29	228	141	94	20	18	24	117	93	112	13	18	10	77	96	101	34	30	18	90	109	229
Barhl2	5	106452523	106458166	-	Barhl2	ENSMUSG00000034384	BarH like homeobox 2 [Source:MGI Symbol;Acc:MGI:1859314]	-	gene	Name match	0	9.382844436913729E-4	0.0208297	1.6870465278625488	0.15679438412189484	33	15	25	1	3	0	72	55	25	2	0	0	47	30	38	0	0	0	18	23	29	7	9	5	16	13	22
Jakmip1	5	37028335	37150607	+	Jakmip1	ENSMUSG00000063646	janus kinase and microtubule interacting protein 1 [Source:MGI Symbol;Acc:MGI:1923321]	+	gene	Name match	0	4.590520671921006E-13	4.8794239482230495E-11	1.6569050550460815	0.5545493960380554	132	127	104	24	22	37	292	190	127	26	21	31	161	129	149	17	21	12	103	117	131	41	40	27	123	148	285
Syt12	19	4445908	4477447	-	Syt12	ENSMUSG00000049303	synaptotagmin XII [Source:MGI Symbol;Acc:MGI:2159601]	-	gene	Name match	0	8.718728204257786E-4	0.019488101825118065	1.6340069770812988	0.16197706758975983	28	26	29	5	5	3	66	44	30	4	5	8	37	27	38	3	2	0	28	24	21	8	8	7	23	27	39
Cyth4	15	78597047	78622019	+	Cyth4	ENSMUSG00000018008	cytohesin 4 [Source:MGI Symbol;Acc:MGI:2441702]	+	gene	Name match	0	5.247510271146894E-4	0.0126861	1.6338552236557007	0.17364943027496338	29	26	33	7	8	2	41	24	19	7	4	2	25	10	18	4	0	0	21	26	37	5	11	10	13	33	38
Adora1	1	134199223	134235431	-	Adora1	ENSMUSG00000042429	adenosine A1 receptor [Source:MGI Symbol;Acc:MGI:99401]	-	gene	Name match	0	0.00194196	0.0390749	1.6175	0.14258714020252228	26	24	17	18	5	4	74	50	45	11	5	9	51	33	35	2	0	4	17	21	32	12	6	4	18	26	34
Adam23	1	63445891	63596276	+	Adam23	ENSMUSG00000025964	a disintegrin and metallopeptidase domain 23 [Source:MGI Symbol;Acc:MGI:1345162]	+	gene	Name match	0	1.836086630646605E-5	6.378362886607647E-4	1.4951450824737549	0.2647218704223633	44	47	46	32	9	19	143	79	70	20	20	17	88	76	73	17	29	15	35	51	60	20	13	17	29	47	67
Foxe1	4	46343609	46346412	+	Foxe1	ENSMUSG00000070990	forkhead box E1 [Source:MGI Symbol;Acc:MGI:1353500]	+	gene	Name match	0	1.1219927845964803E-13	1.2758101866627847E-11	1.495117425918579	0.5845972895622253	121	105	113	43	18	32	335	229	130	35	27	29	123	116	100	18	40	20	151	126	178	44	51	61	84	114	160
Wnt6	1	74771892	74785322	+	Wnt6	ENSMUSG00000033227	wingless-type MMTV integration site family, member 6 [Source:MGI Symbol;Acc:MGI:98960]	+	gene	Name match	0	3.6841133805864956E-6	1.5330615860875696E-4	1.457467794418335	0.3025602102279663	84	78	52	9	3	6	180	112	87	5	1	4	155	163	206	5	13	3	55	71	63	19	33	15	46	75	96
Kif27	13	58287502	58359122	-	Kif27	ENSMUSG00000060176	kinesin family member 27 [Source:MGI Symbol;Acc:MGI:1922300]	-	gene	Name match	0	1.996931731085283E-9	1.4306223761195724E-7	1.3957321643829346	0.45377179980278015	140	136	125	46	21	26	197	128	86	33	17	31	92	76	80	21	37	21	93	100	114	38	31	44	110	143	222
B830012L14Rik	12	109676277	109714555	+	B830012L14Rik	ENSMUSG00000098202	RIKEN cDNA B830012L14 gene [Source:MGI Symbol;Acc:MGI:2443332]	+	gene	Name match	0	9.816515432375122E-22	2.2856119603606515E-19	1.3616522550582886	0.7627338767051697	431	375	323	186	76	136	830	571	462	128	112	121	325	321	255	75	103	55	273	317	421	114	123	142	341	398	647
Gm37899	12	109668869	109677585	+	Gm37899	ENSMUSG00000102657	predicted gene, 37899 [Source:MGI Symbol;Acc:MGI:5611127]	+	gene	Name match	0	4.2661090459992276E-19	8.02274667530199E-17	1.3603233098983765	0.7156926989555359	377	266	299	155	62	109	624	500	417	114	58	110	276	219	251	64	79	37	242	273	338	118	82	121	324	324	486
Cwh43	5	73406075	73453435	+	Cwh43	ENSMUSG00000029154	cell wall biogenesis 43 C-terminal homolog [Source:MGI Symbol;Acc:MGI:2444131]	+	gene	Name match	0	0.00254241	0.0489413	1.3497666120529175	0.1551680862903595	28	20	16	2	2	3	35	28	9	4	1	4	22	14	13	3	1	2	24	24	42	18	7	9	18	33	39
Arl4d	11	101665541	101667832	+	Arl4d	ENSMUSG00000034936	ADP-ribosylation factor-like 4D [Source:MGI Symbol;Acc:MGI:1933155]	+	gene	Name match	0	2.1795201277444165E-14	2.6809468273852888E-12	1.3486518859863281	0.6128326654434204	208	201	144	81	43	61	419	238	166	59	37	47	235	187	254	49	74	40	157	191	184	70	71	62	149	235	298
Myrip	9	120301513	120474841	+	Myrip	ENSMUSG00000041794	myosin VIIA and Rab interacting protein [Source:MGI Symbol;Acc:MGI:2384407]	+	gene	Name match	0	5.720373592339456E-4	0.013627169653773308	1.3063504695892334	0.19976261258125305	69	39	48	21	11	20	166	120	63	22	18	23	110	82	92	24	37	22	35	42	40	12	23	11	33	42	76
Adrb1	19	56722199	56733113	+	Adrb1	ENSMUSG00000035283	adrenergic receptor, beta 1 [Source:MGI Symbol;Acc:MGI:87937]	+	gene	Name match	0	6.6237464980399696E-21	1.472127649293912E-18	1.2868934869766235	0.7443795800209045	321	287	269	133	60	88	533	354	216	81	62	81	232	208	165	49	83	40	279	272	328	119	102	128	153	261	287
Mirg	12	109729764	109749460	+	Mirg	ENSMUSG00000097391	miRNA containing gene [Source:MGI Symbol;Acc:MGI:3781106]	+	gene	Name match	0	1.831827933834769E-36	1.053732054189307E-33	1.2866275310516357	0.9159706830978394	631	633	545	326	138	221	1281	945	615	193	169	240	615	466	482	123	134	94	493	548	624	225	201	235	390	508	642
Pga5	19	10668956	10678071	-	Pga5	ENSMUSG00000024738	pepsinogen 5, group I [Source:MGI Symbol;Acc:MGI:1915935]	-	gene	Name match	0	1.6524411330465227E-4	0.00459722	1.2364895343780518	0.24074983596801758	42	43	45	14	8	7	122	90	39	4	1	2	111	91	79	0	0	0	42	46	53	22	17	19	29	41	58
Fgf2	3	37348346	37410108	+	Fgf2	ENSMUSG00000037225	fibroblast growth factor 2 [Source:MGI Symbol;Acc:MGI:95516]	+	gene	Name match	0	4.42528880739701E-6	1.7993721121456474E-4	1.201326847076416	0.3298955261707306	84	76	70	31	16	18	137	100	63	21	5	15	87	81	44	10	6	5	68	68	95	36	26	35	48	60	81
Baiap2l2	15	79258195	79285537	-	Baiap2l2	ENSMUSG00000018126	BAI1-associated protein 2-like 2 [Source:MGI Symbol;Acc:MGI:2652819]	-	gene	Name match	0	4.179382884217375E-8	2.4546657186874654E-6	1.1957935094833374	0.4215564727783203	103	94	109	39	26	30	343	239	150	35	19	34	245	247	164	23	48	20	109	106	110	52	39	47	70	102	136
Rgma	7	73375509	73419899	+	Rgma	ENSMUSG00000070509	repulsive guidance molecule family member A [Source:MGI Symbol;Acc:MGI:2679262]	+	gene	Name match	0	0.00113876	0.024773962795734406	1.1951969861984253	0.193208	38	29	29	19	3	18	82	81	41	12	12	15	59	42	66	15	25	10	31	39	41	17	15	15	33	45	64
Wnt11	7	98835112	98855195	+	Wnt11	ENSMUSG00000015957	wingless-type MMTV integration site family, member 11 [Source:MGI Symbol;Acc:MGI:101948]	+	gene	Name match	0	6.548582831555905E-8	3.7123820675333263E-6	1.1824076175689697	0.41385307908058167	88	93	75	37	27	33	107	87	64	25	16	18	47	38	40	5	14	6	118	118	109	39	57	52	69	110	172
Pitpnc1	11	107207892	107470699	-	Pitpnc1	ENSMUSG00000040430	phosphatidylinositol transfer protein, cytoplasmic 1 [Source:MGI Symbol;Acc:MGI:1919045]	-	gene	Name match	0	1.832702045678758E-10	1.4511735813016458E-8	1.1696263551712036	0.5076266527175903	214	166	161	59	37	43	420	288	218	64	40	62	253	207	203	58	102	42	155	150	170	79	54	72	149	197	258
Syt13	2	92915098	92956058	+	Syt13	ENSMUSG00000027220	synaptotagmin XIII [Source:MGI Symbol;Acc:MGI:1933945]	+	gene	Name match	0	9.606243578375029E-10	7.089769837875792E-8	1.1641573905944824	0.48512569069862366	160	117	131	52	20	39	231	126	107	29	26	37	123	111	115	25	49	26	133	132	148	64	63	52	124	129	223
Ntn1	11	68209364	68400823	-	Ntn1	ENSMUSG00000020902	netrin 1 [Source:MGI Symbol;Acc:MGI:105088]	-	gene	Name match	0	3.208682392141782E-5	0.00104942	1.146950364112854	0.2905465364456177	79	64	60	37	17	33	203	146	94	18	18	25	90	72	57	8	7	3	75	56	82	27	27	39	36	47	73
Tro	X	150645304	150657583	-	Tro	ENSMUSG00000025272	trophinin [Source:MGI Symbol;Acc:MGI:1928994]	-	gene	Name match	0	0.00149644	0.0314703	1.116211175918579	0.1929047703742981	55	42	46	48	14	26	85	55	38	33	24	30	31	45	27	18	16	18	30	50	50	16	25	17	31	36	58
Crispld2	8	119992438	120052793	+	Crispld2	ENSMUSG00000031825	cysteine-rich secretory protein LCCL domain containing 2 [Source:MGI Symbol;Acc:MGI:1926142]	+	gene	Name match	0	0.0024428	0.047397	1.1131197214126587	0.17887841165065765	46	39	36	18	9	14	112	72	52	14	16	18	87	71	68	32	24	13	39	41	35	24	16	12	33	44	55
Magee1	X	105120378	105123927	+	Magee1	ENSMUSG00000031227	melanoma antigen, family E, 1 [Source:MGI Symbol;Acc:MGI:2148149]	+	gene	Name match	0	9.328056904678306E-8	5.182901531952666E-6	1.0780706405639648	0.4181114733219147	127	113	112	62	36	46	157	123	64	37	33	41	78	74	68	41	52	26	119	110	132	58	61	47	101	135	150
Fgfr4	13	55152640	55168759	+	Fgfr4	ENSMUSG00000005320	fibroblast growth factor receptor 4 [Source:MGI Symbol;Acc:MGI:95525]	+	gene	Name match	0	0	0	1.070013165473938	0.9736596941947937	2709	2375	2281	906	506	580	5487	3769	2470	505	423	517	2649	2232	2079	363	529	282	2212	2338	2710	1099	1113	1138	2062	2674	3509
Zic2	14	122475435	122479852	+	Zic2	ENSMUSG00000061524	zinc finger protein of the cerebellum 2 [Source:MGI Symbol;Acc:MGI:106679]	+	gene	Name match	0	0	0	1.060243844985962	0.888702	1137	1025	986	507	188	351	1884	1302	841	301	235	329	739	677	595	185	214	139	1044	1047	1186	545	473	507	855	1075	1428
Tsku	7	98350668	98361328	-	Tsku	ENSMUSG00000049580	tsukushi, small leucine rich proteoglycan [Source:MGI Symbol;Acc:MGI:2443855]	-	gene	Name match	0	0	0	1.0492843389511108	0.9192683100700378	1557	1396	1363	835	313	508	2372	1566	1167	489	420	491	993	774	847	401	516	338	1640	1535	1763	760	770	786	1388	1696	2455
Tmem50b	16	91574503	91597800	-	Tmem50b	ENSMUSG00000022964	transmembrane protein 50B [Source:MGI Symbol;Acc:MGI:1925225]	-	gene	Name match	0	5.69243183893085E-35	3.1809309127425027E-32	1.0184762477874756	0.8045184016227722	634	559	567	349	170	254	1053	681	535	221	217	289	582	423	439	257	355	216	660	707	804	354	350	335	529	739	903
Meg3	12	109541001	109571726	+	Meg3	ENSMUSG00000021268	maternally expressed 3 [Source:MGI Symbol;Acc:MGI:1202886]	+	gene	Name match	0	7.242743297469767E-12	6.97800872639931E-10	1.006940245628357	0.543606	2255	2001	1741	1058	443	687	4879	3662	2664	693	563	763	2382	2049	1987	468	656	339	1508	1647	2166	862	738	950	1868	2254	3531
BC034090	1	155212471	155244444	-	BC034090	ENSMUSG00000033722	cDNA sequence BC034090 [Source:MGI Symbol;Acc:MGI:2672904]	-	gene	Name match	0	0	0	1.0011245012283325	0.8849815130233765	1632	1439	1293	903	375	568	2961	1991	1309	623	488	654	1349	1091	1050	392	499	305	1566	1534	1816	808	762	811	1269	1637	2241
Arhgef26	3	62338344	62462221	+	Arhgef26	ENSMUSG00000036885	Rho guanine nucleotide exchange factor (GEF) 26 [Source:MGI Symbol;Acc:MGI:1918053]	+	gene	Name match	0	2.673692556243168E-8	1.5991461168596288E-6	0.9982444047927856	0.44359689950942993	223	152	131	92	41	50	313	186	163	67	60	75	159	122	147	65	82	59	129	150	164	72	76	67	110	124	228
Hunk	16	90386013	90499553	+	Hunk	ENSMUSG00000053414	hormonally upregulated Neu-associated kinase [Source:MGI Symbol;Acc:MGI:1347352]	+	gene	Name match	0	1.1252446398810659E-36	6.6689500084418345E-34	0.9952919483184814	0.8014923334121704	838	731	664	452	185	307	1717	1138	742	367	294	416	838	742	676	338	363	260	783	751	894	387	404	390	700	932	1222
Shisa8	15	82206168	82212815	-	Shisa8	ENSMUSG00000096883	shisa family member 8 [Source:MGI Symbol;Acc:MGI:2146080]	-	gene	Name match	0	0.0020605	0.041079748421907425	0.9835395216941833	0.19831326603889465	40	47	41	23	6	19	149	102	68	21	12	15	70	55	77	6	14	4	60	40	46	23	25	24	35	46	52
Upp1	11	9118103	9136170	+	Upp1	ENSMUSG00000020407	uridine phosphorylase 1 [Source:MGI Symbol;Acc:MGI:1097668]	+	gene	Name match	0	8.2161164899262E-24	2.1143526075067077E-21	0.9699546694755554	0.711678	653	589	546	208	88	128	1632	985	703	89	62	84	932	719	809	34	50	39	569	522	577	288	284	256	434	560	818
Lrrc32	7	98489283	98502181	+	Lrrc32	ENSMUSG00000090958	leucine rich repeat containing 32 [Source:MGI Symbol;Acc:MGI:93882]	+	gene	Name match	0	2.2811233790775987E-8	1.3898508086640504E-6	0.9571104645729065	0.44684121012687683	151	129	127	70	26	38	266	135	85	34	25	30	127	98	96	34	32	10	162	167	186	74	82	101	174	208	315
Tnfaip3	10	19000910	19015657	-	Tnfaip3	ENSMUSG00000019850	tumor necrosis factor, alpha-induced protein 3 [Source:MGI Symbol;Acc:MGI:1196377]	-	gene	Name match	0	4.958899808116257E-5	0.00155886	0.9410175681114197	0.30419114232063293	86	88	86	64	22	43	123	97	63	38	30	40	67	53	56	68	57	40	86	82	121	38	50	57	122	145	174
Nrarp	2	25180758	25183339	+	Nrarp	ENSMUSG00000078202	Notch-regulated ankyrin repeat protein [Source:MGI Symbol;Acc:MGI:1914372]	+	gene	Name match	0	8.60267759805744E-11	7.129286938578616E-9	0.9407533407211304	0.5174794793128967	252	235	222	120	31	63	460	332	213	81	76	80	234	227	204	112	143	75	216	219	231	110	112	115	177	229	312
Msh5	17	35028605	35046745	-	Msh5	ENSMUSG00000007035	mutS homolog 5 [Source:MGI Symbol;Acc:MGI:1329021]	-	gene	Name match	0	3.5703438334167004E-4	0.00913989	0.924695	0.2561628818511963	84	57	58	47	29	33	123	80	86	33	42	47	87	75	87	54	84	23	53	83	90	40	35	40	76	81	123
Spata13	14	60634001	60764556	+	Spata13	ENSMUSG00000021990	spermatogenesis associated 13 [Source:MGI Symbol;Acc:MGI:104838]	+	gene	Name match	0	2.3412683664297195E-24	6.3597956081498385E-22	0.9161118865013123	0.6958864331245422	713	598	613	457	194	280	1082	649	498	269	228	291	576	455	560	318	401	254	649	684	730	318	391	352	630	846	1176
Dlk1	12	109452823	109463336	+	Dlk1	ENSMUSG00000040856	delta like non-canonical Notch ligand 1 [Source:MGI Symbol;Acc:MGI:94900]	+	gene	Name match	0	0.00169425	0.0348436	0.9122748970985413	0.21318304538726807	52	57	46	42	28	32	101	67	53	17	10	24	68	59	54	5	8	4	51	51	69	36	31	21	45	56	58
Gpr161	1	165295789	165326745	+	Gpr161	ENSMUSG00000040836	G protein-coupled receptor 161 [Source:MGI Symbol;Acc:MGI:2685054]	+	gene	Name match	0	1.57668097244823E-7	8.334250196639914E-6	0.905879	0.4192907512187958	165	143	137	100	50	61	295	192	155	83	58	108	176	127	130	78	114	59	148	139	171	84	76	77	123	155	232
Prss46	9	110844506	110856522	+	Prss46	ENSMUSG00000049719	protease, serine 46 [Source:MGI Symbol;Acc:MGI:1921556]	+	gene	Name match	0	4.965579864801839E-5	0.00155886	0.8801378011703491	0.3110613226890564	104	97	99	38	30	28	201	144	103	13	11	13	242	205	152	6	6	6	90	96	106	60	45	49	94	113	140
Duoxa2	2	122298900	122302885	+	Duoxa2	ENSMUSG00000027225	dual oxidase maturation factor 2 [Source:MGI Symbol;Acc:MGI:1914061]	+	gene	Name match	0	2.1932447442020988E-17	3.6352104526983335E-15	0.8799524903297424	0.6195961833000183	445	371	369	241	124	156	684	436	320	128	78	126	310	265	229	92	88	48	451	445	496	265	260	210	370	513	636
St6galnac6	2	32599709	32620806	+	St6galnac6	ENSMUSG00000026811	ST6 (alpha-N-acetyl-neuraminyl-2,3-beta- galactosyl-1,3)-N-acetylgalactosaminide alpha-2,6- sialyltransferase 6 [Source:MGI Symbol;Acc:MGI:1355316]	+	gene	Name match	0	2.574148538769805E-6	1.1064878344768658E-4	0.875501	0.37264493107795715	135	139	111	90	41	46	305	191	98	76	66	80	241	175	190	113	140	70	118	140	141	67	70	74	122	157	195
Osgin1	8	119434124	119446256	+	Osgin1	ENSMUSG00000074063	oxidative stress induced growth inhibitor 1 [Source:MGI Symbol;Acc:MGI:1919089]	+	gene	Name match	0	3.8887723349034786E-5	0.00124073	0.8593559861183167	0.3178890347480774	123	94	101	79	33	38	180	116	72	50	35	45	62	54	74	39	51	35	124	100	142	63	51	81	145	199	262
Notch1	2	26457903	26516663	-	Notch1	ENSMUSG00000026923	notch 1 [Source:MGI Symbol;Acc:MGI:97363]	-	gene	Name match	0	0	4.203895392974451E-45	0.8571934700012207	0.7553070187568665	1444	1243	1134	840	466	569	2539	1716	1054	523	430	592	1330	1205	1205	528	747	453	1378	1440	1562	805	763	779	1222	1763	2300
Nxpe3	16	55839953	55895285	-	Nxpe3	ENSMUSG00000075033	neurexophilin and PC-esterase domain family, member 3 [Source:MGI Symbol;Acc:MGI:2686598]	-	gene	Name match	0	7.751379461319064E-33	3.3689216704736044E-30	0.848659	0.7085315585136414	980	917	828	547	295	384	1607	984	722	394	350	412	907	800	881	439	588	345	896	932	1076	533	497	533	780	1001	1414
Rian	12	109603808	109661716	+	Rian	ENSMUSG00000097451	RNA imprinted and accumulated in nucleus [Source:MGI Symbol;Acc:MGI:1922995]	+	gene	Name match	0	0	0	0.8419899940490723	0.792739	5083	4403	3924	2329	1142	1748	11719	7957	5801	1649	1364	1736	6406	5419	5602	1160	1400	836	3989	4032	4736	2290	2250	2356	3579	4781	6132
Cplx2	13	54371349	54383917	+	Cplx2	ENSMUSG00000025867	complexin 2 [Source:MGI Symbol;Acc:MGI:104726]	+	gene	Name match	0	9.823162145039532E-6	3.6249321419745684E-4	0.835896	0.34934917092323303	151	132	144	102	32	61	373	232	132	64	39	62	160	157	149	28	52	41	133	108	167	79	75	67	85	121	187
Zfp382	7	30121942	30134950	+	Zfp382	ENSMUSG00000074220	zinc finger protein 382 [Source:MGI Symbol;Acc:MGI:3588204]	+	gene	Name match	0	9.450639955022066E-35	5.134323050027237E-32	0.8274523615837097	0.702896	1274	961	963	821	420	596	1840	1258	821	514	423	600	856	701	645	366	446	296	1094	1082	1376	635	663	639	1192	1469	2250
Gm42648	5	65778014	65780518	+	Gm42648	ENSMUSG00000106682	predicted gene 42648 [Source:MGI Symbol;Acc:MGI:5662785]	+	gene	Name match	0	8.449415327049792E-4	0.0189947	0.8210441470146179	0.24458099901676178	63	66	62	73	18	59	109	67	61	37	23	47	57	31	39	19	35	26	60	83	91	41	39	48	84	99	154
Mycl	4	122995652	123002485	+	Mycl	ENSMUSG00000028654	v-myc avian myelocytomatosis viral oncogene lung carcinoma derived [Source:MGI Symbol;Acc:MGI:96799]	+	gene	Name match	0	9.400784595214873E-10	6.964414467347524E-8	0.8166424036026001	0.48180079460144043	260	231	213	154	80	117	517	350	224	135	115	131	365	330	328	157	192	109	264	230	287	139	146	145	169	251	281
Prss44	9	110813994	110824523	+	Prss44	ENSMUSG00000032493	protease, serine 44 [Source:MGI Symbol;Acc:MGI:1920586]	+	gene	Name match	0	0.0016151	0.033423	0.7847718000411987	0.2299230992794037	77	67	54	77	26	36	152	94	53	28	30	45	108	98	94	33	43	33	71	74	69	41	44	36	44	65	76
Crot	5	8966033	8997324	-	Crot	ENSMUSG00000003623	carnitine O-octanoyltransferase [Source:MGI Symbol;Acc:MGI:1921364]	-	gene	Name match	0	4.8219936431217555E-21	1.0840063374754825E-18	0.7784807682037354	0.6140683889389038	764	707	676	439	231	357	1497	944	699	438	317	394	1008	820	908	367	506	289	770	718	780	433	410	442	715	953	1138
Kcnf1	12	17172100	17176888	-	Kcnf1	ENSMUSG00000051726	potassium voltage-gated channel, subfamily F, member 1 [Source:MGI Symbol;Acc:MGI:2687399]	-	gene	Name match	0	1.5947382780723274E-4	0.00445251	0.7746332883834839	0.293164	139	128	111	66	46	48	246	155	100	53	36	54	154	95	126	31	48	26	123	102	112	76	62	54	103	123	190
Plxna2	1	194618218	194816869	+	Plxna2	ENSMUSG00000026640	plexin A2 [Source:MGI Symbol;Acc:MGI:107684]	+	gene	Name match	0	9.493974577738282E-29	3.043986203142469E-26	0.7593408823013306	0.6422536373138428	1140	1023	887	736	332	501	1847	1161	831	444	363	525	686	648	605	323	420	265	909	949	1072	576	563	540	839	948	1360
Gucd1	10	75351111	75517972	-	Gucd1	ENSMUSG00000033416	guanylyl cyclase domain containing 1 [Source:MGI Symbol;Acc:MGI:1916028]	-	gene	Name match	0	5.149791380189707E-31	2.0555024184444773E-28	0.7490706443786621	0.6436639428138733	1131	1012	923	682	374	487	1967	1328	854	467	364	475	1134	904	982	374	489	285	1042	1057	1207	636	656	616	854	1234	1555
Ripk2	4	16122733	16163647	-	Ripk2	ENSMUSG00000041135	receptor (TNFRSF)-interacting serine- threonine kinase 2 [Source:MGI Symbol;Acc:MGI:1891456]	-	gene	Name match	0	2.506571483706921E-8	1.5084161759659764E-6	0.7474980354309082	0.4389582574367523	315	257	304	161	75	130	676	455	288	121	86	137	449	372	340	144	144	100	265	245	263	156	160	132	148	247	311
Pbx3	2	34171457	34373142	-	Pbx3	ENSMUSG00000038718	pre B cell leukemia homeobox 3 [Source:MGI Symbol;Acc:MGI:97496]	-	gene	Name match	0	1.8279830530993196E-30	6.745602852507834E-28	0.7344201803207397	0.6328738927841187	1440	1310	1143	950	337	630	2574	1749	1263	616	449	651	1257	1033	1026	446	600	403	1193	1149	1473	751	755	714	1216	1464	1935
Fmnl1	11	103171107	103198901	+	Fmnl1	ENSMUSG00000055805	formin-like 1 [Source:MGI Symbol;Acc:MGI:1888994]	+	gene	Name match	0	9.715170017443597E-5	0.00285078	0.72916	0.3081774413585663	123	98	95	85	33	69	177	120	89	54	46	57	67	59	59	45	53	34	138	116	131	84	71	71	97	137	182
Cyp26a1	19	37697798	37701536	+	Cyp26a1	ENSMUSG00000024987	cytochrome P450, family 26, subfamily a, polypeptide 1 [Source:MGI Symbol;Acc:MGI:1096359]	+	gene	Name match	0	4.486037323099592E-29	1.4622986718333589E-26	0.7287549376487732	0.6249914765357971	1566	1362	1324	727	364	506	3617	2464	1472	253	244	338	1584	1210	1162	91	89	49	1123	1170	1374	752	663	729	970	1363	1797
Arntl2	6	146796055	146833529	+	Arntl2	ENSMUSG00000040187	aryl hydrocarbon receptor nuclear translocator-like 2 [Source:MGI Symbol;Acc:MGI:2684845]	+	gene	Name match	0	3.126873066028324E-11	2.7797901758219723E-9	0.7238487601280212	0.49431923031806946	427	391	356	332	163	208	841	565	432	227	162	250	434	378	373	238	254	166	342	377	442	248	213	220	348	466	581
Gpr4	7	19212538	19224174	+	Gpr4	ENSMUSG00000044317	G protein-coupled receptor 4 [Source:MGI Symbol;Acc:MGI:2441992]	+	gene	Name match	0	1.1706069447114942E-9	8.542809837308596E-8	0.7207627892494202	0.46552249789237976	400	341	311	238	90	141	674	391	308	242	167	220	311	275	289	227	364	196	303	304	331	199	185	169	257	310	389
Cnr1	4	33924593	33948831	+	Cnr1	ENSMUSG00000044288	cannabinoid receptor 1 (brain) [Source:MGI Symbol;Acc:MGI:104615]	+	gene	Name match	0	0.00222553	0.0436579	0.7158758044242859	0.22828465700149536	102	93	70	52	17	47	180	140	91	49	35	50	102	79	94	33	49	30	65	78	111	52	50	47	73	112	109
Pcx	19	4510472	4621752	+	Pcx	ENSMUSG00000024892	pyruvate carboxylase [Source:MGI Symbol;Acc:MGI:97520]	+	gene	Name match	0	6.578535770619286E-41	4.5950608527984023E-38	0.711886	0.6409489512443542	2281	2024	1889	896	517	659	4949	3165	2123	464	360	501	2626	2166	2327	395	516	292	1930	1825	2209	1149	1235	1146	1500	1928	2900
Cd24a	10	43578284	43584265	+	Cd24a	ENSMUSG00000047139	CD24a antigen [Source:MGI Symbol;Acc:MGI:88323]	+	gene	Name match	0	2.2680259892382537E-9	1.601373611492818E-7	0.7028149962425232	0.45629003643989563	336	315	298	155	82	121	741	424	330	154	99	161	507	455	560	194	279	162	326	287	362	199	200	182	220	338	392
Gba2	4	43566928	43578873	-	Gba2	ENSMUSG00000028467	glucosidase beta 2 [Source:MGI Symbol;Acc:MGI:2654325]	-	gene	Name match	0	5.624560820586611E-17	9.167096233855549E-15	0.6967988610267639	0.5482351183891296	821	728	728	451	229	317	1315	819	590	273	244	279	570	461	495	272	348	201	663	690	876	471	460	400	553	755	1090
Greb1l	18	10325177	10562940	+	Greb1l	ENSMUSG00000042942	growth regulation by estrogen in breast cancer-like [Source:MGI Symbol;Acc:MGI:3576497]	+	gene	Name match	0	1.0349990731128855E-7	5.718223746953299E-6	0.6865759491920471	0.4158647954463959	386	291	314	185	64	143	656	391	328	110	97	133	329	276	320	140	171	146	289	244	297	175	175	151	248	295	415
Ak1	2	32621758	32635058	+	Ak1	ENSMUSG00000026817	adenylate kinase 1 [Source:MGI Symbol;Acc:MGI:87977]	+	gene	Name match	0	2.2721492547383145E-29	7.531982293292E-27	0.6788176894187927	0.5941019058227539	1383	1263	1176	540	281	359	2725	1624	1206	269	215	267	1757	1373	1622	206	301	140	1434	1388	1540	881	940	826	1304	1711	2498
Mboat2	12	24830879	24964397	+	Mboat2	ENSMUSG00000020646	membrane bound O-acyltransferase domain containing 2 [Source:MGI Symbol;Acc:MGI:1914466]	+	gene	Name match	0	6.647251499236617E-11	5.6037472440095826E-9	0.675177	0.4760175347328186	554	516	484	288	138	207	1220	728	559	247	189	234	660	556	585	292	366	204	439	417	487	306	277	234	373	509	620
Cxadr	16	78301489	78359774	+	Cxadr	ENSMUSG00000022865	coxsackie virus and adenovirus receptor [Source:MGI Symbol;Acc:MGI:1201679]	+	gene	Name match	0	6.09433614393096E-38	3.9731008812135113E-35	0.6739359498023987	0.6086276173591614	1757	1537	1471	1254	633	848	3004	1966	1438	1094	924	1146	1456	1264	1296	1132	1388	821	1625	1630	1858	1054	1028	1027	1388	1716	2189
Ltbr	6	125306571	125313885	-	Ltbr	ENSMUSG00000030339	lymphotoxin B receptor [Source:MGI Symbol;Acc:MGI:104875]	-	gene	Name match	0	1.1704210463227976E-13	1.3231846174299733E-11	0.6687031388282776	0.5074712038040161	550	515	495	419	188	270	988	642	444	289	257	326	525	471	403	350	435	275	495	549	617	360	325	328	441	546	791
Stx11	10	12938209	12964298	-	Stx11	ENSMUSG00000039232	syntaxin 11 [Source:MGI Symbol;Acc:MGI:1921982]	-	gene	Name match	0	5.6944710280504296E-8	3.2565046694799094E-6	0.6633521318435669	0.4188481569290161	336	283	307	217	96	152	440	313	190	141	103	142	198	166	156	96	166	90	289	264	352	187	176	190	276	325	499
Pcdh12	18	38267089	38284402	-	Pcdh12	ENSMUSG00000024440	protocadherin 12 [Source:MGI Symbol;Acc:MGI:1855700]	-	gene	Name match	0	5.3056905017001554E-5	0.00165237	0.6516185402870178	0.32322701811790466	241	202	156	120	46	77	270	172	125	60	51	61	105	107	93	33	56	36	174	172	194	137	94	103	133	176	227
Jak2	19	29251828	29313080	+	Jak2	ENSMUSG00000024789	Janus kinase 2 [Source:MGI Symbol;Acc:MGI:96629]	+	gene	Name match	0	2.0899382918715403E-11	1.892361822797284E-9	0.6483506560325623	0.4744635820388794	534	480	494	384	164	245	1085	592	474	274	239	287	545	480	495	333	402	184	498	439	524	313	296	296	408	435	670
Ehd3	17	73804134	73832094	+	Ehd3	ENSMUSG00000024065	EH-domain containing 3 [Source:MGI Symbol;Acc:MGI:1928900]	+	gene	Name match	0	2.5284631430689403E-14	3.0525729513564137E-12	0.6470274925231934	0.5046624541282654	610	535	487	421	223	254	1019	664	400	226	125	207	591	463	433	108	159	68	595	563	681	402	371	366	464	578	764
Nfkbia	12	55489410	55492647	-	Nfkbia	ENSMUSG00000021025	nuclear factor of kappa light polypeptide gene enhancer in B cells inhibitor, alpha [Source:MGI Symbol;Acc:MGI:104741]	-	gene	Name match	0	1.218651141243754E-5	4.384317435324192E-4	0.6399627923965454	0.3485094904899597	210	158	126	123	82	91	268	167	127	82	82	104	121	110	143	74	109	85	180	195	213	126	115	125	166	213	281
Iqgap2	13	95627174	95892483	-	Iqgap2	ENSMUSG00000021676	IQ motif containing GTPase activating protein 2 [Source:MGI Symbol;Acc:MGI:2449975]	-	gene	Name match	0	2.6928802070169677E-12	2.687109701415835E-10	0.6376408338546753	0.48113	596	495	549	313	214	220	1080	652	487	227	217	249	433	384	434	197	261	164	517	480	612	341	338	323	418	535	835
Slitrk4	X	64264885	64276996	-	Slitrk4	ENSMUSG00000046699	SLIT and NTRK-like family, member 4 [Source:MGI Symbol;Acc:MGI:2442509]	-	gene	Name match	0	1.3026942724536639E-5	4.6492874389514327E-4	0.6315377354621887	0.3470296859741211	228	203	202	163	46	102	366	225	185	120	99	115	177	155	183	83	111	65	178	203	228	137	120	124	173	231	293
Scmh1	4	120405281	120530186	+	Scmh1	ENSMUSG00000000085	sex comb on midleg homolog 1 [Source:MGI Symbol;Acc:MGI:1352762]	+	gene	Name match	0	1.930624495011618E-17	3.2272781147512416E-15	0.6312602758407593	0.5190761089324951	1154	917	893	713	248	407	2209	1537	1036	395	308	418	1145	912	846	295	382	244	850	942	1016	637	535	587	792	1001	1320
Vegfa	17	46016993	46032369	-	Vegfa	ENSMUSG00000023951	vascular endothelial growth factor A [Source:MGI Symbol;Acc:MGI:103178]	-	gene	Name match	0	5.070838806205049E-34	2.4189137023113602E-31	0.6251391768455505	0.5664740800857544	2508	2232	2108	1899	925	1251	4650	3281	2045	1469	1193	1519	1686	1443	1496	1025	1286	775	2379	2487	3082	1692	1585	1707	2228	2793	3844
Tiam1	16	89787111	90143769	-	Tiam1	ENSMUSG00000002489	T cell lymphoma invasion and metastasis 1 [Source:MGI Symbol;Acc:MGI:103306]	-	gene	Name match	0	4.9972614211356647E-20	1.0288045633738481E-17	0.6092233061790466	0.5193325281143188	987	837	788	763	406	549	1477	979	723	486	394	556	873	718	719	491	630	349	942	955	1068	634	626	626	898	1128	1557
Pvr	7	19903578	19921160	-	Pvr	ENSMUSG00000040511	poliovirus receptor [Source:MGI Symbol;Acc:MGI:107741]	-	gene	Name match	0	2.2558919958127414E-16	3.420212314861511E-14	0.5963915586471558	0.4942212402820587	931	873	806	716	292	426	1744	1085	781	516	396	523	762	630	702	536	708	410	763	794	886	543	530	495	786	954	1275
Spred2	11	19924375	20024026	+	Spred2	ENSMUSG00000045671	sprouty-related EVH1 domain containing 2 [Source:MGI Symbol;Acc:MGI:2150019]	+	gene	Name match	0	0	0	0.59435	0.5626670718193054	4574	3907	3701	3578	1354	2167	7346	4894	3426	2383	1846	2613	3244	2785	2656	1889	2414	1475	3995	3850	4669	2773	2663	2599	3742	4782	5997
Pim3	15	88862186	88865726	+	Pim3	ENSMUSG00000035828	proviral integration site 3 [Source:MGI Symbol;Acc:MGI:1355297]	+	gene	Name match	0	1.0673045269322712E-16	1.6971009829652023E-14	0.5913447737693787	0.4932093918323517	994	876	796	710	392	541	1589	1012	689	582	541	636	1057	860	1005	866	1052	616	843	921	971	576	611	575	709	890	1338
Tmem147os	7	30734739	30756126	+	Tmem147os	ENSMUSG00000097320	transmembrane protein 147, opposite strand [Source:MGI Symbol;Acc:MGI:3642392]	+	gene	Name match	0	0.0010295	0.0226491	0.5876688957214355	0.2609347999095917	108	109	87	86	35	42	157	85	60	32	22	31	76	56	55	23	37	21	124	118	152	96	77	81	100	131	245
D430041D05Rik	2	104143073	104411013	-	D430041D05Rik	ENSMUSG00000068373	RIKEN cDNA D430041D05 gene [Source:MGI Symbol;Acc:MGI:2181743]	-	gene	Name match	0	5.581416218092272E-8	3.201212393832975E-6	0.5845420956611633	0.4022611677646637	460	415	378	271	124	146	856	589	400	106	93	119	336	294	276	60	54	32	371	387	474	274	295	227	363	488	623
Efna5	17	62604184	62881317	-	Efna5	ENSMUSG00000048915	ephrin A5 [Source:MGI Symbol;Acc:MGI:107444]	-	gene	Name match	0	0.00166596	0.0344065	0.5814080834388733	0.2487993687391281	157	140	135	90	37	50	326	233	125	79	67	93	161	145	106	97	111	70	124	113	130	77	74	87	106	117	152
Hapln4	8	70083457	70090862	+	Hapln4	ENSMUSG00000007594	hyaluronan and proteoglycan link protein 4 [Source:MGI Symbol;Acc:MGI:2679531]	+	gene	Name match	0	2.539622255426366E-5	8.461658144369721E-4	0.5762971043586731	0.3326183557510376	275	244	221	237	93	165	638	400	282	202	172	199	290	282	272	231	272	144	228	222	257	168	131	161	177	255	300
Elovl7	13	108214404	108285683	+	Elovl7	ENSMUSG00000021696	ELOVL family member 7, elongation of long chain fatty acids (yeast) [Source:MGI Symbol;Acc:MGI:1921809]	+	gene	Name match	0	3.235516487620771E-4	0.00840375	0.5710656046867371	0.2875851094722748	170	177	145	145	67	106	356	233	201	135	105	145	192	193	206	138	191	103	145	156	187	103	109	106	119	140	219
Ppm1k	6	57506502	57535468	-	Ppm1k	ENSMUSG00000037826	protein phosphatase 1K (PP2C domain containing) [Source:MGI Symbol;Acc:MGI:2442111]	-	gene	Name match	0	6.249920697882771E-4	0.014816478826105595	0.5683307647705078	0.2733632028102875	186	142	110	172	80	101	270	150	126	162	133	150	197	187	250	242	304	173	131	151	168	100	92	102	114	152	217
Fer1l4	2	156019139	156052947	-	Fer1l4	ENSMUSG00000013338	fer-1-like 4 (C. elegans) [Source:MGI Symbol;Acc:MGI:1921812]	-	gene	Name match	0	4.733196983579546E-4	0.011608756147325039	0.563159	0.2794300317764282	224	199	178	126	64	70	443	255	153	79	43	73	174	132	146	34	47	30	149	177	214	100	130	123	170	250	341
Klhl5	5	65107539	65168188	+	Klhl5	ENSMUSG00000054920	kelch-like 5 [Source:MGI Symbol;Acc:MGI:1919028]	+	gene	Name match	0	0.00115973	0.025146231055259705	0.5609333515167236	0.25906509160995483	201	176	146	103	40	63	330	213	168	98	75	114	214	207	182	125	157	106	137	124	159	103	84	89	139	184	252
Rflnb	11	76019194	76027782	-	Rflnb	ENSMUSG00000020846	refilin B [Source:MGI Symbol;Acc:MGI:1923816]	-	gene	Name match	0	1.5655126844649203E-5	5.497001111507416E-4	0.5578088760375977	0.3375239372253418	338	288	257	194	83	114	559	314	287	126	123	143	353	326	328	193	185	96	251	290	331	187	224	163	260	305	471
Myrf	19	10208272	10240748	-	Myrf	ENSMUSG00000036098	myelin regulatory factor [Source:MGI Symbol;Acc:MGI:2684944]	-	gene	Name match	0	1.2204822041894658E-7	6.57581040286459E-6	0.5556733012199402	0.38807880878448486	434	411	401	340	145	225	886	608	355	240	184	252	440	300	281	138	188	129	389	382	451	286	238	282	308	402	514
Vps37c	19	10688735	10714627	+	Vps37c	ENSMUSG00000048832	vacuolar protein sorting 37C [Source:MGI Symbol;Acc:MGI:2147661]	+	gene	Name match	0	1.843186225869431E-8	1.1371936352588818E-6	0.5539748072624207	0.4015442132949829	469	448	416	339	139	236	826	500	358	187	188	212	309	305	294	188	222	132	424	450	493	303	279	321	423	555	750
Rbm47	5	66016549	66173118	-	Rbm47	ENSMUSG00000070780	RNA binding motif protein 47 [Source:MGI Symbol;Acc:MGI:2384294]	-	gene	Name match	0	1.401298464324817E-45	1.0944141006376821E-42	0.5469574928283691	0.5168614983558655	4492	3753	3612	3244	1462	2268	7319	4902	3314	2402	1957	2604	3340	2820	2869	2153	2835	1669	3941	4069	4912	2974	2800	2792	3744	4877	6772
Phip	9	82866159	82975516	-	Phip	ENSMUSG00000032253	pleckstrin homology domain interacting protein [Source:MGI Symbol;Acc:MGI:1932404]	-	gene	Name match	0	1.777012809895299E-33	7.898821747130062E-31	0.537078	0.4983312785625458	2958	2560	2304	2603	1256	1889	4082	2747	1937	1734	1419	1933	1681	1545	1663	1491	2067	1263	2505	2658	3138	1847	1894	1800	2489	2943	4245
Trim9	12	70244533	70347614	-	Trim9	ENSMUSG00000021071	tripartite motif-containing 9 [Source:MGI Symbol;Acc:MGI:2137354]	-	gene	Name match	0	1.1490457023366485E-12	1.1953742162784664E-10	0.5361080765724182	0.438494	671	627	544	615	314	497	1127	812	506	295	252	365	526	473	486	160	209	151	713	760	801	520	515	488	594	848	1007
St3gal4	9	35046576	35119268	-	St3gal4	ENSMUSG00000032038	ST3 beta-galactoside alpha-2,3- sialyltransferase 4 [Source:MGI Symbol;Acc:MGI:1316743]	-	gene	Name match	0	7.463363726856187E-5	0.00224567	0.5359058380126953	0.312343	191	165	150	149	75	100	243	162	135	88	84	94	145	94	112	102	119	67	207	210	261	156	160	137	149	239	290
Trp53i11	2	93187548	93201759	+	Trp53i11	ENSMUSG00000068735	transformation related protein 53 inducible protein 11 [Source:MGI Symbol;Acc:MGI:2670995]	+	gene	Name match	0	5.132962542120367E-5	0.00160112	0.5355110168457031	0.31797268986701965	188	154	116	130	67	89	229	151	84	55	43	70	161	113	111	40	58	23	235	214	256	166	150	156	202	280	316
Galnt6	15	100691813	100729376	-	Galnt6	ENSMUSG00000037280	polypeptide N- acetylgalactosaminyltransferase 6 [Source:MGI Symbol;Acc:MGI:1891640]	-	gene	Name match	0	2.817638742271811E-4	0.00744694	0.5329378247261047	0.28926464915275574	262	223	198	126	63	115	554	303	207	116	120	157	318	213	261	182	243	120	204	187	243	169	136	120	171	249	383
Wasf1	10	40883475	40938570	+	Wasf1	ENSMUSG00000019831	WAS protein family, member 1 [Source:MGI Symbol;Acc:MGI:1890563]	+	gene	Name match	0	8.897012594388798E-5	0.00263648	0.5217604637145996	0.308113	281	251	238	203	88	172	477	278	202	158	102	131	233	198	154	116	162	96	235	223	287	194	161	148	213	321	348
Dipk2a	9	94517864	94538081	-	Dipk2a	ENSMUSG00000045414	divergent protein kinase domain 2A [Source:MGI Symbol;Acc:MGI:1916111]	-	gene	Name match	0	5.888224113732576E-4	0.014009961858391762	0.5214036703109741	0.2743492126464844	227	162	169	141	79	96	426	266	205	146	99	119	231	189	183	119	152	98	187	164	199	122	138	112	114	160	209
Cd81	7	143052739	143067934	+	Cd81	ENSMUSG00000037706	CD81 antigen [Source:MGI Symbol;Acc:MGI:1096398]	+	gene	Name match	0	0.00157909	0.0329253	0.5178607702255249	0.2525166869163513	221	156	157	133	41	80	401	251	175	155	128	128	320	279	298	186	288	132	137	163	179	113	94	117	141	190	245
Sox3	X	60891366	60893430	-	Sox3	ENSMUSG00000045179	SRY (sex determining region Y)-box 3 [Source:MGI Symbol;Acc:MGI:98365]	-	gene	Name match	0	4.697696120992134E-10	3.603041065503021E-8	0.5092800855636597	0.4035930931568146	779	645	588	476	149	264	1520	1111	707	175	135	171	1144	1006	793	55	52	28	610	653	706	450	426	466	414	590	700
Cd47	16	49800533	49915010	+	Cd47	ENSMUSG00000055447	CD47 antigen (Rh-related antigen, integrin- associated signal transducer) [Source:MGI Symbol;Acc:MGI:96617]	+	gene	Name match	0	5.4270653748744735E-8	3.1310485155700007E-6	0.5092297196388245	0.379017	565	551	482	465	187	321	845	537	354	295	251	319	379	311	377	226	284	210	512	532	680	407	350	414	448	619	751
Nfatc1	18	80606205	80713071	-	Nfatc1	ENSMUSG00000033016	nuclear factor of activated T cells, cytoplasmic, calcineurin dependent 1 [Source:MGI Symbol;Acc:MGI:102469]	-	gene	Name match	0	7.490287316613831E-6	2.889448369387537E-4	0.5083690285682678	0.3379911184310913	353	297	287	267	93	150	606	386	268	178	137	220	310	252	273	176	232	158	295	298	357	208	222	217	265	342	418
Tedc2	17	24215054	24220851	-	Tedc2	ENSMUSG00000024118	tubulin epsilon and delta complex 2 [Source:MGI Symbol;Acc:MGI:1919266]	-	gene	Name match	0	1.055638065849962E-8	6.703301664856554E-7	0.5028133392333984	0.3860391676425934	524	466	417	463	248	279	739	453	315	327	255	318	424	390	457	326	438	252	516	542	575	385	358	376	501	611	891
Perp	10	18845020	18857073	+	Perp	ENSMUSG00000019851	PERP, TP53 apoptosis effector [Source:MGI Symbol;Acc:MGI:1929938]	+	gene	Name match	0	8.86510084932167E-34	4.032177901004169E-31	0.502119	0.47043946385383606	4760	4253	3897	2904	1355	2090	6901	4510	2978	1452	1239	1549	3166	2750	2737	1140	1418	928	4212	4744	5080	3266	3337	3014	3854	5057	6788
Sbsn	7	30751471	30756134	+	Sbsn	ENSMUSG00000046056	suprabasin [Source:MGI Symbol;Acc:MGI:2446326]	+	gene	Name match	0	6.06078356213402E-6	2.3802570649422705E-4	0.5015894770622253	0.33865904808044434	311	306	276	205	104	136	488	293	210	71	55	75	188	154	170	52	78	57	345	323	391	260	256	210	286	402	698
Dgcr6	16	18052860	18071632	+	Dgcr6	ENSMUSG00000003531	DiGeorge syndrome critical region gene 6 [Source:MGI Symbol;Acc:MGI:1202877]	+	gene	Name match	0	4.658583929995075E-5	0.0014767	0.5013962388038635	0.31461936235427856	301	281	192	244	171	184	387	229	183	197	152	181	246	230	228	202	239	141	263	289	281	186	196	190	180	243	414
Msx2	13	53466884	53473074	-	Msx2	ENSMUSG00000021469	msh homeobox 2 [Source:MGI Symbol;Acc:MGI:97169]	-	gene	Name match	0	3.3895833695396504E-8	2.0028239759994904E-6	0.5009421706199646	0.3787400424480438	564	521	444	498	133	258	734	421	317	323	253	335	399	343	444	403	505	275	520	523	551	352	364	378	474	586	751
Slc66a2	18	80253292	80292725	+	Slc66a2	ENSMUSG00000034006	solute carrier family 66 member 2 [Source:MGI Symbol;Acc:MGI:1914193]	+	gene	Name match	0	0.00215015	0.042477451264858246	0.4981059730052948	0.24520349502563477	186	173	137	145	99	114	268	172	150	108	89	109	181	153	197	131	160	98	172	148	184	99	132	115	145	190	252
Lrrc8a	2	30237715	30263790	+	Lrrc8a	ENSMUSG00000007476	leucine rich repeat containing 8A VRAC subunit A [Source:MGI Symbol;Acc:MGI:2652847]	+	gene	Name match	0	3.653591533160749E-24	9.656344104437089E-22	0.49214035272598267	0.450548	2152	1785	1782	1885	849	1180	3374	2203	1492	1119	909	1270	1558	1335	1270	939	1174	750	1968	2033	2256	1511	1376	1430	1602	2168	2842
Snx33	9	56917193	56928371	-	Snx33	ENSMUSG00000032733	sorting nexin 33 [Source:MGI Symbol;Acc:MGI:2443239]	-	gene	Name match	0	1.9681697244200436E-11	1.798759918791859E-9	0.48588964343070984	0.4030362367630005	814	714	638	664	302	427	1139	748	555	372	287	406	478	430	433	294	403	236	857	854	977	615	586	660	546	733	933
Apcdd1	18	62922231	62961179	+	Apcdd1	ENSMUSG00000071847	adenomatosis polyposis coli down-regulated 1 [Source:MGI Symbol;Acc:MGI:3513977]	+	gene	Name match	0	4.601710770657519E-6	1.8672253645490855E-4	0.4825334846973419	0.33643656969070435	398	368	296	292	152	232	705	438	295	160	132	169	309	228	260	138	176	91	363	352	390	267	244	257	396	470	725
Gm28035	2	30240567	30282148	+	Gm28035	ENSMUSG00000099041	predicted gene, 28035 [Source:MGI Symbol;Acc:MGI:5547771]	+	gene	Name match	0	4.686756753864467E-19	8.647508251029412E-17	0.481988	0.43249422311782837	1606	1364	1331	1408	662	870	2571	1688	1141	870	684	975	1168	973	960	729	884	568	1502	1518	1710	1140	1048	1098	1193	1622	2103
Ghr	15	3317760	3583492	-	Ghr	ENSMUSG00000055737	growth hormone receptor [Source:MGI Symbol;Acc:MGI:95708]	-	gene	Name match	0	4.0961452896226547E-7	2.0281622710172087E-5	0.4766063094139099	0.35386374592781067	532	495	456	290	119	167	805	510	370	133	113	157	393	318	365	112	153	81	465	468	566	339	330	374	431	550	654
Zic5	14	122456795	122465677	-	Zic5	ENSMUSG00000041703	zinc finger protein of the cerebellum 5 [Source:MGI Symbol;Acc:MGI:1929518]	-	gene	Name match	0	1.8131605591942268E-11	1.6727261797910842E-9	0.47543224692344666	0.39749211072921753	946	773	692	697	260	463	1429	997	646	435	314	470	735	570	597	275	354	188	869	829	990	660	588	627	759	973	1246
Duox2	2	122279247	122298449	-	Duox2	ENSMUSG00000068452	dual oxidase 2 [Source:MGI Symbol;Acc:MGI:3036280]	-	gene	Name match	0	2.8327735783587353E-16	4.1656680546415387E-14	0.4743579924106598	0.4191400110721588	1752	1463	1439	1157	486	758	3611	2298	1695	575	569	676	1728	1538	1517	379	541	297	1299	1412	1667	1029	1054	969	1262	1574	2224
Paqr8	1	20890606	20939650	+	Paqr8	ENSMUSG00000025931	progestin and adipoQ receptor family member VIII [Source:MGI Symbol;Acc:MGI:1921479]	+	gene	Name match	0	0.00151851	0.0318658	0.4663296937942505	0.25257742404937744	210	206	177	186	81	106	403	290	181	114	95	122	210	207	203	132	146	83	198	168	221	138	151	123	186	240	321
Slc20a1	2	129198764	129211616	+	Slc20a1	ENSMUSG00000027397	solute carrier family 20, member 1 [Source:MGI Symbol;Acc:MGI:108392]	+	gene	Name match	0	3.4899304586973185E-34	1.7501553353729021E-31	0.46575823426246643	0.44055235385894775	5719	5128	4784	4767	2315	3375	7886	5200	3432	2438	2032	2654	3176	2831	2658	1939	2468	1513	5318	5608	6787	4166	4068	4176	5431	6848	9733
Ezr	17	6738041	6782784	-	Ezr	ENSMUSG00000052397	ezrin [Source:MGI Symbol;Acc:MGI:98931]	-	gene	Name match	0	0	0	0.46567755937576294	0.44828203320503235	8626	7625	7340	6855	3306	4840	11800	8095	5315	4590	3611	4749	5343	4248	4503	4037	5181	3323	8945	8728	10629	6891	6447	6520	7627	10231	15101
Fgfr1	8	25513654	25575718	+	Fgfr1	ENSMUSG00000031565	fibroblast growth factor receptor 1 [Source:MGI Symbol;Acc:MGI:95522]	+	gene	Name match	0	5.547413276940685E-38	3.74125212665527E-35	0.4637645184993744	0.4413469135761261	4304	3943	3591	2976	1562	2013	7127	4645	3100	1894	1615	2025	3345	2981	3047	1562	1967	1181	4056	4232	4595	3059	3042	2967	3566	4572	6428
Tdrd5	1	156255296	156303664	-	Tdrd5	ENSMUSG00000060985	tudor domain containing 5 [Source:MGI Symbol;Acc:MGI:2684949]	-	gene	Name match	0	9.801033229450695E-8	5.4302722674037796E-6	0.4630793631076813	0.3574276268482208	600	500	461	473	206	362	890	578	403	373	299	412	374	367	354	344	440	279	513	531	586	401	394	353	482	662	811
Stard13	5	151037510	151233836	-	Stard13	ENSMUSG00000016128	StAR-related lipid transfer (START) domain containing 13 [Source:MGI Symbol;Acc:MGI:2385331]	-	gene	Name match	0	0.00153621	0.0321339	0.46225571632385254	0.25214138627052307	273	237	220	191	69	121	481	304	212	144	142	169	323	265	288	199	264	131	163	212	225	147	142	133	202	271	431
Shb	4	45423278	45532470	-	Shb	ENSMUSG00000044813	src homology 2 domain-containing transforming protein B [Source:MGI Symbol;Acc:MGI:98294]	-	gene	Name match	0	2.5283417926402763E-5	8.438448421657085E-4	0.4508606791496277	0.3111698627471924	372	365	281	325	175	202	574	346	250	217	179	186	311	276	317	235	288	165	373	388	374	267	278	263	309	383	510
Gbp7	3	142530342	142550149	+	Gbp7	ENSMUSG00000040253	guanylate binding protein 7 [Source:MGI Symbol;Acc:MGI:2444421]	+	gene	Name match	0	0.00158523	0.033018071204423904	0.45025399327278137	0.2508315145969391	228	203	186	156	84	108	277	171	138	104	78	102	110	93	112	93	139	63	199	176	243	160	143	135	152	254	308
Galnt10	11	57645442	57787514	+	Galnt10	ENSMUSG00000020520	polypeptide N- acetylgalactosaminyltransferase 10 [Source:MGI Symbol;Acc:MGI:1890480]	+	gene	Name match	0	1.3068442863629297E-17	2.2225443616188988E-15	0.44972383975982666	0.40567469596862793	1878	1753	1534	1454	792	1090	3479	2103	1443	1107	907	1158	1846	1564	1562	1099	1243	787	1523	1526	1831	1171	1186	1106	1380	1850	2558
Paip1	13	119428601	119458218	+	Paip1	ENSMUSG00000025451	polyadenylate binding protein-interacting protein 1 [Source:MGI Symbol;Acc:MGI:2384993]	+	gene	Name match	0	5.605193857299268E-45	5.179199124144524E-42	0.4495235085487366	0.43223610520362854	7067	6313	5639	5654	2579	3902	11355	7244	5154	3941	3068	3851	5237	4388	4577	3012	3971	2537	6402	6690	7393	5041	4954	4567	5723	7615	10259
Tnfrsf21	17	43016555	43089189	+	Tnfrsf21	ENSMUSG00000023915	tumor necrosis factor receptor superfamily, member 21 [Source:MGI Symbol;Acc:MGI:2151075]	+	gene	Name match	0	1.9513420937208458E-16	2.9815898556530274E-14	0.4477007985115051	0.4011354446411133	1650	1470	1376	1574	707	1051	2375	1568	1074	1009	891	1156	1114	1023	1018	944	1165	721	1528	1484	1847	1209	1145	1098	1454	1847	2593
N4bp2	5	65763521	65830108	+	N4bp2	ENSMUSG00000037795	NEDD4 binding protein 2 [Source:MGI Symbol;Acc:MGI:2684414]	+	gene	Name match	0	0	4.203895392974451E-45	0.4461073577404022	0.4303402602672577	6629	5511	5493	5635	2683	3779	10097	6669	4831	3357	2861	3738	3963	3376	3295	2466	3205	2029	6176	6162	7099	4805	4626	4412	5486	7484	9609
Dtnbp1	13	44922075	45002147	-	Dtnbp1	ENSMUSG00000057531	dystrobrevin binding protein 1 [Source:MGI Symbol;Acc:MGI:2137586]	-	gene	Name match	0	4.4756801798939705E-4	0.0111227	0.44246116280555725	0.272763	252	237	197	250	115	149	469	257	200	169	107	153	233	197	225	165	220	142	230	270	276	178	188	188	187	257	393
Fzd1	5	4753839	4758035	-	Fzd1	ENSMUSG00000044674	frizzled class receptor 1 [Source:MGI Symbol;Acc:MGI:1196625]	-	gene	Name match	0	1.1565502063604072E-5	4.220976843498647E-4	0.44062599539756775	0.3157700002193451	464	401	364	350	160	249	559	368	236	238	169	206	282	190	246	175	207	135	389	382	420	284	281	287	295	403	504
Rrm2	12	24708241	24714146	+	Rrm2	ENSMUSG00000020649	ribonucleotide reductase M2 [Source:MGI Symbol;Acc:MGI:98181]	+	gene	Name match	0	0	0	0.4396520256996155	0.4253433346748352	8542	7836	7181	7332	3308	5121	9998	6314	4507	4377	3415	4362	4142	3713	3496	3402	4271	2733	8143	8243	9390	6424	6231	5789	7612	10026	13181
Frem2	3	53513938	53657355	-	Frem2	ENSMUSG00000037016	Fras1 related extracellular matrix protein 2 [Source:MGI Symbol;Acc:MGI:2444465]	-	gene	Name match	0	7.543664542026818E-4	0.017398465424776077	0.4365815818309784	0.26339787244796753	289	226	239	219	103	151	566	382	290	190	157	202	459	408	422	266	382	197	235	228	276	160	192	177	208	250	325
Stac2	11	98036623	98053462	-	Stac2	ENSMUSG00000017400	SH3 and cysteine rich domain 2 [Source:MGI Symbol;Acc:MGI:2144518]	-	gene	Name match	0	6.863706512376666E-4	0.0160191	0.4363225996494293	0.2649727463722229	274	231	225	191	76	107	594	347	268	145	119	154	388	337	358	150	190	128	216	243	261	168	175	173	209	263	334
Sfmbt1	14	30714849	30822721	+	Sfmbt1	ENSMUSG00000006527	Scm-like with four mbt domains 1 [Source:MGI Symbol;Acc:MGI:1859609]	+	gene	Name match	0	4.137401992920786E-4	0.0103477	0.43571004271507263	0.27303627133369446	265	199	187	195	122	144	436	270	172	150	128	192	182	149	148	126	155	107	248	246	325	210	196	180	145	219	319
Epas1	17	86753700	86833410	+	Epas1	ENSMUSG00000024140	endothelial PAS domain protein 1 [Source:MGI Symbol;Acc:MGI:109169]	+	gene	Name match	0	3.883429599227384E-5	0.00124073	0.43494340777397156	0.30255764722824097	419	328	288	273	134	218	817	535	359	226	194	256	438	398	382	240	291	208	327	334	398	254	251	254	299	371	495
Srd5a1	13	69573449	69611442	-	Srd5a1	ENSMUSG00000021594	steroid 5 alpha-reductase 1 [Source:MGI Symbol;Acc:MGI:98400]	-	gene	Name match	0	3.5806390224024653E-4	0.00915427	0.4346022605895996	0.2749328911304474	299	283	239	227	95	170	433	272	196	146	130	161	228	186	197	128	204	136	300	257	309	196	222	204	247	315	436
Dip2b	15	100038664	100219473	+	Dip2b	ENSMUSG00000023026	disco interacting protein 2 homolog B [Source:MGI Symbol;Acc:MGI:2145977]	+	gene	Name match	0	1.4487792163466384E-20	3.1137607361218843E-18	0.43242913484573364	0.39862871170043945	2200	1852	1738	1879	913	1308	3518	2321	1674	1446	1225	1506	1853	1496	1645	1401	1861	1148	1946	1942	2270	1512	1467	1446	1661	2150	2726
Sec24d	3	123267455	123365641	+	Sec24d	ENSMUSG00000039234	Sec24 related gene family, member D (S. cerevisiae) [Source:MGI Symbol;Acc:MGI:1916858]	+	gene	Name match	0	1.2942535221050763E-18	2.3437970750787927E-16	0.4322552978992462	0.39496052265167236	2223	1900	1843	1899	799	1220	2786	1862	1287	1020	832	1177	1248	1040	1036	863	1126	673	1870	1784	2133	1408	1387	1364	1495	2004	2454
Mbp	18	82475146	82585637	+	Mbp	ENSMUSG00000041607	myelin basic protein [Source:MGI Symbol;Acc:MGI:96925]	+	gene	Name match	0	7.294674020386083E-8	4.099691068404354E-6	0.43162447214126587	0.34477630257606506	785	678	671	584	228	362	1314	782	627	561	382	528	810	672	772	649	821	447	751	726	778	555	587	484	800	915	1323
St6galnac4	2	32587095	32599698	+	St6galnac4	ENSMUSG00000079442	ST6 (alpha-N-acetyl-neuraminyl-2,3-beta- galactosyl-1,3)-N-acetylgalactosaminide alpha-2,6- sialyltransferase 4 [Source:MGI Symbol;Acc:MGI:1341894]	+	gene	Name match	0	5.5361929298669565E-6	2.2007491497788578E-4	0.4285602569580078	0.3177953064441681	466	437	378	370	172	297	789	537	323	264	216	300	421	349	360	312	362	209	440	441	492	343	310	337	427	582	729
Tnfrsf1b	4	145213463	145246870	-	Tnfrsf1b	ENSMUSG00000028599	tumor necrosis factor receptor superfamily, member 1b [Source:MGI Symbol;Acc:MGI:1314883]	-	gene	Name match	0	2.3205805337056518E-4	0.0062515	0.4270133078098297	0.2796245515346527	342	288	293	268	124	185	614	377	224	189	146	199	298	240	263	137	219	128	338	307	333	257	244	207	301	435	563
Il17rd	14	27038941	27107286	+	Il17rd	ENSMUSG00000040717	interleukin 17 receptor D [Source:MGI Symbol;Acc:MGI:2159727]	+	gene	Name match	0	6.666086953266426E-13	7.009426372661665E-11	0.42630723118782043	0.37463483214378357	1837	1573	1488	1517	758	978	3556	2343	1633	1139	937	1235	1970	1630	1636	1036	1246	771	1439	1510	1742	1188	1029	1166	1183	1590	2125
Spc24	9	21755442	21760303	-	Spc24	ENSMUSG00000074476	SPC24, NDC80 kinetochore complex component, homolog (S. cerevisiae) [Source:MGI Symbol;Acc:MGI:1914879]	-	gene	Name match	0	4.319552772358293E-6	1.7637122073210776E-4	0.4245833456516266	0.3181975185871124	523	473	435	453	247	317	745	471	334	304	222	306	415	347	337	246	306	220	440	475	563	344	357	365	439	536	966
Fzd5	1	64730558	64737751	-	Fzd5	ENSMUSG00000045005	frizzled class receptor 5 [Source:MGI Symbol;Acc:MGI:108571]	-	gene	Name match	0	3.5667633291325274E-9	2.43911728148305E-7	0.4214094579219818	0.3512842059135437	824	708	669	764	371	487	1062	614	423	456	415	512	413	334	438	456	547	336	793	803	1011	639	618	627	644	810	1041
Epha2	4	141301240	141329384	+	Epha2	ENSMUSG00000006445	Eph receptor A2 [Source:MGI Symbol;Acc:MGI:95278]	+	gene	Name match	0	6.680186925223097E-5	0.00203824	0.4196746349334717	0.29271644353866577	481	386	363	397	188	257	725	460	306	358	279	302	313	284	281	301	380	221	344	369	473	275	298	284	397	475	776
Smad6	9	63953076	64022059	-	Smad6	ENSMUSG00000036867	SMAD family member 6 [Source:MGI Symbol;Acc:MGI:1336883]	-	gene	Name match	0	1.3268685356652705E-15	1.8536352465979566E-13	0.41288772225379944	0.37379083037376404	1580	1266	1283	1164	450	744	2701	1802	1171	784	608	833	1174	974	1018	507	670	393	1507	1569	1802	1194	1182	1176	1144	1310	1982
Fam102a	2	32535332	32569756	+	Fam102a	ENSMUSG00000039157	family with sequence similarity 102, member A [Source:MGI Symbol;Acc:MGI:2138935]	+	gene	Name match	0	3.062109454887718E-10	2.395549358880089E-8	0.41161099076271057	0.3525472581386566	960	844	781	840	361	535	1234	809	519	525	366	560	498	479	439	491	616	408	995	1069	1184	759	789	819	783	1037	1333
Rbm38	2	173020498	173034734	+	Rbm38	ENSMUSG00000027510	RNA binding motif protein 38 [Source:MGI Symbol;Acc:MGI:1889294]	+	gene	Name match	0	5.761171368857579E-26	1.6817460581142596E-23	0.407181	0.3846662640571594	3427	3310	2929	3166	1469	2067	6545	4239	2846	2335	1937	2514	3494	2926	3051	2167	2693	1623	3629	3681	4017	2743	2826	2724	2854	3794	5237
Usp49	17	47630690	47686738	+	Usp49	ENSMUSG00000090115	ubiquitin specific peptidase 49 [Source:MGI Symbol;Acc:MGI:2685391]	+	gene	Name match	0	3.379986310392269E-6	1.418578758602962E-4	0.4062153398990631	0.3126097619533539	698	579	511	584	236	390	1204	716	554	488	385	530	602	577	566	518	672	429	533	496	604	420	378	397	547	641	912
Cgnl1	9	71626509	71771602	-	Cgnl1	ENSMUSG00000032232	cingulin-like 1 [Source:MGI Symbol;Acc:MGI:1915428]	-	gene	Name match	0	6.032945254474953E-10	4.5381668201116554E-8	0.40350717306137085	0.3459029495716095	1070	896	816	900	452	604	1911	1146	877	695	598	842	1113	925	1044	812	1149	670	931	927	1050	742	720	672	916	1027	1843
Zfp346	13	55105311	55134825	+	Zfp346	ENSMUSG00000021481	zinc finger protein 346 [Source:MGI Symbol;Acc:MGI:1349417]	+	gene	Name match	0	2.4776101781753823E-5	8.283265051431954E-4	0.4027361273765564	0.2967386543750763	478	398	421	454	253	307	684	420	292	284	195	332	364	294	360	326	399	247	421	417	532	327	350	326	328	429	624
Pou3f1	4	124656807	124660655	+	Pou3f1	ENSMUSG00000090125	POU domain, class 3, transcription factor 1 [Source:MGI Symbol;Acc:MGI:101896]	+	gene	Name match	0	5.135383411679492E-16	7.278103494228264E-14	0.3981165289878845	0.36375290155410767	1942	1644	1515	1562	662	991	3253	2220	1445	1174	1045	1313	1499	1219	1271	687	892	597	1764	1820	2156	1474	1413	1335	1111	1459	2198
Casz1	4	148804429	148954889	+	Casz1	ENSMUSG00000028977	castor zinc finger 1 [Source:MGI Symbol;Acc:MGI:1196251]	+	gene	Name match	0	1.6863744178863271E-7	8.866159078024793E-6	0.3966086804866791	0.32369381189346313	759	666	588	638	270	441	1693	1090	763	535	396	589	961	800	892	518	625	341	725	723	793	601	541	512	559	749	943
Ubr2	17	46928295	47010556	-	Ubr2	ENSMUSG00000023977	ubiquitin protein ligase E3 component n- recognin 2 [Source:MGI Symbol;Acc:MGI:1861099]	-	gene	Name match	0	2.4660994095984837E-20	5.242605788683004E-18	0.39131200313568115	0.3656112551689148	5240	4483	4161	4474	1983	3094	8599	5646	3999	3082	2598	3549	3982	3303	3336	2943	3884	2287	4273	4234	5401	3410	3390	3455	3871	5056	7286
Trip10	17	57249455	57263665	+	Trip10	ENSMUSG00000019487	thyroid hormone receptor interactor 10 [Source:MGI Symbol;Acc:MGI:2146901]	+	gene	Name match	0	2.0411357048999434E-9	1.4516557200749958E-7	0.389972	0.33448323607444763	1200	1054	1041	1192	634	761	2079	1229	949	884	682	936	1095	905	1000	865	1174	662	1102	1114	1212	809	914	817	996	1204	2079
Zfp7	15	76879259	76892395	+	Zfp7	ENSMUSG00000033669	zinc finger protein 7 [Source:MGI Symbol;Acc:MGI:99208]	+	gene	Name match	0	7.889203037321404E-15	1.0218346351356655E-12	0.38606318831443787	0.3520030677318573	1805	1621	1402	1687	837	1123	3189	1984	1454	1143	1025	1259	1942	1602	1631	1125	1558	876	1683	1741	2055	1404	1326	1333	1446	1845	2668
Zc3h7b	15	81745057	81796260	+	Zc3h7b	ENSMUSG00000022390	zinc finger CCCH type containing 7B [Source:MGI Symbol;Acc:MGI:1328310]	+	gene	Name match	0	3.2709916997220034E-9	2.2526076293161168E-7	0.3804248571395874	0.3273998200893402	1157	916	905	844	383	549	1926	1293	905	624	464	637	919	720	718	484	607	380	1008	958	1183	782	779	783	836	1205	1639
Cd44	2	102811141	102901665	-	Cd44	ENSMUSG00000005087	CD44 antigen [Source:MGI Symbol;Acc:MGI:88338]	-	gene	Name match	0	0.00161162	0.0333898	0.38012129068374634	0.24226164817810059	333	273	277	234	98	135	688	437	304	126	88	139	447	322	396	124	133	72	306	254	346	213	227	234	247	348	445
Car2	3	14886273	14900770	+	Car2	ENSMUSG00000027562	carbonic anhydrase 2 [Source:MGI Symbol;Acc:MGI:88269]	+	gene	Name match	0	4.377590859027641E-22	1.0569991101954764E-19	0.3756290674209595	0.35461851954460144	3528	3071	2955	2110	889	1492	4641	2927	2083	997	868	986	2376	2090	2015	811	1112	681	3272	3344	3739	2607	2684	2455	2924	3701	5137
Bmp2k	5	96997689	97091867	+	Bmp2k	ENSMUSG00000034663	BMP2 inducible kinase [Source:MGI Symbol;Acc:MGI:2155456]	+	gene	Name match	0	2.438686351524666E-5	8.181102457456291E-4	0.3754578232765198	0.28659653663635254	565	509	460	457	161	297	1182	739	486	390	252	395	458	400	426	309	416	242	476	461	538	375	366	362	404	513	708
Egr1	18	34859823	34864984	+	Egr1	ENSMUSG00000038418	early growth response 1 [Source:MGI Symbol;Acc:MGI:95295]	+	gene	Name match	0	1.6333954633296344E-8	1.0145917030968121E-6	0.3729073107242584	0.3184569478034973	1559	1342	1210	1430	545	1095	2502	1708	1376	832	655	1194	1354	1181	1425	861	1095	974	1585	1468	1666	1215	1060	1263	1363	1865	2387
Zfp42	8	43295063	43306980	-	Zfp42	ENSMUSG00000051176	zinc finger protein 42 [Source:MGI Symbol;Acc:MGI:99187]	-	gene	Name match	0	1.5000698112999089E-5	5.290773115120828E-4	0.37259340286254883	0.28877249360084534	612	561	504	532	268	400	917	568	389	422	343	412	508	369	459	371	471	296	560	533	623	464	439	384	548	682	1213
Pxdn	12	29937608	30017658	+	Pxdn	ENSMUSG00000020674	peroxidasin [Source:MGI Symbol;Acc:MGI:1916925]	+	gene	Name match	0	3.5189566629953385E-15	4.650253706411922E-13	0.3710338771343231	0.3412976861000061	3300	2956	2615	2263	1132	1467	7795	5117	3396	1684	1382	1836	4210	3457	3539	1488	1886	1102	2636	2634	2848	2014	1980	2101	2168	2848	3645
Ninl	2	150934519	151039382	-	Ninl	ENSMUSG00000068115	ninein-like [Source:MGI Symbol;Acc:MGI:1925427]	-	gene	Name match	0	2.4012275389395654E-5	8.082111598923802E-4	0.3706471025943756	0.2847593426704407	591	484	413	474	283	314	1000	669	443	319	236	325	559	467	500	281	393	207	479	489	585	388	407	369	467	666	1082
Vcl	14	20929398	21033676	+	Vcl	ENSMUSG00000021823	vinculin [Source:MGI Symbol;Acc:MGI:98927]	+	gene	Name match	0	1.827653081894077E-18	3.2793799054302417E-16	0.37043535709381104	0.3462132513523102	3188	2744	2620	2649	1393	1769	4088	2660	1892	1864	1546	1969	1790	1490	1563	2079	2627	1543	2781	2719	3321	2258	2260	2095	2381	2931	4110
Ndrg1	15	66929318	66969640	-	Ndrg1	ENSMUSG00000005125	N-myc downstream regulated gene 1 [Source:MGI Symbol;Acc:MGI:1341799]	-	gene	Name match	0	1.9538943888619542E-5	6.7160400794819E-4	0.3676251471042633	0.2848682701587677	633	590	544	451	199	280	1342	730	610	406	286	405	1293	1033	1355	570	776	437	686	566	706	488	498	487	582	727	1001
Lmbr1l	15	98903917	98918231	-	Lmbr1l	ENSMUSG00000022999	limb region 1 like [Source:MGI Symbol;Acc:MGI:1289247]	-	gene	Name match	0	5.000541568733752E-4	0.012164251878857613	0.36667895317077637	0.2555629014968872	358	329	310	313	154	216	594	386	262	218	162	237	307	287	254	236	301	169	351	328	377	269	261	265	327	410	519
Fbxo33	12	59200655	59219725	-	Fbxo33	ENSMUSG00000035329	F-box protein 33 [Source:MGI Symbol;Acc:MGI:1917861]	-	gene	Name match	0	2.429880510135263E-7	1.23759382404387E-5	0.36498793959617615	0.3052300810813904	1021	868	861	844	377	588	1457	992	695	576	448	550	738	629	643	473	652	402	903	889	1184	758	731	745	818	1163	1459
Dynlt1b	17	6430112	6436296	+	Dynlt1b	ENSMUSG00000096255	dynein light chain Tctex-type 1B [Source:MGI Symbol;Acc:MGI:98643]	+	gene	Name match	0	4.765783960465342E-4	0.011665732599794865	0.3643767833709717	0.2554871439933777	343	317	292	306	86	181	567	355	211	199	146	212	341	232	300	223	292	175	368	351	387	292	289	254	306	376	452
Fam133b	5	3543833	3570238	+	Fam133b	ENSMUSG00000058503	family with sequence similarity 133, member B [Source:MGI Symbol;Acc:MGI:1915402]	+	gene	Name match	0	4.616855876520276E-4	0.011401069350540638	0.3635013699531555	0.2556217312812805	379	313	301	410	227	301	500	310	253	247	211	267	274	227	285	226	314	187	338	397	436	285	315	282	353	444	711
Zfpm1	8	122282141	122337251	+	Zfpm1	ENSMUSG00000049577	zinc finger protein, multitype 1 [Source:MGI Symbol;Acc:MGI:1095400]	+	gene	Name match	0	2.8937699429028445E-17	4.755995978175751E-15	0.3625361919403076	0.3381415009498596	2775	2312	2175	2170	967	1369	4969	3202	2214	1805	1484	1911	2603	2102	2220	1819	2240	1299	2497	2423	2771	1968	1959	1879	1952	2694	3543
Bmp4	14	46383520	46390669	-	Bmp4	ENSMUSG00000021835	bone morphogenetic protein 4 [Source:MGI Symbol;Acc:MGI:88180]	-	gene	Name match	0	8.102702536705308E-11	6.743517744212113E-9	0.3601588010787964	0.3214631974697113	1585	1412	1358	1567	721	1073	2544	1678	1111	1106	851	1111	1121	940	930	675	849	540	1379	1422	1679	1121	1104	1156	1210	1619	2086
Fmr1	X	68678541	68717963	+	Fmr1	ENSMUSG00000000838	fragile X mental retardation 1 [Source:MGI Symbol;Acc:MGI:95564]	+	gene	Name match	0	9.830533691296626E-18	1.6865401126513646E-15	0.3547901511192322	0.33248788118362427	3327	2938	2838	2903	1390	2021	4941	3265	2400	1799	1550	1955	2388	2142	2112	1527	1982	1256	2907	3050	3605	2542	2354	2349	2781	3613	4763
Irf1	11	53770014	53778374	+	Irf1	ENSMUSG00000018899	interferon regulatory factor 1 [Source:MGI Symbol;Acc:MGI:96590]	+	gene	Name match	0	5.186346243135631E-6	2.0700930326711386E-4	0.35412612557411194	0.286363	684	574	544	555	284	422	937	593	387	302	221	295	498	414	500	222	300	187	611	654	724	496	508	505	571	740	1108
L3mbtl3	10	26274468	26375971	-	L3mbtl3	ENSMUSG00000039089	L3MBTL3 histone methyl-lysine binding protein [Source:MGI Symbol;Acc:MGI:2143628]	-	gene	Name match	0	0.00217211	0.042738527059555054	0.35369735956192017	0.23245039582252502	384	297	307	273	137	182	559	370	255	217	161	232	279	216	304	210	256	147	299	279	313	217	231	229	188	278	318
Zfp667	7	6286579	6307883	+	Zfp667	ENSMUSG00000054893	zinc finger protein 667 [Source:MGI Symbol;Acc:MGI:2442757]	+	gene	Name match	0	2.5908380848704837E-5	8.559393463656306E-4	0.35364004969596863	0.27693113684654236	644	589	479	540	284	424	893	562	428	367	279	362	511	435	489	311	416	271	614	605	676	442	517	480	458	586	826
Ifih1	2	62595798	62646255	-	Ifih1	ENSMUSG00000026896	interferon induced with helicase C domain 1 [Source:MGI Symbol;Acc:MGI:1918836]	-	gene	Name match	0	4.690490022767335E-4	0.011539195664227009	0.3526509702205658	0.25221535563468933	407	380	302	300	155	181	458	325	231	142	135	182	216	194	232	130	201	106	382	354	425	306	283	293	346	459	611
Agpat3	10	78269178	78352489	-	Agpat3	ENSMUSG00000001211	1-acylglycerol-3-phosphate O-acyltransferase 3 [Source:MGI Symbol;Acc:MGI:1336186]	-	gene	Name match	0	1.8461232542676953E-9	1.3274440391342068E-7	0.3500710427761078	0.3089952766895294	1332	1187	1081	1080	536	775	1969	1283	874	599	500	639	1026	853	930	603	754	458	1158	1262	1382	992	985	917	1059	1402	1895
Prodh	16	18060357	18090203	-	Prodh	ENSMUSG00000003526	proline dehydrogenase [Source:MGI Symbol;Acc:MGI:97770]	-	gene	Name match	0	1.634095525560042E-8	1.0145917030968121E-6	0.3499962389469147	0.30420252680778503	1126	1004	964	895	534	686	2025	1354	892	729	555	712	980	746	761	605	727	464	1002	989	1180	827	800	785	978	1158	1807
Arhgap32	9	32116136	32268446	+	Arhgap32	ENSMUSG00000041444	Rho GTPase activating protein 32 [Source:MGI Symbol;Acc:MGI:2450166]	+	gene	Name match	0	1.4941285189706832E-4	0.00421676	0.34870484471321106	0.26192501187324524	526	425	397	469	205	316	1006	604	504	399	314	431	519	397	433	325	436	287	438	432	498	344	353	345	430	473	716
Spred1	2	117121374	117182279	+	Spred1	ENSMUSG00000027351	sprouty protein with EVH-1 domain 1, related sequence [Source:MGI Symbol;Acc:MGI:2150016]	+	gene	Name match	0	7.561487109342124E-6	2.90231459075585E-4	0.34792354702949524	0.28133895993232727	1064	922	833	841	356	567	2085	1507	979	586	449	677	1024	924	851	452	568	313	877	905	1029	812	620	711	780	1064	1263
Akap17b	X	36608314	36645395	-	Akap17b	ENSMUSG00000059708	A kinase (PRKA) anchor protein 17B [Source:MGI Symbol;Acc:MGI:2443758]	-	gene	Name match	0	5.536017755325418E-10	4.196644809439931E-8	0.34771230816841125	0.3095893859863281	1521	1273	1232	1370	710	959	2694	1751	1174	985	810	1055	1306	1080	1213	807	1028	607	1366	1299	1552	1127	1075	1013	1371	1775	2582
Ptprj	2	90429754	90580647	-	Ptprj	ENSMUSG00000025314	protein tyrosine phosphatase, receptor type, J [Source:MGI Symbol;Acc:MGI:104574]	-	gene	Name match	0	6.11611467320472E-5	0.00187197	0.3458329737186432	0.2677416205406189	560	514	456	506	209	332	972	648	419	395	296	370	484	415	410	343	404	238	490	569	609	435	433	405	464	573	702
Amd1	10	40287458	40302188	-	Amd1	ENSMUSG00000075232	S-adenosylmethionine decarboxylase 1 [Source:MGI Symbol;Acc:MGI:88004]	-	gene	Name match	0	2.9654357853840796E-13	3.2221107726382314E-11	0.3455154001712799	0.31759923696517944	2559	2340	2129	2334	1048	1781	3657	2396	1762	1580	1204	1647	1890	1602	1777	1494	1817	1151	2244	2553	2868	1990	1963	1892	1938	2566	3415
Arhgap28	17	67842713	68004120	-	Arhgap28	ENSMUSG00000024043	Rho GTPase activating protein 28 [Source:MGI Symbol;Acc:MGI:2147003]	-	gene	Name match	0	5.460067768581212E-4	0.013118918985128403	0.3423846960067749	0.24734941124916077	442	440	379	432	227	314	659	431	316	265	252	320	305	290	313	318	405	284	421	405	523	328	381	321	370	477	624
Map3k4	17	12227621	12318796	-	Map3k4	ENSMUSG00000014426	mitogen-activated protein kinase kinase kinase 4 [Source:MGI Symbol;Acc:MGI:1346875]	-	gene	Name match	0	3.287446093125368E-9	2.255995497080221E-7	0.3422374725341797	0.30255913734436035	1416	1270	1087	1172	655	946	2371	1410	1107	946	738	1035	1310	1097	1170	1000	1463	878	1175	1244	1350	1007	950	929	1017	1306	1949
Rnf13	3	57736062	57835233	+	Rnf13	ENSMUSG00000036503	ring finger protein 13 [Source:MGI Symbol;Acc:MGI:1346341]	+	gene	Name match	0	0.00111298	0.0242672	0.33953386545181274	0.2383173257112503	451	395	389	417	188	326	669	378	320	338	255	322	316	274	374	371	473	243	345	383	488	309	329	291	320	437	534
Plekhb2	1	34849976	34879580	+	Plekhb2	ENSMUSG00000026123	pleckstrin homology domain containing, family B (evectins) member 2 [Source:MGI Symbol;Acc:MGI:2385825]	+	gene	Name match	0	1.1181485888300813E-6	5.156891711521894E-5	0.33857524394989014	0.2846391201019287	978	916	840	915	496	644	1472	983	731	734	568	771	797	707	702	768	991	591	933	853	969	734	713	670	777	976	1345
Gabarapl1	6	129533160	129542346	+	Gabarapl1	ENSMUSG00000030161	gamma-aminobutyric acid (GABA) A receptor- associated protein-like 1 [Source:MGI Symbol;Acc:MGI:1914980]	+	gene	Name match	0	2.9227004816334556E-8	1.737452180350374E-6	0.33773598074913025	0.29487890005111694	1530	1215	1104	1278	537	818	2266	1346	1045	1095	829	1052	1614	1375	1638	1511	1960	1141	1179	1106	1314	972	934	858	1117	1471	2207
Kdm5a	6	120364124	120444574	+	Kdm5a	ENSMUSG00000030180	lysine (K)-specific demethylase 5A [Source:MGI Symbol;Acc:MGI:2136980]	+	gene	Name match	0	1.6236358880194894E-21	3.735890667749741E-19	0.33737993240356445	0.32157203555107117	4317	3867	3529	3992	2208	3038	7489	4742	3383	2966	2520	3154	3866	3320	3582	2806	3656	2199	3805	3929	4586	3221	3124	3106	4260	5598	7937
Tmem181a	17	6256860	6308314	+	Tmem181a	ENSMUSG00000038141	transmembrane protein 181A [Source:MGI Symbol;Acc:MGI:1924356]	+	gene	Name match	0	1.596177571627777E-5	5.594631074927747E-4	0.3308924734592438	0.2689075469970703	738	727	656	698	384	486	1478	1044	690	546	427	604	799	684	658	597	694	413	665	703	747	530	545	557	609	790	1087
B3gnt7	1	86302832	86307305	+	B3gnt7	ENSMUSG00000079445	UDP-GlcNAc:betaGal beta-1,3-N- acetylglucosaminyltransferase 7 [Source:MGI Symbol;Acc:MGI:2384394]	+	gene	Name match	0	6.743698031641543E-4	0.015795597806572914	0.33012643456459045	0.24101437628269196	462	471	441	422	213	268	945	574	359	343	270	355	537	416	552	358	478	240	537	485	498	399	373	405	504	647	847
C1galt1	6	7844842	7875687	+	C1galt1	ENSMUSG00000042460	core 1 synthase, glycoprotein-N- acetylgalactosamine 3-beta-galactosyltransferase, 1 [Source:MGI Symbol;Acc:MGI:2151071]	+	gene	Name match	0	4.31079616447505E-9	2.907260352458252E-7	0.3300568759441376	0.2936922609806061	1993	1789	1599	1535	648	1016	3630	2447	1633	933	767	961	1945	1613	1676	829	977	568	1467	1531	1890	1257	1223	1282	1219	1615	2004
Lama5	2	180176373	180225859	-	Lama5	ENSMUSG00000015647	laminin, alpha 5 [Source:MGI Symbol;Acc:MGI:105382]	-	gene	Name match	0	3.844241904779426E-34	1.8796421506866014E-31	0.3297748267650604	0.32056689262390137	16225	13863	13005	16524	7908	10836	27422	17911	12354	12711	10919	14732	12427	10773	11309	13512	17549	10014	14648	15058	17630	12118	12171	12198	15063	18231	26602
Rab11fip4	11	79591212	79698023	+	Rab11fip4	ENSMUSG00000017639	RAB11 family interacting protein 4 (class II) [Source:MGI Symbol;Acc:MGI:2442920]	+	gene	Name match	0	7.140610250644386E-5	0.00216521	0.32960379123687744	0.25957149267196655	675	590	570	607	309	351	1420	908	606	429	367	426	905	792	833	431	627	333	571	592	740	530	460	476	490	599	853
Akap11	14	78492246	78536808	-	Akap11	ENSMUSG00000022016	A kinase (PRKA) anchor protein 11 [Source:MGI Symbol;Acc:MGI:2684060]	-	gene	Name match	0	1.7398784635247466E-9	1.2556658646190044E-7	0.32830724120140076	0.29404115676879883	1542	1359	1308	1469	591	977	2400	1512	1143	1002	800	992	1075	915	1015	937	1235	828	1347	1367	1658	1138	1126	1109	1403	1762	2349
Kcnd1	X	7822289	7838280	+	Kcnd1	ENSMUSG00000009731	potassium voltage-gated channel, Shal- related family, member 1 [Source:MGI Symbol;Acc:MGI:96671]	+	gene	Name match	0	5.349497951101512E-5	0.00166072	0.32703694701194763	0.26021817326545715	576	502	442	586	233	376	970	684	475	401	366	420	471	413	379	349	429	289	568	561	677	460	468	467	529	697	904
Zfp512b	2	181582103	181592803	-	Zfp512b	ENSMUSG00000000823	zinc finger protein 512B [Source:MGI Symbol;Acc:MGI:2685478]	-	gene	Name match	0	3.718137577379821E-6	1.5439349226653576E-4	0.3255385756492615	0.2726353406906128	882	782	727	787	334	541	1406	942	620	544	427	593	543	481	504	496	601	437	804	776	913	629	648	652	831	992	1474
Cyb5a	18	84838704	84879871	+	Cyb5a	ENSMUSG00000024646	cytochrome b5 type A (microsomal) [Source:MGI Symbol;Acc:MGI:1926952]	+	gene	Name match	0	1.514878822490573E-4	0.00426302	0.3234981298446655	0.25161245465278625	587	492	444	508	207	331	876	474	369	342	267	319	491	390	385	345	360	269	515	558	593	465	428	400	417	598	693
Htra1	7	130936111	130985660	+	Htra1	ENSMUSG00000006205	HtrA serine peptidase 1 [Source:MGI Symbol;Acc:MGI:1929076]	+	gene	Name match	0	1.5638546013718724E-10	1.2535191551421576E-8	0.3201789855957031	0.29156091809272766	2584	2405	2186	1720	814	1124	5821	3540	2725	1156	1000	1248	3480	3013	3509	1027	1312	713	2345	2352	2510	1871	1999	1741	2143	2616	3909
Cpeb2	5	43233170	43289724	+	Cpeb2	ENSMUSG00000039782	cytoplasmic polyadenylation element binding protein 2 [Source:MGI Symbol;Acc:MGI:2442640]	+	gene	Name match	0	1.1522573828415261E-7	6.24261792836478E-6	0.31966808438301086	0.27979493141174316	1148	974	955	1051	439	739	1624	1076	826	810	699	922	679	561	585	667	916	525	1023	1081	1250	889	874	842	964	1198	1484
Slc35e1	8	72480641	72492614	-	Slc35e1	ENSMUSG00000019731	solute carrier family 35, member E1 [Source:MGI Symbol;Acc:MGI:2142403]	-	gene	Name match	0	1.922066455647964E-12	1.9477604251694203E-10	0.31940704584121704	0.29555627703666687	2340	2008	2067	2467	1072	1648	3403	2110	1493	1555	1257	1588	1341	1174	1142	1311	1713	1106	2230	2158	2453	1776	1791	1754	1900	2383	3234
Trim39	17	36258873	36272247	-	Trim39	ENSMUSG00000045409	tripartite motif-containing 39 [Source:MGI Symbol;Acc:MGI:1890659]	-	gene	Name match	0	5.332592627382837E-5	0.00165811	0.31710365414619446	0.2554551064968109	863	828	751	985	432	663	1235	875	640	549	481	574	577	496	466	513	653	412	753	782	1013	660	617	699	915	1030	1641
Zfp251	15	76851609	76871435	-	Zfp251	ENSMUSG00000022526	zinc finger protein 251 [Source:MGI Symbol;Acc:MGI:1918841]	-	gene	Name match	0	0.0013829	0.029398810118436813	0.3145047128200531	0.2280934751033783	457	399	370	419	206	302	712	467	288	289	229	293	396	351	386	275	382	228	363	414	461	342	309	314	327	386	586
Plbd2	5	120483282	120503625	-	Plbd2	ENSMUSG00000029598	phospholipase B domain containing 2 [Source:MGI Symbol;Acc:MGI:1919022]	-	gene	Name match	0	3.961575600897049E-8	2.3337497623288073E-6	0.31436559557914734	0.2785911560058594	1357	1242	1075	1182	528	717	2172	1411	900	826	626	804	1036	865	925	776	989	585	1310	1304	1460	1109	1005	1066	1122	1497	1859
Ahdc1	4	133011260	133078110	+	Ahdc1	ENSMUSG00000037692	AT hook, DNA binding motif, containing 1 [Source:MGI Symbol;Acc:MGI:2444218]	+	gene	Name match	0	7.330011722731071E-21	1.6107906237131669E-18	0.3142138123512268	0.300944	4685	4011	3701	4486	1887	2868	7639	5037	3338	3104	2544	3452	3363	2916	2827	2557	3203	1859	4676	4733	5441	3840	3889	3852	3351	4487	6169
Ints4	7	97480956	97541395	+	Ints4	ENSMUSG00000025133	integrator complex subunit 4 [Source:MGI Symbol;Acc:MGI:1917164]	+	gene	Name match	0	2.2391149942209768E-14	2.737038243619261E-12	0.3130369186401367	0.29368942975997925	2747	2507	2288	2483	1316	1768	4137	2747	1912	1720	1271	1734	2023	1729	1748	1461	1887	1111	2561	2596	2920	2175	2073	2061	2227	3027	3830
Cd40	2	165055627	165072948	+	Cd40	ENSMUSG00000017652	CD40 antigen [Source:MGI Symbol;Acc:MGI:88336]	+	gene	Name match	0	0.00218894	0.0430263	0.3129560053348541	0.2221209704875946	389	331	334	379	172	262	693	402	291	244	202	217	354	286	349	210	231	168	372	340	411	306	281	290	352	410	617
Socs5	17	87107679	87137839	+	Socs5	ENSMUSG00000037104	suppressor of cytokine signaling 5 [Source:MGI Symbol;Acc:MGI:2385459]	+	gene	Name match	0	5.5860350585135166E-6	2.2160582011565566E-4	0.31232044100761414	0.26348650455474854	978	877	809	859	390	601	1514	945	635	664	517	644	638	582	620	519	649	398	842	798	963	711	658	664	603	783	1049
Kazn	4	142102390	142239401	-	Kazn	ENSMUSG00000040606	kazrin, periplakin interacting protein [Source:MGI Symbol;Acc:MGI:1918779]	-	gene	Name match	0	1.8267822099460318E-7	9.578607205185108E-6	0.30984029173851013	0.2721925973892212	1142	950	901	973	416	598	1621	1076	767	605	497	656	913	749	794	508	680	419	1129	1120	1249	911	925	903	1042	1417	1766
Gm20517	17	47611589	47683861	+	Gm20517	ENSMUSG00000023984	predicted gene 20517 [Source:MGI Symbol;Acc:MGI:5141982]	+	gene	Name match	0	7.907370454631746E-4	0.018045781180262566	0.3093225061893463	0.23207898437976837	595	509	442	555	235	352	971	608	455	423	342	447	469	456	472	423	545	362	490	458	563	443	372	368	503	572	799
Svil	18	4920540	5119299	+	Svil	ENSMUSG00000024236	supervillin [Source:MGI Symbol;Acc:MGI:2147319]	+	gene	Name match	0	7.304322025447618E-6	2.823279064614326E-4	0.3088454306125641	0.26043403148651123	980	866	828	966	520	705	1673	1158	770	834	696	961	950	826	854	997	1227	656	802	859	930	711	650	669	847	970	1585
Frmd6	12	70825514	70902234	+	Frmd6	ENSMUSG00000048285	FERM domain containing 6 [Source:MGI Symbol;Acc:MGI:2442579]	+	gene	Name match	0	1.3905145124226692E-6	6.266286800382659E-5	0.30742523074150085	0.2652539312839508	952	855	815	841	421	607	1516	917	654	492	455	568	767	646	644	515	658	387	951	962	1141	848	797	748	907	1066	1425
Sord	2	122234749	122265340	+	Sord	ENSMUSG00000027227	sorbitol dehydrogenase [Source:MGI Symbol;Acc:MGI:98266]	+	gene	Name match	0	3.190734829128239E-11	2.811008537051407E-9	0.30504778027534485	0.2817186415195465	2263	2157	1990	2089	1124	1451	3527	2322	1583	1611	1351	1704	1943	1699	1875	1633	2100	1221	2331	2431	2543	1965	1953	1828	1990	2716	3587
Chd7	4	8690406	8867659	+	Chd7	ENSMUSG00000041235	chromodomain helicase DNA binding protein 7 [Source:MGI Symbol;Acc:MGI:2444748]	+	gene	Name match	0	3.7237736250972375E-5	0.00120181	0.2995968461036682	0.24825319647789001	842	712	682	843	371	541	1959	1190	873	691	611	757	940	817	734	722	907	499	706	695	830	583	594	580	681	811	1250
Zfp260	7	30094777	30107622	+	Zfp260	ENSMUSG00000049421	zinc finger protein 260 [Source:MGI Symbol;Acc:MGI:1347071]	+	gene	Name match	0	2.972724905703217E-4	0.00781459	0.2977518141269684	0.23529937863349915	630	596	536	729	314	425	984	625	477	467	410	501	591	463	503	482	647	385	538	602	698	497	464	487	384	509	656
Ctbp2	7	132987563	133124354	-	Ctbp2	ENSMUSG00000030970	C-terminal binding protein 2 [Source:MGI Symbol;Acc:MGI:1201686]	-	gene	Name match	0	6.605569823764368E-12	6.39563069171345E-10	0.2957928478717804	0.2757331132888794	2796	2429	2172	2368	1183	1543	5522	3645	2583	1662	1343	1710	2821	2316	2231	1247	1579	998	2331	2386	2729	2044	1899	1940	1950	2702	3531
G2e3	12	51348061	51376986	+	G2e3	ENSMUSG00000035293	G2/M-phase specific E3 ubiquitin ligase [Source:MGI Symbol;Acc:MGI:2444298]	+	gene	Name match	0	2.052560788001756E-8	1.262389446310408E-6	0.29567551612854004	0.26662153005599976	1624	1358	1282	1406	604	942	2519	1599	1238	1106	857	1182	1423	1265	1315	1101	1378	850	1375	1402	1615	1191	1143	1136	1306	1716	2073
Hk2	6	82725025	82774454	-	Hk2	ENSMUSG00000000628	hexokinase 2 [Source:MGI Symbol;Acc:MGI:1315197]	-	gene	Name match	0	3.6879852505222743E-9	2.504500571376411E-7	0.293897	0.2678239345550537	1890	1728	1549	1758	866	1215	3458	2208	1543	1309	1088	1497	1877	1657	1881	1314	1700	1042	1810	1707	1990	1464	1461	1434	1809	2386	3750
Ppp2r2c	5	36868513	36955078	+	Ppp2r2c	ENSMUSG00000029120	protein phosphatase 2, regulatory subunit B, gamma [Source:MGI Symbol;Acc:MGI:2442660]	+	gene	Name match	0	9.425494312903591E-20	1.8620588322926076E-17	0.29383012652397156	0.28228211402893066	7539	6467	6156	6286	2867	4255	11495	7503	4987	3982	3114	4140	5231	4036	4253	2589	3250	2163	7165	6787	8279	6002	5886	5692	6251	8436	11194
Cdkn1c	7	143458339	143461050	-	Cdkn1c	ENSMUSG00000037664	cyclin-dependent kinase inhibitor 1C (P57) [Source:MGI Symbol;Acc:MGI:104564]	-	gene	Name match	0	2.3466194321031253E-8	1.420903458893008E-6	0.29319527745246887	0.26460590958595276	1469	1346	1274	1287	644	944	2184	1440	889	704	564	673	1399	1182	1463	764	1146	643	1442	1531	1753	1257	1227	1254	1272	1668	2437
Chsy1	7	66109515	66173798	+	Chsy1	ENSMUSG00000032640	chondroitin sulfate synthase 1 [Source:MGI Symbol;Acc:MGI:2681120]	+	gene	Name match	0	8.62971027970616E-9	5.588737508332997E-7	0.2924260199069977	0.2655577063560486	1905	1674	1588	1794	846	1174	3227	2382	1417	1143	963	1170	1372	1187	1035	677	877	535	1953	1890	2271	1713	1512	1615	1540	2192	2763
Klf5	14	99298691	99315036	+	Klf5	ENSMUSG00000005148	Kruppel-like factor 5 [Source:MGI Symbol;Acc:MGI:1338056]	+	gene	Name match	0	5.137968609597587E-12	5.024419214016973E-10	0.29076865315437317	0.2718546986579895	3386	2806	2697	3047	941	1902	5541	3750	2526	2095	1587	2217	2668	2324	2394	2057	2717	1487	2659	2561	3009	2239	2225	2063	2522	3400	4140
Trnt1	6	106769120	106782474	+	Trnt1	ENSMUSG00000013736	tRNA nucleotidyl transferase, CCA-adding, 1 [Source:MGI Symbol;Acc:MGI:1917297]	+	gene	Name match	0	2.2364710616784578E-7	1.1450497368059587E-5	0.29050400853157043	0.2586112320423126	1446	1338	1261	1618	818	1159	2083	1499	941	898	759	930	848	825	803	699	927	587	1382	1549	1776	1320	1217	1192	1507	1899	2936
Tor2a	2	32757234	32762244	+	Tor2a	ENSMUSG00000009563	torsin family 2, member A [Source:MGI Symbol;Acc:MGI:1353596]	+	gene	Name match	0	2.4530969312763773E-5	8.215354173444211E-4	0.2904741168022156	0.24496573209762573	810	672	629	784	350	545	1169	749	518	561	434	591	532	489	509	540	731	432	770	804	890	664	666	625	713	916	1322
Klhl22	16	17759618	17793382	+	Klhl22	ENSMUSG00000022750	kelch-like 22 [Source:MGI Symbol;Acc:MGI:1337995]	+	gene	Name match	0	2.4880208456121904E-16	3.7145579580982746E-14	0.28957128524780273	0.2760634124279022	4383	3945	3585	3947	2020	2899	7706	4836	3442	2813	2123	2988	4274	3522	3871	2413	3121	2029	3614	3734	4298	3175	3060	3004	3848	4893	7127
Eea1	10	95940650	96045518	+	Eea1	ENSMUSG00000036499	early endosome antigen 1 [Source:MGI Symbol;Acc:MGI:2442192]	+	gene	Name match	0	6.67317071929574E-4	0.0156491	0.28930526971817017	0.22545859217643738	633	545	536	578	275	408	1165	682	532	400	397	455	592	468	433	437	658	325	501	510	640	450	437	421	439	573	929
Cep85l	10	53273443	53379947	-	Cep85l	ENSMUSG00000038594	centrosomal protein 85-like [Source:MGI Symbol;Acc:MGI:3642684]	-	gene	Name match	0	0.00205341	0.0409801	0.2886475622653961	0.21482494473457336	452	415	381	439	232	341	792	469	380	283	219	303	367	315	330	240	322	199	405	433	485	338	360	352	395	543	656
Fkbp5	17	28399094	28517527	-	Fkbp5	ENSMUSG00000024222	FK506 binding protein 5 [Source:MGI Symbol;Acc:MGI:104670]	-	gene	Name match	0	5.024870119996194E-7	2.444686833769083E-5	0.2881454527378082	0.2552575469017029	1252	1199	1028	1191	737	929	2129	1333	899	759	690	888	1081	914	917	677	952	550	1144	1208	1391	1021	1007	944	889	1159	1781
Rnpep	1	135262712	135284084	-	Rnpep	ENSMUSG00000041926	arginyl aminopeptidase (aminopeptidase B) [Source:MGI Symbol;Acc:MGI:2384902]	-	gene	Name match	0	4.645756002119583E-12	4.565914313303665E-10	0.28614065051078796	0.26814860105514526	3033	2797	2392	2595	1283	1769	5203	3132	2136	2092	1646	2069	2157	1775	1848	1676	2200	1331	2593	2806	3151	2314	2250	2234	2256	2819	3640
Hltf	3	20057811	20118490	+	Hltf	ENSMUSG00000002428	helicase-like transcription factor [Source:MGI Symbol;Acc:MGI:1196437]	+	gene	Name match	0	3.041911440959666E-6	1.2933413381688297E-4	0.285856	0.24922913312911987	1278	1117	1010	1199	656	904	2028	1274	949	850	670	932	1019	954	1084	764	1036	644	1044	1051	1246	944	853	860	1016	1290	1790
Traf6	2	101678429	101701669	+	Traf6	ENSMUSG00000027164	TNF receptor-associated factor 6 [Source:MGI Symbol;Acc:MGI:108072]	+	gene	Name match	0	8.897609404812101E-7	4.1731283999979496E-5	0.28425487875938416	0.2512994408607483	1611	1363	1345	1334	644	1022	2512	1688	1179	931	714	983	1255	997	1031	727	939	627	1301	1430	1558	1147	1091	1177	1086	1409	1751
Oxct1	15	4026383	4155344	+	Oxct1	ENSMUSG00000022186	3-oxoacid CoA transferase 1 [Source:MGI Symbol;Acc:MGI:1914291]	+	gene	Name match	0	9.012553643260903E-17	1.4448157771638874E-14	0.27949613332748413	0.2676471173763275	5848	5252	4880	4386	2238	3145	10279	6644	4723	2953	2285	3028	5305	4470	4620	2763	3419	2180	5026	5107	5639	4400	4239	3980	4265	5627	7909
Morf4l2	X	136732942	136743690	-	Morf4l2	ENSMUSG00000031422	mortality factor 4 like 2 [Source:MGI Symbol;Acc:MGI:1927167]	-	gene	Name match	0	1.037797598615221E-19	2.0297245374262886E-17	0.27558472752571106	0.2659899592399597	10587	9857	8933	9619	5178	7029	13959	8724	6051	5978	4759	5943	6747	5670	6273	4302	5681	3955	10177	10627	11721	9078	8916	8096	9497	12569	17731
Atp11a	8	12757014	12868728	+	Atp11a	ENSMUSG00000031441	ATPase, class VI, type 11A [Source:MGI Symbol;Acc:MGI:1354735]	+	gene	Name match	0	4.8430429444579204E-8	2.810689466059557E-6	0.2755449116230011	0.25051239132881165	2041	1712	1697	1773	828	1190	3174	2074	1516	1277	1042	1366	1634	1425	1532	1374	1717	983	1606	1743	2013	1441	1459	1392	1787	2031	2812
Dgka	10	128720134	128744855	-	Dgka	ENSMUSG00000025357	diacylglycerol kinase, alpha [Source:MGI Symbol;Acc:MGI:102952]	-	gene	Name match	0	4.5107296318747103E-4	0.011181349866092205	0.2738511860370636	0.22104786336421967	735	650	656	673	293	445	1408	853	715	500	399	531	699	601	632	482	638	370	633	693	700	544	552	532	612	827	1108
Brms1l	12	55836324	55869736	+	Brms1l	ENSMUSG00000012076	breast cancer metastasis-suppressor 1-like [Source:MGI Symbol;Acc:MGI:1196337]	+	gene	Name match	0	5.399734363891184E-4	0.012989914044737816	0.27366504073143005	0.21979708969593048	640	638	568	632	323	394	825	563	402	379	311	411	361	321	329	308	371	273	574	612	743	533	508	504	449	670	820
Sacs	14	61138457	61240695	+	Sacs	ENSMUSG00000048279	sacsin [Source:MGI Symbol;Acc:MGI:1354724]	+	gene	Name match	0	0.00169171	0.034827858209609985	0.27239271998405457	0.21036355197429657	637	533	525	634	266	459	1006	683	508	357	321	438	344	342	353	273	362	192	529	575	749	488	503	491	358	427	515
Cers6	2	68861441	69114282	+	Cers6	ENSMUSG00000027035	ceramide synthase 6 [Source:MGI Symbol;Acc:MGI:2442564]	+	gene	Name match	0	2.0982660942081566E-7	1.0799444680742454E-5	0.27229994535446167	0.24578408896923065	1756	1514	1455	1552	646	969	2983	1894	1474	991	831	1148	1412	1268	1247	1003	1358	727	1400	1422	1629	1194	1196	1184	1293	1536	2039
Hsph1	5	149614287	149636376	-	Hsph1	ENSMUSG00000029657	heat shock 105kDa/110kDa protein 1 [Source:MGI Symbol;Acc:MGI:105053]	-	gene	Name match	0	2.8276060421057736E-15	3.7878299672181037E-13	0.2720329165458679	0.2599461078643799	5572	4832	4626	5805	2959	4025	7908	4913	3602	3514	2780	3734	3447	3140	3175	3063	3966	2356	4793	4636	5641	4114	4073	3909	3581	4575	6824
Hmox1	8	75093621	75100589	+	Hmox1	ENSMUSG00000005413	heme oxygenase 1 [Source:MGI Symbol;Acc:MGI:96163]	+	gene	Name match	0	1.2406611915594112E-7	6.666167791991029E-6	0.26915380358695984	0.24432986974716187	2310	1993	1931	2125	1046	1371	3525	2295	1587	1343	1023	1417	1514	1323	1439	1155	1473	938	1988	2188	2208	1725	1764	1659	2239	2763	3684
Acot1	12	84009490	84018371	+	Acot1	ENSMUSG00000072949	acyl-CoA thioesterase 1 [Source:MGI Symbol;Acc:MGI:1349396]	+	gene	Name match	0	0.00144959	0.0306497	0.2686368227005005	0.21003581583499908	660	608	537	513	249	373	1115	683	477	441	372	440	896	642	761	587	696	388	575	572	592	468	458	477	432	594	824
Tmem59	4	107178399	107200996	+	Tmem59	ENSMUSG00000028618	transmembrane protein 59 [Source:MGI Symbol;Acc:MGI:1929278]	+	gene	Name match	0	4.330090064286196E-8	2.5355657271575183E-6	0.2652313709259033	0.24290049076080322	1989	1842	1792	1840	891	1322	3282	1939	1462	1451	1126	1392	1634	1406	1476	1455	1860	1179	1877	2030	2173	1704	1671	1537	1589	1997	2522
Kif13a	13	46749087	46929867	-	Kif13a	ENSMUSG00000021375	kinesin family member 13A [Source:MGI Symbol;Acc:MGI:1098264]	-	gene	Name match	0	1.2213640729896724E-4	0.00351803	0.26425811648368835	0.22292688488960266	956	807	751	903	462	607	1570	1024	642	680	514	726	744	639	596	623	818	469	871	809	1032	766	718	704	761	931	1470
Insr	8	3122061	3279617	-	Insr	ENSMUSG00000005534	insulin receptor [Source:MGI Symbol;Acc:MGI:96575]	-	gene	Name match	0	1.6471148001073743E-6	7.338102295761928E-5	0.262699	0.23502254486083984	1924	1584	1530	1802	806	1179	3569	2288	1707	1382	1070	1481	2157	1889	1951	1571	1962	1085	1525	1514	1850	1363	1241	1343	1286	1717	2303
Fnbp1	2	31026206	31142008	-	Fnbp1	ENSMUSG00000075415	formin binding protein 1 [Source:MGI Symbol;Acc:MGI:109606]	-	gene	Name match	0	1.9589191651903093E-5	6.721498211845756E-4	0.2622571885585785	0.22846931219100952	1349	1156	985	1244	544	832	2427	1573	1112	920	805	1030	1243	1129	1120	837	1222	709	1151	1108	1352	983	928	1006	1095	1391	1998
Samd8	14	21750531	21798726	+	Samd8	ENSMUSG00000021770	sterile alpha motif domain containing 8 [Source:MGI Symbol;Acc:MGI:1914880]	+	gene	Name match	0	1.4152395522160077E-7	7.562638529634569E-6	0.2606981694698334	0.23783129453659058	2047	1648	1540	1959	860	1274	3149	1965	1498	1546	1225	1629	1598	1371	1594	1604	2098	1160	1700	1714	2096	1538	1465	1452	1566	2000	2575
Nup50	15	84923411	84942963	+	Nup50	ENSMUSG00000016619	nucleoporin 50 [Source:MGI Symbol;Acc:MGI:1351502]	+	gene	Name match	0	2.6849689138686017E-11	2.397836595946501E-9	0.25939831137657166	0.24485045671463013	3548	3143	2903	3339	1797	2294	5527	3605	2536	2186	1739	2269	2859	2444	2511	1954	2557	1591	3082	3094	3501	2763	2575	2509	2849	3626	5474
Baz1a	12	54892989	55014348	-	Baz1a	ENSMUSG00000035021	bromodomain adjacent to zinc finger domain 1A [Source:MGI Symbol;Acc:MGI:1309478]	-	gene	Name match	0	1.8717693819780834E-5	6.456449045799673E-4	0.2592395544052124	0.22664760053157806	1503	1288	1241	1523	862	1049	2537	1454	1185	1213	1032	1379	1345	1114	1225	1418	1790	1112	1250	1246	1560	1049	1157	1074	1097	1355	2071
Max	12	76937269	76962201	-	Max	ENSMUSG00000059436	Max protein [Source:MGI Symbol;Acc:MGI:96921]	-	gene	Name match	0	6.849262263131095E-6	2.668483357410878E-4	0.2592378258705139	0.22937393188476562	1306	1184	1130	1273	573	833	1976	1189	883	812	638	841	932	784	859	779	1026	661	1225	1217	1340	1079	1001	989	958	1232	1621
Ranbp17	11	33211795	33513746	-	Ranbp17	ENSMUSG00000040594	RAN binding protein 17 [Source:MGI Symbol;Acc:MGI:1929706]	-	gene	Name match	0	2.4738881165831117E-7	1.2567352314363234E-5	0.2590087056159973	0.2357231229543686	2211	1960	1796	1949	929	1318	3653	2384	1764	1238	1013	1395	2083	1715	1806	1035	1501	909	1829	1997	2193	1651	1560	1666	2047	2355	3100
Kank2	9	21766784	21798744	-	Kank2	ENSMUSG00000032194	KN motif and ankyrin repeat domains 2 [Source:MGI Symbol;Acc:MGI:2384568]	-	gene	Name match	0	0.00194117	0.0390749	0.25627365708351135	0.20209775865077972	568	526	460	531	292	361	1298	787	554	507	430	580	774	683	755	696	859	532	561	542	598	467	455	461	466	615	900
Skp2	15	9111985	9155425	-	Skp2	ENSMUSG00000054115	S-phase kinase-associated protein 2 (p45) [Source:MGI Symbol;Acc:MGI:1351663]	-	gene	Name match	0	4.7255869139917195E-4	0.011608756147325039	0.25536322593688965	0.21119791269302368	675	635	631	736	322	471	1063	716	523	486	372	530	525	445	516	444	591	356	672	699	814	597	580	597	549	784	977
Erap1	13	74639568	74693201	+	Erap1	ENSMUSG00000021583	endoplasmic reticulum aminopeptidase 1 [Source:MGI Symbol;Acc:MGI:1933403]	+	gene	Name match	0	6.592434365302324E-4	0.015496975742280483	0.2546519637107849	0.2088957279920578	683	597	530	605	315	435	1072	695	528	357	267	378	466	384	400	301	345	232	633	681	791	598	562	550	538	719	937
Slc16a6	11	109450855	109473598	-	Slc16a6	ENSMUSG00000041920	solute carrier family 16 (monocarboxylic acid transporters), member 6 [Source:MGI Symbol;Acc:MGI:2144585]	-	gene	Name match	0	5.9332975069992244E-5	0.00182172	0.25439324975013733	0.21980997920036316	1223	1015	987	1112	498	741	2061	1418	922	744	566	794	875	777	714	588	657	442	1093	1067	1261	944	868	968	939	1324	1648
Ppm1d	11	85311244	85347066	+	Ppm1d	ENSMUSG00000020525	protein phosphatase 1D magnesium-dependent, delta isoform [Source:MGI Symbol;Acc:MGI:1858214]	+	gene	Name match	0	9.946646059688646E-6	3.6635875585488975E-4	0.2539355158805847	0.22482648491859436	1276	1097	972	1252	679	884	1705	1085	784	911	691	908	923	873	884	964	1249	774	1206	1260	1390	1081	1088	970	949	1239	1769
Imp3	9	56937475	56938398	+	Imp3	ENSMUSG00000032288	IMP3, U3 small nucleolar ribonucleoprotein [Source:MGI Symbol;Acc:MGI:1916119]	+	gene	Name match	0	0.00238187	0.0463228	0.25276389718055725	0.19880418479442596	575	555	471	540	280	399	945	583	416	358	320	389	593	407	454	357	504	282	572	599	619	466	496	497	468	640	960
Pkn1	8	83666536	83699179	-	Pkn1	ENSMUSG00000057672	protein kinase N1 [Source:MGI Symbol;Acc:MGI:108022]	-	gene	Name match	0	6.4549979288131E-4	0.015265640802681446	0.2522979974746704	0.20776595175266266	865	755	760	752	446	534	1389	940	587	585	490	699	700	570	659	580	830	472	694	816	864	647	662	624	672	880	1365
Dcaf5	12	80335848	80436601	-	Dcaf5	ENSMUSG00000049106	DDB1 and CUL4 associated factor 5 [Source:MGI Symbol;Acc:MGI:2444785]	-	gene	Name match	0	5.6408756790915504E-5	0.00174564	0.25105834007263184	0.2178722321987152	1104	946	942	1170	573	815	1657	1146	783	860	713	982	742	680	730	769	1033	652	1017	1069	1171	957	858	842	778	1128	1471
Sugt1	14	79587691	79635196	+	Sugt1	ENSMUSG00000022024	SGT1, suppressor of G2 allele of SKP1 (S. cerevisiae) [Source:MGI Symbol;Acc:MGI:1915205]	+	gene	Name match	0	1.5064317267388105E-4	0.00424536	0.24464170634746552	0.21029675006866455	825	817	781	941	449	621	1481	892	668	648	512	655	865	669	827	598	804	539	895	892	1007	796	764	729	834	1036	1565
Atp2c1	9	105403539	105527319	-	Atp2c1	ENSMUSG00000032570	ATPase, Ca++-sequestering [Source:MGI Symbol;Acc:MGI:1889008]	-	gene	Name match	0	2.645805125212064E-6	1.1323120270390064E-4	0.24432983994483948	0.22089792788028717	1786	1543	1445	1763	945	1246	2642	1686	1148	1180	944	1241	1186	959	1102	1105	1310	806	1564	1518	1831	1409	1293	1319	1346	1696	2318
Setdb1	3	95323525	95357202	-	Setdb1	ENSMUSG00000015697	SET domain, bifurcated 1 [Source:MGI Symbol;Acc:MGI:1934229]	-	gene	Name match	0	1.1098479291149488E-7	6.063241926312912E-6	0.2432037889957428	0.22470872104167938	2096	1840	1672	2157	1123	1476	3021	2092	1462	1407	1166	1542	1711	1435	1458	1432	1699	1046	2055	2015	2290	1800	1696	1719	2057	2542	3573
Hgsnat	8	25944453	25976753	-	Hgsnat	ENSMUSG00000037260	heparan-alpha-glucosaminide N- acetyltransferase [Source:MGI Symbol;Acc:MGI:1196297]	-	gene	Name match	0	1.074535321095027E-4	0.00312735	0.24014100432395935	0.2086963951587677	1335	1178	1019	1216	617	789	1894	1174	802	764	687	831	1070	897	990	931	1085	657	1122	1144	1328	974	1068	909	1056	1351	1798
Fryl	5	73019987	73256619	-	Fryl	ENSMUSG00000070733	FRY like transcription coactivator [Source:MGI Symbol;Acc:MGI:1919563]	-	gene	Name match	0	4.998435997549677E-6	2.0073800988029689E-4	0.23714697360992432	0.2144576758146286	1878	1542	1428	1953	907	1364	3153	2091	1565	1525	1170	1700	1605	1454	1441	1527	2073	1131	1573	1642	1849	1414	1328	1424	1278	1706	2190
Hipk3	2	104426481	104494446	-	Hipk3	ENSMUSG00000027177	homeodomain interacting protein kinase 3 [Source:MGI Symbol;Acc:MGI:1314882]	-	gene	Name match	0	4.6253052232714253E-7	2.2559032004210167E-5	0.23596501350402832	0.21730037033557892	1834	1577	1512	1670	788	1190	2684	1740	1222	1115	920	1228	1156	1039	1060	1008	1369	789	1900	1940	2151	1635	1655	1646	1576	1930	2552
Med14	X	12675369	12762073	-	Med14	ENSMUSG00000064127	mediator complex subunit 14 [Source:MGI Symbol;Acc:MGI:1349442]	-	gene	Name match	0	8.334959275089204E-4	0.018802206963300705	0.23393695056438446	0.19623887538909912	899	829	710	764	299	516	1356	876	647	461	380	514	644	603	567	436	597	327	720	750	864	643	652	629	637	801	1021
Ndfip2	14	105258573	105309298	+	Ndfip2	ENSMUSG00000053253	Nedd4 family interacting protein 2 [Source:MGI Symbol;Acc:MGI:1923523]	+	gene	Name match	0	8.351143151230644E-6	3.171488642692566E-4	0.2329997718334198	0.21044935286045074	1908	1593	1450	1802	665	1310	2661	1717	1249	1218	956	1209	1330	1067	1265	1104	1485	907	1759	1767	2131	1605	1646	1415	1787	2264	2954
Adgrl1	8	83900105	83941954	+	Adgrl1	ENSMUSG00000013033	adhesion G protein-coupled receptor L1 [Source:MGI Symbol;Acc:MGI:1929461]	+	gene	Name match	0	3.9581965438628686E-7	1.9698321921168827E-5	0.22915752232074738	0.21217221021652222	2252	1959	1856	2228	1075	1587	4271	2816	1957	1695	1383	1970	2372	1976	2164	1826	2398	1428	2053	2018	2337	1814	1731	1758	1894	2519	3499
Tnip1	11	54910785	54962917	-	Tnip1	ENSMUSG00000020400	TNFAIP3 interacting protein 1 [Source:MGI Symbol;Acc:MGI:1926194]	-	gene	Name match	0	3.9769854629412293E-4	0.0100234	0.22736550867557526	0.1957390159368515	1033	963	897	1068	654	782	1716	1075	759	727	615	795	874	773	785	785	1029	604	1002	957	1098	822	879	833	968	1208	1919
Zfp638	6	83867109	83989550	+	Zfp638	ENSMUSG00000030016	zinc finger protein 638 [Source:MGI Symbol;Acc:MGI:1203484]	+	gene	Name match	0	2.469783339620335E-6	1.0663139983080328E-4	0.2258940041065216	0.20721788704395294	2360	2074	1952	2617	1181	1774	2968	1960	1430	1552	1244	1668	1288	1165	1208	1227	1643	1100	1907	2034	2372	1845	1681	1705	1572	1993	2758
Atox1	11	55446641	55461239	-	Atox1	ENSMUSG00000018585	antioxidant 1 copper chaperone [Source:MGI Symbol;Acc:MGI:1333855]	-	gene	Name match	0	6.8697477217938285E-6	2.671143738552928E-4	0.2247001826763153	0.2046738862991333	2009	1801	1514	1851	932	1304	3169	1934	1245	1161	925	1280	1652	1311	1469	1068	1445	876	1946	1980	2163	1744	1775	1543	1525	1977	2676
Fam53c	18	34758906	34773760	+	Fam53c	ENSMUSG00000034300	family with sequence similarity 53, member C [Source:MGI Symbol;Acc:MGI:1913556]	+	gene	Name match	0	7.182545232353732E-5	0.00217119	0.22389909625053406	0.19908370077610016	1270	1086	1019	1374	648	877	1753	1194	819	853	717	965	857	726	804	849	1097	702	1280	1239	1523	1169	1085	1100	1117	1420	2013
Nnt	13	119335448	119408997	-	Nnt	ENSMUSG00000025453	nicotinamide nucleotide transhydrogenase [Source:MGI Symbol;Acc:MGI:109279]	-	gene	Name match	0	8.421241545875091E-6	3.185737878084183E-4	0.22303690016269684	0.20307838916778564	1895	1699	1517	1735	860	1218	3193	2066	1449	1268	1069	1328	1451	1335	1324	1334	1612	996	1605	1585	1850	1434	1437	1318	1357	1896	2597
Hmgxb4	8	74993356	75031978	+	Hmgxb4	ENSMUSG00000034518	HMG box domain containing 4 [Source:MGI Symbol;Acc:MGI:1918073]	+	gene	Name match	0	1.903400116134435E-4	0.00522847	0.22232940793037415	0.19516916573047638	1288	1107	1099	1172	538	851	2347	1464	1105	932	717	978	1555	1215	1380	1023	1422	812	1089	1157	1238	1022	953	925	1089	1404	1986
Ripor1	8	105605255	105622219	+	Ripor1	ENSMUSG00000038604	RHO family interacting cell polarization regulator 1 [Source:MGI Symbol;Acc:MGI:1922937]	+	gene	Name match	0	0.00259732	0.0497536	0.2206256091594696	0.18228426575660706	723	651	629	800	347	494	1269	827	552	626	552	740	705	570	609	677	922	526	662	711	778	621	580	590	666	805	1155
Dppa4	16	48283733	48294237	+	Dppa4	ENSMUSG00000058550	developmental pluripotency associated 4 [Source:MGI Symbol;Acc:MGI:2157525]	+	gene	Name match	0	3.3750859438441694E-4	0.00869696	0.22045083343982697	0.19199207425117493	1360	1258	1137	1276	702	861	2161	1321	959	703	556	770	1038	934	967	597	781	447	1040	1173	1286	1033	962	918	901	1165	1635
Nnt	13	119335528	119408952	-	Nnt	ENSMUSG00000025453	nicotinamide nucleotide transhydrogenase [Source:MGI Symbol;Acc:MGI:109279]	-	gene	Name match	0	2.13022740354063E-5	7.220621919259429E-4	0.21924641728401184	0.19854417443275452	1849	1652	1469	1697	850	1180	3114	2028	1404	1234	1032	1293	1421	1296	1290	1307	1583	980	1558	1517	1796	1399	1394	1266	1299	1826	2504
Fbxo30	10	11281330	11298052	+	Fbxo30	ENSMUSG00000047648	F-box protein 30 [Source:MGI Symbol;Acc:MGI:1919115]	+	gene	Name match	0	0.00129232	0.027653325349092484	0.21777664124965668	0.1846289038658142	1050	882	881	1067	481	764	1379	887	658	693	597	771	663	565	612	568	752	457	949	864	1107	796	822	814	860	1188	1584
Afap1	5	35893319	36003923	+	Afap1	ENSMUSG00000029094	actin filament associated protein 1 [Source:MGI Symbol;Acc:MGI:1917542]	+	gene	Name match	0	1.4609517506869452E-7	7.77478089730721E-6	0.21571916341781616	0.2023630291223526	2905	2502	2309	2704	1291	1893	5101	3390	2354	2088	1620	2281	2858	2286	2432	1787	2334	1430	2788	2841	3250	2470	2424	2519	2465	3194	4291
Arid5b	10	68092520	68278740	-	Arid5b	ENSMUSG00000019947	AT rich interactive domain 5B (MRF1-like) [Source:MGI Symbol;Acc:MGI:2175912]	-	gene	Name match	0	4.63892639857022E-8	2.7002417937183054E-6	0.21559907495975494	0.20319904386997223	3415	3007	2701	3178	1332	1985	7498	4774	3415	2407	1929	2658	4019	3396	3348	2320	3160	1777	2736	2822	3107	2464	2434	2345	2751	3717	4762
Tnrc6c	11	117654289	117763439	+	Tnrc6c	ENSMUSG00000025571	trinucleotide repeat containing 6C [Source:MGI Symbol;Acc:MGI:2443265]	+	gene	Name match	0	8.275775326183066E-5	0.00247105	0.215282	0.19268593192100525	1697	1378	1262	1551	699	1058	2779	1822	1332	1243	1012	1335	1346	1253	1413	1208	1708	1032	1404	1369	1569	1188	1210	1230	1214	1636	2313
Pcbp4	9	106453291	106464012	+	Pcbp4	ENSMUSG00000023495	poly(rC) binding protein 4 [Source:MGI Symbol;Acc:MGI:1890471]	+	gene	Name match	0	1.225141022587195E-4	0.00352372	0.21428146958351135	0.19098052382469177	1461	1261	1091	1301	597	853	2386	1582	1050	1018	753	1096	1289	1185	1258	962	1266	809	1275	1355	1473	1130	1194	1108	1193	1516	2032
Socs2	10	95385362	95417180	-	Socs2	ENSMUSG00000020027	suppressor of cytokine signaling 2 [Source:MGI Symbol;Acc:MGI:1201787]	-	gene	Name match	0	1.9795748812612146E-4	0.00543009	0.21291254460811615	0.1886991560459137	1267	1182	1098	1225	568	822	1942	1307	901	591	473	641	870	705	605	243	343	222	1242	1374	1442	1139	1121	1138	829	1258	1492
Srgap1	10	121780991	122047315	-	Srgap1	ENSMUSG00000020121	SLIT-ROBO Rho GTPase activating protein 1 [Source:MGI Symbol;Acc:MGI:2152936]	-	gene	Name match	0	0.00145704	0.0307409	0.21203814446926117	0.18062284588813782	1057	922	922	1027	507	671	2171	1380	1052	719	550	787	1144	952	976	639	791	517	823	829	959	755	704	727	662	830	1101
Lap3	5	45493374	45512691	+	Lap3	ENSMUSG00000039682	leucine aminopeptidase 3 [Source:MGI Symbol;Acc:MGI:1914238]	+	gene	Name match	0	5.115856765769422E-4	0.0123989	0.2110108733177185	0.18436051905155182	1238	1112	967	1056	623	775	2151	1309	962	878	674	934	1222	1113	1149	745	1004	631	1067	1007	1210	944	929	879	960	1205	1846
Dennd4c	4	86748555	86850603	+	Dennd4c	ENSMUSG00000038024	DENN/MADD domain containing 4C [Source:MGI Symbol;Acc:MGI:1914769]	+	gene	Name match	0	1.3201961701270193E-4	0.00378044	0.21076332032680511	0.1883251667022705	1603	1383	1363	1642	762	1138	2658	1615	1307	1189	972	1353	1364	1272	1272	1202	1519	900	1416	1376	1691	1299	1194	1260	1069	1459	1899
Fpgs	2	32682609	32704145	-	Fpgs	ENSMUSG00000009566	folylpolyglutamyl synthetase [Source:MGI Symbol;Acc:MGI:95576]	-	gene	Name match	0	2.6787634851643816E-5	8.82007647305727E-4	0.21020609140396118	0.1914038211107254	1587	1540	1315	1613	920	1091	2478	1605	1083	1190	954	1256	1518	1267	1522	1268	1696	1014	1638	1707	1887	1466	1532	1391	1507	2023	2888
Eif4h	5	134619721	134639490	-	Eif4h	ENSMUSG00000040731	eukaryotic translation initiation factor 4H [Source:MGI Symbol;Acc:MGI:1341822]	-	gene	Name match	0	6.635572646906951E-11	5.6037472440095826E-9	0.21002234518527985	0.20183472335338593	5217	4505	4350	4715	2234	3187	7765	4994	3286	3015	2509	3323	4084	3522	3797	2941	3952	2390	4633	4689	5383	4261	4135	3937	4268	5364	8045
Otud5	X	7841364	7876626	+	Otud5	ENSMUSG00000031154	OTU domain containing 5 [Source:MGI Symbol;Acc:MGI:1859615]	+	gene	Name match	0	1.5258794405781373E-7	8.087574315140955E-6	0.20969991385936737	0.197354	2593	2244	2136	2807	1374	1956	3790	2570	1710	1894	1547	2074	1971	1719	1840	1782	2417	1439	2618	2670	3008	2386	2286	2288	2392	3108	4203
Meis1	11	18879817	19018985	-	Meis1	ENSMUSG00000020160	Meis homeobox 1 [Source:MGI Symbol;Acc:MGI:104717]	-	gene	Name match	0	0.00173176	0.035465821623802185	0.2096703052520752	0.17835606634616852	912	794	783	951	388	663	1420	892	718	678	512	690	780	667	653	638	889	494	846	837	1002	730	775	745	880	1060	1524
Tex19.1	11	121146143	121148319	+	Tex19.1	ENSMUSG00000039329	testis expressed gene 19.1 [Source:MGI Symbol;Acc:MGI:1920929]	+	gene	Name match	0	1.1321731108182576E-5	4.1466369293630123E-4	0.20814889669418335	0.19129209220409393	3265	3099	2726	3315	1884	2538	3616	2140	1590	1645	1363	1769	1813	1572	1846	1514	1948	1372	3149	3501	3643	3011	3032	2615	2921	3893	5722
Sec14l1	11	117115168	117159268	+	Sec14l1	ENSMUSG00000020823	SEC14-like lipid binding 1 [Source:MGI Symbol;Acc:MGI:1921386]	+	gene	Name match	0	9.47929842259887E-12	8.956334007770295E-10	0.20737861096858978	0.20011311769485474	6199	5515	5140	6616	3131	4458	11278	7502	5015	5340	3997	5333	6199	5174	5379	4534	5729	3543	5815	5831	6791	5308	5072	5104	4797	6683	8386
Iffo2	4	139530548	139620382	+	Iffo2	ENSMUSG00000041025	intermediate filament family orphan 2 [Source:MGI Symbol;Acc:MGI:2140675]	+	gene	Name match	0	0.00100028	0.022055670619010925	0.20177483558654785	0.1758558750152588	1447	1265	1074	1340	718	1014	2417	1636	1072	957	830	1062	1156	1039	1015	707	923	563	1398	1323	1704	1209	1206	1307	1149	1589	2341
Lrrc8c	5	105519388	105613018	+	Lrrc8c	ENSMUSG00000054720	leucine rich repeat containing 8 family, member C [Source:MGI Symbol;Acc:MGI:2140839]	+	gene	Name match	0	1.5756535867694765E-4	0.00441499	0.20043711364269257	0.18052880465984344	2083	1801	1757	2288	920	1388	2926	1955	1305	1256	1055	1480	1104	995	938	914	1222	683	2127	2000	2530	1944	1744	1922	1832	2425	3073
Foxk1	5	142401497	142462011	+	Foxk1	ENSMUSG00000056493	forkhead box K1 [Source:MGI Symbol;Acc:MGI:1347488]	+	gene	Name match	0	0.00160393	0.033336516469717026	0.19912579655647278	0.1722344011068344	1145	982	865	1206	492	725	1801	1125	752	798	637	880	945	840	908	870	1098	636	1019	950	1113	911	857	838	730	994	1297
Inpp1	1	52785427	52817688	-	Inpp1	ENSMUSG00000026102	inositol polyphosphate-1-phosphatase [Source:MGI Symbol;Acc:MGI:104848]	-	gene	Name match	0	0.00208183	0.0413365	0.19839465618133545	0.17061863839626312	1011	931	862	848	394	574	1874	1331	961	458	350	520	1090	857	889	341	452	264	909	895	1093	805	834	807	892	1241	1635
Alad	4	62509169	62519918	-	Alad	ENSMUSG00000028393	aminolevulinate, delta-, dehydratase [Source:MGI Symbol;Acc:MGI:96853]	-	gene	Name match	0	9.282438550144434E-4	0.020643092691898346	0.1982579380273819	0.17382699251174927	1065	997	927	1078	651	750	1493	920	611	682	513	621	692	545	668	536	779	446	1153	1147	1218	1026	993	961	912	1272	1785
Plekhm1	11	103364275	103412687	-	Plekhm1	ENSMUSG00000034247	pleckstrin homology domain containing, family M (with RUN domain) member 1 [Source:MGI Symbol;Acc:MGI:2443207]	-	gene	Name match	0	1.407419185852632E-4	0.00399511	0.19762751460075378	0.1787429302930832	1677	1541	1384	1686	823	1183	2556	1652	1176	1141	913	1268	1396	1189	1262	1147	1408	851	1444	1438	1640	1276	1274	1275	1364	1716	2491
Bcr	10	75060592	75184921	+	Bcr	ENSMUSG00000009681	BCR activator of RhoGEF and GTPase [Source:MGI Symbol;Acc:MGI:88141]	+	gene	Name match	0	6.324331724982812E-9	4.192924620838312E-7	0.19377808272838593	0.18567611277103424	4790	4240	3935	4816	2327	3184	7529	4880	3434	3285	2680	3472	4154	3620	3828	3084	3773	2279	4172	4185	4917	3845	3736	3671	3764	4862	6446
Itga7	10	128933818	128958282	+	Itga7	ENSMUSG00000025348	integrin alpha 7 [Source:MGI Symbol;Acc:MGI:102700]	+	gene	Name match	0	7.1389413278666325E-6	2.770305727608502E-4	0.19298070669174194	0.179947	2126	1889	1819	1983	999	1363	3023	1927	1312	1154	996	1250	1503	1189	1246	831	1040	652	2206	2260	2546	1990	2038	1923	2096	2587	3980
Spry4	18	38586247	38601415	-	Spry4	ENSMUSG00000024427	sprouty RTK signaling antagonist 4 [Source:MGI Symbol;Acc:MGI:1345144]	-	gene	Name match	0	2.5587125492165796E-5	8.481915574520826E-4	0.191656	0.1772569864988327	3235	2722	2590	3296	1365	2196	6718	4383	2948	2001	1584	2186	2751	2333	2105	1169	1440	871	2431	2432	3067	2339	2236	2147	2438	3397	4287
Arhgap21	2	20847919	20968881	-	Arhgap21	ENSMUSG00000036591	Rho GTPase activating protein 21 [Source:MGI Symbol;Acc:MGI:1918685]	-	gene	Name match	0	2.025846242759144E-6	8.883744158083573E-5	0.18992651998996735	0.178729	3528	2941	2768	3625	1647	2405	5061	3217	2299	2477	2031	2858	2380	2080	2125	2798	3667	2081	3143	2982	3556	2816	2694	2721	2729	3585	4683
Aff1	5	103692374	103855322	+	Aff1	ENSMUSG00000029313	AF4/FMR2 family, member 1 [Source:MGI Symbol;Acc:MGI:1100819]	+	gene	Name match	0	2.6121235350728966E-5	8.615162223577499E-4	0.18884003162384033	0.17500385642051697	2124	1629	1672	1906	763	1214	2978	1967	1309	1283	1016	1552	1101	1050	1029	1149	1610	925	1934	1944	2243	1760	1736	1712	1992	2476	3207
Spen	4	141467890	141538597	-	Spen	ENSMUSG00000040761	spen family transcription repressor [Source:MGI Symbol;Acc:MGI:1891706]	-	gene	Name match	0	1.6023588614189066E-5	5.606249324046075E-4	0.18884000182151794	0.17564690113067627	2498	2000	1919	2853	1321	1768	4086	2445	1814	1898	1504	2027	1743	1468	1628	1579	2122	1223	2324	2285	2623	2069	2137	1951	1926	2459	3816
Mical3	6	120931707	121130999	-	Mical3	ENSMUSG00000051586	microtubule associated monooxygenase, calponin and LIM domain containing 3 [Source:MGI Symbol;Acc:MGI:2442733]	-	gene	Name match	0	0.00233571	0.0455906	0.18881098926067352	0.16406850516796112	1258	1001	966	1350	702	934	1841	1198	863	943	786	1055	967	758	911	929	1319	781	988	1056	1217	977	879	917	914	1185	1747
Igf2os	7	142659693	142670356	+	Igf2os	ENSMUSG00000086266	insulin-like growth factor 2, opposite strand [Source:MGI Symbol;Acc:MGI:1195257]	+	gene	Name match	0	2.0697665604529902E-5	7.040085620246828E-4	0.1884956955909729	0.17504239082336426	2142	1949	1893	2210	1032	1456	4348	2741	1875	1359	1090	1521	1867	1613	1515	944	1248	814	2410	2277	2617	2130	2095	1998	1866	2383	3202
Bod1l	5	41787538	41844315	-	Bod1l	ENSMUSG00000061755	biorientation of chromosomes in cell division 1-like [Source:MGI Symbol;Acc:MGI:2444804]	-	gene	Name match	0	0.00133875	0.028553251177072525	0.18564683198928833	0.16410106420516968	1252	1095	1097	1625	840	1062	2049	1245	990	1046	846	1195	882	842	754	956	1350	695	1115	1176	1380	1056	1023	1048	982	1204	2264
Chordc1	9	18292125	18317442	+	Chordc1	ENSMUSG00000001774	cysteine and histidine-rich domain (CHORD)- containing, zinc-binding protein 1 [Source:MGI Symbol;Acc:MGI:1914167]	+	gene	Name match	0	7.518438505940139E-4	0.017376668751239777	0.1849798709154129	0.16544094681739807	1570	1379	1442	1709	915	1303	1981	1258	982	1109	873	1187	943	849	950	958	1318	849	1306	1446	1584	1302	1208	1190	1055	1320	1673
Polr1b	2	129100995	129126594	+	Polr1b	ENSMUSG00000027395	polymerase (RNA) I polypeptide B [Source:MGI Symbol;Acc:MGI:108014]	+	gene	Name match	0	3.8973771734163165E-4	0.00984818	0.18456391990184784	0.1668514907360077	1884	1617	1531	1889	1011	1324	2534	1687	1143	1141	991	1260	1068	968	927	952	1244	805	1605	1749	1805	1507	1499	1404	1614	2101	3049
Irs2	8	10984681	11008458	-	Irs2	ENSMUSG00000038894	insulin receptor substrate 2 [Source:MGI Symbol;Acc:MGI:109334]	-	gene	Name match	0	0.00225302	0.044153	0.18282747268676758	0.16031157970428467	1150	992	915	1200	504	734	1803	1158	834	911	684	1020	957	820	788	1030	1336	729	1127	1112	1229	1008	956	1002	799	963	1369
Pds5a	5	65605721	65698273	-	Pds5a	ENSMUSG00000029202	PDS5 cohesin associated factor A [Source:MGI Symbol;Acc:MGI:1918771]	-	gene	Name match	0	6.82522816042308E-10	5.094954502737892E-8	0.18251915276050568	0.1764659881591797	8071	7234	6576	8135	4018	5565	13912	8976	6708	6357	5113	6908	6560	5984	6029	5759	7417	4720	6600	6824	7850	6229	5935	6010	6582	8336	10623
Adipor1	1	134415378	134433351	+	Adipor1	ENSMUSG00000026457	adiponectin receptor 1 [Source:MGI Symbol;Acc:MGI:1919924]	+	gene	Name match	0	2.5824881959124468E-5	8.546244353055954E-4	0.18215644359588623	0.16968731582164764	2552	2365	2205	2281	1063	1526	4134	2611	1860	1545	1143	1488	2271	1915	2099	1652	2040	1240	2260	2346	2552	2124	2004	1997	1839	2459	3136
Foxo1	3	52268336	52353221	+	Foxo1	ENSMUSG00000044167	forkhead box O1 [Source:MGI Symbol;Acc:MGI:1890077]	+	gene	Name match	0	0.00251864	0.0486274	0.17983022332191467	0.15790091454982758	1209	951	902	1194	499	769	1917	1259	886	797	721	925	987	843	837	768	1059	613	1021	1029	1201	961	911	911	837	1102	1474
Pacsin2	15	83375607	83464606	-	Pacsin2	ENSMUSG00000016664	protein kinase C and casein kinase substrate in neurons 2 [Source:MGI Symbol;Acc:MGI:1345153]	-	gene	Name match	0	9.801197847991716E-6	3.6249321419745684E-4	0.17868897318840027	0.16793674230575562	3081	2811	2608	3225	1672	2190	4905	3067	2099	2483	1909	2480	2165	1776	1972	2052	2900	1741	3049	2876	3444	2696	2717	2615	2664	3381	5023
Fabp3	4	130308595	130315463	+	Fabp3	ENSMUSG00000028773	fatty acid binding protein 3, muscle and heart [Source:MGI Symbol;Acc:MGI:95476]	+	gene	Name match	0	0.00195019	0.03916	0.1782260537147522	0.15775462985038757	2130	1814	1642	1555	592	1111	4579	2392	2077	1742	1252	1854	3673	2720	3716	2870	3826	2310	1657	1636	1827	1492	1596	1308	1470	1809	2936
Glul	1	153899944	153909723	+	Glul	ENSMUSG00000026473	glutamate-ammonia ligase (glutamine synthetase) [Source:MGI Symbol;Acc:MGI:95739]	+	gene	Name match	0	7.676227687625214E-5	0.00230263	0.17797578871250153	0.16488008201122284	2031	1868	1759	1811	936	1375	2907	1838	1291	1127	850	1149	1587	1252	1405	889	1061	671	2327	2243	2497	2082	1990	1995	1936	2520	3330
Snx27	3	94497544	94582716	-	Snx27	ENSMUSG00000028136	sorting nexin family member 27 [Source:MGI Symbol;Acc:MGI:1923992]	-	gene	Name match	0	5.226315806794446E-7	2.536384272389114E-5	0.1776662915945053	0.16934427618980408	4396	3621	3455	4110	1795	2817	7505	4672	3567	3173	2644	3672	4075	3379	3652	3412	4358	2651	3533	3586	4130	3298	3275	3074	3001	3833	5240
Celf1	2	90940382	91019497	+	Celf1	ENSMUSG00000005506	CUGBP, Elav-like family member 1 [Source:MGI Symbol;Acc:MGI:1342295]	+	gene	Name match	0	2.714055646890756E-9	1.8890213482336549E-7	0.1756414920091629	0.16983626782894135	7998	6735	6465	7841	3618	5354	12256	8140	5799	5635	4571	6168	6139	5531	5667	5229	6884	4115	6948	7063	8128	6540	6490	5985	6020	7824	10385
Zbtb11	16	55973883	56008913	+	Zbtb11	ENSMUSG00000022601	zinc finger and BTB domain containing 11 [Source:MGI Symbol;Acc:MGI:2443876]	+	gene	Name match	0	0.00204863	0.0409266	0.17490322887897491	0.1553107649087906	1302	1033	1088	1469	659	1071	1904	1116	818	1013	732	1091	821	697	803	921	1209	756	1171	1191	1393	1088	1048	1088	982	1173	1700
Mia2	12	59095799	59191583	+	Mia2	ENSMUSG00000021000	MIA SH3 domain ER export factor 2 [Source:MGI Symbol;Acc:MGI:2159614]	+	gene	Name match	0	5.566209438256919E-4	0.013324837200343609	0.1746530383825302	0.15872672200202942	1722	1604	1479	1738	782	1082	3066	1766	1397	1238	975	1270	1145	968	1006	1014	1315	913	1467	1501	1742	1405	1358	1284	1245	1648	2218
Ep400	5	110664373	110770717	-	Ep400	ENSMUSG00000029505	E1A binding protein p400 [Source:MGI Symbol;Acc:MGI:1276124]	-	gene	Name match	0	7.426140768984624E-7	3.542450212989934E-5	0.17414233088493347	0.16608406603336334	4425	3685	3481	4862	2125	3272	6922	4529	3328	3531	2806	3994	3338	2919	3100	3455	4496	2759	3989	3996	4673	3596	3709	3571	3560	4523	6607
Pan3	5	147430161	147548502	+	Pan3	ENSMUSG00000029647	PAN3 poly(A) specific ribonuclease subunit [Source:MGI Symbol;Acc:MGI:1919837]	+	gene	Name match	0	0.0020791	0.041324157267808914	0.17395634949207306	0.15460419654846191	1542	1192	1193	1663	626	1056	2291	1425	1219	1252	1052	1416	1146	1020	1091	1316	1813	1026	1292	1250	1403	1169	1095	1131	1124	1374	1786
Slc25a4	8	46206797	46211284	-	Slc25a4	ENSMUSG00000031633	solute carrier family 25 (mitochondrial carrier, adenine nucleotide translocator), member 4 [Source:MGI Symbol;Acc:MGI:1353495]	-	gene	Name match	0	4.4376629375619814E-5	0.00140896	0.17221862077713013	0.160993	2333	2093	1922	2384	1388	1784	3082	2057	1311	1682	1320	1636	1445	1178	1398	1402	1867	1201	2279	2403	2666	2144	2152	2031	1835	2476	4221
Mtmr3	11	4480868	4594863	-	Mtmr3	ENSMUSG00000034354	myotubularin related protein 3 [Source:MGI Symbol;Acc:MGI:1921552]	-	gene	Name match	0	3.253127506468445E-4	0.00843828	0.1717357486486435	0.1576308310031891	1969	1762	1572	2050	1059	1450	2924	1898	1369	1574	1265	1649	1587	1304	1560	1583	2030	1206	1826	1805	2210	1688	1668	1667	1558	1958	2687
Arglu1	8	8665075	8690521	-	Arglu1	ENSMUSG00000040459	arginine and glutamate rich 1 [Source:MGI Symbol;Acc:MGI:2442985]	-	gene	Name match	0	0.00168501	0.0347265	0.17143981158733368	0.15351445972919464	1964	1669	1497	2066	817	1267	3372	2240	1684	1372	1190	1546	1875	1594	1849	1450	1900	1098	1624	1719	2097	1665	1468	1543	1802	2189	3322
Errfi1	4	150853919	150868892	+	Errfi1	ENSMUSG00000028967	ERBB receptor feedback inhibitor 1 [Source:MGI Symbol;Acc:MGI:1921405]	+	gene	Name match	0	5.083239384973126E-10	3.883515375946445E-8	0.16947880387306213	0.16468042135238647	8497	7180	7114	8669	3457	5760	12576	8379	5791	5461	4252	5691	4756	3856	3867	4006	5046	3239	9383	9255	10733	8575	8355	8399	8482	10768	13905
Kif23	9	61915905	61946774	-	Kif23	ENSMUSG00000032254	kinesin family member 23 [Source:MGI Symbol;Acc:MGI:1919069]	-	gene	Name match	0	0.00202587	0.0405132	0.16944018006324768	0.15153850615024567	1273	1116	1096	1420	621	920	1842	1145	896	859	725	942	884	841	805	809	1048	728	1195	1253	1425	1151	1118	1071	1106	1388	2136
Rbm19	5	120116465	120198981	+	Rbm19	ENSMUSG00000029594	RNA binding motif protein 19 [Source:MGI Symbol;Acc:MGI:1921361]	+	gene	Name match	0	0.00207768	0.041324157267808914	0.1692992001771927	0.1513615846633911	1409	1307	1273	1679	1004	1136	1879	1201	830	1026	796	1016	812	669	754	700	937	625	1304	1320	1590	1229	1175	1226	1227	1623	2525
Utf1	7	139943789	139945112	+	Utf1	ENSMUSG00000047751	undifferentiated embryonic cell transcription factor 1 [Source:MGI Symbol;Acc:MGI:1276125]	+	gene	Name match	0	1.1253871889493894E-5	4.129516310058534E-4	0.16817189753055573	0.15902861952781677	3201	2916	2613	3595	1093	2024	5103	3412	2179	2477	1924	2482	2495	2032	2107	1848	2436	1463	3327	3294	3664	3060	2898	2929	2800	3791	4690
Noct	3	51224447	51251644	+	Noct	ENSMUSG00000023087	nocturnin [Source:MGI Symbol;Acc:MGI:109382]	+	gene	Name match	0	3.8648268673568964E-4	0.00979123	0.16811515390872955	0.15452387928962708	2110	1870	1721	2219	853	1413	3384	2154	1624	1459	1218	1673	1551	1402	1455	1326	1811	1087	1725	1856	2045	1641	1630	1586	1749	2064	2971
Sh3d19	3	85971109	86130526	+	Sh3d19	ENSMUSG00000028082	SH3 domain protein D19 [Source:MGI Symbol;Acc:MGI:1350923]	+	gene	Name match	0	1.425755035597831E-4	0.00403544	0.1663641333580017	0.15475629270076752	3012	2582	2431	2964	1233	1936	6143	3629	2760	2484	2042	2707	3299	2752	2857	2857	3552	2054	2523	2524	2720	2258	2309	2157	2242	2755	3843
Ezh2	6	47530139	47595341	-	Ezh2	ENSMUSG00000029687	enhancer of zeste 2 polycomb repressive complex 2 subunit [Source:MGI Symbol;Acc:MGI:107940]	-	gene	Name match	0	0.00160906	0.033372197300195694	0.16587162017822266	0.14965277910232544	1535	1432	1268	1835	927	1301	2217	1428	1012	1196	1002	1346	1118	868	911	1103	1476	920	1445	1470	1771	1386	1396	1266	1288	1742	2687
Pten	19	32757497	32826160	+	Pten	ENSMUSG00000013663	phosphatase and tensin homolog [Source:MGI Symbol;Acc:MGI:109583]	+	gene	Name match	0	0.00171524	0.0351642	0.1649893969297409	0.1488392949104309	1824	1440	1442	1931	898	1385	2594	1691	1227	1436	1105	1475	1176	1034	1163	1227	1617	1034	1687	1665	2130	1562	1611	1558	1374	1710	2385
Bdp1	13	100017994	100104070	-	Bdp1	ENSMUSG00000049658	B double prime 1, subunit of RNA polymerase III transcription initiation factor IIIB [Source:MGI Symbol;Acc:MGI:1347077]	-	gene	Name match	0	0.0024877	0.048172611743211746	0.16431047022342682	0.14727964997291565	1790	1470	1404	2120	1077	1469	2555	1607	1231	1408	1171	1601	1203	1096	1157	1405	1880	1158	1636	1576	2061	1535	1506	1511	1246	1587	2472
Vps13d	4	144972622	145195005	-	Vps13d	ENSMUSG00000020220	vacuolar protein sorting 13D [Source:MGI Symbol;Acc:MGI:2448530]	-	gene	Name match	0	0.0016068	0.0333608	0.16429895162582397	0.14850710332393646	1881	1636	1465	1996	1048	1336	3169	2101	1583	1278	1100	1358	1629	1408	1446	1149	1595	1032	1624	1582	1862	1442	1434	1508	1673	1982	2829
Rpl11	4	136028265	136053428	-	Rpl11	ENSMUSG00000059291	ribosomal protein L11 [Source:MGI Symbol;Acc:MGI:1914275]	-	gene	Name match	0	2.9466714477166533E-4	0.00775653	0.16241273283958435	0.1505315899848938	2271	2156	1893	2799	1427	1968	3500	2088	1534	1913	1463	1835	2249	1755	2163	1763	2514	1578	2512	2633	2733	2307	2347	2187	1905	2549	5263
Srsf7	17	80200080	80207307	-	Srsf7	ENSMUSG00000024097	serine and arginine-rich splicing factor 7 [Source:MGI Symbol;Acc:MGI:1926232]	-	gene	Name match	0	9.453815437154844E-5	0.0027846	0.16138534247875214	0.1512542963027954	2711	2367	2215	2865	1475	2061	4070	2583	1938	1972	1578	2013	2100	1757	1974	1566	2020	1324	2445	2592	2901	2331	2358	2196	2334	2979	4052
Pdzd8	19	59297178	59345780	-	Pdzd8	ENSMUSG00000074746	PDZ domain containing 8 [Source:MGI Symbol;Acc:MGI:2677270]	-	gene	Name match	0	2.631430688779801E-4	0.00700211	0.16080410778522491	0.14942850172519684	2682	2253	2193	2668	1098	1766	4301	2576	1916	1763	1464	1949	1715	1531	1563	1582	2092	1280	2195	2151	2496	1997	1950	1989	1773	2219	3073
Trio	15	27730651	28025848	-	Trio	ENSMUSG00000022263	triple functional domain (PTPRF interacting) [Source:MGI Symbol;Acc:MGI:1927230]	-	gene	Name match	0	3.441623266553506E-5	0.00111999	0.16070859134197235	0.15175406634807587	3695	3106	2949	4020	1878	2616	6065	3962	2982	2969	2337	3194	2961	2557	2618	3083	4040	2406	3221	3191	3843	2940	3034	2915	3082	3882	5571
Dhx8	11	101732919	101767358	+	Dhx8	ENSMUSG00000034931	DEAH (Asp-Glu-Ala-His) box polypeptide 8 [Source:MGI Symbol;Acc:MGI:1306823]	+	gene	Name match	0	8.044340211199597E-5	0.00240568	0.15984073281288147	0.15016716718673706	2816	2508	2321	2883	1790	2092	3829	2497	1737	1765	1560	1951	1732	1514	1606	1664	2169	1293	2478	2579	2871	2381	2271	2234	2249	2949	4151
Ube2o	11	116537740	116581447	-	Ube2o	ENSMUSG00000020802	ubiquitin-conjugating enzyme E2O [Source:MGI Symbol;Acc:MGI:2444266]	-	gene	Name match	0	1.2181220517959446E-4	0.00351387	0.15968748927116394	0.1495627462863922	2939	2569	2262	2992	1699	2189	3872	2419	1709	1821	1536	2055	1916	1522	1692	1640	2216	1362	2699	2916	3381	2607	2667	2528	2580	3374	4846
Tinagl1	4	130164454	130175122	-	Tinagl1	ENSMUSG00000028776	tubulointerstitial nephritis antigen-like 1 [Source:MGI Symbol;Acc:MGI:2137617]	-	gene	Name match	0	4.954189503081352E-9	3.318289145681774E-7	0.15952450037002563	0.15500394999980927	8347	7511	7087	8237	4496	5428	11794	7438	4820	6035	4878	6029	5006	4134	4316	4496	6127	3876	7990	8194	9308	7406	7448	7281	7249	9159	13136
2900097C17Rik	2	156388065	156392979	-	2900097C17Rik	ENSMUSG00000102869	RIKEN cDNA 2900097C17 gene [Source:MGI Symbol;Acc:MGI:1914767]	-	gene	Name match	0	0.00151804	0.0318658	0.15820001065731049	0.1441393792629242	1992	1824	1795	2141	969	1524	2937	1952	1379	1521	1345	1599	1532	1375	1467	1448	1860	1158	1770	1918	2112	1750	1747	1547	1560	1952	2720
Mdn1	4	32657119	32775217	+	Mdn1	ENSMUSG00000058006	midasin AAA ATPase 1 [Source:MGI Symbol;Acc:MGI:1926159]	+	gene	Name match	0	3.741140608326532E-5	0.00120542	0.15793855488300323	0.14934788644313812	5760	4497	4356	6312	3159	4086	8601	5492	4179	4098	3540	4963	3620	3360	3274	3443	4946	3030	4460	4716	5476	4202	4492	4032	5103	6282	8950
Rnf128	X	139563316	139673145	+	Rnf128	ENSMUSG00000031438	ring finger protein 128 [Source:MGI Symbol;Acc:MGI:1914139]	+	gene	Name match	0	5.317339673638344E-4	0.0128185	0.15560707449913025	0.1442018300294876	2254	2011	1807	2060	846	1549	3583	2310	1607	1339	1153	1410	2217	1865	2041	1239	1495	870	2111	2164	2470	1943	2052	1878	1938	2409	3400
Gprc5c	11	114851152	114872617	+	Gprc5c	ENSMUSG00000051043	G protein-coupled receptor, family C, group 5, member C [Source:MGI Symbol;Acc:MGI:1917605]	+	gene	Name match	0	0.00253469	0.0488409	0.15491095185279846	0.1404188722372055	1732	1531	1469	1611	805	1064	2839	1906	1241	1170	937	1209	1465	1239	1235	985	1179	667	1627	1631	1884	1520	1424	1534	1474	1960	2503
Mapk6	9	75369062	75410005	-	Mapk6	ENSMUSG00000042688	mitogen-activated protein kinase 6 [Source:MGI Symbol;Acc:MGI:1354946]	-	gene	Name match	0	1.8560141324996948E-4	0.00510547	0.1529732644557953	0.14354994893074036	3336	2695	2735	3130	1346	2159	4928	3246	2309	2285	1888	2525	2269	1852	1999	2037	2666	1621	2574	2677	3182	2541	2437	2371	2668	3125	4303
Bmp8b	4	123105165	123132099	+	Bmp8b	ENSMUSG00000002384	bone morphogenetic protein 8b [Source:MGI Symbol;Acc:MGI:107335]	+	gene	Name match	0	3.9982906309887767E-4	0.0100642	0.15234589576721191	0.1420348882675171	2788	2399	2329	2854	1030	1820	3968	2590	1735	1844	1413	1897	2075	1641	1689	1813	2238	1294	2443	2469	2830	2363	2150	2244	2144	2719	3862
Elf5	2	103411688	103450989	+	Elf5	ENSMUSG00000027186	E74-like factor 5 [Source:MGI Symbol;Acc:MGI:1335079]	+	gene	Name match	0	0.00101324	0.022316398099064827	0.15088513493537903	0.1393710821866989	2253	1937	1868	2130	1080	1414	4537	2815	2082	1587	1314	1658	2801	2414	2621	1455	1947	1213	2208	2254	2495	2063	2137	1884	2339	2995	4322
Acin1	14	54642161	54686931	-	Acin1	ENSMUSG00000022185	apoptotic chromatin condensation inducer 1 [Source:MGI Symbol;Acc:MGI:1891824]	-	gene	Name match	0	2.924485015682876E-4	0.0077085	0.14975011348724365	0.1403452754020691	3074	2736	2550	3939	1959	2487	4509	2962	2122	2435	2042	2736	2095	1789	1883	2080	2823	1747	2465	2624	2947	2399	2294	2331	2315	2871	4657
Nipbl	15	8290617	8444463	-	Nipbl	ENSMUSG00000022141	NIPBL cohesin loading factor [Source:MGI Symbol;Acc:MGI:1913976]	-	gene	Name match	0	2.793078019749373E-4	0.00739202	0.14803583920001984	0.13899385929107666	2967	2543	2348	3404	1589	2329	4607	2771	2205	2413	2017	2713	2189	1792	1958	2426	3180	1865	2639	2605	3086	2530	2464	2297	2265	2942	3903
Nop2	6	125131909	125144753	+	Nop2	ENSMUSG00000038279	NOP2 nucleolar protein [Source:MGI Symbol;Acc:MGI:107891]	+	gene	Name match	0	5.964926676824689E-4	0.014175216667354107	0.1480206996202469	0.13796573877334595	2283	2060	1897	2628	1656	1794	3344	2160	1499	1759	1535	1839	1606	1453	1504	1553	2112	1299	2246	2294	2503	2077	2088	2006	1981	2517	4031
Clic4	4	135213969	135272814	-	Clic4	ENSMUSG00000037242	chloride intracellular channel 4 (mitochondrial) [Source:MGI Symbol;Acc:MGI:1352754]	-	gene	Name match	0	1.1267029265127348E-7	6.138177013781387E-6	0.1472923308610916	0.14297163486480713	10575	9114	8670	11026	5067	7282	15545	9639	6934	9065	7092	9232	6773	5816	6466	8783	11502	6968	9972	10057	11358	9263	9492	8750	8995	11095	14652
Mga	2	119897228	119969581	+	Mga	ENSMUSG00000033943	MAX gene associated [Source:MGI Symbol;Acc:MGI:1352483]	+	gene	Name match	0	1.741503510857001E-4	0.00481078	0.14659349620342255	0.1383233368396759	2954	2677	2400	3518	1704	2278	4836	3127	2370	2451	2004	2781	2378	2182	2303	2590	3649	2227	2923	2935	3270	2705	2740	2560	2212	2724	3665
Trp53	11	69580359	69591873	+	Trp53	ENSMUSG00000059552	transformation related protein 53 [Source:MGI Symbol;Acc:MGI:98834]	+	gene	Name match	0	3.313151828479022E-4	0.00855992	0.14598074555397034	0.13708998262882233	3834	3429	3195	4151	1668	2577	5362	3509	2388	2547	2077	2680	2184	1917	1726	1760	2207	1511	3424	3462	3637	3153	3064	3027	3320	4210	5541
Cemip2	19	21778342	21858360	+	Cemip2	ENSMUSG00000024754	cell migration inducing hyaluronidase 2 [Source:MGI Symbol;Acc:MGI:1890373]	+	gene	Name match	0	8.731765774427913E-6	3.290479362476617E-4	0.14124758541584015	0.13587304949760437	8026	7106	6589	7871	3906	5508	11813	7859	5248	4656	3877	4964	5681	4750	5102	4168	5146	3112	7166	6951	8509	6819	6516	6542	6641	8783	12266
Sox2	3	34650405	34652461	+	Sox2	ENSMUSG00000074637	SRY (sex determining region Y)-box 2 [Source:MGI Symbol;Acc:MGI:98364]	+	gene	Name match	0	5.626269849017262E-4	0.0134357	0.14048033952713013	0.13190318644046783	3039	2559	2401	2821	1082	1944	4946	3214	2232	1837	1470	1816	2570	2075	2198	1279	1617	1026	2788	2796	3288	2774	2539	2493	2243	3039	4234
Ints2	11	86210681	86257575	-	Ints2	ENSMUSG00000018068	integrator complex subunit 2 [Source:MGI Symbol;Acc:MGI:1917672]	-	gene	Name match	0	0.00104701	0.023002462461590767	0.13936935365200043	0.1301451474428177	2364	1997	1872	2700	1133	1807	3181	2044	1515	1746	1374	1830	1467	1203	1370	1446	1938	1153	2272	2223	2623	2144	2118	2006	1958	2491	3261
Unc5b	10	60762593	60831581	-	Unc5b	ENSMUSG00000020099	unc-5 netrin receptor B [Source:MGI Symbol;Acc:MGI:894703]	-	gene	Name match	0	2.3395948574034264E-6	1.0145852866116911E-4	0.1392204463481903	0.1346319168806076	6020	5332	4866	6243	3388	4184	9192	5995	3987	4634	3846	5067	4114	3465	3824	4392	5447	3477	5867	5979	6848	5615	5425	5422	5145	6726	9242
Bex3	X	136270253	136271978	+	Bex3	ENSMUSG00000046432	brain expressed X-linked 3 [Source:MGI Symbol;Acc:MGI:1338016]	+	gene	Name match	0	0.00135194	0.028803113847970963	0.13916192948818207	0.1295810341835022	3718	3356	3097	4047	1410	2527	6429	3691	2686	2744	2164	2846	3670	3140	3496	3005	4279	2713	3570	3568	3728	3223	3332	3041	3024	3725	6244
Ivns1abp	1	151344477	151364422	+	Ivns1abp	ENSMUSG00000023150	influenza virus NS1A binding protein [Source:MGI Symbol;Acc:MGI:2152389]	+	gene	Name match	0	6.967829540371895E-4	0.016223430633544922	0.13802072405815125	0.12960338592529297	3390	3016	2692	3575	1930	2491	5544	3596	2475	2713	2186	2816	2603	2286	2357	2104	2757	1721	2507	2681	2993	2493	2372	2346	2352	3171	3770
Efnb2	8	8617434	8661242	-	Efnb2	ENSMUSG00000001300	ephrin B2 [Source:MGI Symbol;Acc:MGI:105097]	-	gene	Name match	0	9.232982847606763E-5	0.00272777	0.1362103819847107	0.13002502918243408	5572	4799	4397	4929	2280	3294	9861	6274	4482	2772	2376	3084	5092	4453	4437	2170	2608	1574	4576	4468	5451	4403	4191	4186	4323	5584	7435
Amfr	8	93971588	94012842	-	Amfr	ENSMUSG00000031751	autocrine motility factor receptor [Source:MGI Symbol;Acc:MGI:1345634]	-	gene	Name match	0	0.0011121	0.0242672	0.13376756012439728	0.12548770010471344	2542	2239	2127	2547	1397	1899	3356	2211	1483	1613	1208	1673	1524	1298	1410	1284	1577	943	2310	2391	2709	2240	2182	2129	1957	2543	3441
Spag9	11	93996091	94126085	+	Spag9	ENSMUSG00000020859	sperm associated antigen 9 [Source:MGI Symbol;Acc:MGI:1918084]	+	gene	Name match	0	0.00179467	0.036639	0.12859652936458588	0.12057910859584808	2771	2429	2259	3177	1522	2306	4795	3098	2277	2458	1974	2692	2562	1998	2247	2485	3170	1855	2495	2490	3003	2404	2348	2328	2250	2931	4074
Appbp2	11	85187262	85235130	-	Appbp2	ENSMUSG00000018481	amyloid beta precursor protein (cytoplasmic tail) binding protein 2 [Source:MGI Symbol;Acc:MGI:1914134]	-	gene	Name match	0	8.030535536818206E-4	0.0182842	0.1253984570503235	0.11887595802545547	4834	4185	3839	4854	2052	3454	7728	4935	3667	3634	2989	4035	3846	3293	3561	3539	4678	2924	4533	4378	5158	4479	4107	3931	4362	5540	7531
Chd1	17	15704967	15772610	+	Chd1	ENSMUSG00000023852	chromodomain helicase DNA binding protein 1 [Source:MGI Symbol;Acc:MGI:88393]	+	gene	Name match	0	8.184995967894793E-4	0.018528025597333908	0.12465287744998932	0.11822369694709778	3919	3399	3219	4194	2041	2896	5935	3647	2810	3027	2409	3145	2601	2169	2352	2640	3469	2113	3462	3490	4246	3408	3337	3205	3212	4043	5984
Lmnb1	18	56707813	56753424	+	Lmnb1	ENSMUSG00000024590	lamin B1 [Source:MGI Symbol;Acc:MGI:96795]	+	gene	Name match	0	0.00141987	0.0300864	0.12426769733428955	0.11729271709918976	3187	2946	2730	3414	1639	2423	5039	3182	2266	2384	2067	2658	2686	2438	2505	2305	3034	1872	3033	3063	3467	2947	2913	2656	2880	3448	5751
Atp1a1	3	101576219	101604684	-	Atp1a1	ENSMUSG00000033161	ATPase, Na+/K+ transporting, alpha 1 polypeptide [Source:MGI Symbol;Acc:MGI:88105]	-	gene	Name match	0	4.6778055548202246E-5	0.0014804	0.12295301258563995	0.118709	9750	8624	8115	10013	5048	7012	13817	8893	5909	6135	5092	6597	6666	5476	5762	5457	6879	4214	9483	9320	10960	9176	8504	8822	7785	10657	14987
Serbp1	6	67238176	67297736	+	Serbp1	ENSMUSG00000036371	serpine1 mRNA binding protein 1 [Source:MGI Symbol;Acc:MGI:1914120]	+	gene	Name match	0	0.00237301	0.046226419508457184	0.12166550010442734	0.11447424441576004	3030	2621	2460	3414	1715	2400	4628	2964	2266	2270	1926	2474	2361	2045	2387	2163	3046	1821	2807	2958	3376	2875	2709	2565	2913	3572	6271
Tnpo1	13	98839019	98926384	-	Tnpo1	ENSMUSG00000009470	transportin 1 [Source:MGI Symbol;Acc:MGI:2681523]	-	gene	Name match	0	2.531571954023093E-4	0.006764	0.10791653394699097	0.10435832291841507	8934	7438	7095	9289	3787	6448	13366	8602	6179	6815	5615	7288	6803	5922	6288	6473	8392	5220	8173	8131	9626	8138	7863	7333	7513	9618	12195
Cdh1	8	106603351	106670246	+	Cdh1	ENSMUSG00000000303	cadherin 1 [Source:MGI Symbol;Acc:MGI:88354]	+	gene	Name match	0	1.1888564586115535E-6	5.407361823017709E-5	0.10662359744310379	0.10464698821306229	21390	18747	17958	22923	10346	14939	34264	21371	14980	15130	12331	16101	16867	14490	15309	13913	18167	10722	20940	21134	24230	20280	19743	19702	17645	22668	31106
Rmrp	4	43492783	43493063	-	Rmrp	ENSMUSG00000115420	RNA component of mitochondrial RNAase P [Source:MGI Symbol;Acc:MGI:97937]	-	gene	Name match	0	7.751112570986152E-4	0.017792988568544388	0.0947701	0.0919065	15621	14464	11581	18475	2180	11804	24478	14880	9337	13702	11049	13174	16707	13502	18462	15536	17824	12484	15118	16064	17828	15478	15169	13895	13949	16429	21758
Rmrp	4	43492788	43493058	-	Rmrp	ENSMUSG00000115420	RNA component of mitochondrial RNAase P [Source:MGI Symbol;Acc:MGI:97937]	-	gene	Name match	0	7.826072978787124E-4	0.017922990024089813	0.094712	0.0918492	15621	14464	11581	18475	2180	11804	24477	14879	9337	13702	11049	13174	16707	13502	18462	15536	17824	12484	15117	16064	17827	15478	15169	13895	13949	16429	21758
Rplp1	9	61913284	61914542	-	Rplp1	ENSMUSG00000007892	ribosomal protein, large, P1 [Source:MGI Symbol;Acc:MGI:1927099]	-	gene	Name match	0	0.00182075	0.037132635712623596	0.0927587	0.0896484	6334	6129	5215	7606	3688	5324	10308	6232	4118	5806	4501	5803	6473	5126	6154	5385	6959	4584	6433	6522	7392	6383	6296	5838	5362	6952	11723
Chd4	6	125095981	125130591	+	Chd4	ENSMUSG00000063870	chromodomain helicase DNA binding protein 4 [Source:MGI Symbol;Acc:MGI:1344380]	+	gene	Name match	0	3.7690484896302223E-4	0.00958583	0.0912558	0.0889588	11054	9717	8768	12001	7485	8199	17265	10832	7600	8431	7364	9275	8431	7569	8005	8083	11092	6453	9465	9791	10968	9276	9249	8999	8427	10949	17545
Ccng1	11	40748552	40755311	-	Ccng1	ENSMUSG00000020326	cyclin G1 [Source:MGI Symbol;Acc:MGI:102890]	-	gene	Name match	0	0.00160304	0.033336516469717026	0.0890876	0.0863881	7564	6713	6432	8351	3969	5923	9871	6278	4726	6042	4868	6146	5185	4592	4842	5764	7604	4748	7475	7753	8811	7643	7309	6972	5970	8079	9940
Morc4	X	139821632	139871677	-	Morc4	ENSMUSG00000031434	microrchidia 4 [Source:MGI Symbol;Acc:MGI:1922996]	-	gene	Name match	0	0.00125861	0.02711	0.0878528	0.0853697	17448	15422	14796	18040	8798	11946	30408	18657	13987	12889	10450	13907	15311	12827	13680	11008	13997	8443	16100	15872	18033	15627	15709	14348	15617	19690	27604
Hsp90aa1	12	110690605	110702728	-	Hsp90aa1	ENSMUSG00000021270	heat shock protein 90, alpha (cytosolic), class A member 1 [Source:MGI Symbol;Acc:MGI:96250]	-	gene	Name match	0	2.231209073215723E-4	0.00605225	-0.0782912	-0.0769345	25729	23359	21312	32954	16784	22488	43375	26441	19848	23669	19681	24589	21652	18940	20980	22072	28415	17292	23517	23937	27574	26433	25844	24554	20477	26147	39105
Klhl13	X	23219271	23365082	-	Klhl13	ENSMUSG00000036782	kelch-like 13 [Source:MGI Symbol;Acc:MGI:1914705]	-	gene	Name match	0	0.00129137	0.027653325349092484	-0.0889664	-0.0863779	11625	10238	9413	14057	6225	9849	16840	10311	7659	12153	9427	12790	9711	8296	9632	13136	17320	10492	10059	10165	11318	10998	11212	10361	8450	10897	14075
Tubb5	17	35833921	35838306	-	Tubb5	ENSMUSG00000001525	tubulin, beta 5 class I [Source:MGI Symbol;Acc:MGI:107812]	-	gene	Name match	0	4.062759398948401E-4	0.0102002	-0.089076	-0.0869136	16360	14379	13449	19765	9381	13282	23575	15246	10289	14621	11609	15090	13532	11193	12468	13264	17799	10858	15425	15223	17030	16787	16636	15827	13263	17753	23226
Ago2	15	73095844	73184935	-	Ago2	ENSMUSG00000036698	argonaute RISC catalytic subunit 2 [Source:MGI Symbol;Acc:MGI:2446632]	-	gene	Name match	0	0.00186616	0.037900712341070175	-0.0906873	-0.0877633	8549	6811	6617	10332	4395	6810	13968	9086	6715	8002	6575	9317	7259	6414	6572	8454	11220	6514	7473	7384	8615	8052	8318	7869	6792	8577	11510
Jarid2	13	44729474	44921643	+	Jarid2	ENSMUSG00000038518	jumonji, AT rich interactive domain 2 [Source:MGI Symbol;Acc:MGI:104813]	+	gene	Name match	0	0.00241662	0.046935707330703735	-0.1014	-0.0971452	4355	3788	3559	5472	2907	3640	6660	4263	3038	3927	3488	4377	3080	2715	2739	3780	5102	3030	3824	3940	4623	4424	4292	4165	3864	4752	7426
Tcf20	15	82808436	82987872	-	Tcf20	ENSMUSG00000041852	transcription factor 20 [Source:MGI Symbol;Acc:MGI:108399]	-	gene	Name match	0	0.00148559	0.031275659799575806	-0.102015	-0.0980534	6414	5418	5149	8193	3829	5455	11136	7067	5309	6280	5103	7030	6394	5583	5772	6029	7800	4874	5472	5219	6244	6047	5923	5659	5065	6223	8931
Sparc	11	55394500	55423183	-	Sparc	ENSMUSG00000018593	secreted acidic cysteine rich glycoprotein [Source:MGI Symbol;Acc:MGI:98373]	-	gene	Name match	0	1.7150792700704187E-4	0.00475121	-0.104257	-0.101203	14429	12951	12088	19223	8717	12307	24093	15768	10194	13676	10416	13108	12134	10274	9937	11450	14427	8735	14143	13840	16208	15963	14842	15266	12019	16258	22067
Brd2	17	34112023	34122634	-	Brd2	ENSMUSG00000024335	bromodomain containing 2 [Source:MGI Symbol;Acc:MGI:99495]	-	gene	Name match	0	0.0017855	0.0364898	-0.105567	-0.101043	3780	3333	3095	4773	2440	3136	5174	3323	2301	3042	2358	3356	2586	2115	2335	2833	3636	2440	3673	3752	4161	4142	4021	3936	3192	4159	5561
Trip12	1	84721189	84840516	-	Trip12	ENSMUSG00000026219	thyroid hormone receptor interactor 12 [Source:MGI Symbol;Acc:MGI:1309481]	-	gene	Name match	0	5.981360300211236E-5	0.0018336	-0.106427	-0.103572	10710	9228	8714	13571	6531	9492	16706	10785	7672	10187	8296	11135	8226	7245	7527	10220	13576	8116	9479	9344	11149	10606	10430	10239	9183	11817	15914
Slc7a5	8	121881150	121907694	-	Slc7a5	ENSMUSG00000040010	solute carrier family 7 (cationic amino acid transporter, y+ system), member 5 [Source:MGI Symbol;Acc:MGI:1298205]	-	gene	Name match	0	8.551851497031748E-4	0.0191547	-0.107036	-0.10288	6121	5440	5130	7463	3020	4957	11573	7582	5137	5478	4518	6027	4838	4079	4063	4763	6231	3575	5585	5468	6517	6137	6323	5886	5122	6737	9184
Gga2	7	121986722	122021222	-	Gga2	ENSMUSG00000030872	golgi associated, gamma adaptin ear containing, ARF binding protein 2 [Source:MGI Symbol;Acc:MGI:1921355]	-	gene	Name match	0	1.8185953376814723E-4	0.00501666	-0.108132	-0.104706	6128	5492	4903	7543	3993	5379	9644	6227	4340	5352	4305	5677	5784	5035	5462	5034	6728	4075	5778	5945	6654	6556	6497	6168	5020	6693	9170
Dhcr24	4	106561038	106589113	+	Dhcr24	ENSMUSG00000034926	24-dehydrocholesterol reductase [Source:MGI Symbol;Acc:MGI:1922004]	+	gene	Name match	0	3.034434630535543E-4	0.00792356	-0.108397	-0.104701	6637	5990	5590	8320	3752	5392	8733	5558	3966	5333	4485	5891	4162	3346	3574	4801	6220	3746	6120	5937	6921	6725	6585	6536	5697	7181	10184
Mybl2	2	163054687	163084688	+	Mybl2	ENSMUSG00000017861	myeloblastosis oncogene-like 2 [Source:MGI Symbol;Acc:MGI:101785]	+	gene	Name match	0	2.0749600662384182E-4	0.00568376	-0.11011	-0.106434	6270	5577	5273	8397	4366	5634	10460	6615	4673	6549	4902	6889	5625	5035	5243	5982	7938	4787	6064	5999	6823	6687	6743	6353	5533	7153	10151
Atxn2l	7	126491708	126503437	-	Atxn2l	ENSMUSG00000032637	ataxin 2-like [Source:MGI Symbol;Acc:MGI:2446242]	-	gene	Name match	0	0.00126296	0.027173714712262154	-0.110212	-0.105386	4654	3959	3700	5861	2379	3539	7671	4943	3346	4146	3311	4486	3432	3012	3134	4150	5308	3101	3659	3629	4327	4146	4050	3957	3965	4926	7016
Tagln2	1	172500047	172507380	+	Tagln2	ENSMUSG00000026547	transgelin 2 [Source:MGI Symbol;Acc:MGI:1312985]	+	gene	Name match	0	4.395458963699639E-4	0.010937198996543884	-0.113086	-0.108677	4450	3660	3659	6084	2474	4018	4867	3157	2134	4096	3059	3958	2343	1883	2195	3531	4308	2934	4722	4647	5397	5359	5055	5078	4107	5727	7265
Coro1c	5	113842436	113908758	-	Coro1c	ENSMUSG00000004530	coronin, actin binding protein 1C [Source:MGI Symbol;Acc:MGI:1345964]	-	gene	Name match	0	0.00187134	0.0379665	-0.115227	-0.109343	3278	2720	2590	4135	1978	2761	4508	2972	1989	2978	2310	3036	2320	2047	2240	2975	3880	2294	3060	2980	3457	3455	3334	3193	2756	3556	4983
Gars	6	55038007	55079500	+	Gars	ENSMUSG00000029777	glycyl-tRNA synthetase [Source:MGI Symbol;Acc:MGI:2449057]	+	gene	Name match	0	9.288230794481933E-4	0.020643092691898346	-0.115658	-0.110379	5213	4758	4280	6300	4166	4504	10663	6235	4529	5621	4472	5692	4570	4059	4243	4841	6558	4042	4531	4854	5293	5187	5353	4894	4228	5331	7639
Arpc2	1	74236084	74268209	+	Arpc2	ENSMUSG00000006304	actin related protein 2/3 complex, subunit 2 [Source:MGI Symbol;Acc:MGI:1923959]	+	gene	Name match	0	0.00144282	0.0305397	-0.115981	-0.110252	3641	3255	3001	4787	2720	3162	5410	3281	2339	3857	3020	3852	2813	2430	2791	3762	4806	2918	3494	3628	3909	4012	3918	3681	2694	3732	4536
Larp4b	13	9093881	9174451	+	Larp4b	ENSMUSG00000033499	La ribonucleoprotein domain family, member 4B [Source:MGI Symbol;Acc:MGI:106330]	+	gene	Name match	0	8.080760599114001E-4	0.018355809152126312	-0.117922	-0.112459	3793	3188	3028	4527	2160	3041	6219	3857	2888	3517	2889	3849	3106	2771	2982	3787	4897	2897	3304	3289	3806	3733	3606	3606	3090	4026	5562
Cdc42bpb	12	111292976	111377718	-	Cdc42bpb	ENSMUSG00000021279	CDC42 binding protein kinase beta [Source:MGI Symbol;Acc:MGI:2136459]	-	gene	Name match	0	0.00238269	0.0463228	-0.1181	-0.111494	3120	2737	2559	4065	2308	2842	4372	2892	2026	2859	2411	3047	1974	1678	1818	2649	3470	1967	2692	2798	3229	3106	2996	3070	2559	3197	4992
Abr	11	76416734	76623558	-	Abr	ENSMUSG00000017631	active BCR-related gene [Source:MGI Symbol;Acc:MGI:107771]	-	gene	Name match	0	9.85639402642846E-4	0.021757489070296288	-0.119137	-0.113328	3493	3024	2791	4530	2345	3148	6118	4051	2773	3817	3060	4067	3053	2372	2555	3532	4403	2792	3182	3203	3761	3637	3500	3545	3019	4060	5210
Afdn	17	13760539	13906150	+	Afdn	ENSMUSG00000068036	afadin, adherens junction formation factor [Source:MGI Symbol;Acc:MGI:1314653]	+	gene	Name match	0	9.034549293573946E-6	3.3850138424895704E-4	-0.120254	-0.116891	7837	6915	6310	11069	5550	7351	12803	8171	5882	8244	6835	9034	6571	5997	6124	7200	9406	5750	7282	7363	8609	8285	8172	8045	6830	8719	12343
Septin11	5	93093437	93176447	+	Septin11	ENSMUSG00000058013	septin 11 [Source:MGI Symbol;Acc:MGI:1277214]	+	gene	Name match	0	1.6867680824361742E-4	0.00468605	-0.120459	-0.115805	8544	7325	7040	11019	4664	7374	12628	7966	5487	6770	5293	7379	5780	4990	4718	4998	6650	4046	8128	7724	9411	9252	8638	8732	6997	9126	12361
Picalm	7	90130213	90213465	+	Picalm	ENSMUSG00000039361	phosphatidylinositol binding clathrin assembly protein [Source:MGI Symbol;Acc:MGI:2385902]	+	gene	Name match	0	7.525329128839076E-4	0.017376668751239777	-0.120536	-0.114779	3705	3149	3023	4775	1787	3232	5628	3620	2640	3712	2650	3764	2780	2316	2385	3275	4201	2685	3203	3251	3733	3666	3512	3562	2948	3663	4690
Elovl5	9	77917364	77984519	+	Elovl5	ENSMUSG00000032349	ELOVL family member 5, elongation of long chain fatty acids (yeast) [Source:MGI Symbol;Acc:MGI:1916051]	+	gene	Name match	0	0.00167209	0.0344966	-0.121498	-0.114775	2888	2519	2425	3672	1418	2443	4616	2998	2074	2759	2144	2787	2356	2065	2178	2738	3272	1998	2529	2546	3004	2884	2866	2770	2346	3226	4052
Amotl1	9	14541966	14645056	-	Amotl1	ENSMUSG00000013076	angiomotin-like 1 [Source:MGI Symbol;Acc:MGI:1922973]	-	gene	Name match	0	2.993341477122158E-4	0.00785529	-0.124688	-0.119136	4551	3932	3676	5830	2896	3914	6660	4440	3178	3970	3326	4444	2922	2424	2398	3094	4005	2588	4163	4165	5044	4855	4791	4482	3755	4937	6681
Tnrc6a	7	123123885	123195296	+	Tnrc6a	ENSMUSG00000052707	trinucleotide repeat containing 6a [Source:MGI Symbol;Acc:MGI:2385292]	+	gene	Name match	0	0.00197058	0.039528775960206985	-0.125487	-0.11789	3317	2812	2860	4466	1907	3014	4573	2982	2215	2957	2317	3353	1969	1725	1798	2419	3336	1916	3135	3109	3919	3591	3624	3515	2752	3532	4948
Igf2bp1	11	95957163	96005940	-	Igf2bp1	ENSMUSG00000013415	insulin-like growth factor 2 mRNA binding protein 1 [Source:MGI Symbol;Acc:MGI:1890357]	-	gene	Name match	0	6.110188223829027E-6	2.394850889686495E-4	-0.125784	-0.122082	15568	12935	12123	19035	8308	12823	27387	17324	12449	15560	12525	17432	13290	11620	12296	14778	19050	11665	13700	12998	15378	14969	15080	14486	12680	16121	22823
Med13l	5	118560679	118765438	+	Med13l	ENSMUSG00000018076	mediator complex subunit 13-like [Source:MGI Symbol;Acc:MGI:2670178]	+	gene	Name match	0	0.00187709	0.0380042	-0.126049	-0.118418	3223	2588	2410	3605	1447	2376	5249	3410	2478	2834	2318	3209	2606	2276	2253	3012	4014	2145	2711	2541	3059	2997	2951	2849	2402	3027	4170
Asns	6	7675169	7693254	-	Asns	ENSMUSG00000029752	asparagine synthetase [Source:MGI Symbol;Acc:MGI:1350929]	-	gene	Name match	0	8.850450394675136E-4	0.019759943708777428	-0.127489	-0.12054	4211	3878	3504	5456	2748	3819	8975	5494	4083	4755	3822	4769	4167	3581	3790	4169	5387	3352	3890	4058	4357	4527	4501	4032	3548	4129	5843
Adamts7	9	90163069	90208071	+	Adamts7	ENSMUSG00000032363	a disintegrin-like and metallopeptidase (reprolysin type) with thrombospondin type 1 motif, 7 [Source:MGI Symbol;Acc:MGI:1347346]	+	gene	Name match	0	4.945365362800658E-4	0.012045012786984444	-0.127744	-0.121348	3907	3367	3147	4756	2319	2964	6513	4179	2769	2884	2446	3165	2758	2265	2057	2017	2579	1523	3190	3346	3872	3719	3624	3677	3132	3790	5381
Atf4	15	80255184	80257541	+	Atf4	ENSMUSG00000042406	activating transcription factor 4 [Source:MGI Symbol;Acc:MGI:88096]	+	gene	Name match	0	0.00108944	0.0238336	-0.128181	-0.120882	4234	3865	3474	5437	2845	3445	7380	4608	3305	3992	3013	4031	2790	2368	2516	2930	3981	2670	3128	3325	3479	3658	3485	3403	2979	3665	4952
Fgfr2	7	130162451	133123350	-	Fgfr2	ENSMUSG00000030849	fibroblast growth factor receptor 2 [Source:MGI Symbol;Acc:MGI:95523]	-	gene	Name match	0	2.7311916346661747E-4	0.00723803	-0.128254	-0.1223	3473	3090	2872	4033	1841	2721	6380	4049	2938	3453	2903	3735	3788	3212	3637	3934	5150	2939	3226	3260	3678	3707	3625	3449	3349	3964	5979
Kat7	11	95274259	95310246	-	Kat7	ENSMUSG00000038909	K(lysine) acetyltransferase 7 [Source:MGI Symbol;Acc:MGI:2182799]	-	gene	Name match	0	7.040300406515598E-4	0.016372675076127052	-0.129272	-0.122291	3464	3049	2910	4474	2105	2870	4946	3097	2198	2948	2353	3148	2409	1967	2155	3108	3778	2250	3170	3178	3481	3615	3540	3288	3356	4277	5504
Actn4	7	28893248	28962340	-	Actn4	ENSMUSG00000054808	actinin alpha 4 [Source:MGI Symbol;Acc:MGI:1890773]	-	gene	Name match	0	1.2240545402164571E-5	4.3882193858735263E-4	-0.132937	-0.12829	7157	6059	5962	9100	4207	5892	10756	6487	4883	6899	5513	7429	6050	5051	5817	7933	10035	5806	6210	5992	7143	6915	6916	6736	5741	7264	10566
Pik3c2a	7	116337265	116443449	-	Pik3c2a	ENSMUSG00000030660	phosphatidylinositol-4-phosphate 3-kinase catalytic subunit type 2 alpha [Source:MGI Symbol;Acc:MGI:1203729]	-	gene	Name match	0	0.0019304	0.038922443985939026	-0.134055	-0.124903	2326	2023	1859	2841	1285	2097	3642	2213	1683	2153	1626	2232	2014	1698	1916	2239	2861	1739	1928	2045	2310	2256	2217	2212	1870	2402	2933
Sh3bgrl2	9	83548327	83638801	+	Sh3bgrl2	ENSMUSG00000032261	SH3 domain binding glutamic acid-rich protein like 2 [Source:MGI Symbol;Acc:MGI:1915350]	+	gene	Name match	0	0.00258575	0.049629081040620804	-0.134472	-0.124732	1859	1592	1535	2526	1028	1674	2579	1693	1155	1613	1405	1717	1318	1055	1191	1502	1970	1177	1810	1837	2070	2062	2001	2025	1718	2261	2887
Cyp51	5	4081145	4104746	-	Cyp51	ENSMUSG00000001467	cytochrome P450, family 51 [Source:MGI Symbol;Acc:MGI:106040]	-	gene	Name match	0	9.135475847870111E-4	0.0203498	-0.135199	-0.126926	2984	2635	2513	3377	1533	2307	4305	2620	1944	2300	1883	2410	2024	1526	1657	1823	2288	1484	2354	2424	2673	2784	2610	2550	3030	3646	5394
Slc38a1	15	96571418	96642913	-	Slc38a1	ENSMUSG00000023169	solute carrier family 38, member 1 [Source:MGI Symbol;Acc:MGI:2145895]	-	gene	Name match	0	3.869193824357353E-5	0.00123852	-0.135312	-0.129811	5191	4483	4269	6461	2744	4199	8783	5670	4091	4735	3900	5078	3314	2920	2908	4254	5336	3286	4191	4207	4995	4784	4834	4639	4369	5548	7591
Ctnna1	18	35118859	35254779	+	Ctnna1	ENSMUSG00000037815	catenin (cadherin associated protein), alpha 1 [Source:MGI Symbol;Acc:MGI:88274]	+	gene	Name match	0	1.1846207144117216E-6	5.400655572884716E-5	-0.136356	-0.132271	7869	6620	6237	9488	4487	6614	12857	8035	5773	7550	6082	7908	6639	5411	5861	7715	10195	6049	6891	6798	7985	7778	7797	7525	6204	7872	11717
Hif1a	12	73901375	73947530	+	Hif1a	ENSMUSG00000021109	hypoxia inducible factor 1, alpha subunit [Source:MGI Symbol;Acc:MGI:106918]	+	gene	Name match	0	0.00148151	0.031223544850945473	-0.136592	-0.127371	2767	2279	2230	3453	1500	2345	4031	2423	1866	2299	1899	2503	1603	1295	1425	2065	2614	1543	2450	2370	2934	2850	2823	2588	2301	2987	3786
Pgd	4	149149991	149166771	-	Pgd	ENSMUSG00000028961	phosphogluconate dehydrogenase [Source:MGI Symbol;Acc:MGI:97553]	-	gene	Name match	0	2.1194263536017388E-4	0.00578935	-0.136733	-0.1298	3334	2968	2802	4096	2054	2833	5053	3028	2182	2687	2025	2678	2297	1975	2026	2207	2970	1942	3162	3344	3600	3714	3625	3449	2994	3692	5379
Gnai2	9	107614125	107635367	-	Gnai2	ENSMUSG00000032562	guanine nucleotide binding protein (G protein), alpha inhibiting 2 [Source:MGI Symbol;Acc:MGI:95772]	-	gene	Name match	0	7.22367491107434E-4	0.0167792	-0.137045	-0.128751	2649	2333	2316	3384	1772	2389	3526	2295	1692	2318	1870	2436	2095	1832	1867	2329	3098	1892	2570	2541	2819	2868	2901	2699	2093	2860	3882
Slc2a1	4	119108711	119137983	+	Slc2a1	ENSMUSG00000028645	solute carrier family 2 (facilitated glucose transporter), member 1 [Source:MGI Symbol;Acc:MGI:95755]	+	gene	Name match	0	1.1750698831747286E-6	5.3770541853737086E-5	-0.13895	-0.134636	7935	7218	6531	9752	4923	6500	13888	8594	6243	8396	6941	9000	8113	7153	8356	8893	11638	6900	6915	7081	7934	7925	8038	7471	6896	8876	12288
Basp1	15	25363277	25413764	-	Basp1	ENSMUSG00000045763	brain abundant, membrane attached signal protein 1 [Source:MGI Symbol;Acc:MGI:1917600]	-	gene	Name match	0	0.00187519	0.0380042	-0.141075	-0.130539	2077	1729	1768	2565	1046	1560	2835	1846	1397	1997	1496	2031	1681	1515	1550	2095	2874	1608	1940	1865	2099	2133	2116	2072	1718	2177	3311
Enc1	13	97241105	97253034	+	Enc1	ENSMUSG00000041773	ectodermal-neural cortex 1 [Source:MGI Symbol;Acc:MGI:109610]	+	gene	Name match	0	0.00249457	0.0482579	-0.142339	-0.130967	1565	1460	1389	2210	910	1460	2310	1473	1010	1388	1040	1479	1102	940	1010	1237	1573	924	1557	1608	1899	1846	1828	1743	1340	1777	2320
Rapgef1	2	29619720	29740978	+	Rapgef1	ENSMUSG00000039844	Rap guanine nucleotide exchange factor (GEF) 1 [Source:MGI Symbol;Acc:MGI:104580]	+	gene	Name match	0	1.1159211862832308E-4	0.00323816	-0.14371	-0.136319	3110	2661	2478	4345	2116	2784	4439	2888	1894	2880	2411	3095	2082	1761	1910	2394	3079	1923	2948	2987	3543	3487	3321	3340	2880	3852	5158
Itgb1	8	128685654	128733200	+	Itgb1	ENSMUSG00000025809	integrin beta 1 (fibronectin receptor beta) [Source:MGI Symbol;Acc:MGI:96610]	+	gene	Name match	0	2.1077278233860852E-6	9.18105652090162E-5	-0.145854	-0.14064	5478	4811	4650	7255	3514	4822	8757	5381	3725	5221	4288	5361	4235	3727	4021	4349	5636	3360	4827	4962	5761	5756	5489	5435	4257	5286	7452
Kpna3	14	61365211	61439874	-	Kpna3	ENSMUSG00000021929	karyopherin (importin) alpha 3 [Source:MGI Symbol;Acc:MGI:1100863]	-	gene	Name match	0	6.506119389086962E-4	0.015330925583839417	-0.147777	-0.137643	2227	1922	1883	2842	1234	1952	3395	2114	1536	2182	1661	2282	1718	1438	1512	2052	2416	1573	1917	2047	2343	2317	2285	2172	1729	2293	2754
Tle3	9	61372366	61418497	+	Tle3	ENSMUSG00000032280	transducin-like enhancer of split 3 [Source:MGI Symbol;Acc:MGI:104634]	+	gene	Name match	0	4.747568164020777E-5	0.00149763	-0.148124	-0.140804	3556	3031	2803	4465	1964	2781	6016	3982	2684	2817	2276	3192	2849	2392	2459	1815	2382	1459	3794	3580	4210	4210	4136	4108	3174	4201	5889
Otud4	8	79639618	79677724	+	Otud4	ENSMUSG00000036990	OTU domain containing 4 [Source:MGI Symbol;Acc:MGI:1098801]	+	gene	Name match	0	5.179286333145683E-9	3.4572178719827207E-7	-0.148893	-0.145195	10909	9142	8784	13422	6339	9281	14408	9183	6667	8780	7102	9513	6199	5602	5753	7238	9264	5794	10001	10255	12023	11961	11506	11223	9263	11803	15232
Jup	11	100368958	100397763	-	Jup	ENSMUSG00000001552	junction plakoglobin [Source:MGI Symbol;Acc:MGI:96650]	-	gene	Name match	0	4.016786476768175E-7	1.9939165213145316E-5	-0.149208	-0.144305	6323	5491	5297	8653	3804	5605	9201	5992	3983	6444	4862	6688	4405	3889	3954	5628	6976	4299	6227	6057	6973	7097	6880	6747	5156	6958	8236
Smarcad1	6	65042583	65116061	+	Smarcad1	ENSMUSG00000029920	SWI/SNF-related, matrix-associated actin- dependent regulator of chromatin, subfamily a, containing DEAD/H box 1 [Source:MGI Symbol;Acc:MGI:95453]	+	gene	Name match	0	3.104789648205042E-4	0.00808568	-0.149554	-0.14011	2672	2255	2176	3319	1505	2312	4109	2716	1995	2302	1841	2450	1930	1550	1649	2022	2428	1603	2166	2311	2619	2655	2527	2451	2183	2678	3618
Mta3	17	83706163	83821516	+	Mta3	ENSMUSG00000055817	metastasis associated 3 [Source:MGI Symbol;Acc:MGI:2151172]	+	gene	Name match	0	2.1141440083738416E-4	0.005783	-0.149959	-0.140909	2571	2241	2110	3455	1572	2185	4150	2499	1846	2641	2068	2757	1987	1682	1917	2389	2917	1839	2245	2235	2537	2574	2527	2454	2045	2689	3675
Aplp2	9	31149557	31211815	-	Aplp2	ENSMUSG00000031996	amyloid beta (A4) precursor-like protein 2 [Source:MGI Symbol;Acc:MGI:88047]	-	gene	Name match	0	8.680363521307299E-7	4.081022780155763E-5	-0.150431	-0.145112	9041	8338	7790	13377	6694	8984	14931	9625	6565	9447	7656	9711	8304	6779	6850	7765	9794	5590	8619	8800	10183	10355	9468	9879	6874	9236	11905
H3f3b	11	116021912	116027962	-	H3f3b	ENSMUSG00000016559	H3.3 histone B [Source:MGI Symbol;Acc:MGI:1101768]	-	gene	Name match	0	8.876535950719244E-9	5.729613121729926E-7	-0.150453	-0.146522	10376	9590	8936	13244	6053	9242	13771	8828	6309	8097	6476	8715	6225	5185	5830	7409	9521	6603	11925	11780	13446	13401	13708	12906	10730	14568	20430
Sall4	2	168748332	168767943	-	Sall4	ENSMUSG00000027547	spalt like transcription factor 4 [Source:MGI Symbol;Acc:MGI:2139360]	-	gene	Name match	0	3.2619727426208556E-4	0.00845002	-0.150621	-0.140915	2651	2356	2072	2987	1277	1897	4130	2656	1905	2187	1685	2396	2391	2037	2296	2132	2761	1752	2286	2296	2591	2632	2499	2594	1950	2731	3322
Fbxo21	5	117976730	118010201	+	Fbxo21	ENSMUSG00000032898	F-box protein 21 [Source:MGI Symbol;Acc:MGI:1924223]	+	gene	Name match	0	1.2250576219230425E-5	4.3882193858735263E-4	-0.151181	-0.144414	4431	4015	3446	5309	2724	3899	8140	4934	3800	5435	4255	5848	5756	5013	5964	6613	8553	5319	4190	4249	4602	4892	4650	4526	3947	5219	7174
Anln	9	22332012	22389188	-	Anln	ENSMUSG00000036777	anillin, actin binding protein [Source:MGI Symbol;Acc:MGI:1920174]	-	gene	Name match	0	1.742003769322764E-5	6.073103286325932E-4	-0.15243	-0.14526	3794	3069	3085	5041	2059	3329	5440	3405	2474	3658	2920	3999	3010	2444	2687	3880	4740	2982	3426	3316	3950	3909	3854	3760	3091	3854	5252
Srebf1	11	60199089	60222581	-	Srebf1	ENSMUSG00000020538	sterol regulatory element binding transcription factor 1 [Source:MGI Symbol;Acc:MGI:107606]	-	gene	Name match	0	1.1816058758995496E-5	4.287541378289461E-4	-0.152572	-0.145647	3880	3516	3172	4826	2597	3287	5679	3722	2584	3399	2670	3442	2819	2419	2611	3371	4166	2705	3630	3759	4234	4248	4091	4191	3534	4570	6165
Eps8l2	7	141338880	141363020	+	Eps8l2	ENSMUSG00000025504	EPS8-like 2 [Source:MGI Symbol;Acc:MGI:2138828]	+	gene	Name match	0	2.4279882200062275E-4	0.00651394	-0.153022	-0.143257	3014	2685	2488	4046	1748	2712	4351	2730	1837	3180	2432	3325	2157	1808	1836	3234	4003	2564	3091	2894	3455	3485	3266	3429	2710	3481	4842
Zfp462	4	54945048	55083563	+	Zfp462	ENSMUSG00000060206	zinc finger protein 462 [Source:MGI Symbol;Acc:MGI:107690]	+	gene	Name match	0	1.571715547470376E-4	0.00441027	-0.154138	-0.144703	3027	2470	2350	3626	1603	2283	4944	3218	2439	2310	1963	2730	3514	2876	3198	2575	3494	1880	2309	2254	2642	2635	2647	2495	2272	2889	4077
Zwint	10	72654845	72674964	+	Zwint	ENSMUSG00000019923	ZW10 interactor [Source:MGI Symbol;Acc:MGI:1289227]	+	gene	Name match	0	2.550281715230085E-5	8.481915574520826E-4	-0.154466	-0.146724	3290	3030	2786	4693	2631	3164	4497	2845	1969	3150	2276	3123	2094	1760	1865	2510	3333	2068	3249	3184	3695	3819	3559	3559	3076	4079	5800
Slc38a10	11	120103960	120151346	-	Slc38a10	ENSMUSG00000061306	solute carrier family 38, member 10 [Source:MGI Symbol;Acc:MGI:1919305]	-	gene	Name match	0	0.00200788	0.040194541215896606	-0.154796	-0.140923	1658	1513	1349	2245	1314	1577	2236	1515	956	1611	1326	1739	1204	1118	1176	1666	2177	1403	1460	1459	1684	1720	1588	1662	1286	1746	2481
Ctr9	7	111028951	111056377	+	Ctr9	ENSMUSG00000005609	CTR9 homolog, Paf1/RNA polymerase II complex component [Source:MGI Symbol;Acc:MGI:109345]	+	gene	Name match	0	5.485821748152375E-4	0.013159478083252907	-0.1551	-0.143749	2050	1686	1641	2574	1336	1676	2872	1659	1313	1810	1420	1953	1634	1401	1627	2204	2850	1769	1819	1816	2077	2074	2126	1971	1500	2020	2886
Krt7	15	101411043	101430313	+	Krt7	ENSMUSG00000023039	keratin 7 [Source:MGI Symbol;Acc:MGI:96704]	+	gene	Name match	0	0.00161663	0.033423	-0.155128	-0.141679	1642	1477	1327	2365	1107	1524	1696	1100	756	1655	1348	1708	734	663	738	1645	2202	1329	1773	1775	1907	1978	2065	1859	1729	2174	3233
Hs3st3b1	11	63885792	63922290	-	Hs3st3b1	ENSMUSG00000070407	heparan sulfate (glucosamine) 3-O- sulfotransferase 3B1 [Source:MGI Symbol;Acc:MGI:1333853]	-	gene	Name match	0	1.2055726301696268E-6	5.458006853586994E-5	-0.15528	-0.149293	5947	5114	4891	7036	3072	4595	12629	8045	5518	5282	4491	5713	5152	4202	4109	3521	4564	2709	4353	4359	5177	5121	5048	4825	3467	4472	5985
Eif4ebp1	8	27260329	27276674	+	Eif4ebp1	ENSMUSG00000031490	eukaryotic translation initiation factor 4E binding protein 1 [Source:MGI Symbol;Acc:MGI:103267]	+	gene	Name match	0	3.5157765523763373E-5	0.00114032	-0.155375	-0.147233	3247	2706	2491	4050	1503	2651	5359	3555	2183	3081	2291	2904	2454	1911	2184	2680	3290	2169	2943	2890	3278	3327	3265	3255	2750	3434	4759
Actg1	11	120345690	120348542	-	Actg1	ENSMUSG00000062825	actin, gamma, cytoplasmic 1 [Source:MGI Symbol;Acc:MGI:87906]	-	gene	Name match	0	2.6756404383765364E-11	2.397836595946501E-9	-0.155588	-0.152332	22592	20228	18613	31661	13632	20855	34659	22208	15611	26028	20352	27008	17637	14817	15982	24610	30523	18896	22285	22511	24825	25796	25358	24163	19338	25064	33169
Qk	17	10202601	10319854	-	Qk	ENSMUSG00000062078	quaking [Source:MGI Symbol;Acc:MGI:97837]	-	gene	Name match	0	3.484328544800519E-6	1.4574456145055592E-4	-0.156167	-0.149527	4444	3816	3721	5361	2255	3622	6925	4443	3386	3953	3275	4361	3184	2722	2910	3473	4392	2804	4123	4046	4810	4702	4789	4531	3666	4659	5998
Cdc6	11	98907801	98923940	+	Cdc6	ENSMUSG00000017499	cell division cycle 6 [Source:MGI Symbol;Acc:MGI:1345150]	+	gene	Name match	0	9.043997852131724E-4	0.020169	-0.157189	-0.144483	1750	1657	1563	2413	1313	1555	2477	1577	1115	1488	1280	1616	1087	939	1077	1281	1687	1061	1528	1637	1837	1857	1781	1771	1432	1744	2475
Slc4a7	14	14702279	14799940	+	Slc4a7	ENSMUSG00000021733	solute carrier family 4, sodium bicarbonate cotransporter, member 7 [Source:MGI Symbol;Acc:MGI:2443878]	+	gene	Name match	0	0.00145273	0.030683087185025215	-0.157366	-0.143615	1832	1547	1417	2359	993	1574	3241	2079	1596	1962	1545	2109	1966	1709	1852	2056	2553	1555	1430	1569	1783	1772	1714	1683	1463	1793	2455
Usp22	11	61151785	61175055	-	Usp22	ENSMUSG00000042506	ubiquitin specific peptidase 22 [Source:MGI Symbol;Acc:MGI:2144157]	-	gene	Name match	0	4.626504087354988E-4	0.0114105	-0.157595	-0.146002	2629	2247	2022	3175	1385	2187	4301	2722	1894	2288	1782	2500	2172	1764	1950	2228	2832	1758	2465	2341	2895	2959	2655	2712	2168	2700	3656
Llgl2	11	115824049	115855780	+	Llgl2	ENSMUSG00000020782	LLGL2 scribble cell polarity complex component [Source:MGI Symbol;Acc:MGI:1918843]	+	gene	Name match	0	1.457935923099285E-6	6.539979221997783E-5	-0.158022	-0.151624	4327	3912	3623	5574	2874	3784	6519	4033	2781	4703	3733	4942	3429	2945	3402	5230	6483	3794	4096	4106	4591	4756	4576	4523	3719	4768	6901
B4galt5	2	167298444	167349183	-	B4galt5	ENSMUSG00000017929	UDP-Gal:betaGlcNAc beta 1,4- galactosyltransferase, polypeptide 5 [Source:MGI Symbol;Acc:MGI:1927169]	-	gene	Name match	0	9.355117072118446E-5	0.00275969	-0.159042	-0.149339	2532	2308	2101	3841	1831	2617	3161	2079	1396	2798	2145	2776	1513	1386	1499	2293	2869	1790	2760	2638	3096	3161	2969	3070	2514	3294	4335
Pcm1	8	41239752	41332344	+	Pcm1	ENSMUSG00000031592	pericentriolar material 1 [Source:MGI Symbol;Acc:MGI:1277958]	+	gene	Name match	0	0.00212422	0.0420501	-0.160267	-0.144819	1377	1206	1158	1707	762	1243	2417	1468	1150	1320	1127	1390	1150	966	1082	1241	1692	1042	1266	1234	1443	1485	1424	1366	1427	1733	2647
Slc9a3r1	11	115163341	115181181	+	Slc9a3r1	ENSMUSG00000020733	solute carrier family 9 (sodium/hydrogen exchanger), member 3 regulator 1 [Source:MGI Symbol;Acc:MGI:1349482]	+	gene	Name match	0	1.8978138314196258E-6	8.378655184060335E-5	-0.160732	-0.153866	4028	3497	3311	4730	2826	3465	5942	3870	2545	3252	2531	3304	2957	2500	2603	2731	3501	2209	3535	3679	4235	4201	4171	4036	3249	4242	6297
Ncoa3	2	165992636	166073242	+	Ncoa3	ENSMUSG00000027678	nuclear receptor coactivator 3 [Source:MGI Symbol;Acc:MGI:1276535]	+	gene	Name match	0	1.1094714125192695E-7	6.063241926312912E-6	-0.161226	-0.155598	5783	5078	4786	7491	3643	5198	9442	6240	4454	5954	4618	6475	4429	3772	4040	5356	6791	4146	5458	5322	6218	6213	6173	6050	4672	6192	8469
Vmp1	11	86583865	86683836	-	Vmp1	ENSMUSG00000018171	vacuole membrane protein 1 [Source:MGI Symbol;Acc:MGI:1923159]	-	gene	Name match	0	1.2101628817617893E-4	0.00349607	-0.162352	-0.151743	2145	1811	1780	2897	1131	2080	3028	1953	1467	2039	1538	2112	1587	1412	1567	1866	2405	1454	2046	2055	2425	2457	2324	2300	1682	2247	2987
Ptp4a2	4	129811219	129850003	+	Ptp4a2	ENSMUSG00000028788	protein tyrosine phosphatase 4a2 [Source:MGI Symbol;Acc:MGI:1277117]	+	gene	Name match	0	1.0451846037540236E-6	4.873304715147242E-5	-0.162615	-0.15584	4287	3683	3594	5697	2597	3950	6218	4066	2942	3816	3034	4020	3579	2938	3159	3321	4175	2634	4172	4252	4925	5069	4705	4716	3795	5132	6567
Ubxn7	16	32332257	32393747	+	Ubxn7	ENSMUSG00000053774	UBX domain protein 7 [Source:MGI Symbol;Acc:MGI:2146388]	+	gene	Name match	0	7.874954235376208E-7	3.729257878148928E-5	-0.162856	-0.156198	4397	3640	3595	5688	2471	3896	7273	4598	3549	4564	3759	4959	4143	3599	4035	4915	6395	3877	4117	4329	4973	4995	4937	4634	3880	4899	6358
Dusp7	9	106368632	106375724	+	Dusp7	ENSMUSG00000053716	dual specificity phosphatase 7 [Source:MGI Symbol;Acc:MGI:2387100]	+	gene	Name match	0	9.85238584689796E-4	0.021757489070296288	-0.162982	-0.148714	1596	1458	1274	2008	884	1331	2573	1709	1132	1396	1049	1438	1186	996	988	970	1241	736	1833	1779	2007	2059	1947	2099	1164	1691	2077
Lpp	16	24393507	24992578	+	Lpp	ENSMUSG00000033306	LIM domain containing preferred translocation partner in lipoma [Source:MGI Symbol;Acc:MGI:2441849]	+	gene	Name match	0	0.00139151	0.029549485072493553	-0.16363	-0.148389	1684	1352	1304	2423	1033	1660	2949	1962	1580	2165	1711	2440	1600	1430	1548	2224	2919	1697	1375	1430	1716	1642	1614	1648	1554	1946	2488
Isyna1	8	70594373	70597290	+	Isyna1	ENSMUSG00000019139	myo-inositol 1-phosphate synthase A1 [Source:MGI Symbol;Acc:MGI:1919030]	+	gene	Name match	0	3.5435514291748405E-4	0.0090832	-0.164648	-0.151988	1981	1693	1464	2523	1022	1642	3228	2029	1393	1918	1478	1994	1593	1273	1387	1846	2260	1354	1670	1719	1942	1928	1930	1937	1489	1939	2527
Slc12a7	13	73733094	73816754	+	Slc12a7	ENSMUSG00000017756	solute carrier family 12, member 7 [Source:MGI Symbol;Acc:MGI:1342283]	+	gene	Name match	0	2.1199299226282164E-5	7.198192761279643E-4	-0.165378	-0.15612	3228	2854	2625	4678	2343	3119	5212	3349	2367	3341	2651	3524	2794	2393	2521	2887	3686	2236	3202	3314	3745	3941	3540	3682	2985	3878	5346
Midn	10	80148272	80158368	+	Midn	ENSMUSG00000035621	midnolin [Source:MGI Symbol;Acc:MGI:1890222]	+	gene	Name match	0	7.894664886407554E-4	0.018037833273410797	-0.16682	-0.152091	1796	1544	1484	2373	867	1439	2651	1786	1117	1536	1149	1664	1135	1019	981	1214	1639	1057	1857	1722	2031	2081	1957	2072	1697	2407	3055
Tbc1d10b	7	127197459	127208468	-	Tbc1d10b	ENSMUSG00000042492	TBC1 domain family, member 10b [Source:MGI Symbol;Acc:MGI:1915699]	-	gene	Name match	0	0.00170416	0.0350105	-0.166867	-0.15021	1326	1196	1072	1627	939	1085	2032	1314	896	1181	986	1315	1102	963	1034	1173	1495	943	1165	1243	1360	1384	1376	1344	1015	1322	2038
Ctdnep1	11	69981156	69990601	+	Ctdnep1	ENSMUSG00000018559	CTD nuclear envelope phosphatase 1 [Source:MGI Symbol;Acc:MGI:1914431]	+	gene	Name match	0	0.00228154	0.0445777	-0.16741	-0.149734	1300	1096	1052	1636	695	1106	1915	1260	824	1202	903	1278	924	792	817	1056	1301	859	1113	1133	1240	1303	1277	1221	1015	1285	1694
Zkscan17	11	59485520	59526751	-	Zkscan17	ENSMUSG00000020472	zinc finger with KRAB and SCAN domains 17 [Source:MGI Symbol;Acc:MGI:2679270]	-	gene	Name match	0	9.93864014162682E-5	0.00290988	-0.167512	-0.156171	2646	2383	2187	3414	1471	2222	4867	3148	2260	2804	2276	2941	3184	2614	2851	2990	3869	2261	2394	2233	2654	2742	2677	2517	2314	3091	4041
Shoc2	19	53944306	54033133	+	Shoc2	ENSMUSG00000024976	Shoc2, leucine rich repeat scaffold protein [Source:MGI Symbol;Acc:MGI:1927197]	+	gene	Name match	0	8.462804253213108E-4	0.0190029	-0.167803	-0.152673	1419	1175	1200	2012	842	1310	2262	1477	1017	1442	1162	1555	1160	1028	1066	1442	1721	1100	1357	1332	1606	1600	1562	1515	1129	1456	1709
Gsk3b	16	38089001	38246084	+	Gsk3b	ENSMUSG00000022812	glycogen synthase kinase 3 beta [Source:MGI Symbol;Acc:MGI:1861437]	+	gene	Name match	0	1.528783468529582E-4	0.00429597	-0.167924	-0.155904	2371	2101	1947	3130	1229	2052	3459	2260	1569	2257	1837	2444	1800	1544	1538	2244	2868	1732	2035	1984	2382	2375	2257	2338	1909	2554	3255
Senp6	9	80066903	80144953	+	Senp6	ENSMUSG00000034252	SUMO/sentrin specific peptidase 6 [Source:MGI Symbol;Acc:MGI:1922075]	+	gene	Name match	0	0.0012728	0.027355466037988663	-0.168072	-0.151872	1400	1272	1216	1933	948	1353	2333	1524	1164	1500	1290	1740	1052	892	974	1494	1957	1204	1343	1277	1504	1530	1539	1427	1130	1447	2114
Ptpn12	5	20986645	21055911	-	Ptpn12	ENSMUSG00000028771	protein tyrosine phosphatase, non-receptor type 12 [Source:MGI Symbol;Acc:MGI:104673]	-	gene	Name match	0	0.00155982	0.032592952251434326	-0.168436	-0.151591	1460	1330	1324	1974	834	1452	2138	1403	995	1302	1161	1429	962	762	740	884	1221	773	1312	1319	1622	1557	1505	1566	1270	1641	2239
Cnn3	3	121426497	121458207	+	Cnn3	ENSMUSG00000053931	calponin 3, acidic [Source:MGI Symbol;Acc:MGI:1919244]	+	gene	Name match	0	0.00110568	0.024161867797374725	-0.168956	-0.15288	1780	1568	1477	2201	929	1476	2815	1691	1304	1831	1504	1885	1669	1426	1574	2234	2926	1687	1530	1432	1711	1706	1783	1608	1438	1730	2500
Erbb3	10	128567523	128589652	-	Erbb3	ENSMUSG00000018166	erb-b2 receptor tyrosine kinase 3 [Source:MGI Symbol;Acc:MGI:95411]	-	gene	Name match	0	1.5236715853461646E-6	6.819214468123391E-5	-0.170568	-0.162549	3870	3381	3208	4821	2338	3363	7105	4338	3076	4143	3410	4574	3803	3223	3332	4410	5439	3349	3369	3482	4027	4000	3903	3964	2713	3653	4621
Cotl1	8	119809222	119840544	-	Cotl1	ENSMUSG00000031827	coactosin-like 1 (Dictyostelium) [Source:MGI Symbol;Acc:MGI:1919292]	-	gene	Name match	0	4.151695757173002E-4	0.0103702	-0.170738	-0.156395	1706	1558	1373	2190	1110	1635	2918	1912	1148	1465	1117	1489	1339	1130	1187	953	1291	865	1752	1652	1908	1973	1889	1941	1273	1840	2426
Nmt2	2	3284212	3328877	+	Nmt2	ENSMUSG00000026643	N-myristoyltransferase 2 [Source:MGI Symbol;Acc:MGI:1202298]	+	gene	Name match	0	2.4050461433944292E-5	8.082111598923802E-4	-0.170933	-0.160621	2543	2296	2153	3354	1610	2354	3742	2407	1698	2301	1864	2332	1922	1617	1716	1879	2593	1609	2456	2530	2934	3002	2779	2863	2215	2920	3749
Cyb5r3	15	83153494	83172592	-	Cyb5r3	ENSMUSG00000018042	cytochrome b5 reductase 3 [Source:MGI Symbol;Acc:MGI:94893]	-	gene	Name match	0	3.1799636417417787E-6	1.340382150374353E-4	-0.171695	-0.163014	3066	2752	2493	4100	1997	2601	3995	2388	1681	2803	2174	2807	1734	1451	1503	2396	3205	1906	3047	3056	3375	3505	3458	3401	2603	3394	4411
Rab5b	10	128677175	128696264	-	Rab5b	ENSMUSG00000000711	RAB5B, member RAS oncogene family [Source:MGI Symbol;Acc:MGI:105938]	-	gene	Name match	0	0.00234776	0.0457802	-0.171776	-0.152695	1166	973	938	1439	630	966	1538	1028	655	1108	874	1100	820	664	765	1063	1416	849	1054	1057	1242	1270	1179	1213	779	1046	1413
Hmgcr	13	96648967	96670936	-	Hmgcr	ENSMUSG00000021670	3-hydroxy-3-methylglutaryl-Coenzyme A reductase [Source:MGI Symbol;Acc:MGI:96159]	-	gene	Name match	0	1.1964491932303645E-5	4.333361575845629E-4	-0.172528	-0.16263	5730	5259	4851	7091	3592	4710	7807	5089	3503	4656	4023	4943	3357	2948	3020	3718	4781	2741	4117	4353	5346	5095	4937	5030	5383	6628	9892
Pak2	16	32016290	32079342	-	Pak2	ENSMUSG00000022781	p21 (RAC1) activated kinase 2 [Source:MGI Symbol;Acc:MGI:1339984]	-	gene	Name match	0	4.052365966344951E-6	1.6685511218383908E-4	-0.172923	-0.163879	3224	2669	2537	4340	1768	2978	4867	3076	2233	3086	2473	3331	2341	1967	2133	3009	3795	2331	2882	2818	3301	3336	3356	3151	2495	3157	4424
Kctd10	5	114363567	114380508	-	Kctd10	ENSMUSG00000001098	potassium channel tetramerisation domain containing 10 [Source:MGI Symbol;Acc:MGI:2141207]	-	gene	Name match	0	0.00130499	0.027893947437405586	-0.173	-0.155365	1134	980	911	1562	746	1000	1522	974	687	1015	843	1062	752	663	670	1017	1206	741	1207	1164	1402	1419	1345	1360	1016	1383	1905
Tpd52	3	8925593	9004723	-	Tpd52	ENSMUSG00000027506	tumor protein D52 [Source:MGI Symbol;Acc:MGI:107749]	-	gene	Name match	0	1.2194849659863394E-5	4.384317435324192E-4	-0.173044	-0.163041	2635	2350	2181	3332	1422	2340	3845	2349	1781	2385	1943	2471	2104	1760	1952	2155	2919	1841	2529	2506	2874	3012	2813	2827	2318	3001	3838
Fasn	11	120805846	120824547	-	Fasn	ENSMUSG00000025153	fatty acid synthase [Source:MGI Symbol;Acc:MGI:95485]	-	gene	Name match	0	5.61627296318673E-13	5.937463021243872E-11	-0.174514	-0.170596	22604	19514	18102	29866	14815	19405	30207	20119	13616	18845	15476	20742	11839	10342	10205	14955	18929	12192	18902	19364	22827	22343	22544	21911	21161	26140	36544
Acsl4	X	142317993	142390535	-	Acsl4	ENSMUSG00000031278	acyl-CoA synthetase long-chain family member 4 [Source:MGI Symbol;Acc:MGI:1354713]	-	gene	Name match	0	1.436339516658336E-4	0.00405953	-0.174664	-0.161319	2113	1830	1769	2658	1209	1841	3926	2480	1788	1899	1629	2033	2016	1803	1853	1582	2059	1143	1657	1693	2021	2000	1987	1888	1550	2007	2578
Mtmr4	11	87592162	87616302	+	Mtmr4	ENSMUSG00000018401	myotubularin related protein 4 [Source:MGI Symbol;Acc:MGI:2180699]	+	gene	Name match	0	5.321919452399015E-4	0.0128185	-0.175373	-0.159361	1583	1350	1225	2017	1006	1435	2030	1278	944	1333	1099	1538	948	798	902	1478	1935	1216	1463	1480	1730	1656	1732	1726	1323	1606	2076
Shc1	3	89418443	89430027	+	Shc1	ENSMUSG00000042626	src homology 2 domain-containing transforming protein C1 [Source:MGI Symbol;Acc:MGI:98296]	+	gene	Name match	0	1.9204146155971102E-5	6.612582365050912E-4	-0.175506	-0.164623	2263	2001	2009	3125	1429	2056	3298	2115	1543	2123	1659	2075	1660	1421	1500	1916	2502	1581	2180	2257	2514	2592	2500	2524	2073	2664	3566
Msmo1	8	64718139	64733792	-	Msmo1	ENSMUSG00000031604	methylsterol monoxygenase 1 [Source:MGI Symbol;Acc:MGI:1913484]	-	gene	Name match	0	3.050103987334296E-5	0.0010009	-0.176813	-0.165171	2711	2419	2378	3082	1275	2078	3540	2274	1667	1983	1695	2151	1629	1531	1599	1772	2272	1283	1977	2045	2391	2385	2327	2314	2483	3148	4024
Bcl9l	9	44482825	44511896	+	Bcl9l	ENSMUSG00000063382	B cell CLL/lymphoma 9-like [Source:MGI Symbol;Acc:MGI:1933114]	+	gene	Name match	0	6.7997194128111E-4	0.015907764434814453	-0.177995	-0.160706	1359	1165	1116	1733	719	1049	1813	1104	845	1257	952	1354	913	770	882	1560	2005	1255	1294	1263	1542	1493	1509	1491	1208	1530	2100
Plp2	X	7667941	7671390	-	Plp2	ENSMUSG00000031146	proteolipid protein 2 [Source:MGI Symbol;Acc:MGI:1298382]	-	gene	Name match	0	4.785040218848735E-4	0.011698226444423199	-0.178323	-0.161784	1911	1698	1524	2519	860	1549	3062	1982	1334	1842	1440	1822	1718	1334	1541	1757	2302	1343	1799	1723	1835	2014	2008	1873	1514	2040	2306
Cald1	6	34598500	34775473	+	Cald1	ENSMUSG00000029761	caldesmon 1 [Source:MGI Symbol;Acc:MGI:88250]	+	gene	Name match	0	1.3495386156137101E-5	4.807700461242348E-4	-0.178698	-0.167621	2852	2410	2361	4062	1838	2715	4218	2555	1837	3377	2666	3388	2115	1831	1980	3168	4008	2421	2449	2422	2967	2990	2871	2736	2281	3135	4489
Nfe2l1	11	96817414	96829968	-	Nfe2l1	ENSMUSG00000038615	nuclear factor, erythroid derived 2,-like 1 [Source:MGI Symbol;Acc:MGI:99421]	-	gene	Name match	0	2.4690008260108698E-8	1.4903924920872669E-6	-0.178734	-0.171812	5950	5294	4843	7580	3853	5179	8976	5679	4018	5782	4582	6279	4103	3551	3719	5914	7831	4530	5193	4978	5881	6109	5834	5684	5009	6148	9402
Npcd	15	79789675	79834237	-	Npcd	ENSMUSG00000089837	neuronal pentraxin chromo domain [Source:MGI Symbol;Acc:MGI:3845555]	-	gene	Name match	0	1.325128396274522E-4	0.00378901	-0.178767	-0.164644	1902	1690	1558	2806	1336	1726	3097	2071	1299	1727	1424	1839	1171	1036	1053	1298	1633	874	1900	1778	2127	2177	2072	2124	1538	1966	2861
Ralgds	2	28513125	28553081	+	Ralgds	ENSMUSG00000026821	ral guanine nucleotide dissociation stimulator [Source:MGI Symbol;Acc:MGI:107485]	+	gene	Name match	0	5.113150691613555E-4	0.0123989	-0.179049	-0.162171	1217	1101	992	1863	913	1130	1782	1181	816	1261	942	1386	953	789	867	1061	1413	893	1280	1320	1545	1547	1480	1521	1101	1486	1919
Erbb2	11	98412470	98437716	+	Erbb2	ENSMUSG00000062312	erb-b2 receptor tyrosine kinase 2 [Source:MGI Symbol;Acc:MGI:95410]	+	gene	Name match	0	2.264721697429195E-4	0.00612634	-0.179297	-0.164091	1573	1336	1241	2142	1094	1376	2461	1705	1047	1624	1294	1779	1208	991	1108	1467	1778	1138	1449	1426	1705	1717	1687	1624	1171	1677	2280
Slc44a1	4	53440413	53622478	+	Slc44a1	ENSMUSG00000028412	solute carrier family 44, member 1 [Source:MGI Symbol;Acc:MGI:2140592]	+	gene	Name match	0	5.623171455226839E-4	0.0134357	-0.179781	-0.162478	1787	1642	1404	2383	1012	1598	2838	1792	1347	2024	1657	2159	1698	1475	1719	2468	3195	1824	1501	1459	1784	1682	1822	1702	1391	1714	2333
Arhgap35	7	16493719	16614993	-	Arhgap35	ENSMUSG00000058230	Rho GTPase activating protein 35 [Source:MGI Symbol;Acc:MGI:1929494]	-	gene	Name match	0	7.509183888032567E-6	2.891035983338952E-4	-0.179838	-0.169149	3500	2789	2673	4546	2078	2994	4910	3113	2260	3229	2496	3491	2435	2097	2132	3155	4042	2398	2966	2842	3567	3467	3439	3379	2519	3229	4108
Hdac6	X	7930120	7947889	-	Hdac6	ENSMUSG00000031161	histone deacetylase 6 [Source:MGI Symbol;Acc:MGI:1333752]	-	gene	Name match	0	1.1655665730359033E-5	4.245093441568315E-4	-0.179966	-0.168813	2796	2510	2282	3838	2007	2855	4367	2765	2022	3176	2404	3242	3417	2795	3302	3369	4414	2609	2722	2682	3110	3035	3175	3142	2512	3192	4545
Jcad	18	4634878	4682869	+	Jcad	ENSMUSG00000033960	junctional cadherin 5 associated [Source:MGI Symbol;Acc:MGI:2685174]	+	gene	Name match	0	0.00124231	0.0268476	-0.180763	-0.160986	1160	995	1010	1542	703	983	1913	1188	826	1035	816	1124	1041	887	973	1006	1203	732	1266	1187	1450	1455	1373	1460	1005	1267	1749
Zfp655	5	145231715	145247302	+	Zfp655	ENSMUSG00000007812	zinc finger protein 655 [Source:MGI Symbol;Acc:MGI:1919861]	+	gene	Name match	0	8.21596710011363E-4	0.0185766	-0.180834	-0.162251	1249	1123	1006	1712	714	1233	1803	1145	896	1192	879	1211	909	854	964	1103	1348	842	1145	1211	1346	1436	1340	1296	1269	1547	1997
Tpm4	8	72130174	72153142	+	Tpm4	ENSMUSG00000031799	tropomyosin 4 [Source:MGI Symbol;Acc:MGI:2449202]	+	gene	Name match	0	1.0048687545349821E-4	0.0029377	-0.181424	-0.167165	2265	2010	1747	2967	1549	2201	3039	1931	1536	2592	1966	2628	1742	1571	1872	2865	3604	2261	2053	2129	2334	2477	2512	2187	1887	2316	3203
Snx18	13	113592179	113618564	-	Snx18	ENSMUSG00000042364	sorting nexin 18 [Source:MGI Symbol;Acc:MGI:2137642]	-	gene	Name match	0	7.7866914216429E-4	0.0178537	-0.181469	-0.16285	1346	1167	1037	1703	846	1191	2108	1352	869	1299	1005	1402	1156	938	990	1214	1618	938	1127	1141	1280	1341	1318	1246	924	1119	1572
Tmem165	5	76183880	76209245	+	Tmem165	ENSMUSG00000029234	transmembrane protein 165 [Source:MGI Symbol;Acc:MGI:894407]	+	gene	Name match	0	8.559752604924142E-4	0.0191547	-0.181958	-0.162934	1186	1109	998	1646	714	1142	1931	1197	864	1227	1017	1244	969	759	886	1037	1221	803	1134	1127	1309	1309	1356	1263	923	1153	1566
Pdha1	X	160122209	160138413	-	Pdha1	ENSMUSG00000031299	pyruvate dehydrogenase E1 alpha 1 [Source:MGI Symbol;Acc:MGI:97532]	-	gene	Name match	0	2.87567701889202E-4	0.00759008	-0.182234	-0.165818	1493	1217	1227	1858	941	1349	2270	1414	1042	1477	1220	1544	1379	1115	1319	1515	2071	1306	1310	1316	1506	1537	1534	1477	1200	1546	2158
Fdft1	14	63145150	63179578	-	Fdft1	ENSMUSG00000021273	farnesyl diphosphate farnesyl transferase 1 [Source:MGI Symbol;Acc:MGI:102706]	-	gene	Name match	0	3.522537008393556E-4	0.00904118	-0.182712	-0.165731	2076	1767	1634	2433	1133	1629	2653	1783	1258	1677	1268	1719	1408	1096	1191	1469	2035	1168	1599	1504	1891	1901	1882	1711	1921	2375	3349
Wars	12	108860030	108894174	-	Wars	ENSMUSG00000021266	tryptophanyl-tRNA synthetase [Source:MGI Symbol;Acc:MGI:104630]	-	gene	Name match	0	7.916748872958124E-4	0.018046127632260323	-0.183404	-0.16418	1833	1619	1527	2288	1009	1603	3271	1945	1540	1840	1415	1977	1394	1108	1167	1401	1865	1190	1703	1506	1887	1919	1956	1739	1620	1946	2755
Myo1c	11	75650504	75673910	+	Myo1c	ENSMUSG00000017774	myosin IC [Source:MGI Symbol;Acc:MGI:106612]	+	gene	Name match	0	3.269535397976142E-7	1.643845098442398E-5	-0.184154	-0.175223	3921	3479	3174	4984	2630	3259	5714	3491	2462	3813	3121	4222	2825	2420	2703	4550	5781	3601	3463	3525	3992	4091	4199	3815	3234	3942	5725
Jmjd1c	10	67096125	67256326	+	Jmjd1c	ENSMUSG00000037876	jumonji domain containing 1C [Source:MGI Symbol;Acc:MGI:1918614]	+	gene	Name match	0	2.3401243254284054E-7	1.1949909094255418E-5	-0.184669	-0.175873	3860	3046	3008	5085	2166	3391	6125	3997	3000	3474	2871	3964	2705	2314	2320	3043	3805	2340	3289	3314	3788	3792	3882	3780	3633	4645	6039
Igf1r	7	67952827	68233668	+	Igf1r	ENSMUSG00000005533	insulin-like growth factor I receptor [Source:MGI Symbol;Acc:MGI:96433]	+	gene	Name match	0	1.9275853446742985E-6	8.490926848025993E-5	-0.185413	-0.175008	3114	2605	2526	4489	1813	2748	5392	3337	2653	3865	3240	4442	2839	2701	2754	4812	6399	3557	2542	2593	3057	3010	3063	2955	2749	3401	4674
Smtn	11	3517523	3540612	-	Smtn	ENSMUSG00000020439	smoothelin [Source:MGI Symbol;Acc:MGI:1354727]	-	gene	Name match	0	7.179044041549787E-5	0.00217119	-0.185527	-0.1709	1761	1500	1504	2511	1071	1511	2319	1528	1014	1517	1210	1627	1120	1052	934	1446	1737	1096	1831	1732	2152	2114	2134	2050	1628	2118	3106
Atad2	15	58094044	58135082	-	Atad2	ENSMUSG00000022360	ATPase family, AAA domain containing 2 [Source:MGI Symbol;Acc:MGI:1917722]	-	gene	Name match	0	4.993258698959835E-6	2.0073800988029689E-4	-0.185795	-0.174469	3191	2710	2434	4272	1924	2845	4635	3018	2145	3037	2512	3325	2132	1818	1966	2922	3740	2401	2506	2578	3142	3108	2995	2958	2355	3029	3979
Def8	8	123423527	123463270	+	Def8	ENSMUSG00000001482	differentially expressed in FDCP 8 [Source:MGI Symbol;Acc:MGI:1346331]	+	gene	Name match	0	5.318900221027434E-4	0.0128185	-0.185821	-0.166987	1349	1227	1081	1720	797	1124	1944	1346	979	1128	1033	1206	1133	921	1078	1222	1591	1002	1255	1193	1436	1461	1470	1354	1294	1557	2394
Maea	5	33335509	33373296	+	Maea	ENSMUSG00000079562	macrophage erythroblast attacher [Source:MGI Symbol;Acc:MGI:1891748]	+	gene	Name match	0	1.3308523921296E-4	0.00379983	-0.185995	-0.170184	1637	1424	1279	2203	1289	1566	2364	1572	1032	1829	1346	1770	1340	1181	1242	1861	2410	1525	1613	1531	1759	1881	1786	1748	1306	1740	2321
Atg2a	19	6241668	6262335	+	Atg2a	ENSMUSG00000024773	autophagy related 2A [Source:MGI Symbol;Acc:MGI:1916291]	+	gene	Name match	0	1.709089701762423E-4	0.00474133	-0.186012	-0.169715	1541	1267	1186	1874	793	1225	2092	1305	866	1101	975	1268	913	775	770	989	1139	742	1413	1437	1597	1630	1665	1614	1303	1586	2227
Plxnb2	15	89155549	89180788	-	Plxnb2	ENSMUSG00000036606	plexin B2 [Source:MGI Symbol;Acc:MGI:2154239]	-	gene	Name match	0	5.741472341469489E-5	0.00177396	-0.187106	-0.172482	2835	2553	2308	3831	1761	2516	5831	3583	2338	3292	2791	3660	2820	2328	2457	3613	4246	2458	2408	2442	2898	2859	2704	2980	2097	2763	3619
Dysf	6	84008590	84211060	+	Dysf	ENSMUSG00000033788	dysferlin [Source:MGI Symbol;Acc:MGI:1349385]	+	gene	Name match	0	7.945122888486367E-6	3.03497479762882E-4	-0.187334	-0.175251	2768	2425	2179	3918	2101	2677	3750	2235	1609	2952	2515	3384	1733	1581	1799	2940	3922	2291	2477	2692	3058	2997	3023	3056	2583	3083	4302
Nat8l	5	33995984	34005916	+	Nat8l	ENSMUSG00000048142	N-acetyltransferase 8-like [Source:MGI Symbol;Acc:MGI:2447776]	+	gene	Name match	0	1.524780735701059E-12	1.5695611477184457E-10	-0.187348	-0.182332	9634	8632	8184	14206	6640	9754	13649	9284	5833	8429	6936	9224	5994	5149	5160	6708	8169	5321	9235	9118	10693	10773	10696	10598	8669	11231	16129
Arpc1b	5	145114215	145130705	+	Arpc1b	ENSMUSG00000029622	actin related protein 2/3 complex, subunit 1B [Source:MGI Symbol;Acc:MGI:1343142]	+	gene	Name match	0	1.20374420475855E-6	5.458006853586994E-5	-0.187727	-0.177333	3112	2895	2528	4534	2314	3007	4264	2793	1790	2954	2444	3047	2168	1776	1832	2401	3254	1984	2913	3156	3390	3631	3509	3319	2598	3461	5220
Tsc22d1	14	76414961	76507765	+	Tsc22d1	ENSMUSG00000022010	TSC22 domain family, member 1 [Source:MGI Symbol;Acc:MGI:109127]	+	gene	Name match	0	2.0334027794888243E-5	6.952673429623246E-4	-0.187927	-0.174616	2748	2316	2211	3534	1632	2276	4198	2707	1912	2284	1706	2257	1824	1652	1789	1915	2447	1522	2219	2420	2862	2794	2732	2746	2201	2764	3636
Mapk9	11	49846751	49886421	+	Mapk9	ENSMUSG00000020366	mitogen-activated protein kinase 9 [Source:MGI Symbol;Acc:MGI:1346862]	+	gene	Name match	0	5.674338899552822E-4	0.013533989898860455	-0.189219	-0.169225	1151	1007	952	1592	849	1139	1850	1219	852	1208	994	1321	1100	935	1086	1353	1649	1002	1106	1185	1286	1339	1358	1261	1018	1313	1586
Pdlim1	19	40221173	40271842	-	Pdlim1	ENSMUSG00000055044	PDZ and LIM domain 1 (elfin) [Source:MGI Symbol;Acc:MGI:1860611]	-	gene	Name match	0	1.3044977094978094E-4	0.00374096	-0.191123	-0.174084	2002	1725	1656	2798	1091	1691	2966	1811	1266	2067	1546	2098	1503	1257	1315	1913	2538	1575	1882	1874	1968	2114	2082	2154	1609	2085	2606
Cul1	6	47453398	47526139	+	Cul1	ENSMUSG00000029686	cullin 1 [Source:MGI Symbol;Acc:MGI:1349658]	+	gene	Name match	0	7.458892810063844E-7	3.549416578607634E-5	-0.19285	-0.182015	2950	2660	2425	4165	1976	2994	3764	2535	1808	3005	2476	3204	1745	1442	1574	2641	3372	2179	2848	2890	3263	3391	3470	3124	2657	3413	4516
Dusp6	10	99263231	99267489	+	Dusp6	ENSMUSG00000019960	dual specificity phosphatase 6 [Source:MGI Symbol;Acc:MGI:1914853]	+	gene	Name match	0	8.55645994306542E-5	0.00254089	-0.193627	-0.176789	1601	1428	1382	2333	1032	1621	2885	1874	1343	1505	1243	1563	1530	1279	1172	1090	1395	819	1462	1518	1689	1832	1674	1676	1177	1432	1929
Cadm1	9	47530173	47858115	+	Cadm1	ENSMUSG00000032076	cell adhesion molecule 1 [Source:MGI Symbol;Acc:MGI:1889272]	+	gene	Name match	0	0.00191346	0.038700614124536514	-0.194269	-0.168405	1061	963	851	1490	628	991	1841	1189	881	1357	1090	1401	1081	931	1013	1378	2027	1156	824	899	1045	1018	1053	997	793	1047	1402
Nrp2	1	62703285	62818695	+	Nrp2	ENSMUSG00000025969	neuropilin 2 [Source:MGI Symbol;Acc:MGI:1100492]	+	gene	Name match	0	8.288206299766898E-5	0.00247105	-0.194371	-0.177409	1703	1503	1351	1990	994	1343	3941	2592	1838	1161	1089	1313	2080	1793	1656	652	863	487	1386	1400	1575	1666	1586	1590	1327	1800	2273
Lrrfip1	1	90998737	91128944	+	Lrrfip1	ENSMUSG00000026305	leucine rich repeat (in FLII) interacting protein 1 [Source:MGI Symbol;Acc:MGI:1342770]	+	gene	Name match	0	6.133306887932122E-4	0.014557670801877975	-0.194563	-0.172722	1123	979	850	1393	772	1078	1568	985	730	1058	920	1201	971	791	865	1290	1652	1013	983	1027	1161	1183	1172	1164	1001	1258	2276
Actn1	12	80167547	80260371	-	Actn1	ENSMUSG00000015143	actinin, alpha 1 [Source:MGI Symbol;Acc:MGI:2137706]	-	gene	Name match	0	1.481093381272558E-8	9.254704309569206E-7	-0.194636	-0.186024	3782	3191	3125	5090	2563	3554	5214	3428	2263	3668	2895	3936	2649	2362	2424	3174	4242	2628	3488	3470	4123	4214	4133	3948	3296	4342	6038
Kank1	19	25236975	25434496	+	Kank1	ENSMUSG00000032702	KN motif and ankyrin repeat domains 1 [Source:MGI Symbol;Acc:MGI:2147707]	+	gene	Name match	0	0.00252575	0.0487165	-0.194691	-0.167412	936	832	762	1169	648	853	1323	827	565	1026	841	1037	901	742	943	1257	1622	973	863	850	912	960	986	972	723	978	1384
Sqle	15	59315077	59331192	+	Sqle	ENSMUSG00000022351	squalene epoxidase [Source:MGI Symbol;Acc:MGI:109296]	+	gene	Name match	0	1.7066198552129208E-6	7.568723958684132E-5	-0.195103	-0.18317	3172	2802	2609	3839	1733	2597	4437	2770	1977	2634	2207	2851	2317	1897	1951	2457	3052	1929	2435	2425	2947	3015	2900	2747	2775	3446	4931
Col4a2	8	11312805	11449287	+	Col4a2	ENSMUSG00000031503	collagen, type IV, alpha 2 [Source:MGI Symbol;Acc:MGI:88455]	+	gene	Name match	0	3.487496314846794E-6	1.4574456145055592E-4	-0.196014	-0.183196	3626	3154	2968	5219	2791	3497	4456	2656	1886	3730	3131	4255	1934	1725	1985	3757	4758	2724	3402	3241	3902	3993	3703	4012	3189	3831	6313
Sorl1	9	41964720	42124297	-	Sorl1	ENSMUSG00000049313	sortilin-related receptor, LDLR class A repeats-containing [Source:MGI Symbol;Acc:MGI:1202296]	-	gene	Name match	0	6.391359663737717E-10	4.7893568222434624E-8	-0.19636	-0.188885	5945	5329	4810	9052	4835	6188	9966	6764	4523	7125	5987	7723	4898	4135	4257	5956	7646	4474	5568	5748	6490	6835	6361	6593	4765	6598	8242
Nav2	7	48908716	49610090	+	Nav2	ENSMUSG00000052512	neuron navigator 2 [Source:MGI Symbol;Acc:MGI:2183691]	+	gene	Name match	0	5.907874310651096E-6	2.329560520593077E-4	-0.196529	-0.183024	1902	1570	1527	2802	1183	1726	2627	1673	1301	2166	1772	2425	1464	1256	1340	2379	3215	1892	1921	1948	2267	2260	2331	2226	2028	2529	3524
Rlim	X	103957163	103981284	-	Rlim	ENSMUSG00000056537	ring finger protein, LIM domain interacting [Source:MGI Symbol;Acc:MGI:1342291]	-	gene	Name match	0	3.172641663273801E-11	2.8077160596495787E-9	-0.196994	-0.190421	8089	6879	6647	11168	4879	7821	12776	8296	6187	9037	7251	9785	6319	5527	6105	8906	11683	7341	7625	7567	8952	9177	9227	8435	7280	9372	12607
Hells	19	38930915	38971051	+	Hells	ENSMUSG00000025001	helicase, lymphoid specific [Source:MGI Symbol;Acc:MGI:106209]	+	gene	Name match	0	7.343942415900528E-4	0.017018107697367668	-0.198096	-0.174542	1338	1021	1039	1572	691	1145	1931	1162	879	1154	971	1217	877	799	880	1066	1338	881	984	1078	1143	1201	1232	1136	1030	1353	1817
Phf23	11	69995777	70000009	+	Phf23	ENSMUSG00000018572	PHD finger protein 23 [Source:MGI Symbol;Acc:MGI:1925496]	+	gene	Name match	0	2.6904535479843616E-4	0.00713974	-0.198656	-0.177916	1265	1122	1120	1804	995	1216	2012	1252	902	1254	982	1282	986	797	861	1089	1383	900	1212	1288	1343	1486	1396	1402	1033	1352	1981
Sox21	14	118233232	118237030	-	Sox21	ENSMUSG00000061517	SRY (sex determining region Y)-box 21 [Source:MGI Symbol;Acc:MGI:2654070]	-	gene	Name match	0	3.843948888970772E-6	1.589751336723566E-4	-0.198707	-0.18527	2047	1747	1735	2599	1289	2013	3340	2167	1507	1656	1364	1955	1531	1305	1290	1113	1290	848	1935	1920	2226	2347	2221	2202	1618	2098	2953
Stk40	4	126103957	126141029	+	Stk40	ENSMUSG00000042608	serine/threonine kinase 40 [Source:MGI Symbol;Acc:MGI:1921428]	+	gene	Name match	0	8.053442579694092E-4	0.018315	-0.198828	-0.17472	1582	1307	1230	1918	901	1353	2284	1493	1006	1412	1116	1500	1068	950	930	1192	1584	977	1210	1230	1555	1427	1474	1533	1157	1544	2183
Rreb1	13	37778400	37952005	+	Rreb1	ENSMUSG00000039087	ras responsive element binding protein 1 [Source:MGI Symbol;Acc:MGI:2443664]	+	gene	Name match	0	4.696066753240302E-6	1.901566720334813E-4	-0.199919	-0.186013	2254	1783	1736	2734	1115	1732	3615	2421	1837	2089	1753	2436	1795	1567	1593	2197	2921	1604	2024	1940	2334	2403	2301	2310	1669	2082	2856
Tbl1xr1	3	22076652	22216594	+	Tbl1xr1	ENSMUSG00000027630	transducin (beta)-like 1X-linked receptor 1 [Source:MGI Symbol;Acc:MGI:2441730]	+	gene	Name match	0	8.410915033891797E-4	0.0189299	-0.200915	-0.175943	1087	894	878	1260	680	949	1685	1073	822	1147	856	1195	963	847	900	1095	1452	844	876	947	1060	1068	1096	1049	889	1186	1561
Fem1c	18	46501746	46525971	-	Fem1c	ENSMUSG00000033319	fem 1 homolog c [Source:MGI Symbol;Acc:MGI:2444737]	-	gene	Name match	0	5.005333514418453E-5	0.00156882	-0.201106	-0.183426	1506	1306	1225	1888	882	1372	2383	1527	1093	1353	1062	1395	1178	1135	1189	1314	1646	1049	1330	1369	1606	1631	1599	1567	1174	1478	1981
Grb7	11	98446394	98455373	+	Grb7	ENSMUSG00000019312	growth factor receptor bound protein 7 [Source:MGI Symbol;Acc:MGI:102683]	+	gene	Name match	0	0.00227813	0.0445556	-0.201233	-0.17191	929	926	854	1251	706	812	1424	885	643	955	725	956	711	592	676	859	1110	734	870	913	906	1023	988	995	774	938	1318
Sppl3	5	115011137	115098790	+	Sppl3	ENSMUSG00000029550	signal peptide peptidase 3 [Source:MGI Symbol;Acc:MGI:1891433]	+	gene	Name match	0	3.852982772514224E-4	0.00977388	-0.201626	-0.178995	1220	1069	1014	1640	596	1077	1958	1270	870	1139	895	1296	970	871	838	1176	1401	861	1086	1053	1306	1273	1315	1250	1063	1378	1644
Ermp1	19	29608214	29648415	-	Ermp1	ENSMUSG00000046324	endoplasmic reticulum metallopeptidase 1 [Source:MGI Symbol;Acc:MGI:106250]	-	gene	Name match	0	6.484222012659302E-7	3.115931394859217E-5	-0.202496	-0.190155	4669	4200	3936	6827	3030	4487	8064	5198	3458	4649	3712	4877	3781	3190	3216	3585	4413	2621	3983	4082	5019	5058	4611	4902	3539	4828	5932
Tead1	7	112679318	112906807	+	Tead1	ENSMUSG00000055320	TEA domain family member 1 [Source:MGI Symbol;Acc:MGI:101876]	+	gene	Name match	0	1.932726617637215E-10	1.5242044071328564E-8	-0.203003	-0.195223	6097	5091	4972	8267	3145	5552	10652	6825	5189	6635	5487	7775	5856	5069	5336	7334	9674	5455	5424	5195	6268	6380	6277	6187	5508	6987	9287
Itga3	11	95044474	95076801	-	Itga3	ENSMUSG00000001507	integrin alpha 3 [Source:MGI Symbol;Acc:MGI:96602]	-	gene	Name match	0	5.387997589423321E-6	2.1462008589878678E-4	-0.203078	-0.188365	2542	1952	1895	3392	1344	2168	4212	2583	1819	2994	2415	3183	2181	1829	2026	3188	3895	2266	1927	1983	2369	2306	2367	2328	1987	2451	3427
Idh2	7	80094846	80115392	-	Idh2	ENSMUSG00000030541	isocitrate dehydrogenase 2 (NADP+), mitochondrial [Source:MGI Symbol;Acc:MGI:96414]	-	gene	Name match	0	9.617106843506917E-5	0.00282844	-0.203881	-0.18415	1388	1269	1121	1907	978	1365	2314	1321	956	1814	1355	1836	1253	1082	1311	1851	2336	1432	1295	1256	1406	1502	1479	1444	1037	1423	1934
Cdc42ep4	11	113726850	113751881	-	Cdc42ep4	ENSMUSG00000041598	CDC42 effector protein (Rho GTPase binding) 4 [Source:MGI Symbol;Acc:MGI:1929760]	-	gene	Name match	0	0.00194843	0.03916	-0.204068	-0.174399	866	793	670	1124	653	822	1205	743	506	722	588	761	600	490	559	636	864	509	865	964	1016	1063	1006	1110	809	1077	1365
Dnajb6	5	29735688	29818134	+	Dnajb6	ENSMUSG00000029131	DnaJ heat shock protein family (Hsp40) member B6 [Source:MGI Symbol;Acc:MGI:1344381]	+	gene	Name match	0	1.501369752077153E-5	5.290773115120828E-4	-0.204329	-0.187916	1761	1505	1464	2252	971	1554	2361	1453	990	1599	1274	1686	1118	888	1042	1470	1969	1213	1581	1562	1865	1952	1862	1781	1553	1837	2873
Peg10	6	4747306	4760517	+	Peg10	ENSMUSG00000092035	paternally expressed 10 [Source:MGI Symbol;Acc:MGI:2157785]	+	gene	Name match	0	1.4537966610393439E-16	2.2746683551490288E-14	-0.20557	-0.200698	14007	11259	10822	17376	6005	11262	20759	12861	10057	13423	10869	15047	11787	10001	13109	14652	20767	11113	10494	10628	12494	12675	12650	12247	10042	12834	16122
Arhgef18	8	3353415	3456601	+	Arhgef18	ENSMUSG00000004568	rho/rac guanine nucleotide exchange factor (GEF) 18 [Source:MGI Symbol;Acc:MGI:2142567]	+	gene	Name match	0	2.5987144908867776E-4	0.00692448	-0.206566	-0.18355	1281	1024	960	1465	712	1027	1829	1140	854	1136	929	1274	979	844	993	1281	1783	944	1062	1063	1208	1247	1301	1184	1094	1286	2021
Zbtb10	3	9250602	9285333	+	Zbtb10	ENSMUSG00000069114	zinc finger and BTB domain containing 10 [Source:MGI Symbol;Acc:MGI:2139883]	+	gene	Name match	0	1.115861778089311E-6	5.156891711521894E-5	-0.206939	-0.193261	2447	2063	1904	3101	1515	2322	3481	2241	1708	2094	1709	2417	1897	1616	2013	2272	2915	1686	2098	2206	2561	2688	2492	2501	1813	2437	3434
Rybp	6	100228565	100287485	-	Rybp	ENSMUSG00000072872	RING1 and YY1 binding protein [Source:MGI Symbol;Acc:MGI:1929059]	-	gene	Name match	0	1.6890820688786334E-6	7.5079697126057E-5	-0.207469	-0.193243	3134	2701	2680	4388	1818	2969	4929	3232	2331	3180	2445	3487	2668	2395	2426	2835	3585	2241	3220	2892	3503	3771	3600	3406	2716	3606	4732
Map2k3	11	60932033	60952811	+	Map2k3	ENSMUSG00000018932	mitogen-activated protein kinase kinase 3 [Source:MGI Symbol;Acc:MGI:1346868]	+	gene	Name match	0	3.769962495425716E-5	0.00121271	-0.207537	-0.188769	1302	1091	1075	1755	869	1174	1759	1150	770	1149	951	1125	851	740	709	1023	1267	809	1353	1330	1505	1601	1587	1506	1187	1452	2068
Dst	1	33908225	34308661	+	Dst	ENSMUSG00000026131	dystonin [Source:MGI Symbol;Acc:MGI:104627]	+	gene	Name match	0	2.026694811974039E-9	1.4466459674622456E-7	-0.208101	-0.198717	4974	4100	3746	8100	4254	5417	7160	4729	3524	5638	4848	6609	3088	2732	2719	4900	7396	4094	4131	4465	5038	5069	5216	4981	4628	5533	8654
Myadm	7	3289080	3300442	+	Myadm	ENSMUSG00000068566	myeloid-associated differentiation marker [Source:MGI Symbol;Acc:MGI:1355332]	+	gene	Name match	0	1.3926319653023711E-8	8.729838327781181E-7	-0.20944	-0.198821	3439	3046	2979	4765	1742	3083	4299	2759	1928	3120	2432	3349	1839	1469	1511	2776	3483	2149	3502	3491	4024	4152	4010	4190	3369	4205	5768
Slc7a1	5	148327410	148399904	-	Slc7a1	ENSMUSG00000041313	solute carrier family 7 (cationic amino acid transporter, y+ system), member 1 [Source:MGI Symbol;Acc:MGI:88117]	-	gene	Name match	0	1.3757953887250096E-8	8.652027645439375E-7	-0.209701	-0.199052	4373	3683	3523	6067	2450	3766	7622	4927	3420	4383	3589	4924	2342	2140	2125	3562	4689	2879	3708	3470	4197	4363	4308	4088	4436	5269	7638
Nbeal2	9	110624789	110654161	-	Nbeal2	ENSMUSG00000056724	neurobeachin-like 2 [Source:MGI Symbol;Acc:MGI:2448554]	-	gene	Name match	0	2.487199380993843E-4	0.00666365	-0.21032	-0.186256	1154	982	936	1503	788	958	1694	1158	731	1071	854	1184	740	608	582	755	995	605	1088	1111	1280	1257	1308	1336	974	1304	1742
Parvb	15	84232043	84315688	+	Parvb	ENSMUSG00000022438	parvin, beta [Source:MGI Symbol;Acc:MGI:2153063]	+	gene	Name match	0	0.00125299	0.027048511430621147	-0.211067	-0.180739	822	739	702	1078	479	664	1464	963	647	821	629	805	897	711	809	682	878	485	844	818	889	938	982	948	735	1054	1305
Elovl6	3	129532355	129638495	+	Elovl6	ENSMUSG00000041220	ELOVL family member 6, elongation of long chain fatty acids (yeast) [Source:MGI Symbol;Acc:MGI:2156528]	+	gene	Name match	0	2.506932617052371E-7	1.2681677617365494E-5	-0.211379	-0.19832	3434	3007	2838	4326	1728	2802	4871	3172	2237	2800	2414	3203	2173	1820	1828	2558	3325	1945	2615	2490	3100	3110	3093	3001	2771	3500	4827
Hspg2	4	137468769	137570630	+	Hspg2	ENSMUSG00000028763	perlecan (heparan sulfate proteoglycan 2) [Source:MGI Symbol;Acc:MGI:96257]	+	gene	Name match	0	1.5623479177051536E-9	1.1317185055759182E-7	-0.212126	-0.202335	6986	5491	5232	10219	4896	6443	10877	6547	4947	7239	6319	9182	5542	5279	5466	7506	10410	5834	6177	6453	7321	7195	7774	7432	6401	7846	10926
Cdh3	8	106510891	106557297	+	Cdh3	ENSMUSG00000061048	cadherin 3 [Source:MGI Symbol;Acc:MGI:88356]	+	gene	Name match	0	3.8556761865038425E-5	0.00123622	-0.212435	-0.192349	1939	1765	1608	2956	1292	1880	3184	2058	1392	2319	1763	2441	1540	1180	1281	2160	2577	1504	2089	1831	2281	2463	2246	2262	1626	2348	3054
Fgd1	X	151046150	151089521	+	Fgd1	ENSMUSG00000025265	FYVE, RhoGEF and PH domain containing 1 [Source:MGI Symbol;Acc:MGI:104566]	+	gene	Name match	0	1.647502649575472E-4	0.00459001	-0.213074	-0.189334	1136	1082	974	1746	713	1111	1976	1265	852	1317	1052	1326	944	846	863	1094	1377	890	1233	1116	1323	1399	1369	1363	1020	1324	1841
Slc25a13	6	6041218	6217173	-	Slc25a13	ENSMUSG00000015112	solute carrier family 25 (mitochondrial carrier, adenine nucleotide translocator), member 13 [Source:MGI Symbol;Acc:MGI:1354721]	-	gene	Name match	0	8.382041414733976E-6	3.177053586114198E-4	-0.213231	-0.195662	1718	1496	1375	2250	1119	1528	2828	1729	1242	1911	1544	1887	1372	1052	1225	1608	2046	1356	1466	1552	1741	1801	1829	1721	1404	1848	2412
Fam160b1	19	57360680	57389586	+	Fam160b1	ENSMUSG00000033478	family with sequence similarity 160, member B1 [Source:MGI Symbol;Acc:MGI:2147545]	+	gene	Name match	0	5.128073098603636E-5	0.00160112	-0.213351	-0.192416	1599	1422	1291	2210	1048	1519	2536	1762	1115	1500	1250	1567	1277	1085	1069	1167	1322	835	1454	1504	1732	1754	1680	1835	1379	1855	2169
Ass1	2	31470207	31520672	+	Ass1	ENSMUSG00000076441	argininosuccinate synthetase 1 [Source:MGI Symbol;Acc:MGI:88090]	+	gene	Name match	0	3.2694953411294136E-9	2.2526076293161168E-7	-0.213505	-0.203138	5309	4622	4432	7421	3438	4746	7140	4370	3126	5635	4293	5527	3265	2687	2865	4130	5183	3389	5167	5288	5753	6277	6352	5630	4427	5714	7807
Ipo7	7	110018274	110056609	+	Ipo7	ENSMUSG00000066232	importin 7 [Source:MGI Symbol;Acc:MGI:2152414]	+	gene	Name match	0	6.965643882007877E-13	7.285243935895025E-11	-0.213599	-0.206437	8136	7033	6904	11347	5775	7838	12336	8059	5913	9224	7410	9806	6159	5274	5575	8305	10590	6660	7179	7575	8613	9178	8846	8258	6807	8399	11509
Ddi2	4	141677549	141723419	-	Ddi2	ENSMUSG00000078515	DNA-damage inducible protein 2 [Source:MGI Symbol;Acc:MGI:1917244]	-	gene	Name match	0	3.92798016335405E-10	3.043195917484809E-8	-0.213895	-0.204525	3830	3297	3040	4930	2250	3231	5855	3669	2680	3222	2564	3578	2541	2297	2217	2528	3371	2274	3346	3346	3857	4014	3970	3883	2867	3773	5207
Slc44a2	9	21320698	21355028	+	Slc44a2	ENSMUSG00000057193	solute carrier family 44, member 2 [Source:MGI Symbol;Acc:MGI:1915932]	+	gene	Name match	0	2.1677846234524623E-5	7.335213012993336E-4	-0.214194	-0.194774	2087	1831	1764	3117	1301	2139	3196	2111	1342	2095	1676	2322	1577	1230	1348	1935	2516	1445	1844	1862	2246	2308	2079	2300	1651	2262	3017
Cdan1	2	120716154	120850128	-	Cdan1	ENSMUSG00000027284	congenital dyserythropoietic anemia, type I (human) [Source:MGI Symbol;Acc:MGI:1916218]	-	gene	Name match	0	0.0020041	0.0401601	-0.214562	-0.180452	793	698	697	1114	612	773	1082	751	529	676	557	699	487	426	487	553	743	443	723	750	879	938	813	894	547	692	951
Ptbp3	4	59471868	59549364	-	Ptbp3	ENSMUSG00000028382	polypyrimidine tract binding protein 3 [Source:MGI Symbol;Acc:MGI:1923334]	-	gene	Name match	0	7.783707706154885E-11	6.505716410032392E-9	-0.214744	-0.205945	3891	3213	3280	5162	2069	3525	5464	3514	2584	3867	3025	4019	2642	2353	2484	3620	4646	2742	3707	3730	4388	4557	4445	4303	3414	4369	5130
Pip4p1	14	50926068	50930856	-	Pip4p1	ENSMUSG00000035953	phosphatidylinositol-4,5-bisphosphate 4- phosphatase 1 [Source:MGI Symbol;Acc:MGI:2448501]	-	gene	Name match	0	0.00210289	0.0416701	-0.214874	-0.180355	800	844	647	1087	568	743	1362	808	593	837	637	798	709	633	667	754	946	609	699	650	757	790	799	783	764	953	1268
Cbx7	15	79915807	79971119	-	Cbx7	ENSMUSG00000053411	chromobox 7 [Source:MGI Symbol;Acc:MGI:1196439]	-	gene	Name match	0	1.59155810251832E-4	0.00445251	-0.215904	-0.191376	1326	1124	976	1804	781	1183	2149	1308	956	1436	1169	1560	1111	925	1040	1392	1796	1071	1079	1075	1172	1289	1212	1250	1132	1414	2063
Wwc2	8	47823959	47990924	-	Wwc2	ENSMUSG00000031563	WW, C2 and coiled-coil domain containing 2 [Source:MGI Symbol;Acc:MGI:1261872]	-	gene	Name match	0	1.2269622402527602E-6	5.5420154239982367E-5	-0.216279	-0.200646	2245	1804	1713	2797	1351	1941	3306	1977	1503	2242	1824	2406	1926	1693	1914	2823	3716	2130	1812	1750	2058	2159	2105	2069	1801	2167	3172
Krt18	15	102028180	102032027	+	Krt18	ENSMUSG00000023043	keratin 18 [Source:MGI Symbol;Acc:MGI:96692]	+	gene	Name match	0	8.10267998530012E-12	7.706574822741175E-10	-0.217005	-0.20876	8643	7804	7261	12587	6906	8572	10853	6799	4843	9901	7677	9910	5769	4843	5561	9562	12665	7908	8938	9612	10255	11074	11218	10225	8955	11221	15826
Farp1	14	121035200	121283744	+	Farp1	ENSMUSG00000025555	FERM, RhoGEF (Arhgef) and pleckstrin domain protein 1 (chondrocyte-derived) [Source:MGI Symbol;Acc:MGI:2446173]	+	gene	Name match	0	0.00207827	0.041324157267808914	-0.21768	-0.18201	799	673	646	1116	504	747	1622	1034	747	1023	836	1061	855	742	803	1167	1387	899	629	682	732	756	788	761	599	782	1081
Lmtk2	5	144100436	144188204	+	Lmtk2	ENSMUSG00000038970	lemur tyrosine kinase 2 [Source:MGI Symbol;Acc:MGI:3036247]	+	gene	Name match	0	1.1658575493900258E-10	9.461344596672916E-9	-0.218031	-0.208667	5688	4759	4518	7528	3543	4878	9023	5903	4019	5062	4176	5661	4664	3915	4215	4969	6111	3631	4675	4600	5556	5779	5414	5524	4371	5518	7350
Nck2	1	43444579	43570515	+	Nck2	ENSMUSG00000066877	non-catalytic region of tyrosine kinase adaptor protein 2 [Source:MGI Symbol;Acc:MGI:1306821]	+	gene	Name match	0	4.085071268491447E-4	0.010229939594864845	-0.218715	-0.190175	1172	1009	946	1425	674	961	1771	1145	764	1098	878	1230	973	776	883	1079	1460	854	978	1020	1162	1304	1190	1075	893	1088	1550
Tjp2	19	24094505	24225030	-	Tjp2	ENSMUSG00000024812	tight junction protein 2 [Source:MGI Symbol;Acc:MGI:1341872]	-	gene	Name match	0	2.3768317869432565E-10	1.866910714909409E-8	-0.218805	-0.20903	4319	3666	3454	5611	2811	3748	6215	3819	2746	3810	3084	4198	3227	2774	3032	3815	5104	3135	3926	3804	4624	4806	4622	4508	3682	4729	7152
Grn	11	102430315	102437048	+	Grn	ENSMUSG00000034708	granulin [Source:MGI Symbol;Acc:MGI:95832]	+	gene	Name match	0	6.805954626543098E-7	3.262521204305813E-5	-0.220175	-0.204424	2579	2254	2043	3259	1473	2228	4159	2586	1747	2544	2094	2703	2185	1775	1958	2503	3380	1954	2190	2255	2443	2554	2588	2645	1886	2437	3334
Bace1	9	45838580	45864399	+	Bace1	ENSMUSG00000032086	beta-site APP cleaving enzyme 1 [Source:MGI Symbol;Acc:MGI:1346542]	+	gene	Name match	0	3.21735831676051E-4	0.0083677	-0.220609	-0.192265	893	765	753	1301	614	880	1161	778	580	956	828	1042	675	499	640	1014	1265	785	859	943	1056	1132	1040	1057	797	1087	1444
Clip2	5	134489383	134552434	-	Clip2	ENSMUSG00000063146	CAP-GLY domain containing linker protein 2 [Source:MGI Symbol;Acc:MGI:1313136]	-	gene	Name match	0	8.01923597464338E-5	0.00240184	-0.221165	-0.196889	1320	1164	993	1938	1169	1321	2004	1353	862	1348	1149	1377	1064	883	989	1114	1333	857	1230	1302	1387	1576	1391	1469	802	1178	1681
Lamb1	12	31265234	31329644	+	Lamb1	ENSMUSG00000002900	laminin B1 [Source:MGI Symbol;Acc:MGI:96743]	+	gene	Name match	0	6.49125624363478E-8	3.6905810247844784E-6	-0.221195	-0.207568	2798	2479	2251	3958	2146	2674	4176	2593	1771	2772	2332	2963	2138	1930	2004	2758	3613	2028	2362	2514	2910	2977	2878	2939	2085	2644	4128
Ctdsp1	1	74391509	74397285	+	Ctdsp1	ENSMUSG00000026176	CTD (carboxy-terminal domain, RNA polymerase II, polypeptide A) small phosphatase 1 [Source:MGI Symbol;Acc:MGI:2654470]	+	gene	Name match	0	0.0012382	0.026788434013724327	-0.221446	-0.186985	693	618	634	947	403	568	1100	699	452	673	471	668	591	454	491	605	742	457	689	689	753	812	796	804	618	787	1095
Fbxl5	5	43744615	43821638	-	Fbxl5	ENSMUSG00000039753	F-box and leucine-rich repeat protein 5 [Source:MGI Symbol;Acc:MGI:2152883]	-	gene	Name match	0	3.611315623857081E-4	0.00922064	-0.222476	-0.193037	937	857	787	1210	566	878	1260	876	612	884	683	903	791	590	760	972	1277	783	828	914	984	1029	1024	1032	758	933	1253
Ncoa2	1	13139105	13374083	-	Ncoa2	ENSMUSG00000005886	nuclear receptor coactivator 2 [Source:MGI Symbol;Acc:MGI:1276533]	-	gene	Name match	0	2.2774189346819185E-5	7.679613772779703E-4	-0.222567	-0.200835	1292	1099	1045	1671	679	1093	2127	1335	972	1276	1037	1385	968	862	925	1272	1772	1020	1204	1205	1438	1503	1473	1376	1124	1462	1960
Dgkd	1	87853287	87945180	+	Dgkd	ENSMUSG00000070738	diacylglycerol kinase, delta [Source:MGI Symbol;Acc:MGI:2138334]	+	gene	Name match	0	1.1642067931916245E-7	6.289932571235113E-6	-0.222742	-0.208314	2411	2209	1987	3855	2049	2803	3577	2431	1599	2665	2172	2882	1820	1494	1655	2239	2756	1667	2363	2466	2839	2971	2773	2929	1967	2640	3552
Bmp1	14	70474558	70520234	-	Bmp1	ENSMUSG00000022098	bone morphogenetic protein 1 [Source:MGI Symbol;Acc:MGI:88176]	-	gene	Name match	0	1.0970187952485944E-10	8.97719409920228E-9	-0.224368	-0.214217	8930	7999	7429	14118	7163	9356	12448	8353	5528	9881	7586	9880	5196	4260	4189	6918	8388	5117	8658	8895	10566	10805	10105	10898	7739	10004	13496
Idh1	1	65158616	65186500	-	Idh1	ENSMUSG00000025950	isocitrate dehydrogenase 1 (NADP+), soluble [Source:MGI Symbol;Acc:MGI:96413]	-	gene	Name match	0	1.1946079030167311E-4	0.00346135	-0.224848	-0.198295	1216	1010	939	1571	661	1042	1682	1004	782	1186	936	1133	935	806	888	1165	1513	924	994	997	1099	1240	1157	1110	947	1166	1747
H1f0	15	79028450	79030504	+	H1f0	ENSMUSG00000096210	H1.0 linker histone [Source:MGI Symbol;Acc:MGI:95893]	+	gene	Name match	0	1.8581866243039258E-5	6.432285881601274E-4	-0.22489	-0.202933	1693	1448	1434	2163	822	1480	2991	1753	1364	1894	1392	2083	2320	1928	2264	2705	3577	2132	1711	1637	1731	2022	1908	1844	1174	1673	2341
Phlda1	10	111506286	111508645	+	Phlda1	ENSMUSG00000020205	pleckstrin homology like domain, family A, member 1 [Source:MGI Symbol;Acc:MGI:1096880]	+	gene	Name match	0	7.402378832921386E-5	0.00223075	-0.22511	-0.199832	1325	1117	1067	1887	944	1278	1517	1059	741	1194	997	1272	606	553	508	893	1175	702	1241	1414	1515	1552	1544	1629	1468	1843	2616
Kirrel	3	87078593	87174747	-	Kirrel	ENSMUSG00000041734	kirre like nephrin family adhesion molecule 1 [Source:MGI Symbol;Acc:MGI:1891396]	-	gene	Name match	0	0.00171239	0.0351426	-0.225712	-0.187617	815	624	573	1061	467	682	1214	774	527	861	696	991	660	558	654	952	1295	782	619	601	717	753	706	737	646	695	1118
Lpin1	12	16535669	16646966	-	Lpin1	ENSMUSG00000020593	lipin 1 [Source:MGI Symbol;Acc:MGI:1891340]	-	gene	Name match	0	6.651182775385678E-4	0.015616306103765965	-0.226048	-0.192734	1133	995	872	1531	626	932	1803	1112	847	1156	933	1157	916	839	855	1204	1570	909	765	781	980	954	936	969	1060	1315	1831
Odc1	12	17544794	17551505	+	Odc1	ENSMUSG00000011179	ornithine decarboxylase, structural 1 [Source:MGI Symbol;Acc:MGI:97402]	+	gene	Name match	0	8.558236799672369E-20	1.70797956872011E-17	-0.226179	-0.220838	8380	7757	7168	13205	7746	9283	10293	6958	4499	8191	6519	7979	4185	3537	3380	5318	6679	4422	9308	9357	10593	11378	11036	10797	7616	10359	14100
Rnf214	9	45863425	45906911	-	Rnf214	ENSMUSG00000042790	ring finger protein 214 [Source:MGI Symbol;Acc:MGI:2444451]	-	gene	Name match	0	0.00138291	0.029398810118436813	-0.226539	-0.189316	755	662	605	993	550	652	1522	923	685	879	682	910	841	783	737	934	1190	711	626	652	783	814	746	776	676	823	1150
Aacs	5	125475814	125517410	+	Aacs	ENSMUSG00000029482	acetoacetyl-CoA synthetase [Source:MGI Symbol;Acc:MGI:1926144]	+	gene	Name match	0	2.556481740612071E-5	8.481915574520826E-4	-0.227032	-0.203799	1519	1283	1296	1940	1083	1433	2055	1380	878	1374	1161	1503	833	798	821	1216	1578	967	1141	1259	1419	1459	1438	1435	1448	1697	2705
Map7	10	20148471	20281590	+	Map7	ENSMUSG00000019996	microtubule-associated protein 7 [Source:MGI Symbol;Acc:MGI:1328328]	+	gene	Name match	0	3.159072366543114E-5	0.00103493	-0.22767	-0.203766	1241	1027	989	1775	896	1201	1993	1274	980	1390	1118	1455	1240	978	1067	1373	1841	1157	1073	1172	1298	1355	1352	1316	1068	1359	2088
Dhcr7	7	143823145	143848410	+	Dhcr7	ENSMUSG00000058454	7-dehydrocholesterol reductase [Source:MGI Symbol;Acc:MGI:1298378]	+	gene	Name match	0	5.825170887874265E-7	2.813054197758902E-5	-0.227713	-0.210575	2514	2205	2015	3317	1226	2036	3687	2185	1486	2269	1811	2342	1788	1398	1578	2175	2836	1546	1754	1802	2189	2205	2208	2103	2112	2537	3612
Gys1	7	45434844	45456619	+	Gys1	ENSMUSG00000003865	glycogen synthase 1, muscle [Source:MGI Symbol;Acc:MGI:101805]	+	gene	Name match	0	3.757184895221144E-4	0.0095681	-0.228453	-0.196649	1122	928	955	1480	561	859	2128	1319	937	1183	1026	1353	1077	933	981	1298	1626	1022	934	846	1061	1049	1119	1058	963	1132	1588
Phc2	4	128654702	128752881	+	Phc2	ENSMUSG00000028796	polyhomeotic 2 [Source:MGI Symbol;Acc:MGI:1860454]	+	gene	Name match	0	5.186146154301241E-6	2.0700930326711386E-4	-0.228486	-0.207987	1404	1282	1158	2134	1050	1353	2231	1481	974	1418	1107	1489	1232	1078	1128	1317	1567	1014	1354	1410	1517	1677	1615	1578	1167	1584	2198
Epcam	17	87635979	87651129	+	Epcam	ENSMUSG00000045394	epithelial cell adhesion molecule [Source:MGI Symbol;Acc:MGI:106653]	+	gene	Name match	0	1.5991575468346508E-12	1.6375037437121875E-10	-0.229184	-0.220106	4748	4134	3852	6999	2832	4663	7337	4557	3259	5255	4251	5370	3902	3290	3524	5172	6291	3836	4179	4426	5022	5356	5098	5035	3425	4616	6313
Mgat4b	11	50210890	50235103	+	Mgat4b	ENSMUSG00000036620	mannoside acetylglucosaminyltransferase 4, isoenzyme B [Source:MGI Symbol;Acc:MGI:2143974]	+	gene	Name match	0	5.18823872752705E-10	3.948310478563144E-8	-0.229526	-0.21787	3477	3276	2816	5234	2848	3663	5392	3503	2301	4310	3324	4425	2980	2463	2864	4035	4883	3153	3617	3647	4120	4263	4284	4398	2995	4292	5308
Afap1l1	18	61730261	61786702	-	Afap1l1	ENSMUSG00000033032	actin filament associated protein 1-like 1 [Source:MGI Symbol;Acc:MGI:2147199]	-	gene	Name match	0	3.5198655677959323E-4	0.00904118	-0.230026	-0.197894	1064	947	870	1492	662	905	2064	1177	900	1152	944	1213	1161	928	1063	1068	1375	844	860	825	1017	1033	1086	953	892	1099	1811
Rsc1a1	4	141683851	141685599	-	Rsc1a1	ENSMUSG00000040715	regulatory solute carrier protein, family 1, member 1 [Source:MGI Symbol;Acc:MGI:3526447]	-	gene	Name match	0	3.866730367008131E-6	1.5954748960211873E-4	-0.230493	-0.209988	1472	1303	1243	1947	921	1350	2190	1398	973	1254	974	1397	922	804	776	941	1260	839	1396	1410	1577	1664	1649	1676	1153	1618	2006
Usp27x	X	7371274	7375830	-	Usp27x	ENSMUSG00000046269	ubiquitin specific peptidase 27, X chromosome [Source:MGI Symbol;Acc:MGI:1859645]	-	gene	Name match	0	7.495113532058895E-4	0.0173479	-0.233245	-0.196388	671	584	538	863	507	590	931	656	436	489	366	488	377	327	349	307	390	251	623	663	740	790	771	749	636	721	979
Dppa2	16	48303908	48319723	+	Dppa2	ENSMUSG00000072419	developmental pluripotency associated 2 [Source:MGI Symbol;Acc:MGI:2157523]	+	gene	Name match	0	4.5964057790115476E-4	0.011364918202161789	-0.233724	-0.199006	1142	938	898	1442	497	922	1651	1024	728	1105	813	1073	624	586	529	784	971	615	912	810	1034	1121	997	1024	890	1208	1587
Specc1	11	61956763	62223013	+	Specc1	ENSMUSG00000042331	sperm antigen with calponin homology and coiled-coil domains 1 [Source:MGI Symbol;Acc:MGI:2442356]	+	gene	Name match	0	2.3143771343825392E-9	1.6282226056318905E-7	-0.233835	-0.220585	2956	2544	2351	3847	1755	2562	4672	2915	2062	2693	2118	2923	2416	2016	2138	2420	3252	1944	2484	2486	2753	3012	2936	2869	2545	3355	4831
Asap1	15	64086857	64382919	-	Asap1	ENSMUSG00000022377	ArfGAP with SH3 domain, ankyrin repeat and PH domain1 [Source:MGI Symbol;Acc:MGI:1342335]	-	gene	Name match	0	1.470856568630552E-5	5.211415118537843E-4	-0.233845	-0.209876	1259	1066	967	1860	736	1240	1767	1132	801	1412	1075	1511	823	686	679	1335	1694	1103	1280	1220	1361	1486	1461	1462	1160	1520	2009
Ctsl	13	64359337	64370890	-	Ctsl	ENSMUSG00000021477	cathepsin L [Source:MGI Symbol;Acc:MGI:88564]	-	gene	Name match	0	6.940912840036617E-7	3.319080133223906E-5	-0.234674	-0.215763	1694	1505	1402	2530	1334	1878	2728	1568	1121	2316	1919	2239	1282	1167	1256	2053	2796	1690	1684	1605	1889	2019	2024	1869	1453	1809	2928
Nptxr	15	79786351	79804766	-	Nptxr	ENSMUSG00000022421	neuronal pentraxin receptor [Source:MGI Symbol;Acc:MGI:1920590]	-	gene	Name match	0	2.0662878146785607E-13	2.2703627172715457E-11	-0.234702	-0.225668	6665	5954	5468	10001	4728	6331	10276	7017	4315	5444	4543	5917	3411	3109	2935	3703	4559	2528	6294	6183	7282	7727	7254	7560	5340	7206	10135
Sash1	10	8722219	8886070	-	Sash1	ENSMUSG00000015305	SAM and SH3 domain containing 1 [Source:MGI Symbol;Acc:MGI:1917347]	-	gene	Name match	0	0.00257922	0.0495547	-0.235063	-0.189798	628	538	498	776	440	557	906	548	453	680	538	710	495	424	431	805	1047	644	517	532	569	611	636	602	533	716	1035
Col4a1	8	11198423	11312826	-	Col4a1	ENSMUSG00000031502	collagen, type IV, alpha 1 [Source:MGI Symbol;Acc:MGI:88454]	-	gene	Name match	0	3.267044702262231E-14	3.896149895765699E-12	-0.235154	-0.226621	5276	4525	4327	7701	4080	5029	6236	3798	2802	5866	4817	6204	2840	2575	2830	5825	7499	4161	4911	5042	5901	6082	6008	5994	4969	6211	9604
Sin3b	8	72723285	72758201	+	Sin3b	ENSMUSG00000031622	transcriptional regulator, SIN3B (yeast) [Source:MGI Symbol;Acc:MGI:107158]	+	gene	Name match	0	4.233406348812561E-16	6.133108073052423E-14	-0.235447	-0.227956	6049	5458	4983	9221	5259	6612	8575	5581	3758	7078	5464	7198	4435	3424	4074	5598	7185	4605	5874	5940	6964	7259	7294	6880	5168	6781	9694
Mgat1	11	49244191	49263030	+	Mgat1	ENSMUSG00000020346	mannoside acetylglucosaminyltransferase 1 [Source:MGI Symbol;Acc:MGI:96973]	+	gene	Name match	0	1.981227433134336E-5	6.786137819290161E-4	-0.236381	-0.210997	1012	950	859	1470	828	980	1370	851	514	898	762	865	629	480	516	742	1027	653	1107	1073	1263	1313	1302	1318	1014	1260	1794
Pard6b	2	168081004	168101203	+	Pard6b	ENSMUSG00000044641	par-6 family cell polarity regulator beta [Source:MGI Symbol;Acc:MGI:2135605]	+	gene	Name match	0	2.057059191429289E-6	9.000439604278654E-5	-0.236506	-0.215538	1513	1278	1241	1916	698	1226	2333	1465	1076	1595	1242	1717	1453	1077	1326	1819	2502	1391	1354	1375	1544	1621	1659	1604	1432	1653	2574
Acly	11	100476353	100528000	-	Acly	ENSMUSG00000020917	ATP citrate lyase [Source:MGI Symbol;Acc:MGI:103251]	-	gene	Name match	0	9.783166847880002E-18	1.6865401126513646E-15	-0.238789	-0.231747	13656	12078	11056	17967	8496	12108	18781	11843	8417	11580	9532	12532	8493	7111	7656	9648	12582	7787	11206	11725	13831	14145	13921	13944	11287	14109	19968
Dnmt3b	2	153649450	153687730	+	Dnmt3b	ENSMUSG00000027478	DNA methyltransferase 3B [Source:MGI Symbol;Acc:MGI:1261819]	+	gene	Name match	0	1.0619613521889448E-10	8.726823708116171E-9	-0.239115	-0.22692	4252	3691	3430	5734	2876	3815	7068	4469	3432	5105	4055	5315	4368	3860	4053	5856	7481	4413	3565	3803	4249	4573	4595	4135	3462	4420	6641
Arhgef1	7	24902912	24926594	+	Arhgef1	ENSMUSG00000040940	Rho guanine nucleotide exchange factor (GEF) 1 [Source:MGI Symbol;Acc:MGI:1353510]	+	gene	Name match	0	3.844698142074776E-7	1.918229645525571E-5	-0.239433	-0.22023	1699	1491	1297	2335	1235	1556	2199	1474	1054	1561	1267	1694	1122	892	1061	1526	2067	1213	1523	1542	1794	1916	1810	1836	1460	1955	2656
Zfp568	7	29983955	30028282	+	Zfp568	ENSMUSG00000074221	zinc finger protein 568 [Source:MGI Symbol;Acc:MGI:2142347]	+	gene	Name match	0	3.501331982593697E-14	4.142070800933206E-12	-0.239588	-0.230555	5459	4513	4319	7588	3663	5373	8355	5260	3896	5331	4449	5935	4683	4144	4339	5141	6661	4100	4506	4714	5264	5608	5669	5314	4679	5907	8499
Fnbp1l	3	122538719	122619715	-	Fnbp1l	ENSMUSG00000039735	formin binding protein 1-like [Source:MGI Symbol;Acc:MGI:1925642]	-	gene	Name match	0	8.255072316387668E-6	3.14722623443231E-4	-0.239809	-0.215386	1488	1271	1284	2017	909	1386	2366	1442	1099	1487	1177	1512	1152	1024	1116	1410	1839	1090	1371	1262	1605	1673	1583	1593	1092	1365	2081
Phldb1	9	44686304	44735198	-	Phldb1	ENSMUSG00000048537	pleckstrin homology like domain, family B, member 1 [Source:MGI Symbol;Acc:MGI:2143230]	-	gene	Name match	0	9.175930699711898E-7	4.293369784136303E-5	-0.240467	-0.219792	1591	1327	1281	1832	1047	1273	2290	1426	984	1369	1044	1327	1072	934	890	1243	1562	904	1401	1411	1657	1760	1744	1616	1299	1606	2301
Anxa2	9	69453620	69491795	+	Anxa2	ENSMUSG00000032231	annexin A2 [Source:MGI Symbol;Acc:MGI:88246]	+	gene	Name match	0	3.844730599666946E-6	1.589751336723566E-4	-0.241336	-0.218016	1414	1218	1177	2079	1096	1510	1548	925	637	1556	1195	1470	887	699	785	1473	2038	1170	1456	1372	1709	1742	1813	1643	1381	1676	2526
Dnm2	9	21424908	21507759	+	Dnm2	ENSMUSG00000033335	dynamin 2 [Source:MGI Symbol;Acc:MGI:109547]	+	gene	Name match	0	4.3402042138040997E-7	2.1328069124137983E-5	-0.241556	-0.221694	2298	1957	1883	3617	1485	2462	3480	2293	1505	2671	2094	2958	1611	1372	1501	2362	3053	1760	2245	2176	2407	2618	2509	2710	1871	2473	3389
Hmgcs1	13	119690379	119708260	+	Hmgcs1	ENSMUSG00000093930	3-hydroxy-3-methylglutaryl-Coenzyme A synthase 1 [Source:MGI Symbol;Acc:MGI:107592]	+	gene	Name match	0	1.9157567784748586E-13	2.1168572103547056E-11	-0.241802	-0.231974	6109	5441	5132	7211	3619	5142	8251	5101	3587	4986	4099	5339	3920	3251	3494	4077	5288	3189	4973	4987	6052	6126	6140	6071	5972	7451	10542
Clcn5	X	7153810	7319358	-	Clcn5	ENSMUSG00000004317	chloride channel, voltage-sensitive 5 [Source:MGI Symbol;Acc:MGI:99486]	-	gene	Name match	0	6.756276141578043E-15	8.868405684293867E-13	-0.242029	-0.233204	6948	5806	5585	10207	4329	6876	12579	7924	5909	7024	5938	7917	5991	5011	5405	6290	8105	4700	5882	6077	7266	7461	7495	7069	5802	7308	9728
Magi3	3	104013259	104220374	-	Magi3	ENSMUSG00000052539	membrane associated guanylate kinase, WW and PDZ domain containing 3 [Source:MGI Symbol;Acc:MGI:1923484]	-	gene	Name match	0	2.1266285330057144E-4	0.00580092	-0.242339	-0.207522	933	834	778	1476	807	959	1386	933	743	1165	952	1246	567	501	536	1034	1351	840	795	810	1023	1051	965	993	673	842	1173
Map1b	13	99421446	99516540	-	Map1b	ENSMUSG00000052727	microtubule-associated protein 1B [Source:MGI Symbol;Acc:MGI:1306778]	-	gene	Name match	0	2.2016848788553034E-8	1.349860667687608E-6	-0.242742	-0.226066	2257	1897	1857	3786	1720	2342	3055	1962	1476	2516	1932	2766	1271	1063	1079	1850	2442	1489	1854	1913	2240	2386	2256	2248	1612	2023	2840
Xbp1	11	5520659	5525893	+	Xbp1	ENSMUSG00000020484	X-box binding protein 1 [Source:MGI Symbol;Acc:MGI:98970]	+	gene	Name match	0	9.820809282246046E-6	3.6249321419745684E-4	-0.243828	-0.217847	1444	1331	1254	1887	890	1327	2056	1269	858	1255	915	1248	902	737	804	946	1139	785	1235	1245	1337	1527	1398	1465	1050	1318	1736
Ucp2	7	100493337	100502020	+	Ucp2	ENSMUSG00000033685	uncoupling protein 2 (mitochondrial, proton carrier) [Source:MGI Symbol;Acc:MGI:109354]	+	gene	Name match	0	8.574182174925227E-6	3.23733314871788E-4	-0.244892	-0.218904	1720	1479	1407	2174	878	1450	2640	1604	1091	1321	1024	1358	1324	1096	1156	1075	1419	926	1722	1522	1851	1987	1867	2003	1457	2131	2635
Msn	X	96096042	96168552	+	Msn	ENSMUSG00000031207	moesin [Source:MGI Symbol;Acc:MGI:97167]	+	gene	Name match	0	5.872706879017642E-6	2.3250689264386892E-4	-0.245753	-0.220343	1147	951	985	1632	867	1031	1473	905	673	1043	832	1043	698	566	674	903	1148	635	1112	1120	1297	1343	1361	1353	993	1288	1693
Rdx	9	52047173	52100463	+	Rdx	ENSMUSG00000032050	radixin [Source:MGI Symbol;Acc:MGI:97887]	+	gene	Name match	0	4.68377212015092E-11	4.053327895547909E-9	-0.246854	-0.23395	7014	6133	5970	10892	5943	8086	10571	6908	4742	8052	6537	8488	4503	3622	3840	5810	7057	4620	6620	6652	8196	8594	7772	8292	5675	7714	11228
Top3b	16	16870736	16892990	+	Top3b	ENSMUSG00000022779	topoisomerase (DNA) III beta [Source:MGI Symbol;Acc:MGI:1333803]	+	gene	Name match	0	1.1567868568818085E-5	4.220976843498647E-4	-0.247516	-0.220037	1184	1037	931	1687	790	1112	1764	1193	860	1298	1000	1306	1069	865	977	1419	1869	1116	1031	1037	1142	1249	1226	1224	1035	1249	1881
Sun1	5	139200637	139249840	+	Sun1	ENSMUSG00000036817	Sad1 and UNC84 domain containing 1 [Source:MGI Symbol;Acc:MGI:1924303]	+	gene	Name match	0	2.8310132620390505E-5	9.305707062594593E-4	-0.248253	-0.218181	1027	846	876	1570	828	1023	1466	1016	702	1184	939	1176	868	657	791	1274	1479	857	1045	952	1165	1219	1216	1207	924	1126	1560
Akt3	1	177020073	177258203	-	Akt3	ENSMUSG00000019699	thymoma viral proto-oncogene 3 [Source:MGI Symbol;Acc:MGI:1345147]	-	gene	Name match	0	7.662911084480584E-4	0.017631907016038895	-0.248744	-0.204849	671	597	529	906	390	564	1201	762	570	750	640	825	652	559	610	870	1166	663	584	596	629	706	708	674	424	575	769
Crim1	17	78200248	78376592	+	Crim1	ENSMUSG00000024074	cysteine rich transmembrane BMP regulator 1 (chordin like) [Source:MGI Symbol;Acc:MGI:1354756]	+	gene	Name match	0	7.07948046851925E-8	3.990215645899298E-6	-0.248768	-0.229591	1764	1532	1450	2452	1109	1572	2766	1750	1186	1840	1496	1849	1069	898	946	1762	2266	1360	1599	1608	1836	1950	1990	1873	1498	1818	2643
Myo5b	18	74440936	74771493	+	Myo5b	ENSMUSG00000025885	myosin VB [Source:MGI Symbol;Acc:MGI:106598]	+	gene	Name match	0	2.2712097234034445E-6	9.87118182820268E-5	-0.249092	-0.224648	1649	1413	1349	2214	1050	1419	2552	1554	1099	1531	1177	1575	1072	984	970	1421	1749	1027	1377	1338	1639	1642	1662	1708	1305	1764	2250
Arhgap27	11	103331497	103363692	-	Arhgap27	ENSMUSG00000034255	Rho GTPase activating protein 27 [Source:MGI Symbol;Acc:MGI:1916903]	-	gene	Name match	0	2.996238472405821E-4	0.00785529	-0.249364	-0.210183	713	675	601	1037	514	663	1177	798	510	669	524	694	462	397	424	398	510	341	670	721	828	911	809	837	698	907	1308
Hic2	16	17233572	17263430	+	Hic2	ENSMUSG00000050240	hypermethylated in cancer 2 [Source:MGI Symbol;Acc:MGI:1929869]	+	gene	Name match	0	1.2471174093420245E-10	1.003749883210503E-8	-0.249403	-0.235526	3391	2856	2708	4517	1805	3027	5207	3248	2439	3360	2698	3734	2643	2176	2671	3276	4399	2724	3311	3069	3655	3918	3847	3808	2982	3771	5266
Pdpr	8	111094630	111137074	+	Pdpr	ENSMUSG00000033624	pyruvate dehydrogenase phosphatase regulatory subunit [Source:MGI Symbol;Acc:MGI:2442188]	+	gene	Name match	0	0.00257934	0.0495547	-0.250041	-0.196913	542	432	421	717	324	482	925	608	438	559	419	597	442	371	374	540	737	439	461	443	517	532	561	546	396	527	703
Wnt7b	15	85535437	85582473	-	Wnt7b	ENSMUSG00000022382	wingless-type MMTV integration site family, member 7B [Source:MGI Symbol;Acc:MGI:98962]	-	gene	Name match	0	2.59542499390095E-15	3.5497426937973475E-13	-0.250495	-0.241016	5216	4710	4367	7539	3220	4987	8226	5225	3613	6166	4807	6374	4034	3365	3526	5648	7007	4445	5446	5204	5998	6559	6434	6231	4754	6021	8520
Met	6	17463800	17573980	+	Met	ENSMUSG00000009376	met proto-oncogene [Source:MGI Symbol;Acc:MGI:96969]	+	gene	Name match	0	0.00184415	0.0375316	-0.251329	-0.200222	534	443	395	620	272	418	537	371	268	400	334	416	186	164	200	359	476	305	469	481	573	577	578	601	421	556	743
Cxxc5	18	35829397	35861688	+	Cxxc5	ENSMUSG00000046668	CXXC finger 5 [Source:MGI Symbol;Acc:MGI:1914643]	+	gene	Name match	0	5.888505620532669E-5	0.00181366	-0.25134	-0.217906	851	749	701	1056	451	709	1564	993	691	767	648	864	801	750	743	718	833	586	791	788	910	991	949	934	670	922	1172
Arhgef16	4	154278486	154301676	-	Arhgef16	ENSMUSG00000029032	Rho guanine nucleotide exchange factor (GEF) 16 [Source:MGI Symbol;Acc:MGI:2446219]	-	gene	Name match	0	6.368364120135084E-5	0.00194613	-0.251756	-0.217891	951	853	798	1264	696	861	1222	762	537	932	677	940	661	522	662	857	1135	672	852	921	941	1053	1062	1024	775	939	1212
Ppp1r13l	7	19359749	19378533	+	Ppp1r13l	ENSMUSG00000040734	protein phosphatase 1, regulatory subunit 13 like [Source:MGI Symbol;Acc:MGI:3525053]	+	gene	Name match	0	6.500745075754821E-4	0.015330925583839417	-0.25217	-0.207657	571	521	482	846	294	513	728	480	328	630	555	679	350	335	393	659	905	537	566	569	671	716	667	702	571	711	965
Slc25a24	3	109123149	109168457	+	Slc25a24	ENSMUSG00000040322	solute carrier family 25 (mitochondrial carrier, phosphate carrier), member 24 [Source:MGI Symbol;Acc:MGI:1917160]	+	gene	Name match	0	3.4524023067206144E-4	0.00888448	-0.253348	-0.211761	642	547	528	1009	464	669	610	442	310	618	529	693	265	244	224	653	790	494	622	666	779	853	767	768	594	707	995
Fndc3b	3	27416162	27711307	-	Fndc3b	ENSMUSG00000039286	fibronectin type III domain containing 3B [Source:MGI Symbol;Acc:MGI:1919257]	-	gene	Name match	0	4.078809859309196E-11	3.5772809159340113E-9	-0.253805	-0.239905	2950	2578	2392	4171	1843	2634	3787	2484	1766	2909	2402	3138	1625	1303	1499	2631	3469	2108	2684	2695	3248	3381	3288	3297	2519	3247	4084
Plekhh1	12	79029163	79081655	+	Plekhh1	ENSMUSG00000060716	pleckstrin homology domain containing, family H (with MyTH4 domain) member 1 [Source:MGI Symbol;Acc:MGI:2144989]	+	gene	Name match	0	5.5379565822022414E-8	3.1856279747444205E-6	-0.254109	-0.234044	2353	2111	1848	3272	1741	2323	2955	1861	1351	2764	2062	2794	1369	998	1367	2587	3214	1955	2058	2094	2582	2677	2472	2625	2013	2629	3454
AU018091	7	3154658	3169203	-	AU018091	ENSMUSG00000054753	expressed sequence AU018091 [Source:MGI Symbol;Acc:MGI:2142124]	-	gene	Name match	0	3.64566574262426E-7	1.8282546079717577E-5	-0.255836	-0.232755	1523	1405	1258	2112	952	1365	2421	1307	1165	1628	1328	1781	1427	1249	1514	1850	2371	1360	1411	1446	1608	1805	1771	1600	1528	1901	2730
Sorbs3	14	70180468	70211989	-	Sorbs3	ENSMUSG00000022091	sorbin and SH3 domain containing 3 [Source:MGI Symbol;Acc:MGI:700013]	-	gene	Name match	0	4.575120110530406E-4	0.011326607316732407	-0.256146	-0.211778	622	604	503	936	318	532	823	511	361	578	478	607	382	329	318	553	693	421	661	701	694	787	817	783	633	819	1114
Polm	11	5827860	5838016	-	Polm	ENSMUSG00000020474	polymerase (DNA directed), mu [Source:MGI Symbol;Acc:MGI:1860191]	-	gene	Name match	0	0.00182471	0.037174683064222336	-0.25674	-0.202828	560	499	431	812	346	513	766	532	357	480	396	556	360	337	331	472	619	384	443	482	566	576	559	590	406	565	849
Fads1	19	10182888	10196877	+	Fads1	ENSMUSG00000010663	fatty acid desaturase 1 [Source:MGI Symbol;Acc:MGI:1923517]	+	gene	Name match	0	3.936642678503688E-10	3.043195917484809E-8	-0.257711	-0.241641	3029	2645	2550	4278	1636	2466	6013	3648	2584	3589	2811	3810	2877	2443	2492	3397	4251	2591	2497	2405	2939	3084	2968	3032	2486	3072	4184
Slc20a2	8	22476788	22569612	+	Slc20a2	ENSMUSG00000037656	solute carrier family 20, member 2 [Source:MGI Symbol;Acc:MGI:97851]	+	gene	Name match	0	1.0041234510538288E-8	6.43890075480158E-7	-0.25813	-0.239109	2018	1783	1678	2957	1309	1998	3132	2040	1374	2082	1526	2124	1488	1262	1443	1821	2190	1304	1679	1713	1964	2163	2026	2024	1727	2221	3002
Tanc1	2	59612042	59846149	+	Tanc1	ENSMUSG00000035168	tetratricopeptide repeat, ankyrin repeat and coiled-coil containing 1 [Source:MGI Symbol;Acc:MGI:1914110]	+	gene	Name match	0	6.361079840644379E-7	3.064285556320101E-5	-0.259183	-0.234303	1521	1282	1078	2297	1133	1520	2535	1692	1223	2012	1674	2302	1261	1002	1237	2118	2741	1743	1428	1325	1582	1732	1628	1673	1245	1565	2132
Cbx4	11	119077573	119086221	-	Cbx4	ENSMUSG00000039989	chromobox 4 [Source:MGI Symbol;Acc:MGI:1195985]	-	gene	Name match	0	0.00192564	0.0388665	-0.259201	-0.203496	438	377	362	550	255	368	702	460	329	412	301	471	368	275	312	396	468	300	454	484	565	577	552	613	352	476	611
Dab2ip	2	35558266	35730994	+	Dab2ip	ENSMUSG00000026883	disabled 2 interacting protein [Source:MGI Symbol;Acc:MGI:1916851]	+	gene	Name match	0	2.6005779751869795E-9	1.8165036408390733E-7	-0.259584	-0.24159	1938	1681	1560	2640	1405	1816	3144	2087	1400	2121	1725	2328	1727	1472	1534	2230	2942	1667	1789	1870	2133	2290	2211	2222	1647	2129	2811
Lrp8	4	107801869	107876840	+	Lrp8	ENSMUSG00000028613	low density lipoprotein receptor-related protein 8, apolipoprotein e receptor [Source:MGI Symbol;Acc:MGI:1340044]	+	gene	Name match	0	5.047767990618013E-5	0.00157959	-0.260598	-0.224274	1166	955	911	1535	781	1034	1630	969	697	1009	788	1060	724	611	646	753	992	608	1030	925	1265	1298	1222	1213	1113	1427	2021
Zbtb7b	3	89377644	89394776	-	Zbtb7b	ENSMUSG00000028042	zinc finger and BTB domain containing 7B [Source:MGI Symbol;Acc:MGI:102755]	-	gene	Name match	0	1.1457593274144529E-7	6.224655862752115E-6	-0.260743	-0.238165	1538	1310	1189	2042	872	1306	2402	1543	936	1552	1204	1668	1132	1053	1096	1406	1980	1105	1352	1367	1576	1683	1706	1602	1246	1467	2079
Lims1	10	58323466	58424691	+	Lims1	ENSMUSG00000019920	LIM and senescent cell antigen-like domains 1 [Source:MGI Symbol;Acc:MGI:1195263]	+	gene	Name match	0	3.142347850371152E-6	1.3273874355945736E-4	-0.260747	-0.232257	1224	1054	1007	1584	664	1134	1895	1211	846	1175	929	1277	927	809	831	1171	1434	873	1048	1157	1227	1361	1347	1283	980	1271	1541
Plekha5	6	140424054	140597110	+	Plekha5	ENSMUSG00000030231	pleckstrin homology domain containing, family A member 5 [Source:MGI Symbol;Acc:MGI:1923802]	+	gene	Name match	0	2.223810733994469E-4	0.00604914	-0.261762	-0.218683	715	638	568	1103	507	730	1148	757	584	823	665	902	618	479	555	844	1128	634	608	615	719	796	731	731	511	706	1069
Shisa5	9	109038565	109057777	+	Shisa5	ENSMUSG00000025647	shisa family member 5 [Source:MGI Symbol;Acc:MGI:1915044]	+	gene	Name match	0	9.184531336359214E-6	3.4346283064223826E-4	-0.261863	-0.23038	1121	939	902	1454	524	882	1654	993	700	1017	779	1011	813	713	713	1069	1281	801	998	995	1077	1236	1152	1187	813	1148	1352
Dag1	9	108204634	108263958	-	Dag1	ENSMUSG00000039952	dystroglycan 1 [Source:MGI Symbol;Acc:MGI:101864]	-	gene	Name match	0	2.086701749164522E-14	2.583019952442922E-12	-0.262215	-0.250655	4160	3523	3295	5787	2299	3712	6328	3818	2984	4627	3728	5183	3888	3285	3743	5521	7082	4052	3652	3596	4069	4421	4431	4320	3171	4043	5519
Slc38a4	15	96994820	97055956	-	Slc38a4	ENSMUSG00000022464	solute carrier family 38, member 4 [Source:MGI Symbol;Acc:MGI:1916604]	-	gene	Name match	0	9.320506144661067E-9	5.996396907903545E-7	-0.262991	-0.243014	2511	2103	1984	3143	1225	2013	4708	2676	2040	2777	2250	3002	3249	2576	3458	3844	5053	2969	2027	1944	2394	2464	2584	2354	1963	2573	3241
Chka	19	3851773	3894369	+	Chka	ENSMUSG00000024843	choline kinase alpha [Source:MGI Symbol;Acc:MGI:107760]	+	gene	Name match	0	1.4302999261417426E-5	5.08614641148597E-4	-0.263152	-0.229996	1064	893	828	1584	761	1032	1972	1232	959	1252	1062	1402	1121	1003	1007	1219	1851	1024	877	967	1090	1140	1120	1152	1089	1169	1785
Anxa11	14	25842156	25886804	+	Anxa11	ENSMUSG00000021866	annexin A11 [Source:MGI Symbol;Acc:MGI:108481]	+	gene	Name match	0	0.00186206	0.0378568	-0.264048	-0.205935	416	373	364	679	311	458	553	346	219	451	333	426	257	257	238	358	480	292	417	415	512	552	514	498	366	455	641
G3bp2	5	92052146	92083719	-	G3bp2	ENSMUSG00000029405	GTPase activating protein (SH3 domain) binding protein 2 [Source:MGI Symbol;Acc:MGI:2442040]	-	gene	Name match	0	9.566408304263544E-18	1.670533942805337E-15	-0.264186	-0.254716	5632	4953	4649	8414	4238	6116	8495	5150	3910	6571	5188	6703	4234	4001	4003	5966	7919	4988	5401	5453	6058	6886	6559	6277	4560	5974	8306
Por	5	135670033	135735326	+	Por	ENSMUSG00000005514	P450 (cytochrome) oxidoreductase [Source:MGI Symbol;Acc:MGI:97744]	+	gene	Name match	0	1.2476630217861384E-7	6.685422704322264E-6	-0.264243	-0.240669	1455	1292	1272	2056	1016	1369	1989	1352	902	1471	1131	1502	929	821	912	1438	1842	1130	1356	1397	1566	1677	1660	1694	1222	1604	2243
Lpcat3	6	124663027	124704418	+	Lpcat3	ENSMUSG00000004270	lysophosphatidylcholine acyltransferase 3 [Source:MGI Symbol;Acc:MGI:1315211]	+	gene	Name match	0	4.2614425410647527E-7	2.0993775251554325E-5	-0.26464	-0.23898	1500	1278	1208	2063	837	1278	2540	1609	1109	1401	1146	1544	1358	1003	1198	1440	1904	1156	1237	1229	1369	1534	1460	1478	1216	1570	1951
Myc	15	61985391	61990374	+	Myc	ENSMUSG00000022346	myelocytomatosis oncogene [Source:MGI Symbol;Acc:MGI:97250]	+	gene	Name match	0	4.4948115828447044E-4	0.011156030930578709	-0.26485	-0.216486	815	708	653	1127	386	695	1546	996	611	891	685	877	733	632	668	873	1156	649	863	859	833	1005	1079	907	763	932	1334
Tnk2	16	32643874	32683493	+	Tnk2	ENSMUSG00000022791	tyrosine kinase, non-receptor, 2 [Source:MGI Symbol;Acc:MGI:1858308]	+	gene	Name match	0	5.8873920352198184E-5	0.00181366	-0.265744	-0.226835	918	811	772	1393	696	891	1469	920	653	943	779	1026	694	636	687	914	1149	705	789	862	921	1013	1068	921	716	951	1387
Sc5d	9	42251595	42264256	-	Sc5d	ENSMUSG00000032018	sterol-C5-desaturase [Source:MGI Symbol;Acc:MGI:1353611]	-	gene	Name match	0	4.173966772214044E-6	1.7078335804399103E-4	-0.266292	-0.235408	1411	1128	1116	1693	619	1015	2031	1318	851	1062	858	1156	925	711	748	910	1168	745	1006	1009	1218	1317	1202	1249	1175	1492	1980
Sipa1l2	8	125418063	125569808	-	Sipa1l2	ENSMUSG00000001995	signal-induced proliferation-associated 1 like 2 [Source:MGI Symbol;Acc:MGI:2676970]	-	gene	Name match	0	2.3024251166107838E-14	2.796946051500382E-12	-0.266726	-0.25454	5025	4187	3981	6976	3303	4663	7397	4938	3340	4406	3402	4701	3667	2982	2991	3358	4224	2566	4588	4756	5483	5848	5564	5875	4153	5385	7064
Stc2	11	31357307	31370074	-	Stc2	ENSMUSG00000020303	stanniocalcin 2 [Source:MGI Symbol;Acc:MGI:1316731]	-	gene	Name match	0	9.103083721129224E-5	0.00269347	-0.267953	-0.226356	1068	939	871	1375	609	926	2496	1563	1042	1279	1049	1440	1053	912	894	1150	1450	924	710	660	783	877	840	799	863	1062	1536
Itpr1	6	108213096	108551109	+	Itpr1	ENSMUSG00000030102	inositol 1,4,5-trisphosphate receptor 1 [Source:MGI Symbol;Acc:MGI:96623]	+	gene	Name match	0	4.1221606807084754E-5	0.00131091	-0.269066	-0.230221	1162	980	851	1715	939	1241	1963	1175	883	1609	1275	1823	1047	986	1022	1790	2344	1406	782	781	963	1020	932	996	903	1050	1563
Abl2	1	156558786	156649568	+	Abl2	ENSMUSG00000026596	v-abl Abelson murine leukemia viral oncogene 2 (arg, Abelson-related gene) [Source:MGI Symbol;Acc:MGI:87860]	+	gene	Name match	0	5.171631352329786E-12	5.032177452513054E-10	-0.269069	-0.253934	2570	2083	2061	3791	1935	2828	3699	2419	1717	2233	1980	2602	1661	1363	1453	2032	2498	1484	2387	2465	2773	2989	2968	2955	2072	2582	3707
Marcksl1	4	129513581	129515985	+	Marcksl1	ENSMUSG00000047945	MARCKS-like 1 [Source:MGI Symbol;Acc:MGI:97143]	+	gene	Name match	0	1.5370616292340739E-13	1.717819983482194E-11	-0.270314	-0.256819	4317	3813	3587	6475	2943	4275	5476	3516	2463	4358	3344	4344	2767	2410	2547	3695	4492	2895	4183	4385	4602	5358	5214	4866	3382	4411	6277
Trim24	6	37870811	37966296	+	Trim24	ENSMUSG00000029833	tripartite motif-containing 24 [Source:MGI Symbol;Acc:MGI:109275]	+	gene	Name match	0	1.1081805695312141E-7	6.063241926312912E-6	-0.270322	-0.245377	1514	1403	1279	1932	862	1284	2507	1511	1285	1379	1111	1459	1498	1306	1387	1278	1699	998	1222	1234	1439	1542	1527	1486	1488	1794	2466
Ldlrap1	4	134741554	134768024	-	Ldlrap1	ENSMUSG00000037295	low density lipoprotein receptor adaptor protein 1 [Source:MGI Symbol;Acc:MGI:2140175]	-	gene	Name match	0	6.385389994534307E-9	4.2191032889604685E-7	-0.271027	-0.249703	1341	1285	1135	2212	1267	1641	1854	1199	904	1446	1188	1582	1005	885	964	1257	1762	995	1488	1526	1786	1918	1873	1824	1260	1639	2282
Dcbld2	16	58408443	58469727	+	Dcbld2	ENSMUSG00000035107	discoidin, CUB and LCCL domain containing 2 [Source:MGI Symbol;Acc:MGI:1920629]	+	gene	Name match	0	1.841868169094596E-8	1.1371936352588818E-6	-0.272003	-0.249175	2576	2129	2144	3840	1618	2388	3537	2352	1617	2784	2206	2936	1596	1340	1473	2668	3498	2133	1998	2151	2517	2637	2468	2688	2025	2457	3164
Prag1	8	36094828	36147787	+	Prag1	ENSMUSG00000050271	PEAK1 related kinase activating pseudokinase 1 [Source:MGI Symbol;Acc:MGI:1196223]	+	gene	Name match	0	1.830339024309069E-4	0.00504194	-0.272037	-0.225339	636	497	482	827	334	497	833	518	427	627	450	655	458	433	430	736	951	510	590	614	694	715	762	745	721	930	1188
Mpzl1	1	165592240	165634538	-	Mpzl1	ENSMUSG00000026566	myelin protein zero-like 1 [Source:MGI Symbol;Acc:MGI:1915731]	-	gene	Name match	0	4.514377565101313E-7	2.2128369892016053E-5	-0.273344	-0.245149	1279	1123	1027	2238	1099	1707	1736	1041	760	2101	1565	2045	1042	847	932	2120	2732	1638	1154	1183	1401	1544	1401	1434	1053	1372	1985
Rtn4	11	29692947	29744331	+	Rtn4	ENSMUSG00000020458	reticulon 4 [Source:MGI Symbol;Acc:MGI:1915835]	+	gene	Name match	0	9.845729570713661E-24	2.5008153882696387E-21	-0.27343	-0.26571	6879	6042	5713	10726	4995	7265	9528	5710	4137	7118	5766	7625	4097	3479	3621	5880	7590	4864	6838	7040	8196	8759	8637	8465	6668	8337	11734
Bcl2l1	2	152780668	152831728	-	Bcl2l1	ENSMUSG00000007659	BCL2-like 1 [Source:MGI Symbol;Acc:MGI:88139]	-	gene	Name match	0	2.023767393666276E-7	1.0443494829814881E-5	-0.274122	-0.247165	1286	1185	1020	1930	999	1239	2094	1312	872	1528	1200	1515	1005	939	943	1432	1937	1102	1210	1299	1388	1554	1568	1453	1145	1494	2053
Ehd1	19	6276725	6300096	+	Ehd1	ENSMUSG00000024772	EH-domain containing 1 [Source:MGI Symbol;Acc:MGI:1341878]	+	gene	Name match	0	3.5156139745239415E-14	4.142070800933206E-12	-0.274318	-0.260912	3720	3169	3110	5502	2581	3484	4804	2885	2023	3487	2721	3472	2432	2036	2249	2995	4081	2555	3781	3739	4120	4533	4594	4541	3541	4506	6099
Jak3	8	71676296	71690575	+	Jak3	ENSMUSG00000031805	Janus kinase 3 [Source:MGI Symbol;Acc:MGI:99928]	+	gene	Name match	0	0.00112177	0.024431563913822174	-0.274747	-0.214867	496	389	421	754	386	514	800	526	373	543	448	593	384	329	363	432	607	346	443	500	553	637	543	575	384	553	726
D630045J12Rik	6	38123174	38254009	-	D630045J12Rik	ENSMUSG00000063455	RIKEN cDNA D630045J12 gene [Source:MGI Symbol;Acc:MGI:2669829]	-	gene	Name match	0	7.913425292827014E-7	3.738424493349157E-5	-0.274825	-0.24506	1213	1080	1026	1853	687	1197	1735	1222	816	1065	848	1214	851	698	706	824	1000	621	1318	1264	1487	1600	1514	1659	1111	1400	1784
Slc26a2	18	61192919	61211612	-	Slc26a2	ENSMUSG00000034320	solute carrier family 26 (sulfate transporter), member 2 [Source:MGI Symbol;Acc:MGI:892977]	-	gene	Name match	0	1.9444613030827895E-7	1.0114302313013468E-5	-0.275241	-0.248052	2082	1712	1706	2677	1358	1916	2719	1899	1313	1546	1248	1691	1199	1079	1092	1186	1503	901	1688	1683	2104	2228	1993	2192	1671	2267	2811
Src	2	157418444	157471862	+	Src	ENSMUSG00000027646	Rous sarcoma oncogene [Source:MGI Symbol;Acc:MGI:98397]	+	gene	Name match	0	4.709578560468941E-11	4.057706171067821E-9	-0.276395	-0.258515	2533	2209	2043	3269	1861	2241	3568	2347	1558	2085	1597	2220	1696	1422	1570	1596	2105	1204	2363	2415	2878	2961	2979	3041	2294	3009	4073
Med8	4	118409337	118415782	+	Med8	ENSMUSG00000006392	mediator complex subunit 8 [Source:MGI Symbol;Acc:MGI:1915269]	+	gene	Name match	0	0.00215513	0.042532894760370255	-0.276844	-0.209861	457	389	404	579	294	357	618	389	287	362	319	381	325	295	288	324	411	255	387	404	428	501	501	433	349	450	643
Syne1	10	5020917	5551482	-	Syne1	ENSMUSG00000096054	spectrin repeat containing, nuclear envelope 1 [Source:MGI Symbol;Acc:MGI:1927152]	-	gene	Name match	0	0.00157749	0.0329253	-0.277483	-0.213073	372	266	320	664	328	431	447	291	201	445	348	431	155	143	145	359	448	282	406	434	462	495	503	533	388	455	680
Ret	6	118151745	118197718	-	Ret	ENSMUSG00000030110	ret proto-oncogene [Source:MGI Symbol;Acc:MGI:97902]	-	gene	Name match	0	9.518896113149822E-4	0.021104441955685616	-0.278344	-0.217774	465	404	402	714	418	533	773	587	328	610	511	653	349	340	346	499	650	412	459	472	541	566	549	615	331	498	652
Plin3	17	56277476	56292873	-	Plin3	ENSMUSG00000024197	perilipin 3 [Source:MGI Symbol;Acc:MGI:1914155]	-	gene	Name match	0	6.124057705392261E-8	3.4919626159535255E-6	-0.278452	-0.252298	1557	1185	1147	1922	964	1293	2239	1453	1033	1671	1295	1561	1301	1002	1229	1447	1970	1295	1285	1296	1416	1619	1594	1495	1326	1809	2589
Etl4	2	19909780	20810713	+	Etl4	ENSMUSG00000036617	enhancer trap locus 4 [Source:MGI Symbol;Acc:MGI:95454]	+	gene	Name match	0	3.223376765699483E-14	3.867656628991911E-12	-0.279012	-0.264972	3685	2954	2794	5173	2096	3408	6297	3996	3065	4003	3231	4593	3416	2901	3030	3858	5175	2976	2962	2940	3402	3801	3559	3591	2887	3698	5348
Kctd17	15	78428564	78439303	+	Kctd17	ENSMUSG00000033287	potassium channel tetramerisation domain containing 17 [Source:MGI Symbol;Acc:MGI:1920094]	+	gene	Name match	0	4.907264610665152E-6	1.9788925419561565E-4	-0.280034	-0.244085	861	793	713	1451	620	917	1263	882	565	1078	810	1067	639	500	562	783	978	583	881	920	1005	1132	1054	1120	821	1029	1387
Nlrx1	9	44252717	44268599	-	Nlrx1	ENSMUSG00000032109	NLR family member X1 [Source:MGI Symbol;Acc:MGI:2429611]	-	gene	Name match	0	3.082753100898117E-4	0.008039	-0.281507	-0.227286	532	491	464	792	447	575	662	444	317	470	365	548	340	255	274	377	509	320	522	491	595	647	613	635	505	730	946
1700025G04Rik	1	151852403	152090125	-	1700025G04Rik	ENSMUSG00000032666	RIKEN cDNA 1700025G04 gene [Source:MGI Symbol;Acc:MGI:1916649]	-	gene	Name match	0	2.0115367078687996E-6	8.840817463351414E-5	-0.281695	-0.247587	1084	991	881	1468	795	1051	2109	1349	1013	1165	930	1286	1524	1210	1446	1204	1555	912	992	961	1060	1224	1154	1179	910	1243	1671
Rhob	12	8497661	8500009	-	Rhob	ENSMUSG00000054364	ras homolog family member B [Source:MGI Symbol;Acc:MGI:107949]	-	gene	Name match	0	2.3510574828833342E-4	0.00632489	-0.281779	-0.229081	407	374	392	640	346	529	478	304	185	265	210	317	246	182	233	200	251	187	552	601	687	738	675	754	580	786	996
Flnc	6	29433256	29461883	+	Flnc	ENSMUSG00000068699	filamin C, gamma [Source:MGI Symbol;Acc:MGI:95557]	+	gene	Name match	0	4.0314578789138764E-24	1.0512966773021392E-21	-0.282254	-0.273919	9681	8189	7573	15178	7531	10327	13120	8673	5772	10145	8707	11622	5232	4644	4567	8756	11312	6731	9626	9802	11589	12109	12477	11959	9235	11815	16828
N4bp3	11	51643063	51650842	-	N4bp3	ENSMUSG00000001053	NEDD4 binding protein 3 [Source:MGI Symbol;Acc:MGI:2442218]	-	gene	Name match	0	3.2840302446857095E-4	0.00849591	-0.282877	-0.227542	516	474	406	798	467	545	732	468	325	499	416	532	365	277	287	396	471	302	506	537	553	624	645	617	441	568	809
Arhgef7	8	11727721	11835219	+	Arhgef7	ENSMUSG00000031511	Rho guanine nucleotide exchange factor (GEF7) [Source:MGI Symbol;Acc:MGI:1860493]	+	gene	Name match	0	1.512950653648204E-9	1.1000107491554445E-7	-0.283284	-0.260819	1919	1701	1639	2978	1489	2032	2873	2029	1354	2005	1556	2181	1351	1190	1168	1538	1883	1074	1817	1829	2215	2280	2272	2355	1527	2109	2620
Zmynd8	2	165784152	165899016	-	Zmynd8	ENSMUSG00000039671	zinc finger, MYND-type containing 8 [Source:MGI Symbol;Acc:MGI:1918025]	-	gene	Name match	0	8.008726126718102E-9	5.221155561230262E-7	-0.283542	-0.259011	1908	1659	1434	2610	1136	1668	3044	1911	1359	2046	1627	2284	1724	1505	1527	2195	2990	1687	1447	1426	1665	1881	1727	1750	1450	1814	2514
Smad5	13	56703010	56742377	+	Smad5	ENSMUSG00000021540	SMAD family member 5 [Source:MGI Symbol;Acc:MGI:1328787]	+	gene	Name match	0	3.93824084312655E-5	0.00125446	-0.284807	-0.239719	788	618	617	1023	453	739	1043	650	452	719	631	784	509	417	425	680	886	536	652	650	789	808	852	808	661	786	972
Gsto1	19	47854970	47864790	+	Gsto1	ENSMUSG00000025068	glutathione S-transferase omega 1 [Source:MGI Symbol;Acc:MGI:1342273]	+	gene	Name match	0	4.0835385203483177E-13	4.364254097000142E-11	-0.284832	-0.268591	5398	4798	4519	7825	3479	4939	8240	4992	3826	5308	4047	5204	4007	3321	3500	4136	5313	3186	4884	5047	5360	6165	6376	5567	3936	5003	6188
Scd2	19	44293674	44306864	+	Scd2	ENSMUSG00000025203	stearoyl-Coenzyme A desaturase 2 [Source:MGI Symbol;Acc:MGI:98240]	+	gene	Name match	0	1.7021112282158644E-34	8.997268438277138E-32	-0.284988	-0.279066	28920	25015	23308	39457	16859	25906	49635	30835	22380	27307	22968	29668	25527	22034	23105	27189	34642	21009	23379	23573	27419	30117	28631	29101	24525	30276	40834
Zbtb44	9	31030644	31075885	+	Zbtb44	ENSMUSG00000047412	zinc finger and BTB domain containing 44 [Source:MGI Symbol;Acc:MGI:1925123]	+	gene	Name match	0	1.1170629525547593E-11	1.050361464471905E-9	-0.28581	-0.267251	2452	2027	1905	3450	1550	2393	4167	2568	2120	3121	2444	3498	2528	2292	2523	3949	5293	3007	2161	2078	2460	2685	2711	2526	2302	2636	3843
Srxn1	2	152105516	152111376	+	Srxn1	ENSMUSG00000032802	sulfiredoxin 1 homolog (S. cerevisiae) [Source:MGI Symbol;Acc:MGI:104971]	+	gene	Name match	0	2.5366368936374784E-4	0.00676829	-0.286138	-0.230807	478	413	379	584	314	423	748	485	299	346	277	330	384	288	340	247	321	218	504	493	590	649	599	628	597	752	1033
Sqstm1	11	50199366	50210827	-	Sqstm1	ENSMUSG00000015837	sequestosome 1 [Source:MGI Symbol;Acc:MGI:107931]	-	gene	Name match	0	5.449804542952289E-23	1.3665035028485954E-20	-0.288495	-0.27915	6808	6121	5820	9454	4787	6466	10721	6770	4729	7029	5301	7050	5345	4630	4872	6028	7964	4998	6923	6777	7595	8628	8501	8128	6633	8761	12621
Fyn	10	39368855	39565381	+	Fyn	ENSMUSG00000019843	Fyn proto-oncogene [Source:MGI Symbol;Acc:MGI:95602]	+	gene	Name match	0	8.17754480522126E-4	0.018528025597333908	-0.288544	-0.223455	497	412	353	629	310	431	881	591	424	501	414	567	402	339	357	471	600	360	429	393	489	546	517	490	396	490	728
Itga6	2	71745616	71858416	+	Itga6	ENSMUSG00000027111	integrin alpha 6 [Source:MGI Symbol;Acc:MGI:96605]	+	gene	Name match	0	9.547286464010873E-14	1.0983872665570882E-11	-0.289001	-0.272892	3587	2966	2814	5278	2536	3575	4631	2884	1889	4068	3283	4208	1964	1691	1825	4169	5170	2960	3075	3357	3839	4185	3938	4036	3086	3898	5139
Slc6a6	6	91684053	91759066	+	Slc6a6	ENSMUSG00000030096	solute carrier family 6 (neurotransmitter transporter, taurine), member 6 [Source:MGI Symbol;Acc:MGI:98488]	+	gene	Name match	0	9.10895525674249E-11	7.517002131862682E-9	-0.289281	-0.26833	2631	2247	2123	3520	1389	2330	3553	2258	1722	2463	2110	2883	2092	1720	1975	2882	3608	2140	2340	2203	2833	2954	2903	2870	2246	2808	3940
Zmiz1	14	25459185	25666743	+	Zmiz1	ENSMUSG00000007817	zinc finger, MIZ-type containing 1 [Source:MGI Symbol;Acc:MGI:3040693]	+	gene	Name match	0	7.208343049569521E-6	2.791698498185724E-4	-0.29012	-0.24926	1167	937	923	1609	483	999	2055	1332	969	1219	946	1415	961	883	862	1203	1525	991	1142	1028	1105	1320	1267	1308	949	1289	1627
Pwwp2b	7	139248482	139269903	+	Pwwp2b	ENSMUSG00000060260	PWWP domain containing 2B [Source:MGI Symbol;Acc:MGI:2142008]	+	gene	Name match	0	9.72221459960565E-5	0.00285078	-0.290404	-0.238487	652	576	519	927	452	631	1004	647	490	731	574	789	640	537	566	717	866	495	673	633	682	798	833	733	569	636	1003
Tfcp2l1	1	118627945	118685168	+	Tfcp2l1	ENSMUSG00000026380	transcription factor CP2-like 1 [Source:MGI Symbol;Acc:MGI:2444691]	+	gene	Name match	0	2.0584331114625876E-11	1.8725039296896284E-9	-0.292065	-0.271831	2253	1861	1688	3017	1374	2231	3510	2317	1642	2564	2099	2884	1960	1759	1941	2513	3360	1985	1946	1997	2399	2502	2521	2498	1874	2444	3366
Fem1b	9	62791821	62811934	-	Fem1b	ENSMUSG00000032244	fem 1 homolog b [Source:MGI Symbol;Acc:MGI:1335087]	-	gene	Name match	0	3.1695787158359006E-20	6.594747064415766E-18	-0.2922	-0.281115	7360	6107	5734	9573	4232	6587	12408	7122	5745	8666	6884	9248	7034	6313	7576	10364	13384	7926	5879	5840	6688	7432	7582	6861	5123	6109	8615
Trim33	3	103279293	103358775	+	Trim33	ENSMUSG00000033014	tripartite motif-containing 33 [Source:MGI Symbol;Acc:MGI:2137357]	+	gene	Name match	0	6.453541867568191E-11	5.487755583288845E-9	-0.292251	-0.270993	2342	1944	1918	3363	1461	2196	3518	2285	1606	2353	1844	2527	1800	1556	1686	2091	2774	1626	2127	2028	2432	2757	2500	2566	1750	2286	2806
Slc40a1	1	45908068	45926523	-	Slc40a1	ENSMUSG00000025993	solute carrier family 40 (iron-regulated transporter), member 1 [Source:MGI Symbol;Acc:MGI:1315204]	-	gene	Name match	0	4.83076146338135E-5	0.00152142	-0.294897	-0.244428	1255	1143	987	1810	1018	1297	1911	1314	908	1294	1110	1360	1108	891	949	1105	1349	823	907	1097	1087	1265	1118	1297	1053	1421	1743
Cited2	10	17723218	17725674	+	Cited2	ENSMUSG00000039910	Cbp/p300-interacting transactivator, with Glu/Asp-rich carboxy-terminal domain, 2 [Source:MGI Symbol;Acc:MGI:1306784]	+	gene	Name match	0	2.8580622313256754E-8	1.7042067383954418E-6	-0.294987	-0.265574	1132	1008	925	1637	525	1046	1447	946	619	1089	846	1129	732	590	730	977	1265	855	1160	1193	1317	1481	1426	1462	1021	1277	1781
Ets2	16	95702075	95721051	+	Ets2	ENSMUSG00000022895	E26 avian leukemia oncogene 2, 3' domain [Source:MGI Symbol;Acc:MGI:95456]	+	gene	Name match	0	2.621187289233453E-15	3.5600821878152555E-13	-0.295354	-0.280039	3222	2811	2784	4482	2048	3012	4938	3271	2192	3282	2461	3216	2302	1886	1934	2229	2740	1820	3327	3132	3658	4160	4009	3882	3489	4538	5697
Dyrk3	1	131127455	131138340	-	Dyrk3	ENSMUSG00000016526	dual-specificity tyrosine-(Y)- phosphorylation regulated kinase 3 [Source:MGI Symbol;Acc:MGI:1330300]	-	gene	Name match	0	1.0465221293998184E-6	4.873304715147242E-5	-0.295676	-0.258521	870	736	710	1350	743	975	1225	787	528	947	712	921	700	591	649	676	867	634	873	978	1082	1226	1132	1133	857	1091	1474
Ppm1b	17	84956741	85023991	+	Ppm1b	ENSMUSG00000061130	protein phosphatase 1B, magnesium dependent, beta isoform [Source:MGI Symbol;Acc:MGI:101841]	+	gene	Name match	0	1.051002929131073E-8	6.703301664856554E-7	-0.29584	-0.267786	1451	1314	1164	2113	1092	1579	2355	1471	1117	1561	1342	1749	1191	1099	1106	1626	2213	1316	1337	1377	1559	1786	1747	1558	1282	1551	2432
Bach1	16	87698945	87733346	+	Bach1	ENSMUSG00000025612	BTB and CNC homology 1, basic leucine zipper transcription factor 1 [Source:MGI Symbol;Acc:MGI:894680]	+	gene	Name match	0	3.660279617179185E-7	1.8308886865270324E-5	-0.297225	-0.262132	1310	1023	1045	1638	753	1181	1974	1276	930	1142	979	1211	1036	889	995	1058	1415	870	1005	1029	1205	1254	1276	1326	1227	1556	2172
Nudt4	10	95547007	95564146	-	Nudt4	ENSMUSG00000020029	nudix (nucleoside diphosphate linked moiety X)-type motif 4 [Source:MGI Symbol;Acc:MGI:1918457]	-	gene	Name match	0	6.933396434760652E-8	3.919172286259709E-6	-0.297416	-0.265731	1305	1139	1090	1874	894	1282	2057	1278	988	1431	1178	1549	1199	961	1056	1221	1648	1029	1326	1221	1456	1549	1653	1570	1049	1317	1845
Cln6	9	62838785	62852006	+	Cln6	ENSMUSG00000032245	ceroid-lipofuscinosis, neuronal 6 [Source:MGI Symbol;Acc:MGI:2159324]	+	gene	Name match	0	1.2011735088890418E-4	0.00347523	-0.29811	-0.241279	609	551	478	830	257	527	878	541	399	867	573	812	619	472	571	1049	1396	842	570	540	618	661	732	669	562	651	871
Capn2	1	182467260	182517608	-	Capn2	ENSMUSG00000026509	calpain 2 [Source:MGI Symbol;Acc:MGI:88264]	-	gene	Name match	0	2.0103169617868843E-7	1.0401528925285675E-5	-0.299087	-0.264742	1004	875	823	1444	791	972	1454	872	601	1112	859	1198	768	647	680	1255	1703	1055	927	1008	1151	1243	1237	1200	930	1098	1563
Pmvk	3	89454541	89469013	+	Pmvk	ENSMUSG00000027952	phosphomevalonate kinase [Source:MGI Symbol;Acc:MGI:1915853]	+	gene	Name match	0	0.00209813	0.041618	-0.299172	-0.218265	389	367	314	494	269	340	612	380	233	330	293	370	310	255	272	306	376	246	303	329	364	426	383	380	345	433	783
Fam129a	1	151571186	151721939	+	Fam129a	ENSMUSG00000026483	family with sequence similarity 129, member A [Source:MGI Symbol;Acc:MGI:2137237]	+	gene	Name match	0	4.458720948008477E-9	2.996689261181018E-7	-0.299417	-0.271678	1579	1427	1471	2291	1125	1488	3620	2187	1643	2295	1807	2418	1444	1238	1197	2129	2702	1718	1374	1303	1597	1755	1733	1612	1180	1528	2275
Scd1	19	44394455	44407879	-	Scd1	ENSMUSG00000037071	stearoyl-Coenzyme A desaturase 1 [Source:MGI Symbol;Acc:MGI:98239]	-	gene	Name match	0	1.6178951436860826E-24	4.456731404523331E-22	-0.300037	-0.29023	8731	7390	7140	12050	4279	7600	15208	9752	7075	8669	6560	9215	8258	7118	7572	8895	11664	6826	7429	7184	8419	9476	8968	9063	7555	9547	12069
Tlnrd1	7	83879873	83884305	-	Tlnrd1	ENSMUSG00000070462	talin rod domain containing 1 [Source:MGI Symbol;Acc:MGI:1891420]	-	gene	Name match	0	2.49888573307544E-4	0.0066858	-0.300249	-0.237654	469	417	392	650	310	463	676	462	273	463	384	463	330	279	273	372	424	276	475	451	564	577	594	606	386	521	730
Vat1	11	101458745	101466230	-	Vat1	ENSMUSG00000034993	vesicle amine transport 1 [Source:MGI Symbol;Acc:MGI:1349450]	-	gene	Name match	0	2.1065923192509217E-6	9.18105652090162E-5	-0.300768	-0.259801	926	842	796	1483	597	882	1463	919	622	1244	961	1260	779	583	703	1262	1539	1019	951	979	1017	1186	1121	1219	710	998	1290
Grik3	4	125490700	125714173	+	Grik3	ENSMUSG00000001985	glutamate receptor, ionotropic, kainate 3 [Source:MGI Symbol;Acc:MGI:95816]	+	gene	Name match	0	6.144940016383771E-6	2.403654798399657E-4	-0.300827	-0.256333	910	783	677	1437	673	947	1756	1215	789	1218	949	1398	875	778	825	879	1097	644	941	829	938	1116	1095	1032	851	1101	1665
Lmna	3	88480147	88509956	-	Lmna	ENSMUSG00000028063	lamin A [Source:MGI Symbol;Acc:MGI:96794]	-	gene	Name match	0	1.4924967217666563E-5	5.278526223264635E-4	-0.301112	-0.253129	657	516	489	876	501	629	784	537	356	701	503	691	450	407	409	614	795	503	613	644	724	804	773	790	590	711	1270
Ppp2r3a	9	101105084	101251795	-	Ppp2r3a	ENSMUSG00000043154	protein phosphatase 2, regulatory subunit B'', alpha [Source:MGI Symbol;Acc:MGI:2442104]	-	gene	Name match	0	4.3433543760329485E-4	0.010835118591785431	-0.301706	-0.234229	586	494	427	798	342	597	907	662	464	538	402	569	450	418	430	414	607	376	463	452	608	626	568	621	507	630	805
Pth1r	9	110722085	110747145	-	Pth1r	ENSMUSG00000032492	parathyroid hormone 1 receptor [Source:MGI Symbol;Acc:MGI:97801]	-	gene	Name match	0	1.6132407836266793E-5	5.634243134409189E-4	-0.302389	-0.253526	784	675	657	1104	533	749	1840	1292	798	644	494	637	780	702	568	271	317	211	743	739	833	973	844	953	657	936	1279
Mvd	8	122433601	122443422	-	Mvd	ENSMUSG00000006517	mevalonate (diphospho) decarboxylase [Source:MGI Symbol;Acc:MGI:2179327]	-	gene	Name match	0	7.023010173412558E-9	4.5938472226225713E-7	-0.302582	-0.273333	1624	1393	1268	2157	1108	1433	2296	1413	995	1620	1196	1637	1139	944	1030	1272	1779	1102	1299	1263	1584	1702	1682	1570	1530	1823	2907
Ywhag	5	135908409	135934616	-	Ywhag	ENSMUSG00000051391	tyrosine 3-monooxygenase/tryptophan 5- monooxygenase activation protein, gamma polypeptide [Source:MGI Symbol;Acc:MGI:108109]	-	gene	Name match	0	3.098091345546976E-30	1.1220828004899636E-27	-0.30328	-0.29513	8281	6939	6773	12252	5796	8003	11512	7364	5068	7537	6142	8016	5164	4487	4628	6115	7976	4903	7724	7643	8996	9998	9659	9494	6848	8809	12468
Efs	14	54916535	54926126	-	Efs	ENSMUSG00000022203	embryonal Fyn-associated substrate [Source:MGI Symbol;Acc:MGI:105311]	-	gene	Name match	0	1.1342963235350112E-9	8.308826693337323E-8	-0.304604	-0.277397	1255	1149	1015	1935	948	1279	2039	1327	854	1420	1151	1548	1007	877	890	1211	1472	963	1323	1316	1536	1716	1710	1576	1189	1576	2217
Pgm2	5	64092950	64128351	+	Pgm2	ENSMUSG00000029171	phosphoglucomutase 2 [Source:MGI Symbol;Acc:MGI:97564]	+	gene	Name match	0	1.0764475888436209E-7	5.930467978032539E-6	-0.304922	-0.270056	1141	1052	957	1919	897	1215	1953	1207	845	1505	1192	1548	1045	865	814	1347	1721	1110	1014	1085	1176	1368	1250	1308	866	1195	1569
Abca3	17	24351950	24410201	+	Abca3	ENSMUSG00000024130	ATP-binding cassette, sub-family A (ABC1), member 3 [Source:MGI Symbol;Acc:MGI:1351617]	+	gene	Name match	0	7.508372073061764E-5	0.00225574	-0.305053	-0.247486	639	478	447	892	420	596	920	605	422	692	580	803	589	496	573	809	1115	621	493	495	577	632	636	607	466	558	779
Gcnt1	19	17326141	17372844	-	Gcnt1	ENSMUSG00000038843	glucosaminyl (N-acetyl) transferase 1, core 2 [Source:MGI Symbol;Acc:MGI:95676]	-	gene	Name match	0	1.0598847438814119E-5	3.896470880135894E-4	-0.305215	-0.256866	813	721	702	1241	544	778	1278	768	553	907	742	996	563	499	558	898	1093	657	762	683	815	918	944	849	624	835	1026
Plk3	4	117128655	117133963	-	Plk3	ENSMUSG00000028680	polo like kinase 3 [Source:MGI Symbol;Acc:MGI:109604]	-	gene	Name match	0	1.394845071445161E-6	6.271351594477892E-5	-0.305535	-0.264041	923	799	816	1494	594	924	1339	851	599	1082	784	1041	607	479	546	954	1176	712	923	844	983	1161	1059	1080	1017	1270	1804
Ddr1	17	35681567	35704621	-	Ddr1	ENSMUSG00000003534	discoidin domain receptor family, member 1 [Source:MGI Symbol;Acc:MGI:99216]	-	gene	Name match	0	3.4721328120213E-5	0.00112804	-0.305628	-0.25185	637	527	491	933	435	655	976	632	418	868	622	889	671	604	631	969	1293	759	546	554	669	744	693	682	505	592	950
Zfp710	7	80024814	80094173	+	Zfp710	ENSMUSG00000048897	zinc finger protein 710 [Source:MGI Symbol;Acc:MGI:1921747]	+	gene	Name match	0	7.838609969446075E-12	7.515074673669631E-10	-0.305905	-0.283672	2476	2240	1991	3329	1458	2185	4566	2872	2013	2727	2053	2939	2336	2040	2167	2395	3241	1807	2274	2163	2558	2865	2674	2847	2045	2789	3625
Pxk	14	8098211	8165117	+	Pxk	ENSMUSG00000033885	PX domain containing serine/threonine kinase [Source:MGI Symbol;Acc:MGI:1289230]	+	gene	Name match	0	2.843743914127117E-6	1.214365620398894E-4	-0.306827	-0.262621	840	704	658	1075	432	655	1304	842	616	848	645	903	676	682	653	974	1226	734	698	723	825	947	884	864	683	924	1214
Atxn7l1	12	33147693	33373185	+	Atxn7l1	ENSMUSG00000020564	ataxin 7-like 1 [Source:MGI Symbol;Acc:MGI:3584458]	+	gene	Name match	0	0.00140407	0.029783906415104866	-0.308301	-0.225798	383	319	293	610	250	358	536	333	245	434	328	449	288	218	232	405	583	350	353	415	385	474	445	469	380	395	544
Gse1	8	120228456	120581390	+	Gse1	ENSMUSG00000031822	genetic suppressor element 1, coiled-coil protein [Source:MGI Symbol;Acc:MGI:1098275]	+	gene	Name match	0	5.0868251832980604E-8	2.9434356747515267E-6	-0.310632	-0.275522	1227	1058	842	1380	681	938	2187	1448	988	1063	858	1246	1260	1145	1115	1137	1452	784	1025	1133	1198	1354	1396	1290	855	1086	1646
Zdhhc9	X	48171969	48208878	-	Zdhhc9	ENSMUSG00000036985	zinc finger, DHHC domain containing 9 [Source:MGI Symbol;Acc:MGI:2444393]	-	gene	Name match	0	8.791701475274749E-6	3.3031715429387987E-4	-0.31101	-0.260928	712	628	601	1179	484	757	1336	905	547	871	683	911	606	481	519	667	897	540	677	673	735	851	803	857	651	837	1134
Rell1	5	63908897	63968897	-	Rell1	ENSMUSG00000047881	RELT-like 1 [Source:MGI Symbol;Acc:MGI:2140767]	-	gene	Name match	0	2.509361536340293E-7	1.2681677617365494E-5	-0.311633	-0.272606	968	836	805	1405	669	897	1512	936	600	837	688	918	821	744	788	929	1191	663	962	913	1029	1222	1128	1150	714	1031	1335
Fxyd5	7	31032722	31042481	-	Fxyd5	ENSMUSG00000009687	FXYD domain-containing ion transport regulator 5 [Source:MGI Symbol;Acc:MGI:1201785]	-	gene	Name match	0	7.259153790073469E-5	0.00219096	-0.311997	-0.25111	540	487	439	937	289	490	763	463	307	537	360	533	277	216	216	315	451	262	646	602	627	807	716	742	466	686	842
Map3k20	2	72285637	72442610	+	Map3k20	ENSMUSG00000004085	mitogen-activated protein kinase kinase kinase 20 [Source:MGI Symbol;Acc:MGI:2443258]	+	gene	Name match	0	2.3630104817318198E-11	2.129758369662227E-9	-0.312197	-0.287587	1638	1460	1360	2488	1061	1661	2253	1387	1095	1895	1336	1862	1176	1014	1019	2015	2634	1481	1495	1490	1730	1952	1871	1855	1408	1799	2500
Pakap	4	57568179	57896982	+	Pakap	ENSMUSG00000090053	paralemmin A kinase anchor protein [Source:MGI Symbol;Acc:MGI:5141924]	+	gene	Name match	0	9.384565601067152E-6	3.502735635265708E-4	-0.312659	-0.261614	617	509	481	932	434	607	681	455	350	646	534	657	377	332	425	664	844	480	611	606	742	792	777	788	555	645	968
Pakap	4	57717657	57896984	+	Pakap	ENSMUSG00000090053	paralemmin A kinase anchor protein [Source:MGI Symbol;Acc:MGI:5141924]	+	gene	Name match	0	9.614371265342925E-6	3.576208546292037E-4	-0.312704	-0.26154	623	513	482	941	439	614	685	460	352	653	541	664	376	337	426	670	854	484	613	610	753	798	783	796	562	651	983
Cpm	10	117629500	117687352	+	Cpm	ENSMUSG00000020183	carboxypeptidase M [Source:MGI Symbol;Acc:MGI:1917824]	+	gene	Name match	0	1.2063420399499591E-5	4.353069525677711E-4	-0.313383	-0.260932	873	719	693	957	348	584	1452	937	732	368	284	362	788	544	601	237	325	196	700	661	752	894	792	863	514	790	1017
Ssx2ip	3	146404642	146440144	+	Ssx2ip	ENSMUSG00000036825	synovial sarcoma, X 2 interacting protein [Source:MGI Symbol;Acc:MGI:2139150]	+	gene	Name match	0	5.490405019372702E-4	0.013159478083252907	-0.314005	-0.237225	412	368	342	544	300	387	652	375	294	393	345	424	384	296	327	365	520	260	381	384	406	505	474	436	284	408	476
Cdk14	5	4803391	5420312	-	Cdk14	ENSMUSG00000028926	cyclin-dependent kinase 14 [Source:MGI Symbol;Acc:MGI:894318]	-	gene	Name match	0	0.00251736	0.0486274	-0.314075	-0.22062	383	302	264	593	233	363	542	360	263	505	362	496	247	182	192	327	431	230	289	277	309	339	370	347	267	347	435
Krt8	15	101996698	102004482	-	Krt8	ENSMUSG00000049382	keratin 8 [Source:MGI Symbol;Acc:MGI:96705]	-	gene	Name match	0	3.2255083390832175E-19	6.184754001187123E-17	-0.314938	-0.300391	3727	3207	2976	6092	3100	4103	3599	2197	1528	4144	3233	4076	1763	1491	1913	4094	5504	3482	4051	4419	4826	5368	5520	5157	4332	5346	8287
Pdhb	14	8165996	8173025	-	Pdhb	ENSMUSG00000021748	pyruvate dehydrogenase (lipoamide) beta [Source:MGI Symbol;Acc:MGI:1915513]	-	gene	Name match	0	2.444571238144344E-12	2.464480841624095E-10	-0.31596	-0.292632	1920	1792	1642	2787	1471	1994	2688	1779	1234	1953	1554	1989	1318	1175	1236	1550	1998	1284	1623	1726	1924	2144	2124	2098	1518	2016	2775
Zfp532	18	65579912	65689443	+	Zfp532	ENSMUSG00000042439	zinc finger protein 532 [Source:MGI Symbol;Acc:MGI:3036282]	+	gene	Name match	0	5.122377187944949E-4	0.0123989	-0.316128	-0.238678	485	393	374	661	236	389	950	600	474	484	408	558	544	437	426	420	553	332	358	358	407	443	456	457	370	458	601
Lipg	18	74939322	74961263	-	Lipg	ENSMUSG00000053846	lipase, endothelial [Source:MGI Symbol;Acc:MGI:1341803]	-	gene	Name match	0	2.5916522190527758E-6	1.1115687084384263E-4	-0.316305	-0.268632	933	821	788	1195	588	892	1315	865	573	919	836	1000	651	530	571	973	1228	748	683	675	767	873	883	812	884	1038	1463
Camta1	4	150917322	151861876	-	Camta1	ENSMUSG00000014592	calmodulin binding transcription activator 1 [Source:MGI Symbol;Acc:MGI:2140230]	-	gene	Name match	0	2.640231978148222E-4	0.00701599	-0.316726	-0.244518	462	368	354	670	293	434	695	428	331	543	406	562	352	327	346	519	669	435	402	412	496	564	492	525	358	462	638
Ston2	12	91633009	91788387	-	Ston2	ENSMUSG00000020961	stonin 2 [Source:MGI Symbol;Acc:MGI:1918272]	-	gene	Name match	0	9.956873142007248E-15	1.2645228831056898E-12	-0.317305	-0.297693	3134	2579	2460	4420	1843	2852	5177	3242	2504	3413	2775	3847	2935	2381	2677	3598	4838	2877	2617	2460	2967	3306	3336	3080	2644	3341	4706
Hbp1	12	31926254	31950535	-	Hbp1	ENSMUSG00000002996	high mobility group box transcription factor 1 [Source:MGI Symbol;Acc:MGI:894659]	-	gene	Name match	0	1.338066504104063E-4	0.00381485	-0.317747	-0.249929	536	438	393	619	325	479	720	483	347	535	403	519	487	428	476	591	810	456	446	469	478	574	559	554	317	474	506
Cttnbp2nl	3	105001915	105053146	-	Cttnbp2nl	ENSMUSG00000062127	CTTNBP2 N-terminal like [Source:MGI Symbol;Acc:MGI:1933137]	-	gene	Name match	0	3.483747036507612E-13	3.7643714534407735E-11	-0.319869	-0.297334	2005	1648	1598	3222	1456	2118	2965	1949	1366	1977	1566	2082	1354	1196	1108	1568	1968	1248	1965	1966	2327	2627	2422	2523	1605	2161	2715
Jund	8	70698949	70700616	+	Jund	ENSMUSG00000071076	jun D proto-oncogene [Source:MGI Symbol;Acc:MGI:96648]	+	gene	Name match	0	1.856501512520481E-7	9.708411198516842E-6	-0.321021	-0.279484	876	705	677	1171	645	839	1056	696	453	973	664	983	548	454	607	896	1055	717	803	834	962	1049	1041	1057	728	972	1395
Itgav	2	83724397	83806916	+	Itgav	ENSMUSG00000027087	integrin alpha V [Source:MGI Symbol;Acc:MGI:96608]	+	gene	Name match	0	8.904750351530362E-21	1.9351011551277245E-18	-0.321308	-0.307089	5148	4307	4191	8446	3560	5644	7747	5034	3673	6857	5749	7565	3811	3287	3505	6472	8266	4850	4470	4472	5451	5869	5726	5820	4252	5128	7093
Flt1	5	147561604	147726011	-	Flt1	ENSMUSG00000029648	FMS-like tyrosine kinase 1 [Source:MGI Symbol;Acc:MGI:95558]	-	gene	Name match	0	3.0179793247953057E-4	0.00789113	-0.32152	-0.245388	513	415	383	635	261	409	815	555	377	541	356	519	288	244	214	373	465	315	377	380	422	500	456	474	306	432	481
Dsp	13	38151294	38198577	+	Dsp	ENSMUSG00000054889	desmoplakin [Source:MGI Symbol;Acc:MGI:109611]	+	gene	Name match	0	1.0509134928505936E-22	2.6017424897729752E-20	-0.322555	-0.309435	6624	5396	5084	10412	5385	6859	8058	4794	3620	7867	6705	8969	3479	3054	3394	7749	10541	5953	5754	5782	7091	7528	7714	7313	5633	6943	10685
Elovl1	4	118428093	118432953	+	Elovl1	ENSMUSG00000006390	elongation of very long chain fatty acids (FEN1/Elo2, SUR4/Elo3, yeast)-like 1 [Source:MGI Symbol;Acc:MGI:1858959]	+	gene	Name match	0	1.5363410057034343E-5	5.404272815212607E-4	-0.323148	-0.265086	663	720	618	1066	360	542	1152	693	482	683	507	700	573	418	453	656	791	523	688	606	709	786	845	802	622	865	1061
4930402H24Rik	2	130706200	130906406	-	4930402H24Rik	ENSMUSG00000027309	RIKEN cDNA 4930402H24 gene [Source:MGI Symbol;Acc:MGI:1923029]	-	gene	Name match	0	7.666838428121991E-6	2.9344038921408355E-4	-0.323438	-0.268462	683	577	570	1004	436	655	1072	737	501	736	599	821	574	493	488	703	912	583	556	574	657	755	722	692	478	582	832
Hpcal1	12	17690856	17791933	+	Hpcal1	ENSMUSG00000071379	hippocalcin-like 1 [Source:MGI Symbol;Acc:MGI:1855689]	+	gene	Name match	0	7.588127045892179E-4	0.0174804	-0.323759	-0.237614	417	348	364	608	272	434	743	478	370	529	425	581	602	537	553	580	754	441	423	413	393	542	480	477	334	425	552
Tgm2	2	158116402	158146436	-	Tgm2	ENSMUSG00000037820	transglutaminase 2, C polypeptide [Source:MGI Symbol;Acc:MGI:98731]	-	gene	Name match	0	7.313026580959558E-4	0.016966568306088448	-0.323883	-0.238092	319	262	268	415	229	314	299	206	114	214	168	261	111	97	124	141	224	112	326	319	384	400	425	423	398	528	669
Bcar1	8	111710474	111743809	-	Bcar1	ENSMUSG00000031955	breast cancer anti-estrogen resistance 1 [Source:MGI Symbol;Acc:MGI:108091]	-	gene	Name match	0	2.3110626301559023E-8	1.4037193523108726E-6	-0.324741	-0.286766	951	815	752	1424	686	1020	1375	883	643	1093	842	1202	779	634	674	1165	1403	869	939	962	1078	1282	1175	1164	909	1205	1641
Klhl18	9	110425926	110476694	-	Klhl18	ENSMUSG00000054792	kelch-like 18 [Source:MGI Symbol;Acc:MGI:2143315]	-	gene	Name match	0	7.043962978059426E-5	0.00213922	-0.327283	-0.258586	445	379	360	650	309	437	550	389	281	368	303	467	249	236	221	325	412	255	434	430	515	554	577	546	339	472	669
Tbc1d2	4	46604390	46650209	-	Tbc1d2	ENSMUSG00000039813	TBC1 domain family, member 2 [Source:MGI Symbol;Acc:MGI:2652885]	-	gene	Name match	0	9.674069588072598E-6	3.590236301533878E-4	-0.328415	-0.270109	678	600	553	960	497	609	901	628	415	654	498	686	430	337	405	598	820	480	627	632	838	846	832	867	586	781	1090
Zbtb38	9	96682770	96752831	-	Zbtb38	ENSMUSG00000040433	zinc finger and BTB domain containing 38 [Source:MGI Symbol;Acc:MGI:2442866]	-	gene	Name match	0	1.4200971054378897E-4	0.00402525	-0.330692	-0.255153	428	337	297	607	206	338	534	340	275	416	312	424	199	200	210	386	476	289	391	390	454	515	482	509	367	448	613
Tspan14	14	40906445	40966807	-	Tspan14	ENSMUSG00000037824	tetraspanin 14 [Source:MGI Symbol;Acc:MGI:1196325]	-	gene	Name match	0	1.219468569601688E-16	1.9234166668234687E-14	-0.331416	-0.311839	2836	2594	2334	4471	1848	2959	4857	3050	1911	3027	2256	3083	2485	2080	2095	2335	2915	1765	2777	2665	3220	3692	3402	3473	2251	2986	3890
Tbx3	5	119670669	119684724	+	Tbx3	ENSMUSG00000018604	T-box 3 [Source:MGI Symbol;Acc:MGI:98495]	+	gene	Name match	0	4.072066076332703E-6	1.6696324746590108E-4	-0.331507	-0.275613	820	671	654	1168	434	771	778	481	350	822	604	844	407	330	448	821	1087	657	630	593	779	832	818	789	629	890	1160
Slc37a1	17	31286792	31350739	+	Slc37a1	ENSMUSG00000024036	solute carrier family 37 (glycerol-3- phosphate transporter), member 1 [Source:MGI Symbol;Acc:MGI:2446181]	+	gene	Name match	0	0.00125585	0.027080286294221878	-0.332327	-0.234734	329	278	247	462	235	290	506	314	224	347	309	383	205	184	227	352	477	270	269	313	366	391	365	399	261	312	446
Trim71	9	114507133	114564369	-	Trim71	ENSMUSG00000079259	tripartite motif-containing 71 [Source:MGI Symbol;Acc:MGI:2685973]	-	gene	Name match	0	9.660496313762968E-15	1.2349018292320824E-12	-0.332906	-0.310421	3589	2786	2677	4263	1868	2972	6415	4084	2964	3793	3124	4319	3672	3215	3544	4433	5928	3466	2774	2693	3380	3597	3782	3413	2526	3229	4555
Lclat1	17	73107985	73243368	+	Lclat1	ENSMUSG00000054469	lysocardiolipin acyltransferase 1 [Source:MGI Symbol;Acc:MGI:2684937]	+	gene	Name match	0	4.5683611915592337E-7	2.2337002519634552E-5	-0.333212	-0.284538	784	697	673	1172	430	769	1512	967	713	758	597	833	931	716	711	720	910	525	713	690	810	950	888	867	631	837	1000
Fut8	12	77238125	77476338	+	Fut8	ENSMUSG00000021065	fucosyltransferase 8 [Source:MGI Symbol;Acc:MGI:1858901]	+	gene	Name match	0	2.2113626982900314E-5	7.469746051356196E-4	-0.334132	-0.268793	630	543	491	1008	409	653	991	594	416	757	595	699	376	355	357	636	770	510	488	524	607	663	630	684	500	647	775
Ttc5	14	50765415	50785519	-	Ttc5	ENSMUSG00000006288	tetratricopeptide repeat domain 5 [Source:MGI Symbol;Acc:MGI:2683584]	-	gene	Name match	0	1.0368421499151736E-4	0.00302665	-0.334479	-0.259105	433	375	384	652	415	517	541	425	283	423	374	485	348	268	321	386	486	340	397	422	501	553	508	551	431	496	754
Dsg2	18	20558074	20604521	+	Dsg2	ENSMUSG00000044393	desmoglein 2 [Source:MGI Symbol;Acc:MGI:1196466]	+	gene	Name match	0	1.185675030379585E-10	9.5824104207054E-9	-0.339457	-0.306135	1726	1486	1506	2667	1085	1792	2685	1662	1258	2396	1898	2724	1262	1099	1340	2682	3474	2040	1445	1378	1761	1835	1934	1846	1596	1908	2762
Sema3f	9	107681500	107710475	-	Sema3f	ENSMUSG00000034684	sema domain, immunoglobulin domain (Ig), short basic domain, secreted, (semaphorin) 3F [Source:MGI Symbol;Acc:MGI:1096347]	-	gene	Name match	0	8.455944389140768E-9	5.494397328220657E-7	-0.340398	-0.299396	1104	912	884	1859	772	1210	1237	825	510	1055	830	1081	468	393	441	780	981	573	1124	1177	1326	1489	1393	1569	1029	1395	1685
Phf19	2	34893757	34914026	-	Phf19	ENSMUSG00000026873	PHD finger protein 19 [Source:MGI Symbol;Acc:MGI:1921266]	-	gene	Name match	0	4.066947440151125E-6	1.6696324746590108E-4	-0.340413	-0.280415	702	564	517	1001	460	665	1116	738	489	733	601	755	584	475	569	543	743	510	674	593	685	827	789	785	618	827	1175
Fads2	19	10062765	10101746	-	Fads2	ENSMUSG00000024665	fatty acid desaturase 2 [Source:MGI Symbol;Acc:MGI:1930079]	-	gene	Name match	0	2.4283407570332245E-16	3.6533452586924586E-14	-0.340705	-0.319105	2576	2126	2022	3796	1546	2417	3881	2388	1773	2832	2280	3104	1830	1578	1640	2800	3549	2246	2056	2057	2352	2745	2696	2504	2088	2639	3688
Nrip1	16	76287400	76373827	-	Nrip1	ENSMUSG00000048490	nuclear receptor interacting protein 1 [Source:MGI Symbol;Acc:MGI:1315213]	-	gene	Name match	0	7.874783705119626E-7	3.729257878148928E-5	-0.341714	-0.287727	699	590	554	1021	454	676	1007	688	540	710	572	842	473	408	446	627	854	501	615	622	728	802	815	797	668	745	1033
Furin	7	80388585	80405436	-	Furin	ENSMUSG00000030530	furin (paired basic amino acid cleaving enzyme) [Source:MGI Symbol;Acc:MGI:97513]	-	gene	Name match	0	2.973357580488971E-20	6.2530027710134645E-18	-0.341767	-0.324297	2818	2387	2355	4483	1845	2730	4163	2702	1754	3031	2405	3137	2067	1720	1596	2645	3382	2151	2800	2807	3116	3619	3576	3535	2342	3066	4319
Ckb	12	111669361	111672338	-	Ckb	ENSMUSG00000001270	creatine kinase, brain [Source:MGI Symbol;Acc:MGI:88407]	-	gene	Name match	0	1.5369632410139038E-24	4.294275535403778E-22	-0.344233	-0.329589	3313	2957	2704	5467	2267	3900	4433	2600	1843	4281	3404	4405	2078	1661	2092	4157	5342	3260	3370	3353	3825	4443	4336	4214	2997	3943	5720
Ephb4	5	137350109	137378669	+	Ephb4	ENSMUSG00000029710	Eph receptor B4 [Source:MGI Symbol;Acc:MGI:104757]	+	gene	Name match	0	6.867304909974337E-5	0.00209207	-0.344464	-0.266311	451	416	344	713	351	449	887	562	370	640	490	625	478	420	483	662	795	475	402	397	448	500	519	517	344	456	605
Klhl24	16	20097542	20129221	+	Klhl24	ENSMUSG00000062901	kelch-like 24 [Source:MGI Symbol;Acc:MGI:1923035]	+	gene	Name match	0	1.8661323338164948E-5	6.448377389460802E-4	-0.344842	-0.274912	628	547	469	739	369	553	1037	667	475	721	582	752	847	722	829	924	1234	740	468	539	589	647	638	679	356	520	609
Insig1	5	28071363	28078662	+	Insig1	ENSMUSG00000045294	insulin induced gene 1 [Source:MGI Symbol;Acc:MGI:1916289]	+	gene	Name match	0	4.417242938613286E-14	5.142406899610874E-12	-0.346565	-0.320118	2386	2043	1920	2878	1308	2034	2888	1830	1292	1704	1364	1715	1639	1434	1582	1593	2173	1245	1788	1834	2199	2407	2503	2262	2529	3163	4609
Jun	4	95049034	95052222	-	Jun	ENSMUSG00000052684	jun proto-oncogene [Source:MGI Symbol;Acc:MGI:96646]	-	gene	Name match	0	1.437897026335122E-5	5.103881703689694E-4	-0.346878	-0.27737	455	427	348	716	419	505	449	311	193	386	322	416	233	191	290	344	392	338	466	482	526	617	634	569	359	532	755
Ccne1	7	38097984	38107534	-	Ccne1	ENSMUSG00000002068	cyclin E1 [Source:MGI Symbol;Acc:MGI:88316]	-	gene	Name match	0	4.354527760597193E-8	2.542264155636076E-6	-0.347027	-0.299817	1041	883	767	1363	563	953	1475	925	591	949	720	911	739	538	641	785	964	692	929	867	961	1158	1184	1066	880	1110	1545
Dlg3	X	100767722	100818410	+	Dlg3	ENSMUSG00000000881	discs large MAGUK scaffold protein 3 [Source:MGI Symbol;Acc:MGI:1888986]	+	gene	Name match	0	8.401614031754434E-4	0.0189299	-0.351383	-0.245055	273	238	234	418	193	299	357	207	148	335	253	338	190	167	193	372	486	273	258	272	307	338	337	360	296	359	467
Heg1	16	33684370	33771576	+	Heg1	ENSMUSG00000075254	heart development protein with EGF-like domains 1 [Source:MGI Symbol;Acc:MGI:1924696]	+	gene	Name match	0	6.760417656456025E-25	1.9162355301710572E-22	-0.354967	-0.339186	5884	5149	4961	9420	3964	6139	11587	7544	5119	6049	4953	6904	6283	5334	5069	5064	6375	3857	5372	5190	5984	7192	6560	6786	4555	5886	7970
Fignl2	15	101050194	101078567	-	Fignl2	ENSMUSG00000095440	fidgetin-like 2 [Source:MGI Symbol;Acc:MGI:3646919]	-	gene	Name match	0	5.30390650510526E-7	2.5676683435449377E-5	-0.355017	-0.296734	587	555	476	775	443	597	985	600	404	721	555	776	568	484	557	724	852	548	598	596	681	769	781	776	569	705	997
Pmm1	15	81951108	81960930	-	Pmm1	ENSMUSG00000022474	phosphomannomutase 1 [Source:MGI Symbol;Acc:MGI:1353418]	-	gene	Name match	0	1.3020139886066318E-4	0.00373932	-0.356528	-0.266003	381	331	315	532	313	410	594	361	264	408	325	449	455	352	382	413	610	354	354	358	381	476	470	414	295	397	588
Psd4	2	24367580	24414954	+	Psd4	ENSMUSG00000026979	pleckstrin and Sec7 domain containing 4 [Source:MGI Symbol;Acc:MGI:2674093]	+	gene	Name match	0	6.891691591590643E-4	0.016065280884504318	-0.356642	-0.24897	337	283	316	455	294	324	494	309	215	348	292	376	219	205	208	299	431	260	261	281	362	360	390	369	328	354	454
Adgrg6	10	14402583	14545659	-	Adgrg6	ENSMUSG00000039116	adhesion G protein-coupled receptor G6 [Source:MGI Symbol;Acc:MGI:1916151]	-	gene	Name match	0	3.3528242056490853E-5	0.00109473	-0.356788	-0.276582	476	389	361	837	310	550	515	377	224	573	409	565	149	125	118	331	370	280	452	471	530	575	576	652	413	540	658
Lrpap1	5	35091501	35105766	-	Lrpap1	ENSMUSG00000029103	low density lipoprotein receptor-related protein associated protein 1 [Source:MGI Symbol;Acc:MGI:96829]	-	gene	Name match	0	0.00115203	0.025007011368870735	-0.35828	-0.242715	292	236	215	445	215	278	407	239	177	280	261	342	215	191	240	372	482	297	238	257	273	304	321	330	261	300	533
Snai3	8	122454208	122460733	-	Snai3	ENSMUSG00000006587	snail family zinc finger 3 [Source:MGI Symbol;Acc:MGI:1353563]	-	gene	Name match	0	0.00108881	0.0238336	-0.360287	-0.243985	243	242	232	314	147	248	417	255	186	256	177	265	234	208	237	216	323	154	233	241	269	298	317	310	220	303	346
Pcmtd1	1	7088920	7173628	+	Pcmtd1	ENSMUSG00000051285	protein-L-isoaspartate (D-aspartate) O- methyltransferase domain containing 1 [Source:MGI Symbol;Acc:MGI:2441773]	+	gene	Name match	0	2.168893115594983E-4	0.00590797	-0.361168	-0.262945	377	338	306	567	237	349	608	365	305	441	350	486	373	362	404	495	673	412	313	289	371	418	400	393	331	406	486
Dock4	12	40445952	40846874	+	Dock4	ENSMUSG00000035954	dedicator of cytokinesis 4 [Source:MGI Symbol;Acc:MGI:1918006]	+	gene	Name match	0	3.333150234539062E-4	0.00860023	-0.361743	-0.258696	370	351	283	589	307	440	657	416	322	475	380	460	330	276	306	420	507	318	331	305	362	464	379	402	273	337	465
Snx9	17	5841329	5931954	+	Snx9	ENSMUSG00000002365	sorting nexin 9 [Source:MGI Symbol;Acc:MGI:1913866]	+	gene	Name match	0	7.963141257505413E-10	5.9217914127884796E-8	-0.363994	-0.320005	920	791	762	1337	731	918	1442	898	596	949	760	1003	616	553	551	647	862	541	857	882	1043	1194	1132	1144	691	953	1354
Plekha3	2	76675281	76696828	+	Plekha3	ENSMUSG00000002733	pleckstrin homology domain-containing, family A (phosphoinositide binding specific) member 3 [Source:MGI Symbol;Acc:MGI:1932515]	+	gene	Name match	0	7.176145788712063E-11	6.023650911402001E-9	-0.364729	-0.324833	1213	1093	1138	1958	1099	1305	1619	1059	732	1268	1000	1318	665	569	638	977	1260	863	1352	1432	1463	1817	1677	1819	1174	1490	1819
Rin3	12	102283048	102390855	+	Rin3	ENSMUSG00000044456	Ras and Rab interactor 3 [Source:MGI Symbol;Acc:MGI:2385708]	+	gene	Name match	0	6.823708010992484E-15	8.8972053466016E-13	-0.366046	-0.336865	1933	1728	1496	2749	1394	1757	3020	1882	1421	1955	1571	2043	1480	1301	1206	1490	2017	1150	1839	1912	1972	2501	2366	2303	1726	2140	2828
Fam117a	11	95337018	95381872	+	Fam117a	ENSMUSG00000038893	family with sequence similarity 117, member A [Source:MGI Symbol;Acc:MGI:2144564]	+	gene	Name match	0	8.561427966924384E-5	0.00254089	-0.366499	-0.273261	413	386	356	566	247	381	742	428	355	518	454	572	479	428	467	717	922	595	363	370	383	493	483	423	394	472	605
Nefl	14	68083863	68089095	+	Nefl	ENSMUSG00000022055	neurofilament, light polypeptide [Source:MGI Symbol;Acc:MGI:97313]	+	gene	Name match	0	2.4051607852015877E-6	1.0407109220977873E-4	-0.367562	-0.29689	572	553	520	889	447	571	1282	881	545	454	309	478	451	377	370	137	132	111	518	507	607	711	636	694	454	554	721
Engase	11	118476829	118489209	+	Engase	ENSMUSG00000033857	endo-beta-N-acetylglucosaminidase [Source:MGI Symbol;Acc:MGI:2443788]	+	gene	Name match	0	7.695360109210014E-4	0.017685765400528908	-0.367938	-0.250488	263	252	226	417	228	304	372	238	163	294	250	334	197	200	179	276	341	210	237	249	264	322	323	295	238	296	433
Acvr1	2	58388644	58567157	-	Acvr1	ENSMUSG00000026836	activin A receptor, type 1 [Source:MGI Symbol;Acc:MGI:87911]	-	gene	Name match	0	6.43145494905184E-6	2.510706544853747E-4	-0.368381	-0.292079	469	414	433	796	346	505	696	424	297	532	418	492	332	272	268	348	407	272	491	464	585	609	662	654	429	565	754
Msh2	17	87672330	87723713	+	Msh2	ENSMUSG00000024151	mutS homolog 2 [Source:MGI Symbol;Acc:MGI:101816]	+	gene	Name match	0	8.926820685418077E-22	2.103502978628274E-19	-0.368555	-0.348377	3159	2719	2597	4973	2723	3391	5737	3487	2551	4082	3297	4129	3094	2780	2845	3760	4962	3026	2592	2592	2864	3485	3389	3216	2352	3001	4281
Satb2	1	56793981	56978650	-	Satb2	ENSMUSG00000038331	special AT-rich sequence binding protein 2 [Source:MGI Symbol;Acc:MGI:2679336]	-	gene	Name match	0	2.111383707870118E-7	1.0838436537596863E-5	-0.368657	-0.307778	998	820	724	1323	356	828	1635	1029	803	1042	830	1204	770	664	754	953	1440	772	831	726	933	1023	1124	970	790	971	1331
Ppp1r18	17	35865593	35875596	+	Ppp1r18	ENSMUSG00000034595	protein phosphatase 1, regulatory subunit 18 [Source:MGI Symbol;Acc:MGI:1923698]	+	gene	Name match	0	1.1206049066458945E-6	5.156891711521894E-5	-0.369168	-0.301284	594	507	477	850	388	549	831	510	326	598	470	641	428	386	363	610	738	473	542	538	597	679	725	698	445	560	803
Myo18a	11	77763246	77865980	+	Myo18a	ENSMUSG00000000631	myosin XVIIIA [Source:MGI Symbol;Acc:MGI:2667185]	+	gene	Name match	0	1.2115354941499845E-8	7.643616299901623E-7	-0.370124	-0.31761	931	773	707	1366	805	951	1857	1135	857	1443	1116	1539	1309	1090	1334	1784	2309	1288	719	780	896	1006	976	1017	687	938	1463
Arid3a	10	79927043	79955018	+	Arid3a	ENSMUSG00000019564	AT rich interactive domain 3A (BRIGHT-like) [Source:MGI Symbol;Acc:MGI:1328360]	+	gene	Name match	0	1.1531597204905708E-10	9.397290945400982E-9	-0.375425	-0.331359	1165	936	899	1574	697	1012	1429	877	628	1217	958	1306	771	650	782	1291	1670	1041	1070	1007	1218	1376	1344	1423	939	1156	1653
Pltp	2	164839518	164857711	-	Pltp	ENSMUSG00000017754	phospholipid transfer protein [Source:MGI Symbol;Acc:MGI:103151]	-	gene	Name match	0	3.076282382608042E-6	1.302365562878549E-4	-0.376721	-0.300055	480	433	423	736	322	489	801	498	342	817	626	795	502	453	485	860	1308	770	444	456	500	585	598	581	466	580	773
Cyth3	5	143622447	143710250	+	Cyth3	ENSMUSG00000018001	cytohesin 3 [Source:MGI Symbol;Acc:MGI:1335107]	+	gene	Name match	0	4.239009837592178E-11	3.6847356277291965E-9	-0.378225	-0.335045	1163	1013	960	1743	892	1229	1751	1146	810	1261	1008	1346	1020	868	848	986	1267	775	999	976	1173	1397	1269	1301	1024	1239	1647
Agpat4	17	12118704	12219645	+	Agpat4	ENSMUSG00000023827	1-acylglycerol-3-phosphate O-acyltransferase 4 (lysophosphatidic acid acyltransferase, delta) [Source:MGI Symbol;Acc:MGI:1915512]	+	gene	Name match	0	1.2057097592332866E-5	4.353069525677711E-4	-0.382491	-0.294388	460	435	457	713	339	476	900	560	384	570	459	608	563	505	558	613	817	418	388	397	465	533	498	548	409	511	757
Sema4b	7	80186841	80226527	+	Sema4b	ENSMUSG00000030539	sema domain, immunoglobulin domain (Ig), transmembrane domain (TM) and short cytoplasmic domain, (semaphorin) 4B [Source:MGI Symbol;Acc:MGI:107559]	+	gene	Name match	0	2.718271616686252E-7	1.3702050637220964E-5	-0.384408	-0.315343	579	558	531	997	446	637	1030	617	456	702	547	737	502	467	564	712	898	503	555	546	650	738	712	765	560	644	839
Gfod1	13	43195245	43304172	-	Gfod1	ENSMUSG00000051335	glucose-fructose oxidoreductase domain containing 1 [Source:MGI Symbol;Acc:MGI:2145304]	-	gene	Name match	0	1.5958740550559014E-4	0.00445251	-0.38754	-0.274347	270	190	197	391	192	249	312	194	131	229	209	231	140	128	135	169	191	132	263	270	330	389	361	344	259	362	498
Krt19	11	100140810	100148665	-	Krt19	ENSMUSG00000020911	keratin 19 [Source:MGI Symbol;Acc:MGI:96693]	-	gene	Name match	0	3.8288952087031647E-13	4.114589571835303E-11	-0.390685	-0.350875	1165	1131	963	1873	1277	1303	1949	1159	848	1551	1243	1594	1230	1109	1327	1153	1658	968	1090	1218	1314	1557	1543	1506	1248	1634	2091
Dph5	3	115887837	115934361	+	Dph5	ENSMUSG00000033554	diphthamide biosynthesis 5 [Source:MGI Symbol;Acc:MGI:1916990]	+	gene	Name match	0	0.00152518	0.031937405467033386	-0.391123	-0.244985	216	159	159	329	173	279	299	227	134	268	187	259	152	142	154	228	326	190	222	184	225	283	278	243	219	287	426
Tns3	11	8431652	8664681	-	Tns3	ENSMUSG00000020422	tensin 3 [Source:MGI Symbol;Acc:MGI:2443012]	-	gene	Name match	0	7.869668817420124E-22	1.877012008870276E-19	-0.397328	-0.372334	2003	1708	1667	2918	1356	1991	3177	2148	1488	1921	1577	2190	1545	1302	1446	1625	2180	1338	2091	2025	2342	2774	2764	2714	1887	2399	3332
Phactr1	13	42680623	43138526	+	Phactr1	ENSMUSG00000054728	phosphatase and actin regulator 1 [Source:MGI Symbol;Acc:MGI:2659021]	+	gene	Name match	0	3.141780672427652E-12	3.10338116316089E-10	-0.397426	-0.352519	929	877	816	1662	822	1153	1272	913	580	1055	813	1028	567	471	498	665	736	544	1078	1051	1232	1483	1352	1458	947	1301	1602
Bcat1	6	144993835	145076184	-	Bcat1	ENSMUSG00000030268	branched chain aminotransferase 1, cytosolic [Source:MGI Symbol;Acc:MGI:104861]	-	gene	Name match	0	3.7452441968469814E-31	1.526030934070264E-28	-0.39881	-0.381174	4892	4212	3993	7817	3781	5184	7556	4760	3473	6332	4974	6505	3335	2911	3106	5471	7036	4422	4063	4152	4721	5640	5742	5167	4392	5399	7604
Tfap2c	2	172549593	172558622	+	Tfap2c	ENSMUSG00000028640	transcription factor AP-2, gamma [Source:MGI Symbol;Acc:MGI:106032]	+	gene	Name match	0	3.1361576973846237E-25	9.020142930505723E-23	-0.399357	-0.377446	3125	2599	2472	4442	1919	2796	5265	3330	2386	3294	2517	3283	3019	2643	2760	2795	3687	2242	2969	2879	3421	4104	3807	3943	2562	3625	4552
Anxa3	5	96793339	96845966	+	Anxa3	ENSMUSG00000029484	annexin A3 [Source:MGI Symbol;Acc:MGI:1201378]	+	gene	Name match	0	6.049096555216238E-6	2.3802570649422705E-4	-0.399972	-0.306254	529	435	442	761	432	549	751	419	349	784	636	804	372	345	330	911	1286	725	375	428	532	594	575	535	461	495	873
Nfkb1	3	135584655	135691547	-	Nfkb1	ENSMUSG00000028163	nuclear factor of kappa light polypeptide gene enhancer in B cells 1, p105 [Source:MGI Symbol;Acc:MGI:97312]	-	gene	Name match	0	6.895568367326632E-5	0.00209741	-0.40055	-0.286779	343	284	264	489	221	314	451	339	252	338	260	362	230	225	196	311	355	218	273	282	343	392	368	388	285	369	494
Fgfbp1	5	43978858	43981779	-	Fgfbp1	ENSMUSG00000048373	fibroblast growth factor binding protein 1 [Source:MGI Symbol;Acc:MGI:1096350]	-	gene	Name match	0	3.970197583777306E-14	4.649648287918806E-12	-0.40165	-0.361657	1605	1497	1265	2179	1314	1461	2693	1751	1235	1312	1177	1395	1845	1670	1716	1371	1763	1091	1204	1339	1411	1740	1737	1594	1438	1659	2396
Spop	11	95414080	95493406	+	Spop	ENSMUSG00000057522	speckle-type BTB/POZ protein [Source:MGI Symbol;Acc:MGI:1343085]	+	gene	Name match	0	6.40815978059095E-9	4.219891991397162E-7	-0.403592	-0.339337	731	682	591	1153	662	899	970	661	503	720	580	707	482	441	459	647	897	550	645	686	805	942	859	936	587	712	1056
Castor1	11	4218225	4222409	+	Castor1	ENSMUSG00000020424	cytosolic arginine sensor for mTORC1 subunit 1 [Source:MGI Symbol;Acc:MGI:1919212]	+	gene	Name match	0	3.145905935753035E-8	1.8644735746420338E-6	-0.407323	-0.335962	702	638	599	1199	685	831	924	673	432	918	663	810	479	467	465	607	747	455	713	743	843	1048	874	1034	588	837	1004
Septin9	11	117199661	117362325	+	Septin9	ENSMUSG00000059248	septin 9 [Source:MGI Symbol;Acc:MGI:1858222]	+	gene	Name match	0	1.6799586931209783E-16	2.6076693633732793E-14	-0.408401	-0.372551	1841	1612	1478	2747	1271	1842	2762	1682	1223	2191	1694	2373	1573	1369	1543	1989	2521	1557	1647	1539	1800	2258	2048	2117	1632	2171	2840
Lactb2	1	13623330	13660546	-	Lactb2	ENSMUSG00000025937	lactamase, beta 2 [Source:MGI Symbol;Acc:MGI:2442551]	-	gene	Name match	0	7.568158252979629E-6	2.90231459075585E-4	-0.408876	-0.30817	523	394	412	686	193	449	900	515	431	582	451	635	522	473	478	708	859	542	398	353	453	535	483	531	410	460	643
Mfsd12	10	81357491	81366225	+	Mfsd12	ENSMUSG00000034854	major facilitator superfamily domain containing 12 [Source:MGI Symbol;Acc:MGI:3604804]	+	gene	Name match	0	3.0764540497330017E-6	1.302365562878549E-4	-0.409052	-0.314344	469	369	359	655	365	456	618	383	275	543	388	552	497	415	515	768	1038	553	403	392	413	531	524	504	320	418	626
Ssh1	5	113937094	113993894	-	Ssh1	ENSMUSG00000042121	slingshot protein phosphatase 1 [Source:MGI Symbol;Acc:MGI:2686240]	-	gene	Name match	0	4.61753472101329E-14	5.343771865978786E-12	-0.410054	-0.36747	1209	1064	1041	2059	983	1433	1719	1126	768	1391	1127	1407	727	621	652	1086	1335	826	1331	1425	1506	1847	1746	1903	975	1290	1663
Junb	8	84976910	84978718	-	Junb	ENSMUSG00000052837	jun B proto-oncogene [Source:MGI Symbol;Acc:MGI:96647]	-	gene	Name match	0	2.778998632911112E-15	3.7483899447895985E-13	-0.410347	-0.371107	1381	1170	1155	1899	948	1325	2074	1451	886	1306	1040	1429	976	838	894	918	1123	776	1230	1209	1409	1714	1591	1655	1005	1369	1930
Sox4	13	28948919	28953713	-	Sox4	ENSMUSG00000076431	SRY (sex determining region Y)-box 4 [Source:MGI Symbol;Acc:MGI:98366]	-	gene	Name match	0	9.926669132954286E-14	1.135355524872761E-11	-0.41404	-0.369245	1598	1302	1282	2419	1163	1531	2199	1611	1034	1497	1184	1535	1021	977	890	841	1069	668	1306	1384	1603	1989	1702	1853	843	1109	1491
Lcp1	14	75131101	75230842	+	Lcp1	ENSMUSG00000021998	lymphocyte cytosolic protein 1 [Source:MGI Symbol;Acc:MGI:104808]	+	gene	Name match	0	0	1.401298464324817E-45	-0.414794	-0.402146	6421	5825	5534	11485	5490	7527	8417	5565	3715	8466	6541	8667	3508	2822	3006	7531	9671	5947	6448	6343	7201	8904	8548	8417	5864	7850	10140
Igsf9	1	172481788	172498878	+	Igsf9	ENSMUSG00000037995	immunoglobulin superfamily, member 9 [Source:MGI Symbol;Acc:MGI:2135283]	+	gene	Name match	0	1.8478434640201158E-6	8.17649852251634E-5	-0.415765	-0.320383	467	409	391	705	337	499	674	401	291	557	387	575	320	310	318	521	669	380	434	392	488	613	575	513	410	555	706
Tmem125	4	118540941	118544044	-	Tmem125	ENSMUSG00000050854	transmembrane protein 125 [Source:MGI Symbol;Acc:MGI:1923409]	-	gene	Name match	0	3.921503957826644E-4	0.00989636	-0.415814	-0.270221	259	215	187	337	160	212	475	294	211	256	183	256	262	200	229	241	310	174	197	213	232	293	264	274	233	272	438
Zfp1	8	111643401	111671011	+	Zfp1	ENSMUSG00000055835	zinc finger protein 1 [Source:MGI Symbol;Acc:MGI:99154]	+	gene	Name match	0	1.726542686810717E-4	0.0047762	-0.41723	-0.281248	258	228	223	453	189	308	363	256	170	246	188	275	146	155	147	212	246	137	263	253	299	366	310	379	299	358	560
Amt	9	108296853	108302302	+	Amt	ENSMUSG00000032607	aminomethyltransferase [Source:MGI Symbol;Acc:MGI:3646700]	+	gene	Name match	0	8.799224815447815E-6	3.3031715429387987E-4	-0.417458	-0.31019	422	359	305	660	292	441	721	394	297	576	442	590	408	378	414	621	766	472	418	351	401	506	516	497	370	431	634
Septin4	11	87566653	87590539	+	Septin4	ENSMUSG00000020486	septin 4 [Source:MGI Symbol;Acc:MGI:1270156]	+	gene	Name match	0	0.00120529	0.026105325669050217	-0.424205	-0.253576	228	209	195	282	129	217	317	204	142	382	275	405	278	203	304	527	738	412	191	183	194	220	258	262	195	254	372
Mindy2	9	70599014	70657174	-	Mindy2	ENSMUSG00000042444	MINDY lysine 48 deubiquitinase 2 [Source:MGI Symbol;Acc:MGI:2443086]	-	gene	Name match	0	4.863205540459603E-4	0.011874478310346603	-0.42496	-0.268759	258	212	175	317	151	267	496	342	222	312	232	336	211	198	202	336	405	268	187	181	219	265	246	253	180	224	270
Cirbp	10	80165985	80172786	+	Cirbp	ENSMUSG00000045193	cold inducible RNA binding protein [Source:MGI Symbol;Acc:MGI:893588]	+	gene	Name match	0	7.85388401709497E-4	0.017965644598007202	-0.425177	-0.261178	144	136	102	201	90	141	244	176	148	157	131	169	145	120	153	165	232	130	171	180	202	248	224	248	250	289	433
Dusp5	19	53529109	53542431	+	Dusp5	ENSMUSG00000034765	dual specificity phosphatase 5 [Source:MGI Symbol;Acc:MGI:2685183]	+	gene	Name match	0	1.5696006497775672E-15	2.1771808260320075E-13	-0.425395	-0.382677	1144	1040	979	1912	871	1362	1695	1185	751	1199	1037	1272	702	609	548	913	1101	739	1128	1183	1309	1566	1550	1599	1527	1853	2475
Lama1	17	67697259	67822647	+	Lama1	ENSMUSG00000032796	laminin, alpha 1 [Source:MGI Symbol;Acc:MGI:99892]	+	gene	Name match	0	8.47397604957223E-5	0.00252259	-0.426716	-0.291943	254	238	245	498	271	368	408	241	172	299	271	374	99	104	104	180	238	161	259	226	286	337	342	326	211	240	351
Shroom4	X	6399854	6637448	+	Shroom4	ENSMUSG00000068270	shroom family member 4 [Source:MGI Symbol;Acc:MGI:2685570]	+	gene	Name match	0	2.6256117019948227E-24	7.03448145600572E-22	-0.428229	-0.400422	2604	2343	2330	4843	2131	3154	3852	2644	1760	3160	2487	3394	1943	1574	1569	2718	3405	2054	2494	2611	3203	3693	3525	3601	1969	2737	3446
Cd38	5	43868553	43912375	+	Cd38	ENSMUSG00000029084	CD38 antigen [Source:MGI Symbol;Acc:MGI:107474]	+	gene	Name match	0	4.905477399006486E-4	0.0119628	-0.42912	-0.269321	239	224	189	315	137	180	367	222	161	199	120	197	170	163	180	88	122	84	175	183	216	261	241	247	177	223	265
Pdgfa	5	138976014	138997370	-	Pdgfa	ENSMUSG00000025856	platelet derived growth factor, alpha [Source:MGI Symbol;Acc:MGI:97527]	-	gene	Name match	0	2.4803663567496415E-9	1.738745680768261E-7	-0.429767	-0.35707	495	487	426	738	320	491	745	475	367	658	532	666	442	430	434	664	857	513	567	604	636	812	808	744	462	583	823
Hand1	11	57828705	57832818	-	Hand1	ENSMUSG00000037335	heart and neural crest derivatives expressed 1 [Source:MGI Symbol;Acc:MGI:103577]	-	gene	Name match	0	1.3748071856708766E-29	4.635944872919392E-27	-0.431232	-0.407923	3166	2776	2596	6072	1930	3296	4180	2848	1780	4699	3437	4701	1893	1559	1666	3893	4893	3045	4194	3929	4475	5601	5360	5533	3929	5625	6761
Fam107b	2	3570488	3782142	+	Fam107b	ENSMUSG00000026655	family with sequence similarity 107, member B [Source:MGI Symbol;Acc:MGI:1913790]	+	gene	Name match	0	1.8949760109601005E-14	2.3757653830336345E-12	-0.433346	-0.385017	1015	840	865	1450	699	1013	1487	931	679	919	829	1017	779	682	749	833	1020	584	976	1043	1110	1417	1395	1291	944	1210	1624
Tmem41b	7	109972187	109986929	-	Tmem41b	ENSMUSG00000047554	transmembrane protein 41B [Source:MGI Symbol;Acc:MGI:1289225]	-	gene	Name match	0	2.54824178251567E-12	2.555821110306056E-10	-0.434557	-0.37756	1222	988	1001	2024	606	1334	1484	931	650	1328	1047	1353	587	460	501	1014	1372	804	1016	964	1282	1509	1353	1404	1062	1343	1785
Srgap3	6	112717971	112947266	-	Srgap3	ENSMUSG00000030257	SLIT-ROBO Rho GTPase activating protein 3 [Source:MGI Symbol;Acc:MGI:2152938]	-	gene	Name match	0	2.270465047331527E-4	0.00613339	-0.435715	-0.281632	232	188	178	373	191	271	164	111	82	184	171	218	65	55	45	165	202	96	204	202	224	283	262	282	182	230	298
Mtss1	15	58941234	59082005	-	Mtss1	ENSMUSG00000022353	MTSS I-BAR domain containing 1 [Source:MGI Symbol;Acc:MGI:2384818]	-	gene	Name match	0	6.479555740952492E-4	0.015305211767554283	-0.436399	-0.265925	182	177	157	298	122	214	351	241	159	226	171	256	234	194	209	210	262	154	161	179	204	228	240	245	158	214	265
Prkch	12	73584796	73778185	+	Prkch	ENSMUSG00000021108	protein kinase C, eta [Source:MGI Symbol;Acc:MGI:97600]	+	gene	Name match	0	3.388026016182266E-5	0.00110438	-0.437396	-0.304565	243	201	198	438	230	301	338	227	167	283	230	332	160	160	172	307	426	220	279	251	299	348	374	367	244	292	389
Ildr1	16	36693978	36726804	+	Ildr1	ENSMUSG00000022900	immunoglobulin-like domain containing receptor 1 [Source:MGI Symbol;Acc:MGI:2146574]	+	gene	Name match	0	1.4011803432367742E-4	0.00398318	-0.440452	-0.289061	223	227	211	386	159	225	380	242	176	248	241	337	208	168	191	309	369	236	195	209	255	300	285	281	212	282	354
Gata3	2	9857078	9890034	-	Gata3	ENSMUSG00000015619	GATA binding protein 3 [Source:MGI Symbol;Acc:MGI:95663]	-	gene	Name match	0	7.734056465557225E-31	2.9659347625100167E-28	-0.441255	-0.417359	2929	2559	2340	5099	2043	3116	4591	3131	2114	3872	2966	4167	2354	1988	2194	3805	5048	2965	2684	2854	3111	3942	3692	3762	2462	3447	4232
Fgd4	16	16416917	16600549	-	Fgd4	ENSMUSG00000022788	FYVE, RhoGEF and PH domain containing 4 [Source:MGI Symbol;Acc:MGI:2183747]	-	gene	Name match	0	2.6197431779451108E-8	1.5716851748948102E-6	-0.445112	-0.355928	536	415	394	832	336	627	704	434	337	615	468	709	351	277	311	607	819	489	427	451	536	624	634	607	402	516	675
Lonrf1	8	36216064	36249516	-	Lonrf1	ENSMUSG00000039633	LON peptidase N-terminal domain and ring finger 1 [Source:MGI Symbol;Acc:MGI:3609241]	-	gene	Name match	0	7.972936941769149E-7	3.7574627640424296E-5	-0.450168	-0.339561	392	378	332	599	288	431	681	476	318	411	336	457	364	310	299	416	486	297	328	371	434	523	478	498	321	404	570
Tfpi	2	84432855	84476775	-	Tfpi	ENSMUSG00000027082	tissue factor pathway inhibitor [Source:MGI Symbol;Acc:MGI:1095418]	-	gene	Name match	0	5.882577203131234E-10	4.4421405220873567E-8	-0.451758	-0.373833	598	516	565	1152	569	812	685	444	296	689	504	635	251	229	196	372	456	295	601	627	745	915	803	896	580	795	980
Septin5	16	18620502	18629954	-	Septin5	ENSMUSG00000072214	septin 5 [Source:MGI Symbol;Acc:MGI:1195461]	-	gene	Name match	0	2.0540190234896727E-5	6.998694152571261E-4	-0.452524	-0.313745	319	303	282	565	348	429	514	343	190	511	357	502	187	139	134	267	396	247	276	340	376	406	428	479	297	373	508
Rab15	12	76797960	76822908	-	Rab15	ENSMUSG00000021062	RAB15, member RAS oncogene family [Source:MGI Symbol;Acc:MGI:1916865]	-	gene	Name match	0	1.5948429642892448E-13	1.7722693104738063E-11	-0.453368	-0.394947	862	746	715	1438	719	1012	1434	972	658	1052	790	1048	1083	863	948	913	1172	669	915	830	1059	1251	1230	1239	722	945	1236
Sestd1	2	77180340	77280592	-	Sestd1	ENSMUSG00000042272	SEC14 and spectrin domains 1 [Source:MGI Symbol;Acc:MGI:1916262]	-	gene	Name match	0	2.0436596969375387E-5	6.975549040362239E-4	-0.454557	-0.314366	270	232	219	440	208	290	494	323	221	384	282	401	317	260	290	354	497	346	238	253	278	337	337	348	253	292	401
Plaur	7	24462484	24475968	+	Plaur	ENSMUSG00000046223	plasminogen activator, urokinase receptor [Source:MGI Symbol;Acc:MGI:97612]	+	gene	Name match	0	1.8721859383576453E-16	2.883166321247972E-14	-0.45533	-0.406547	1205	1046	1045	1816	861	1132	1701	1000	712	1238	935	1202	701	622	635	1025	1275	797	1109	1179	1229	1565	1630	1489	1110	1356	1907
Eef2k	7	120842831	120907450	+	Eef2k	ENSMUSG00000035064	eukaryotic elongation factor-2 kinase [Source:MGI Symbol;Acc:MGI:1195261]	+	gene	Name match	0	6.5557599349119755E-9	4.3026025764447695E-7	-0.456284	-0.367292	469	427	365	873	400	597	827	542	402	747	643	771	468	364	421	667	874	518	463	446	526	655	645	610	417	561	780
Trib2	12	15791727	15816922	-	Trib2	ENSMUSG00000020601	tribbles pseudokinase 2 [Source:MGI Symbol;Acc:MGI:2145021]	-	gene	Name match	0	1.8559288946562447E-5	6.432285881601274E-4	-0.456839	-0.315964	269	249	211	478	218	313	290	230	153	278	242	304	126	89	85	147	175	108	291	271	364	448	362	420	211	310	397
Arrb1	7	99535466	99606771	+	Arrb1	ENSMUSG00000018909	arrestin, beta 1 [Source:MGI Symbol;Acc:MGI:99473]	+	gene	Name match	0	1.1766944680857705E-6	5.3770541853737086E-5	-0.458454	-0.339963	383	330	258	443	247	365	694	449	363	415	364	500	441	392	441	509	629	370	302	315	377	437	446	440	248	360	496
Grhl3	4	135541888	135573630	-	Grhl3	ENSMUSG00000037188	grainyhead like transcription factor 3 [Source:MGI Symbol;Acc:MGI:2655333]	-	gene	Name match	0	3.7957543099764735E-5	0.001219	-0.459155	-0.308808	280	260	277	399	194	299	547	341	235	280	240	319	355	302	349	238	343	181	242	254	242	335	330	322	293	449	585
Bcl2l11	2	128126038	128162547	+	Bcl2l11	ENSMUSG00000027381	BCL2-like 11 (apoptosis facilitator) [Source:MGI Symbol;Acc:MGI:1197519]	+	gene	Name match	0	3.9492887901277025E-19	7.499047379838338E-17	-0.460291	-0.416957	1205	1010	983	2263	976	1576	1492	1077	762	1212	989	1332	678	541	519	813	976	610	1198	1204	1401	1732	1637	1704	1059	1387	1848
C77080	4	129219578	129261404	-	C77080	ENSMUSG00000050390	expressed sequence C77080 [Source:MGI Symbol;Acc:MGI:2140651]	-	gene	Name match	0	2.0805450447701014E-28	6.563113190260869E-26	-0.462619	-0.432904	2340	1898	1791	3522	1514	2355	2986	1956	1360	2387	1920	2693	1566	1340	1485	2377	3166	1868	2265	2383	2764	3340	3195	3361	2252	2885	3909
Znrf1	8	111536097	111626030	+	Znrf1	ENSMUSG00000033545	zinc and ring finger 1 [Source:MGI Symbol;Acc:MGI:2177308]	+	gene	Name match	0	1.7573350543850785E-12	1.7901019555566222E-10	-0.464264	-0.396877	922	763	682	1500	643	1032	1431	1061	629	1085	869	1107	842	607	708	785	993	632	773	792	949	1208	1037	1116	643	879	1249
Fgd3	13	49261554	49320311	-	Fgd3	ENSMUSG00000037946	FYVE, RhoGEF and PH domain containing 3 [Source:MGI Symbol;Acc:MGI:1353657]	-	gene	Name match	0	8.5231609409675E-4	0.019116511568427086	-0.464309	-0.263969	189	142	170	299	135	176	164	124	83	176	143	182	61	73	61	180	206	126	160	165	187	239	261	186	158	218	331
Socs3	11	117966079	117970047	-	Socs3	ENSMUSG00000053113	suppressor of cytokine signaling 3 [Source:MGI Symbol;Acc:MGI:1201791]	-	gene	Name match	0	0.00245567	0.047599684447050095	-0.465385	-0.241855	108	98	106	192	81	125	197	131	93	129	96	136	191	169	191	150	174	108	114	125	147	156	192	168	127	150	204
Limk2	11	3344256	3409189	-	Limk2	ENSMUSG00000020451	LIM motif-containing protein kinase 2 [Source:MGI Symbol;Acc:MGI:1197517]	-	gene	Name match	0	0	2.5643761897144152E-43	-0.465424	-0.446855	3959	3366	3073	6037	3021	4266	5369	3347	2348	4538	3746	4982	2976	2531	2830	5022	6488	4090	3644	3598	4172	5160	5125	5001	3598	4453	6325
St6gal1	16	23224740	23360350	+	St6gal1	ENSMUSG00000022885	beta galactoside alpha 2,6 sialyltransferase 1 [Source:MGI Symbol;Acc:MGI:108470]	+	gene	Name match	0	1.1003579158952448E-9	8.090526648629748E-8	-0.466068	-0.379202	597	560	513	922	473	636	907	638	399	703	569	713	509	376	358	537	678	426	468	502	601	725	693	684	562	722	916
Btbd11	10	85386814	85660292	+	Btbd11	ENSMUSG00000020042	BTB (POZ) domain containing 11 [Source:MGI Symbol;Acc:MGI:1921257]	+	gene	Name match	0	1.0393339055332022E-14	1.311438262673048E-12	-0.468224	-0.409413	841	742	639	1385	702	992	1246	872	543	899	715	1056	596	487	466	684	810	506	873	875	965	1256	1160	1227	693	971	1181
Klf6	13	5861482	5870394	+	Klf6	ENSMUSG00000000078	Kruppel-like factor 6 [Source:MGI Symbol;Acc:MGI:1346318]	+	gene	Name match	0	7.470882810559096E-19	1.3655657387863957E-16	-0.468654	-0.422426	1192	987	1022	1897	890	1375	1233	857	630	1220	973	1330	698	589	763	1125	1472	977	1179	1153	1454	1745	1671	1658	1300	1670	2185
Sat1	X	155213132	155216449	-	Sat1	ENSMUSG00000025283	spermidine/spermine N1-acetyl transferase 1 [Source:MGI Symbol;Acc:MGI:98233]	-	gene	Name match	0	6.850987556390464E-4	0.0160086	-0.470753	-0.26862	207	129	136	307	141	209	223	162	83	298	227	236	128	96	152	439	545	296	138	155	164	225	204	186	116	152	214
Sgk1	10	21882184	21999903	+	Sgk1	ENSMUSG00000019970	serum/glucocorticoid regulated kinase 1 [Source:MGI Symbol;Acc:MGI:1340062]	+	gene	Name match	0	1.46288954283591E-7	7.77478089730721E-6	-0.471856	-0.358665	403	336	321	633	347	478	415	248	208	490	414	509	172	163	219	432	542	367	384	387	449	528	605	508	434	569	754
D16Ertd472e	16	78540338	78576708	-	D16Ertd472e	ENSMUSG00000022864	DNA segment, Chr 16, ERATO Doi 472, expressed [Source:MGI Symbol;Acc:MGI:1196400]	-	gene	Name match	0	1.0679873874153145E-8	6.759772190889635E-7	-0.472666	-0.372908	448	395	394	731	364	502	585	379	265	501	395	540	241	201	220	400	525	351	422	396	481	593	586	569	440	513	721
Mb21d2	16	28826176	28929673	-	Mb21d2	ENSMUSG00000051065	Mab-21 domain containing 2 [Source:MGI Symbol;Acc:MGI:1917028]	-	gene	Name match	0	1.6073697395313502E-7	8.473568414046895E-6	-0.473193	-0.358622	423	336	333	663	284	474	467	309	241	517	429	584	225	184	226	487	692	407	347	382	412	510	550	477	330	391	539
Antxr2	5	97882783	98031043	-	Antxr2	ENSMUSG00000029338	anthrax toxin receptor 2 [Source:MGI Symbol;Acc:MGI:1919164]	-	gene	Name match	0	1.6391183549346877E-11	1.5338695869004937E-9	-0.475202	-0.397645	682	593	553	1175	565	731	919	665	399	742	569	794	306	264	226	495	591	389	641	592	752	875	905	893	586	751	1001
Adgrl2	3	148815583	148990555	-	Adgrl2	ENSMUSG00000028184	adhesion G protein-coupled receptor L2 [Source:MGI Symbol;Acc:MGI:2139714]	-	gene	Name match	0	5.752330196053374E-41	4.166815634309952E-38	-0.476143	-0.453702	3195	2628	2507	5827	2403	3755	4741	3063	2357	4809	3975	5365	2518	2110	2452	5157	6420	3949	2878	2886	3351	4223	4171	3905	3172	3685	5047
Acpp	9	104288251	104337748	-	Acpp	ENSMUSG00000032561	acid phosphatase, prostate [Source:MGI Symbol;Acc:MGI:1928480]	-	gene	Name match	0	5.3653752114150884E-20	1.0930834452863638E-17	-0.476583	-0.43083	1633	1396	1303	2627	981	1692	3341	2188	1555	1953	1521	1867	2293	1904	1917	2037	2394	1458	1398	1327	1522	1998	1817	1921	1390	1692	2072
Elf4	X	48411046	48463132	-	Elf4	ENSMUSG00000031103	E74-like factor 4 (ets domain transcription factor) [Source:MGI Symbol;Acc:MGI:1928377]	-	gene	Name match	0	1.6650658629657755E-10	1.3237951179689844E-8	-0.476792	-0.391395	579	515	485	968	443	655	923	636	430	812	628	827	431	392	368	715	941	564	540	601	655	854	754	816	498	648	788
Tmcc3	10	94311949	94590956	+	Tmcc3	ENSMUSG00000020023	transmembrane and coiled coil domains 3 [Source:MGI Symbol;Acc:MGI:2442900]	+	gene	Name match	0	8.206537956310917E-31	3.0866053476230573E-28	-0.477191	-0.447228	2401	2046	2036	4043	1930	2698	3189	2069	1400	2789	2298	3086	1490	1317	1300	2585	3174	1960	2224	2251	2719	3423	3216	3067	1990	2724	3652
Slco2a1	9	102988712	103096002	+	Slco2a1	ENSMUSG00000032548	solute carrier organic anion transporter family, member 2a1 [Source:MGI Symbol;Acc:MGI:1346021]	+	gene	Name match	0	2.6391902863130733E-16	3.9104001070197625E-14	-0.478522	-0.422036	1108	940	895	1897	738	1181	1522	965	684	1034	765	1143	530	454	412	761	898	553	1110	1081	1260	1648	1435	1581	1092	1339	1828
Ehd4	2	120089175	120154606	-	Ehd4	ENSMUSG00000027293	EH-domain containing 4 [Source:MGI Symbol;Acc:MGI:1919619]	-	gene	Name match	0	0	8.267660939516421E-44	-0.478871	-0.458912	3434	3134	2920	6672	3466	4550	4943	3180	2139	4760	3766	4782	2655	2312	2291	4217	5300	3220	3496	3503	3909	5017	4901	4837	3091	4198	5282
Xylt1	7	117380979	117673580	+	Xylt1	ENSMUSG00000030657	xylosyltransferase 1 [Source:MGI Symbol;Acc:MGI:2451073]	+	gene	Name match	0	2.220075678849298E-9	1.5731971814147983E-7	-0.481009	-0.383754	732	611	602	1308	646	873	1127	808	505	824	634	879	526	467	404	504	678	403	704	645	884	1088	888	1038	630	919	1125
Samd5	10	9622936	9675208	-	Samd5	ENSMUSG00000060487	sterile alpha motif domain containing 5 [Source:MGI Symbol;Acc:MGI:2444815]	-	gene	Name match	0	0.00104792	0.023002462461590767	-0.482377	-0.260965	172	144	141	205	86	121	316	250	138	101	59	117	169	146	146	60	65	54	131	133	132	184	181	173	87	98	168
Metrnl	11	121701544	121716306	+	Metrnl	ENSMUSG00000039208	meteorin, glial cell differentiation regulator-like [Source:MGI Symbol;Acc:MGI:2384806]	+	gene	Name match	0	1.0549532802883732E-8	6.703301664856554E-7	-0.484485	-0.37825	375	410	318	647	338	460	566	475	240	555	386	512	265	198	238	322	412	272	417	381	470	582	562	576	394	486	659
Bcor	X	12036740	12160355	-	Bcor	ENSMUSG00000040363	BCL6 interacting corepressor [Source:MGI Symbol;Acc:MGI:1918708]	-	gene	Name match	0	1.551278882818652E-32	6.595632974780209E-30	-0.485875	-0.45596	2263	1858	1799	3819	1533	2536	3494	2055	1605	3279	2677	3750	1952	1696	1941	3347	4491	2664	2512	2383	2669	3478	3446	3364	2358	3036	4389
Fam83d	2	158768093	158786637	+	Fam83d	ENSMUSG00000027654	family with sequence similarity 83, member D [Source:MGI Symbol;Acc:MGI:1919128]	+	gene	Name match	0	5.2115832482879654E-11	4.470532832812069E-9	-0.486851	-0.400552	453	433	407	892	423	614	594	441	257	563	502	604	326	273	288	515	643	407	534	511	624	746	781	740	471	640	779
Pdgfb	15	79995874	80014977	-	Pdgfb	ENSMUSG00000000489	platelet derived growth factor, B polypeptide [Source:MGI Symbol;Acc:MGI:97528]	-	gene	Name match	0	8.146530599333346E-4	0.018483741208910942	-0.488433	-0.266396	150	132	98	187	93	126	200	114	92	141	131	192	121	104	114	180	212	129	147	121	149	187	200	181	112	137	202
Cldn7	11	69964779	69967885	+	Cldn7	ENSMUSG00000018569	claudin 7 [Source:MGI Symbol;Acc:MGI:1859285]	+	gene	Name match	0	2.4802982818549262E-43	2.022522099529295E-40	-0.489132	-0.466186	3248	2916	2672	5863	3202	4128	4480	2990	1912	4161	3485	4372	2264	1967	2185	3371	4133	2464	2965	3058	3627	4523	4344	4259	2697	3442	5015
Plcxd2	16	45959263	46010218	-	Plcxd2	ENSMUSG00000087141	phosphatidylinositol-specific phospholipase C, X domain containing 2 [Source:MGI Symbol;Acc:MGI:3647874]	-	gene	Name match	0	1.92508039731365E-7	1.0040193046734203E-5	-0.494	-0.365205	336	322	311	623	252	400	504	321	229	492	436	554	270	244	239	719	940	523	317	336	365	443	498	450	301	339	448
Gjb3	4	127325235	127330844	-	Gjb3	ENSMUSG00000042367	gap junction protein, beta 3 [Source:MGI Symbol;Acc:MGI:95721]	-	gene	Name match	0	1.6218123142369473E-19	3.140535124984154E-17	-0.494165	-0.44232	1070	971	914	1634	692	1083	1646	1042	745	1294	979	1356	1194	879	1275	1187	1509	978	1060	1013	1176	1510	1455	1475	1293	1608	2147
Abcg1	17	31057675	31117988	+	Abcg1	ENSMUSG00000024030	ATP binding cassette subfamily G member 1 [Source:MGI Symbol;Acc:MGI:107704]	+	gene	Name match	0	4.3792775250039995E-4	0.010910816490650177	-0.497565	-0.278805	194	155	142	257	117	160	253	175	125	201	158	160	157	142	147	192	268	157	153	171	170	232	193	252	134	147	209
Ank2	3	126921612	127499350	-	Ank2	ENSMUSG00000032826	ankyrin 2, brain [Source:MGI Symbol;Acc:MGI:88025]	-	gene	Name match	0	3.680850932141766E-5	0.00118992	-0.508123	-0.318918	199	165	143	389	168	293	188	120	89	259	226	294	73	54	49	131	181	104	166	191	226	287	261	255	182	189	301
Gm49601	16	18620466	18626427	-	Gm49601	ENSMUSG00000116594	predicted gene, 49601 [Source:MGI Symbol;Acc:MGI:6215011]	-	gene	Name match	0	5.5281881941482425E-5	0.00171348	-0.509946	-0.313559	189	169	172	342	224	263	300	220	110	304	220	294	115	81	81	167	221	157	173	201	230	259	267	306	184	222	337
Cgn	3	94760069	94786515	-	Cgn	ENSMUSG00000068876	cingulin [Source:MGI Symbol;Acc:MGI:1927237]	-	gene	Name match	0	1.0853529238374904E-4	0.00315414	-0.511677	-0.303912	251	183	164	367	186	276	394	246	202	400	350	475	312	274	337	689	960	507	148	154	202	229	243	223	206	213	409
Dusp18	11	3895240	3901296	+	Dusp18	ENSMUSG00000047205	dual specificity phosphatase 18 [Source:MGI Symbol;Acc:MGI:1922469]	+	gene	Name match	0	5.901171334699029E-6	2.329560520593077E-4	-0.514264	-0.341815	232	221	223	335	136	246	387	243	184	326	249	360	216	168	182	333	481	284	205	206	238	307	296	296	229	249	372
Hs6st1	1	36068400	36106446	+	Hs6st1	ENSMUSG00000045216	heparan sulfate 6-O-sulfotransferase 1 [Source:MGI Symbol;Acc:MGI:1354958]	+	gene	Name match	0	1.3454930814513135E-27	4.1117427184285476E-25	-0.51694	-0.474956	2006	1695	1640	3342	1275	2086	3445	2048	1508	2630	1945	2744	1786	1454	1608	2560	3185	1928	1877	1687	2009	2682	2571	2489	1774	2182	3170
Lrfn4	19	4611785	4615667	-	Lrfn4	ENSMUSG00000045045	leucine rich repeat and fibronectin type III domain containing 4 [Source:MGI Symbol;Acc:MGI:2385612]	-	gene	Name match	0	3.7215009797364473E-4	0.00948958	-0.521348	-0.283418	150	120	126	226	89	146	278	180	132	198	152	192	164	128	161	208	290	168	137	114	162	202	184	188	134	173	252
Plekhd1	12	80692591	80724214	+	Plekhd1	ENSMUSG00000066438	pleckstrin homology domain containing, family D (with coiled-coil domains) member 1 [Source:MGI Symbol;Acc:MGI:3036228]	+	gene	Name match	0	1.1713918866007589E-6	5.3770541853737086E-5	-0.521897	-0.359615	425	370	324	728	359	451	794	445	328	601	499	701	371	387	326	676	829	565	254	232	316	402	357	356	296	361	553
Rhou	8	123653929	123663884	+	Rhou	ENSMUSG00000039960	ras homolog family member U [Source:MGI Symbol;Acc:MGI:1916831]	+	gene	Name match	0	1.53187453499036E-13	1.717819983482194E-11	-0.522274	-0.436674	758	675	651	1267	618	911	1063	753	525	982	773	1027	644	601	758	873	1006	630	662	806	849	1083	1035	1107	628	834	1167
Wipi1	11	109573331	109611967	-	Wipi1	ENSMUSG00000041895	WD repeat domain, phosphoinositide interacting 1 [Source:MGI Symbol;Acc:MGI:1261864]	-	gene	Name match	0	8.166882281557264E-8	4.576730134431273E-6	-0.527074	-0.382473	259	224	217	456	201	316	387	249	189	371	261	388	256	191	264	367	581	291	279	273	326	421	418	388	225	309	409
Zyx	6	42349630	42360213	+	Zyx	ENSMUSG00000029860	zyxin [Source:MGI Symbol;Acc:MGI:103072]	+	gene	Name match	0	3.1809475140173348E-43	2.489322643965178E-40	-0.52726	-0.498658	2250	2082	1911	4812	1875	2850	2347	1559	967	2824	2145	2998	918	844	832	2011	2645	1613	2775	2679	3087	4061	3890	3992	2329	2997	3947
D930048N14Rik	11	51650954	51657681	+	D930048N14Rik	ENSMUSG00000052563	RIKEN cDNA D930048N14 gene [Source:MGI Symbol;Acc:MGI:2144709]	+	gene	Name match	0	9.783962741494179E-4	0.021646464243531227	-0.527955	-0.263541	109	119	83	195	105	105	202	129	112	134	111	166	106	79	79	127	145	85	100	104	124	149	149	160	105	128	185
Wdr72	9	74110356	74283308	+	Wdr72	ENSMUSG00000044976	WD repeat domain 72 [Source:MGI Symbol;Acc:MGI:3583957]	+	gene	Name match	0	2.9674149422398433E-12	2.94602536810018E-10	-0.530311	-0.43252	664	556	515	1102	553	787	971	674	455	1033	804	1056	497	400	423	987	1208	766	474	531	614	794	763	709	475	636	772
Klf13	7	63886351	63938915	-	Klf13	ENSMUSG00000052040	Kruppel-like factor 13 [Source:MGI Symbol;Acc:MGI:1354948]	-	gene	Name match	0	2.493859390778055E-15	3.4348522290339467E-13	-0.531032	-0.451421	744	629	546	1301	591	852	1175	730	506	1067	883	1174	479	434	458	871	1165	705	648	690	842	1000	1039	1010	598	818	1099
Sdc4	2	164424247	164443887	-	Sdc4	ENSMUSG00000017009	syndecan 4 [Source:MGI Symbol;Acc:MGI:1349164]	-	gene	Name match	0	2.4213877267006275E-34	1.2462500594352879E-31	-0.534805	-0.497457	1825	1728	1387	3236	1698	2229	2777	1658	1253	2711	2320	2871	1913	1722	2042	3331	4336	2466	1836	1778	2002	2637	2682	2579	1676	2157	3085
Smox	2	131491496	131525922	+	Smox	ENSMUSG00000027333	spermine oxidase [Source:MGI Symbol;Acc:MGI:2445356]	+	gene	Name match	0	8.323693691636436E-6	3.1672141631133854E-4	-0.534896	-0.341921	242	237	214	417	188	297	379	247	168	252	215	270	174	124	155	154	188	106	271	227	312	369	334	432	224	290	433
Tspan2	3	102734529	102801513	+	Tspan2	ENSMUSG00000027858	tetraspanin 2 [Source:MGI Symbol;Acc:MGI:1917997]	+	gene	Name match	0	4.6660823863931E-4	0.011493606492877007	-0.538847	-0.279487	146	128	141	192	88	153	279	158	141	128	108	134	168	144	134	122	143	104	119	110	134	162	166	183	95	135	164
Pfkp	13	6579768	6648777	-	Pfkp	ENSMUSG00000021196	phosphofructokinase, platelet [Source:MGI Symbol;Acc:MGI:1891833]	-	gene	Name match	0	6.588839557827937E-31	2.5772905256761792E-28	-0.538983	-0.496671	1679	1495	1366	2775	1532	1983	3287	2036	1501	2613	2162	2816	1762	1499	1539	2211	2921	1601	1381	1395	1622	2108	2043	2045	1359	1749	2698
Serpine1	5	137061504	137072268	-	Serpine1	ENSMUSG00000037411	serine (or cysteine) peptidase inhibitor, clade E, member 1 [Source:MGI Symbol;Acc:MGI:97608]	-	gene	Name match	0	0	0	-0.541108	-0.523206	5968	5299	5322	10773	4277	6304	5615	3682	2271	6211	4530	5910	1377	1168	1176	3795	4663	3229	6423	6659	7726	9902	9606	9832	5615	6937	9146
Neurl1b	17	26414829	26446349	+	Neurl1b	ENSMUSG00000034413	neuralized E3 ubiquitin protein ligase 1B [Source:MGI Symbol;Acc:MGI:3643092]	+	gene	Name match	0	4.753932898893254E-6	1.9210211758036166E-4	-0.54594	-0.350572	201	162	149	344	188	268	362	244	174	294	213	343	232	171	232	318	394	265	207	199	271	299	312	344	176	249	326
Cdh5	8	104101625	104144511	+	Cdh5	ENSMUSG00000031871	cadherin 5 [Source:MGI Symbol;Acc:MGI:105057]	+	gene	Name match	0	1.384787610732019E-4	0.00394231	-0.547326	-0.302857	161	133	139	297	131	207	178	117	73	208	148	226	45	37	42	107	122	97	140	136	175	231	182	225	134	199	234
S1pr1	3	115710433	115715072	-	S1pr1	ENSMUSG00000045092	sphingosine-1-phosphate receptor 1 [Source:MGI Symbol;Acc:MGI:1096355]	-	gene	Name match	0	2.8651866305637217E-21	6.515967416851982E-19	-0.547964	-0.484363	1085	1036	885	1970	770	1247	1500	901	634	1543	1196	1674	789	694	775	1484	1843	1187	989	967	1033	1448	1449	1350	1064	1357	1742
Alcam	16	52248996	52454074	-	Alcam	ENSMUSG00000022636	activated leukocyte cell adhesion molecule [Source:MGI Symbol;Acc:MGI:1313266]	-	gene	Name match	0	0.00217146	0.042738527059555054	-0.553	-0.243176	121	96	101	141	64	102	246	124	123	161	143	182	142	142	187	212	267	202	96	92	89	136	149	111	87	87	142
Col7a1	9	108953586	108984875	+	Col7a1	ENSMUSG00000025650	collagen, type VII, alpha 1 [Source:MGI Symbol;Acc:MGI:88462]	+	gene	Name match	0	0.00216055	0.0425968	-0.556441	-0.243332	119	105	79	163	94	94	176	100	84	128	110	114	96	87	68	108	175	100	72	85	104	119	121	131	96	132	166
Nuak2	1	132316126	132333488	+	Nuak2	ENSMUSG00000009772	NUAK family, SNF1-like kinase, 2 [Source:MGI Symbol;Acc:MGI:1921387]	+	gene	Name match	0	0.00128206	0.027494026347994804	-0.558813	-0.25659	110	96	94	153	77	79	173	107	85	116	126	130	116	98	126	171	242	116	83	92	97	136	132	121	61	81	106
Pcgf5	19	36348309	36460970	+	Pcgf5	ENSMUSG00000024805	polycomb group ring finger 5 [Source:MGI Symbol;Acc:MGI:1923505]	+	gene	Name match	0	5.860035318178817E-17	9.471948473770055E-15	-0.561894	-0.477539	734	627	593	1379	651	945	923	560	448	1088	918	1181	577	446	501	1335	1730	988	638	703	748	1051	1014	929	732	820	1073
Arl4c	1	88673125	88702221	-	Arl4c	ENSMUSG00000049866	ADP-ribosylation factor-like 4C [Source:MGI Symbol;Acc:MGI:2445172]	-	gene	Name match	0	4.188637492408276E-10	3.225250821969894E-8	-0.56949	-0.429721	316	287	244	545	294	338	455	297	203	387	300	401	275	244	333	340	431	263	324	326	425	530	521	493	364	473	702
Dok2	14	70766036	70778495	+	Dok2	ENSMUSG00000022102	docking protein 2 [Source:MGI Symbol;Acc:MGI:1332623]	+	gene	Name match	0	2.2608428123995754E-18	3.9835641872014525E-16	-0.570915	-0.489194	822	689	614	1357	628	820	1704	1087	722	959	739	999	779	662	633	708	836	570	658	675	733	998	1006	975	723	903	1337
Tnfaip8l1	17	56162477	56173955	+	Tnfaip8l1	ENSMUSG00000044469	tumor necrosis factor, alpha-induced protein 8-like 1 [Source:MGI Symbol;Acc:MGI:1913693]	+	gene	Name match	0	1.173755845229607E-5	4.2669731192290783E-4	-0.573026	-0.343415	112	125	119	284	114	149	126	128	64	146	97	126	85	64	79	121	105	78	144	161	200	244	255	228	151	167	236
Mmp9	2	164940780	164955850	+	Mmp9	ENSMUSG00000017737	matrix metallopeptidase 9 [Source:MGI Symbol;Acc:MGI:97011]	+	gene	Name match	0	1.411728527800012E-26	4.183422071543389E-24	-0.579294	-0.519287	1686	1516	1375	3715	1856	2456	2671	1858	1131	3165	2336	3003	1063	890	903	1825	2006	1219	1895	1797	2132	2897	2569	2970	1648	2427	2773
Itga5	15	103344286	103366763	-	Itga5	ENSMUSG00000000555	integrin alpha 5 (fibronectin receptor alpha) [Source:MGI Symbol;Acc:MGI:96604]	-	gene	Name match	0	1.4238441234731548E-37	8.983078467404736E-35	-0.587134	-0.542479	1665	1549	1387	3197	1587	2162	2461	1658	1092	2430	2019	2656	1057	896	971	2250	2796	1628	1488	1485	1711	2297	2243	2284	1353	1687	2316
Endod1	9	14353990	14381507	-	Endod1	ENSMUSG00000037419	endonuclease domain containing 1 [Source:MGI Symbol;Acc:MGI:1919196]	-	gene	Name match	0	2.0356373514997597E-14	2.535859543184582E-12	-0.587518	-0.477218	433	429	369	892	388	563	472	316	188	505	400	475	203	157	166	385	453	299	466	478	510	732	710	680	351	496	546
Podxl	6	31519488	31563981	-	Podxl	ENSMUSG00000025608	podocalyxin-like [Source:MGI Symbol;Acc:MGI:1351317]	-	gene	Name match	0	2.802596928649634E-45	2.1089541888088497E-42	-0.588843	-0.551363	2655	2479	2240	5309	2306	3471	4672	2948	2088	3993	3147	4408	2808	2284	2594	3749	4793	2798	2608	2456	2952	3919	3797	3972	2591	3232	4474
Fblim1	4	141576062	141606096	-	Fblim1	ENSMUSG00000006219	filamin binding LIM protein 1 [Source:MGI Symbol;Acc:MGI:1921452]	-	gene	Name match	0	0	0	-0.591204	-0.557234	2310	2083	2003	4594	1952	2882	3097	2011	1323	2579	1964	2779	1363	1256	1186	1766	2252	1378	2355	2290	2625	3625	3465	3537	2121	2882	3750
Kndc1	7	139894696	139941537	+	Kndc1	ENSMUSG00000066129	kinase non-catalytic C-lobe domain (KIND) containing 1 [Source:MGI Symbol;Acc:MGI:1923734]	+	gene	Name match	0	6.552510312758386E-4	0.015421660616993904	-0.59634	-0.271289	86	74	79	128	52	79	171	106	67	103	87	113	112	77	101	120	123	101	84	99	89	138	133	129	95	106	142
Sh3pxd2b	11	32347820	32428173	+	Sh3pxd2b	ENSMUSG00000040711	SH3 and PX domains 2B [Source:MGI Symbol;Acc:MGI:2442062]	+	gene	Name match	0	4.90454462513686E-44	4.17334708645217E-41	-0.59897	-0.558432	3554	3191	3001	6390	2934	4120	6781	4462	3004	3983	3084	4291	3457	2944	2753	2849	3536	2141	3189	3008	3693	5061	4545	4911	2922	3950	5120
Trib3	2	152337422	152344032	-	Trib3	ENSMUSG00000032715	tribbles pseudokinase 3 [Source:MGI Symbol;Acc:MGI:1345675]	-	gene	Name match	0	1.7511606748010777E-11	1.6231849198078407E-9	-0.598973	-0.45703	556	462	449	868	378	530	1184	792	498	751	568	750	386	336	343	527	729	500	362	349	401	551	582	502	467	610	907
Vdr	15	97854425	97910630	-	Vdr	ENSMUSG00000022479	vitamin D (1,25-dihydroxyvitamin D3) receptor [Source:MGI Symbol;Acc:MGI:103076]	-	gene	Name match	0	4.120105645544214E-11	3.5973672929401346E-9	-0.600751	-0.453576	290	254	274	574	282	405	428	257	151	379	244	367	183	160	196	286	386	220	345	347	388	551	490	548	339	490	544
Oasl2	5	114896936	114912234	+	Oasl2	ENSMUSG00000029561	2'-5' oligoadenylate synthetase-like 2 [Source:MGI Symbol;Acc:MGI:1344390]	+	gene	Name match	0	5.543710823729953E-9	3.6878876130685967E-7	-0.601386	-0.424455	335	295	291	478	241	341	479	286	225	343	251	344	222	199	216	257	346	205	314	289	331	468	410	497	341	466	574
Ier3	17	35821684	35822923	+	Ier3	ENSMUSG00000003541	immediate early response 3 [Source:MGI Symbol;Acc:MGI:104814]	+	gene	Name match	0	3.585228780522698E-9	2.4432023337794817E-7	-0.614571	-0.431527	237	241	197	507	213	318	392	244	176	361	288	373	192	187	194	285	387	239	238	241	293	372	396	377	217	318	365
Pdlim2	14	70164218	70177681	-	Pdlim2	ENSMUSG00000022090	PDZ and LIM domain 2 [Source:MGI Symbol;Acc:MGI:2384850]	-	gene	Name match	0	8.213672231249802E-8	4.589800028043101E-6	-0.614662	-0.405831	205	195	190	392	216	276	291	181	149	298	222	358	173	135	161	352	424	256	237	215	228	322	346	344	212	232	324
Piezo2	18	63010213	63387183	-	Piezo2	ENSMUSG00000041482	piezo-type mechanosensitive ion channel component 2 [Source:MGI Symbol;Acc:MGI:1918781]	-	gene	Name match	0	4.479421509688856E-16	6.441802793228854E-14	-0.616354	-0.503029	599	507	439	1292	585	835	1127	778	527	921	742	987	578	491	423	480	731	373	447	483	565	769	737	715	474	601	841
Tns4	11	99065678	99089306	-	Tns4	ENSMUSG00000017607	tensin 4 [Source:MGI Symbol;Acc:MGI:2144377]	-	gene	Name match	0	9.040069243854663E-15	1.1631951912088878E-12	-0.622989	-0.497249	561	451	458	956	343	555	606	358	269	603	459	590	228	197	233	729	933	491	453	440	552	737	675	743	505	679	796
Pfkfb3	2	11471433	11554077	-	Pfkfb3	ENSMUSG00000026773	6-phosphofructo-2-kinase/fructose-2,6- biphosphatase 3 [Source:MGI Symbol;Acc:MGI:2181202]	-	gene	Name match	0	4.7365721547976136E-4	0.011608756147325039	-0.623571	-0.277854	81	103	95	142	75	121	223	118	94	129	104	146	144	124	143	164	265	134	80	86	90	125	140	118	105	133	186
Ccnjl	11	43528784	43586997	+	Ccnjl	ENSMUSG00000044707	cyclin J-like [Source:MGI Symbol;Acc:MGI:2685723]	+	gene	Name match	0	4.398389592097374E-6	1.7921604739967734E-4	-0.62389	-0.362189	192	155	109	427	167	249	310	197	155	364	317	394	148	111	139	377	432	247	145	173	188	251	224	280	125	190	205
Serpinb9b	13	33027416	33041884	+	Serpinb9b	ENSMUSG00000021403	serine (or cysteine) peptidase inhibitor, clade B, member 9b [Source:MGI Symbol;Acc:MGI:894668]	+	gene	Name match	0	9.61798559728777E-6	3.576208546292037E-4	-0.627427	-0.351408	152	111	103	254	129	183	122	88	56	165	119	179	47	46	37	100	154	82	118	132	169	218	204	204	172	216	248
Nppb	4	147985788	147987205	+	Nppb	ENSMUSG00000029019	natriuretic peptide type B [Source:MGI Symbol;Acc:MGI:97368]	+	gene	Name match	0	4.206105472803756E-7	2.0773486539837904E-5	-0.630661	-0.392298	121	135	102	381	199	234	141	82	70	204	168	224	81	52	90	152	170	127	173	160	215	273	265	283	129	206	268
Klf7	1	64029447	64122282	-	Klf7	ENSMUSG00000025959	Kruppel-like factor 7 (ubiquitous) [Source:MGI Symbol;Acc:MGI:1935151]	-	gene	Name match	0	1.732016960409588E-11	1.6130852209528257E-9	-0.637582	-0.471753	405	243	279	640	235	426	552	377	271	471	352	519	312	242	244	408	542	333	287	296	338	495	448	447	530	690	985
Ssbp2	13	91460283	91703429	+	Ssbp2	ENSMUSG00000003992	single-stranded DNA binding protein 2 [Source:MGI Symbol;Acc:MGI:1914220]	+	gene	Name match	0	1.057611734722741E-4	0.00308268	-0.638502	-0.310037	93	81	88	161	48	98	219	124	112	73	55	100	104	93	92	72	84	38	94	87	121	159	152	144	79	111	143
Timp3	10	86300372	86349506	+	Timp3	ENSMUSG00000020044	tissue inhibitor of metalloproteinase 3 [Source:MGI Symbol;Acc:MGI:98754]	+	gene	Name match	0	3.2071970963443164E-6	1.3489539560396224E-4	-0.639159	-0.367949	155	133	137	267	123	153	161	78	69	177	144	179	92	65	80	136	166	96	147	154	165	238	209	257	159	163	200
Marcks	10	37133375	37138920	-	Marcks	ENSMUSG00000069662	myristoylated alanine rich protein kinase C substrate [Source:MGI Symbol;Acc:MGI:96907]	-	gene	Name match	0	4.153000100438183E-30	1.476806836919524E-27	-0.642872	-0.571662	1120	933	869	2533	907	1596	1133	820	516	2149	1639	2221	529	477	534	1953	2661	1606	1078	998	1269	1793	1633	1636	944	1290	1676
Lgi3	14	70530685	70538324	+	Lgi3	ENSMUSG00000033595	leucine-rich repeat LGI family, member 3 [Source:MGI Symbol;Acc:MGI:2182619]	+	gene	Name match	0	0.00114896	0.024968277662992477	-0.64964	-0.253776	69	56	72	120	55	97	103	66	57	113	83	110	69	51	53	87	101	61	62	71	75	123	103	91	55	70	93
Ehbp1l1	19	5707376	5726317	-	Ehbp1l1	ENSMUSG00000024937	EH domain binding protein 1-like 1 [Source:MGI Symbol;Acc:MGI:3612340]	-	gene	Name match	0	0.00152156	0.031895581632852554	-0.649721	-0.246084	67	57	52	150	72	97	118	67	42	171	127	184	73	69	37	194	263	195	64	58	71	111	96	87	43	58	87
Tmem231	8	111912011	111933881	-	Tmem231	ENSMUSG00000031951	transmembrane protein 231 [Source:MGI Symbol;Acc:MGI:2685024]	-	gene	Name match	0	3.619024937506765E-6	1.5091874229256064E-4	-0.650978	-0.367386	146	102	95	224	125	204	270	158	112	285	213	285	171	151	149	290	396	204	135	120	155	215	204	205	123	168	240
Tmem37	1	120067377	120074074	-	Tmem37	ENSMUSG00000050777	transmembrane protein 37 [Source:MGI Symbol;Acc:MGI:2157899]	-	gene	Name match	0	1.0746061889221892E-6	4.980366793461144E-5	-0.655038	-0.384121	153	117	120	235	103	193	182	132	73	197	162	217	79	76	63	173	227	153	143	146	153	228	226	222	136	200	238
Chst2	9	95399292	95406722	-	Chst2	ENSMUSG00000033350	carbohydrate sulfotransferase 2 [Source:MGI Symbol;Acc:MGI:1891160]	-	gene	Name match	0	4.944871408161015E-16	7.059255252832991E-14	-0.664052	-0.526044	498	451	402	1048	542	728	569	456	263	737	664	751	194	185	159	427	555	389	508	508	660	921	766	882	420	565	768
Slc29a1	17	45585200	45599606	-	Slc29a1	ENSMUSG00000023942	solute carrier family 29 (nucleoside transporters), member 1 [Source:MGI Symbol;Acc:MGI:1927073]	-	gene	Name match	0	8.51063603796098E-34	3.9631194886843206E-31	-0.667428	-0.596534	1095	921	919	1978	805	1286	2021	1346	853	1365	1112	1419	1103	936	885	1070	1347	852	938	959	1084	1620	1488	1486	830	1135	1497
Plin2	4	86648386	86670060	-	Plin2	ENSMUSG00000028494	perilipin 2 [Source:MGI Symbol;Acc:MGI:87920]	-	gene	Name match	0	5.5870684574429395E-27	1.6811059763757633E-24	-0.671156	-0.582322	802	693	656	1425	738	930	1273	794	573	1227	900	1252	583	531	583	1110	1569	987	713	783	814	1216	1181	1174	751	996	1306
Kctd15	7	34639014	34656732	-	Kctd15	ENSMUSG00000030499	potassium channel tetramerisation domain containing 15 [Source:MGI Symbol;Acc:MGI:2385276]	-	gene	Name match	0	1.3892627282949266E-12	1.4376295986995302E-10	-0.675509	-0.498284	302	282	279	512	227	322	579	339	265	426	315	448	292	267	255	348	421	299	304	273	335	487	465	461	300	401	506
Tubb3	8	123411424	123422015	+	Tubb3	ENSMUSG00000062380	tubulin, beta 3 class III [Source:MGI Symbol;Acc:MGI:107813]	+	gene	Name match	0	8.80124844115926E-8	4.9041259444493335E-6	-0.677275	-0.416361	152	130	151	272	166	211	166	103	70	129	104	109	62	39	43	41	63	38	146	187	194	276	277	264	124	162	232
Irf2bpl	12	86880701	86884798	-	Irf2bpl	ENSMUSG00000034168	interferon regulatory factor 2 binding protein-like [Source:MGI Symbol;Acc:MGI:2442463]	-	gene	Name match	0	2.2021088530052477E-18	3.9153494475855114E-16	-0.678901	-0.549315	465	384	374	826	389	571	665	500	305	601	497	606	385	330	319	476	538	379	480	470	565	788	742	820	337	513	565
Lrrc75a	11	62604884	62648523	-	Lrrc75a	ENSMUSG00000046417	leucine rich repeat containing 75A [Source:MGI Symbol;Acc:MGI:2682293]	-	gene	Name match	0	2.2909189283382148E-4	0.00618011	-0.682272	-0.291506	111	110	113	197	85	124	262	172	134	280	232	301	241	212	271	560	770	429	77	89	87	159	122	114	77	89	132
Mex3b	7	82867333	82871515	+	Mex3b	ENSMUSG00000057706	mex3 RNA binding family member B [Source:MGI Symbol;Acc:MGI:1918252]	+	gene	Name match	0	7.146662615539236E-16	1.0055714263655299E-13	-0.683374	-0.533549	419	359	294	762	261	514	499	332	204	611	471	592	313	251	262	530	686	415	410	356	458	654	641	611	319	384	552
Ddit4	10	59949669	59951834	-	Ddit4	ENSMUSG00000020108	DNA-damage-inducible transcript 4 [Source:MGI Symbol;Acc:MGI:1921997]	-	gene	Name match	0	4.332026573514744E-30	1.512960297539064E-27	-0.68598	-0.600723	1065	1028	903	1944	897	1314	1926	1241	788	1454	1156	1422	901	793	752	783	1078	703	946	926	1144	1612	1465	1622	876	1029	1689
Rapgef3	15	97744770	97767972	-	Rapgef3	ENSMUSG00000022469	Rap guanine nucleotide exchange factor (GEF) 3 [Source:MGI Symbol;Acc:MGI:2441741]	-	gene	Name match	0	5.031361524743261E-6	2.0164625311736017E-4	-0.694225	-0.364571	104	99	85	203	123	150	144	97	84	142	125	170	89	66	64	121	174	91	100	122	128	177	192	180	80	89	133
Itga1	13	114953096	115101964	-	Itga1	ENSMUSG00000042284	integrin alpha 1 [Source:MGI Symbol;Acc:MGI:96599]	-	gene	Name match	0	3.2595636225687865E-15	4.336771827068153E-13	-0.697665	-0.533872	428	380	328	1017	493	699	972	652	426	966	793	1064	473	384	376	979	1227	779	333	373	387	571	560	589	352	486	626
Kctd6	14	8214140	8223563	+	Kctd6	ENSMUSG00000021752	potassium channel tetramerisation domain containing 6 [Source:MGI Symbol;Acc:MGI:1918643]	+	gene	Name match	0	1.6311723748071578E-22	3.9878086525497364E-20	-0.704738	-0.585309	571	513	477	1188	510	812	868	553	400	839	662	915	411	386	349	744	873	548	509	546	598	849	900	864	582	711	952
Fermt1	2	132904389	132945906	-	Fermt1	ENSMUSG00000027356	fermitin family member 1 [Source:MGI Symbol;Acc:MGI:2443583]	-	gene	Name match	0	2.2342406737152487E-4	0.00605225	-0.721816	-0.289647	30	40	29	113	79	85	47	35	20	90	63	72	22	40	28	63	67	68	59	65	94	114	125	108	63	67	115
Usp43	11	67854523	67922153	-	Usp43	ENSMUSG00000020905	ubiquitin specific peptidase 43 [Source:MGI Symbol;Acc:MGI:2444541]	-	gene	Name match	0	9.302206272520276E-30	3.1917990152582562E-27	-0.735958	-0.631609	710	672	669	1422	748	983	1078	651	445	1005	838	1081	510	462	477	913	1113	683	684	634	768	1177	1091	1102	736	851	1245
Wnt7a	6	91363981	91411363	-	Wnt7a	ENSMUSG00000030093	wingless-type MMTV integration site family, member 7A [Source:MGI Symbol;Acc:MGI:98961]	-	gene	Name match	0	4.7034744056873024E-5	0.00148612	-0.74103	-0.32307	69	71	50	152	52	79	56	43	24	68	64	89	10	15	8	33	66	38	74	76	88	133	141	112	56	66	110
Gm11695	11	115462045	115463454	-	Gm11695	ENSMUSG00000085651	predicted gene 11695 [Source:MGI Symbol;Acc:MGI:3649841]	-	gene	Name match	0	1.824317587306723E-5	6.348754977807403E-4	-0.742296	-0.342026	104	89	77	136	53	80	149	108	69	87	72	96	75	60	62	53	60	42	78	79	101	148	138	132	83	111	149
Vstm2b	7	40898328	40930594	+	Vstm2b	ENSMUSG00000039257	V-set and transmembrane domain containing 2B [Source:MGI Symbol;Acc:MGI:1914525]	+	gene	Name match	0	0.00259321	0.0497235	-0.747347	-0.219265	55	47	42	82	39	64	106	65	47	61	48	51	51	49	46	25	30	25	43	57	38	74	71	81	32	34	75
Ptprb	10	116275523	116389535	+	Ptprb	ENSMUSG00000020154	protein tyrosine phosphatase, receptor type, B [Source:MGI Symbol;Acc:MGI:97809]	+	gene	Name match	0	0.00226328	0.044309619814157486	-0.758862	-0.222489	60	58	61	98	42	75	96	50	51	76	61	92	49	41	34	80	87	58	49	30	60	73	77	77	48	63	106
Ace	11	105967945	105989964	+	Ace	ENSMUSG00000020681	angiotensin I converting enzyme (peptidyl- dipeptidase A) 1 [Source:MGI Symbol;Acc:MGI:87874]	+	gene	Name match	0	3.8129225140437484E-4	0.00968482	-0.763649	-0.272274	75	55	58	134	65	63	95	47	44	113	76	108	59	47	42	62	68	58	61	52	71	90	92	120	38	55	72
Sfn	4	133600556	133602168	-	Sfn	ENSMUSG00000047281	stratifin [Source:MGI Symbol;Acc:MGI:1891831]	-	gene	Name match	0	0	0	-0.770011	-0.731308	1760	1529	1471	3956	1641	2423	2002	1181	793	2414	1664	2275	738	635	616	1534	1986	1348	2313	2334	2613	4130	4016	3870	1906	2377	3622
Tnfaip2	12	111442469	111455018	+	Tnfaip2	ENSMUSG00000021281	tumor necrosis factor, alpha-induced protein 2 [Source:MGI Symbol;Acc:MGI:104960]	+	gene	Name match	0	2.4963128453237005E-6	1.0753939568530768E-4	-0.77038	-0.376518	107	108	106	200	97	147	225	142	84	184	148	183	117	119	125	160	194	123	106	95	114	180	149	192	82	115	157
Bcar3	3	122294136	122530191	+	Bcar3	ENSMUSG00000028121	breast cancer anti-estrogen resistance 3 [Source:MGI Symbol;Acc:MGI:1352501]	+	gene	Name match	0	1.7264771470141435E-17	2.9109000857652093E-15	-0.772956	-0.584297	302	275	278	673	323	419	365	247	153	550	421	538	184	163	166	438	579	326	359	360	398	645	555	652	359	462	496
Eomes	9	118478212	118486132	+	Eomes	ENSMUSG00000032446	eomesodermin [Source:MGI Symbol;Acc:MGI:1201683]	+	gene	Name match	0	0	0	-0.781404	-0.749679	5362	4658	4455	11629	5269	7470	9392	5894	4001	8128	6509	8768	3662	3124	2996	5499	7006	4344	5451	5119	5963	9412	9025	9142	4254	5787	7453
Zfp703	8	26977325	26981461	+	Zfp703	ENSMUSG00000085795	zinc finger protein 703 [Source:MGI Symbol;Acc:MGI:2662729]	+	gene	Name match	0	2.4112563459117987E-28	7.485611446909396E-26	-0.784582	-0.654967	639	574	543	1539	552	980	1030	678	452	962	708	1041	412	315	306	479	646	410	801	783	857	1378	1232	1471	747	1142	1326
Bhlhe40	6	108660629	108666925	+	Bhlhe40	ENSMUSG00000030103	basic helix-loop-helix family, member e40 [Source:MGI Symbol;Acc:MGI:1097714]	+	gene	Name match	0	0	0	-0.797527	-0.722463	1090	976	926	2150	795	1326	1282	800	589	1473	1092	1488	534	429	426	1177	1495	956	1065	1096	1224	1943	1976	1791	1281	1506	2190
Dll1	17	15367354	15376872	-	Dll1	ENSMUSG00000014773	delta like canonical Notch ligand 1 [Source:MGI Symbol;Acc:MGI:104659]	-	gene	Name match	0	3.882885503116995E-4	0.00982425	-0.822062	-0.265478	48	46	41	69	43	83	126	86	48	83	51	74	56	25	40	25	22	13	47	54	53	85	73	106	61	77	106
Lrrn4	2	132868305	132880891	-	Lrrn4	ENSMUSG00000043110	leucine rich repeat neuronal 4 [Source:MGI Symbol;Acc:MGI:2445154]	-	gene	Name match	0	4.620137695280978E-19	8.605776658253866E-17	-0.833275	-0.621233	396	308	331	773	226	413	655	380	274	718	543	726	388	331	428	784	1086	629	325	313	333	615	529	538	301	428	613
Psg29	7	17203477	17215760	+	Psg29	ENSMUSG00000023159	pregnancy-specific glycoprotein 29 [Source:MGI Symbol;Acc:MGI:1891361]	+	gene	Name match	0	8.317846804857254E-4	0.018785271793603897	-0.834014	-0.243534	35	49	38	81	33	63	66	50	30	60	38	56	21	35	15	36	62	32	38	35	50	75	62	75	30	73	69
Hsd17b2	8	117701904	117759027	+	Hsd17b2	ENSMUSG00000031844	hydroxysteroid (17-beta) dehydrogenase 2 [Source:MGI Symbol;Acc:MGI:1096386]	+	gene	Name match	0	1.5842845186853083E-6	7.074300810927525E-5	-0.838656	-0.383054	79	79	62	212	77	122	144	108	61	113	78	100	83	54	56	53	59	28	83	69	98	149	144	140	71	104	138
Igfbp4	11	99041244	99054392	+	Igfbp4	ENSMUSG00000017493	insulin-like growth factor binding protein 4 [Source:MGI Symbol;Acc:MGI:96439]	+	gene	Name match	0	6.013990000441893E-11	5.136314928932961E-9	-0.85135	-0.512248	163	128	106	493	274	294	200	126	88	343	294	341	109	122	108	239	303	191	148	201	169	311	304	294	116	175	214
Tbx20	9	24718138	24774303	-	Tbx20	ENSMUSG00000031965	T-box 20 [Source:MGI Symbol;Acc:MGI:1888496]	-	gene	Name match	0	3.829096347264402E-16	5.588766076444415E-14	-0.85672	-0.598048	272	217	215	530	212	345	393	253	184	521	473	630	216	188	216	824	1073	619	239	235	254	433	461	387	278	316	448
Flvcr2	12	85746539	85813585	+	Flvcr2	ENSMUSG00000034258	feline leukemia virus subgroup C cellular receptor 2 [Source:MGI Symbol;Acc:MGI:2384974]	+	gene	Name match	0	1.9967635012108076E-7	1.0358806321164593E-5	-0.878108	-0.415727	117	94	89	192	83	131	205	138	114	134	110	134	111	90	116	133	160	100	88	89	89	160	147	168	88	109	141
Pde9a	17	31386210	31476310	+	Pde9a	ENSMUSG00000041119	phosphodiesterase 9A [Source:MGI Symbol;Acc:MGI:1277179]	+	gene	Name match	0	0.00107061	0.0234741	-0.88925	-0.229103	40	38	35	96	57	65	115	79	55	103	79	124	105	81	92	146	145	112	42	29	35	70	53	68	37	40	47
Sync	4	129287617	129308559	+	Sync	ENSMUSG00000001333	syncoilin [Source:MGI Symbol;Acc:MGI:1916078]	+	gene	Name match	0	3.730230790921496E-9	2.52442390547003E-7	-0.894218	-0.471396	119	108	107	192	81	122	187	91	104	138	135	178	109	120	91	155	209	135	104	111	110	192	209	186	99	95	203
Adcyap1r1	6	55451978	55501451	+	Adcyap1r1	ENSMUSG00000029778	adenylate cyclase activating polypeptide 1 receptor 1 [Source:MGI Symbol;Acc:MGI:108449]	+	gene	Name match	0	3.315391572389359E-10	2.5833637451455616E-8	-0.91727	-0.501245	92	84	78	193	83	147	185	110	70	118	117	145	60	58	34	109	102	61	109	105	130	225	211	194	120	126	209
Slc38a3	9	107650634	107669530	-	Slc38a3	ENSMUSG00000010064	solute carrier family 38, member 3 [Source:MGI Symbol;Acc:MGI:1923507]	-	gene	Name match	0	2.3837432672735304E-4	0.00640402	-0.934169	-0.265916	36	39	34	112	50	82	57	38	25	73	53	80	54	40	37	28	57	34	40	28	49	70	72	74	31	59	49
Sema4c	1	36548639	36558349	-	Sema4c	ENSMUSG00000026121	sema domain, immunoglobulin domain (Ig), transmembrane domain (TM) and short cytoplasmic domain, (semaphorin) 4C [Source:MGI Symbol;Acc:MGI:109252]	-	gene	Name match	0	7.397590601630806E-20	1.4915677792164342E-17	-0.936204	-0.662246	975	874	752	2261	1363	1694	1675	1233	762	1459	1246	1595	837	722	747	699	853	546	957	945	1225	2044	1716	2023	905	1287	1689
Stk10	11	32533305	32624587	+	Stk10	ENSMUSG00000020272	serine/threonine kinase 10 [Source:MGI Symbol;Acc:MGI:1099439]	+	gene	Name match	0	2.5839943682149627E-42	1.9436696336432732E-39	-0.93746	-0.791075	612	498	504	1429	780	950	719	491	307	1088	912	1172	301	248	251	809	1091	664	555	646	743	1205	1172	1227	617	761	1026
Dhrs9	2	69380445	69404533	+	Dhrs9	ENSMUSG00000027068	dehydrogenase/reductase (SDR family) member 9 [Source:MGI Symbol;Acc:MGI:2442798]	+	gene	Name match	0	5.913036147831008E-5	0.00181835	-0.950419	-0.298813	60	52	48	112	41	58	68	59	28	58	42	59	43	33	23	37	38	28	40	47	52	89	70	101	53	67	80
Acsbg1	9	54604877	54661870	-	Acsbg1	ENSMUSG00000032281	acyl-CoA synthetase bubblegum family member 1 [Source:MGI Symbol;Acc:MGI:2385656]	-	gene	Name match	0	1.0604165936456411E-6	4.9262773245573044E-5	-0.956857	-0.383355	49	44	41	114	48	77	54	32	28	84	64	67	22	15	12	67	81	44	50	70	83	128	139	114	80	89	121
AC160336.1	14	44544055	44637201	-	AC160336.1	ENSMUSG00000115801	novel transcript	-	gene	Name match	0	0.00133017	0.028401119634509087	-0.960307	-0.21384	64	58	50	85	26	51	71	34	47	7	4	12	71	46	35	2	3	2	19	38	36	66	45	64	37	45	56
Pecam1	11	106654217	106750628	-	Pecam1	ENSMUSG00000020717	platelet/endothelial cell adhesion molecule 1 [Source:MGI Symbol;Acc:MGI:97537]	-	gene	Name match	0	2.2862695639139176E-37	1.3973394073868535E-34	-1.01782	-0.81559	338	312	302	1087	468	658	295	253	156	653	501	697	81	91	78	277	391	243	368	372	460	787	769	797	398	533	656
[truncated: 15 more rows]

## Sheet: Diff.ex-12h-dTAG-vs-DMSO
Probe	Chromosome	Start	End	Probe Strand	Feature	ID	Description	Feature Strand	Type	Feature Orientation	Distance	P-value (12h-DESeq stats p<0.05 after correction)	FDR (12h-DESeq stats p<0.05 after correction)	Log2 Fold Change (12h-DESeq stats p<0.05 after correction)	Shrunk Log2 Fold Change (12h-DESeq stats p<0.05 after correction)	12-C-1Aligned.sortedByCoord.out.bam	12-C-2Aligned.sortedByCoord.out.bam	12-C-3Aligned.sortedByCoord.out.bam	12-D-1Aligned.sortedByCoord.out.bam	12-D-2Aligned.sortedByCoord.out.bam	12-D-3Aligned.sortedByCoord.out.bam	24-C-1Aligned.sortedByCoord.out.bam	24-C-2Aligned.sortedByCoord.out.bam	24-C-3Aligned.sortedByCoord.out.bam	24-D-1Aligned.sortedByCoord.out.bam	24-D-2Aligned.sortedByCoord.out.bam	24-D-3Aligned.sortedByCoord.out.bam	48-C-1Aligned.sortedByCoord.out.bam	48-C-2Aligned.sortedByCoord.out.bam	48-C-3Aligned.sortedByCoord.out.bam	48-D-1Aligned.sortedByCoord.out.bam	48-D-2Aligned.sortedByCoord.out.bam	48-D-3Aligned.sortedByCoord.out.bam	6-C-1Aligned.sortedByCoord.out.bam	6-C-2Aligned.sortedByCoord.out.bam	6-C-3Aligned.sortedByCoord.out.bam	6-D-1Aligned.sortedByCoord.out.bam	6-D-2Aligned.sortedByCoord.out.bam	6-D-3Aligned.sortedByCoord.out.bam	U-1Aligned.sortedByCoord.out.bam	U-2Aligned.sortedByCoord.out.bam	U-3Aligned.sortedByCoord.out.bam
[truncated: 949 more rows]

[truncated: 8 more sheets: Diff.ex-24h-dTAG-vs-DMSO, Diff.ex-48h-dTAG-vs-DMSO, Diff.ex.-1h-BRGi-vs-DMSO, Diff.ex.-6h-BRGi-vs-DMSO, Diff.ex.-12h-BRGi-vs-DMSO, Diff.ex.-24h-BRGi-vs-DMSO, Diff.ex-48h-BRGi-vs-DMSO, Overlap-diff.ex-48h-dTAG-BRGi]
